# Supplementary material for: Single-cell atlas of cervical organoids uncovers epithelial immune heterogeneity and intercellular cross-talk during Chlamydia infection
Source: Sci Adv. 2025 Oct 3;11(40):eady1640. doi: 10.1126/sciadv.ady1640 (PMC12494012; doi:10.1126/sciadv.ady1640)
Supplement: Supplementary file 2 — Tables S1 to S11 [file sciadv.ady1640_tables_s1_to_s11.zip › Table S1.xlsx]

## Sheet: Fig.S1B
Differentially expressed genes between ecto- and endocervical organoids, related to figure S1B.
GeneSymbol	logFC	P.Value	adj.P.Val	EntrezID	t	FC
A_19_P00325768	0.182878	0.229887	0.364995		1.28396	1.13515
A_19_P00800244	1.6009	3.03435e-06	5.02683e-05		9.80676	3.03333
A_19_P00801821	0.162248	0.451286	0.596909		0.785878	1.11903
A_19_P00802027	-0.187387	0.194461	0.321837		-1.39714	0.878195
A_19_P00802201	-0.730718	0.131304	0.238402		-1.65283	0.602604
A_19_P00803499	-0.513504	0.0727772	0.15016		-2.01995	0.700519
A_19_P00804070	-0.173391	0.257872	0.39783		-1.2044	0.886756
A_19_P00804120	-0.634882	0.00138084	0.00582317		-4.47648	0.643994
A_19_P00804924	-0.237081	0.179169	0.302562		-1.4515	0.84846
A_19_P00805651	1.81328	2.67621e-06	4.56205e-05		9.95021	3.5144
A_19_P00806158	-0.0611932	0.785179	0.862244		-0.280485	0.958471
A_19_P00806882	0.981998	0.000639133	0.00308788		5.00888	1.9752
A_19_P00808758	0.323971	0.0981258	0.189959		1.83595	1.25177
A_19_P00808923	-0.350928	0.315354	0.461602		-1.06059	0.784079
A_19_P00810205	-0.778307	0.100421	0.193431		-1.82158	0.583051
A_19_P00811234	0.285849	0.100513	0.193577		1.821	1.21913
A_19_P00812033	4.62925	7.05596e-09	7.3047e-07		19.2802	24.7482
A_19_P00812701	-0.609656	0.0200736	0.0527577		-2.79421	0.655353
A_23_P109677	1.1039	0.000159023	0.00101002		6.05097	2.14934
A_23_P81484	0.0231013	0.891017	0.933709		0.140775	1.01614
A_23_P90470	-0.376629	0.0546134	0.11911		-2.19421	0.770235
A_24_P101101	0.644453	0.000820486	0.00378792		4.83311	1.56315
A_24_P101561	1.02788	2.93737e-05	0.000277357		7.48932	2.03902
A_24_P110082	1.50474	1.19008e-05	0.000138588		8.35287	2.83773
A_24_P118472	1.95145	4.88299e-06	7.10617e-05		9.27892	3.86764
A_24_P118591	1.55739	1.28777e-05	0.000147036		8.27456	2.94321
A_24_P126691	-0.383268	0.0572711	0.123744		-2.1655	0.766699
A_24_P126741	2.67333	5.27575e-05	0.000430842		6.96636	6.37902
A_24_P127121	0.161812	0.40177	0.550207		0.878095	1.11869
A_24_P135391	0.701368	0.0149274	0.0412713		2.9722	1.62605
A_24_P135579	0.086196	0.679488	0.785525		0.426291	1.06157
A_24_P135921	1.23727	0.00175264	0.00707435		4.31716	2.35751
A_24_P143653	-0.780881	0.00200987	0.00792846		-4.22674	0.582011
A_24_P144163	1.42175	7.75704e-05	0.000577077		6.63663	2.67911
A_24_P152356	0.697496	0.00715544	0.0224611		3.41988	1.62169
A_24_P153324	1.86465	1.42792e-05	0.000159484		8.17288	3.64179
A_24_P15821	0.481516	0.0215179	0.0559234		2.75258	1.39621
A_24_P161233	-0.572607	0.00882276	0.0266787		-3.29127	0.6724
A_24_P161914	0.35856	0.152404	0.267639		1.5572	1.28215
A_24_P169843	-1.28802	0.00155893	0.00643324		-4.39512	0.409512
A_24_P178444	1.28039	0.00254065	0.00962443		4.0737	2.42904
A_24_P178654	0.790624	0.00314294	0.0114224		3.93654	1.72982
A_24_P186944	0.70797	0.00190875	0.0076028		4.44459	1.6335
A_24_P187023	0.97577	0.00127764	0.00546189		4.5289	1.96669
A_24_P194934	1.56066	4.58975e-06	6.80372e-05		9.34627	2.94988
A_24_P194962	-0.268473	0.0826278	0.16604		-1.94219	0.830198
A_24_P195724	1.7276	8.11478e-06	0.000104445		8.74136	3.31176
A_24_P196019	0.338374	0.145579	0.258303		1.58676	1.26433
A_24_P203726	0.496325	0.00625961	0.020135		3.50256	1.41062
A_24_P204144	0.91685	0.00048693	0.00247294		5.20394	1.88799
A_24_P204204	1.12246	0.000108836	0.000748989		6.3559	2.17717
A_24_P213228	0.856497	0.00483124	0.0162562		3.66403	1.81064
A_24_P229726	-0.788456	0.0114344	0.0331243		-3.13334	0.578963
A_24_P230057	-0.227999	0.245165	0.383101		-1.2396	0.853818
A_24_P246636	-0.166795	0.375339	0.524528		-0.930586	0.89082
A_24_P246777	-0.128354	0.5274	0.663741		-0.656238	0.914875
A_24_P24685	0.490682	0.0660811	0.138883		2.07876	1.40511
A_24_P247074	-0.697659	0.0502982	0.111583		-2.24385	0.616572
A_24_P24724	1.73867	4.8732e-06	7.09552e-05		9.28109	3.33727
A_24_P24790	0.616509	0.00836167	0.0255116		3.32413	1.53316
A_24_P255303	0.696382	0.00118906	0.00514883		4.57764	1.62044
A_24_P255473	0.136024	0.414265	0.562358		0.854122	1.09887
A_24_P255654	0.373425	0.15275	0.268034		1.55573	1.29542
A_24_P255845	-0.567409	0.0261592	0.0655988		-2.63567	0.674828
A_24_P255874	1.22889	2.34856e-05	0.000232437		7.69651	2.34387
A_24_P256037	0.144886	0.325038	0.47172		1.03842	1.10564
A_24_P256063	-0.629483	0.010242	0.0301948		-3.20026	0.646408
A_24_P267686	0.125357	0.414152	0.562265		0.854337	1.09078
A_24_P272073	1.27878	2.556e-05	0.000248128		7.61762	2.42633
A_24_P272352	-0.0048435	0.985615	0.991702		-0.0185144	0.996648
A_24_P273043	0.133631	0.635127	0.750983		0.490346	1.09705
A_24_P280926	0.13293	0.442964	0.589123		0.800881	1.09652
A_24_P281643	-0.589345	0.0130205	0.0368826		-3.05468	0.664645
A_24_P289043	-0.749245	0.00504384	0.0168421		-3.63706	0.594915
A_24_P290263	0.620206	0.0212583	0.0553679		2.75985	1.53709
A_24_P306964	2.56505	3.38694e-07	1.05974e-05		12.5849	5.91777
A_24_P307065	-0.23186	0.585232	0.712054		-0.565102	0.851536
A_24_P307384	-0.820275	0.00874163	0.0264863		-3.29692	0.566334
A_24_P307486	1.17203	0.00210615	0.00823972		4.19601	2.25329
A_24_P315444	-0.256511	0.167156	0.286942		-1.4971	0.83711
A_24_P316074	0.952538	0.000159973	0.00101492		6.04626	1.93527
A_24_P32766	0.592823	0.00189924	0.00756966		4.26403	1.5082
A_24_P332482	0.926963	0.000219391	0.0013035		5.79961	1.90127
A_24_P33552	0.484123	0.00523849	0.0173732		3.61338	1.39874
A_24_P349547	0.141423	0.596261	0.720567		0.548299	1.10299
A_24_P349636	0.454888	0.00751092	0.0233964		3.39002	1.37068
A_24_P350307	1.85147	1.43747e-06	2.89987e-05		10.6866	3.60867
A_24_P358131	-1.06843	0.000536233	0.00267431		-5.13432	0.476838
A_24_P358146	-0.551131	0.0889428	0.175913		-1.89682	0.682485
A_24_P358205	2.51498	0.0787621	0.159744		1.9716	5.71588
A_24_P358305	-0.992129	0.00191711	0.00762919		-4.25785	0.502735
A_24_P366165	1.76352	3.84399e-06	5.98276e-05		9.54132	3.39526
A_24_P375599	0.270077	0.121816	0.224771		1.70043	1.20587
A_24_P375683	0.82528	0.00253407	0.00960396		4.07538	1.77188
A_24_P384200	-0.242253	0.384241	0.533179		-0.912622	0.845424
A_24_P391853	0.324442	0.13442	0.242784		1.63788	1.25218
A_24_P401090	-1.04324	0.000522067	0.00261571		-5.1536	0.485238
A_24_P401100	0.103219	0.50169	0.641405		0.698637	1.07417
A_24_P401601	-1.39368	0.00126991	0.00543733		-4.53301	0.380594
A_24_P409661	1.66966	2.0306e-06	3.73631e-05		10.2718	3.18139
A_24_P409824	1.44762	5.1502e-05	0.000423035		6.98734	2.72758
A_24_P409881	-0.169673	0.386207	0.535162		-0.908694	0.889044
A_24_P410100	-0.501484	0.00864786	0.0262521		-3.30352	0.70638
A_24_P41149	1.33995	9.99961e-05	0.000700599		6.42536	2.53142
A_24_P417606	1.04522	8.90797e-05	0.000641591		6.52096	2.06369
A_24_P418536	1.08187	0.000689395	0.00328478		4.95528	2.11678
A_24_P41939	0.177055	0.52893	0.665009		0.653755	1.13057
A_24_P42014	0.743524	0.000754474	0.00354248		4.89178	1.67426
A_24_P458252	-0.154608	0.363639	0.512717		-0.954671	0.898376
A_24_P493287	0.215262	0.235897	0.37227		1.26623	1.16091
A_24_P49597	-0.313546	0.23769	0.374214		-1.26101	0.804661
A_24_P49687	0.187059	0.268582	0.410259		1.1758	1.13844
A_24_P499215	1.24571	3.00583e-05	0.000282242		7.46822	2.37135
A_24_P50157	0.573857	0.0595805	0.127724		2.14158	1.4885
A_24_P504621	0.767485	0.107092	0.203143		1.78144	1.7023
A_24_P50554	-0.110761	0.438533	0.58517		-0.808946	0.926099
A_24_P547010	0.986059	0.000205964	0.00123874		5.84842	1.98077
A_24_P58187	0.464522	0.120253	0.222509		1.70858	1.37986
A_24_P58242	2.05288	9.14068e-07	2.09613e-05		11.252	4.14933
A_24_P58647	1.6076	9.06192e-07	2.08475e-05		11.2631	3.04743
A_24_P58727	0.419757	0.0760196	0.155496		1.99331	1.3377
A_24_P636974	0.547011	0.0349302	0.0831432		2.46268	1.46106
A_24_P662366	1.37257	0.000596882	0.00291891		5.05756	2.58932
A_24_P67378	1.97719	8.88437e-06	0.000111669		8.64816	3.93726
A_24_P67408	1.45381	0.00011345	0.000773173		6.32204	2.73931
A_24_P67552	0.532264	0.00535932	0.0177007		3.59914	1.4462
A_24_P67681	0.590511	0.0333998	0.0801724		2.4895	1.50578
A_24_P67748	0.527516	0.0210432	0.0549035		2.76594	1.44145
A_24_P682579	-0.195061	0.19967	0.328005		-1.37946	0.873536
A_24_P692426	0.224684	0.179487	0.302982		1.45033	1.16852
A_24_P704878	0.173769	0.430325	0.577469		0.824031	1.128
A_24_P710999	0.134301	0.513476	0.651853		0.67904	1.09756
A_24_P717262	-1.94169	5.55627e-06	7.80859e-05		-9.13973	0.260311
A_24_P75718	0.555126	0.00478641	0.0161366		3.66988	1.4693
A_24_P76078	0.761046	0.0111354	0.0323791		3.14942	1.69472
A_24_P76358	1.61447	1.60054e-05	0.000173102		8.06167	3.062
A_24_P7750	-0.581609	0.00956924	0.0285207		-3.24165	0.668218
A_24_P786713	-0.0956621	0.738292	0.829627		-0.344167	0.935843
A_24_P788373	0.0030581	0.987838	0.992876		0.0156529	1.00212
A_24_P7934	-0.475078	0.00642055	0.0205628		-3.48683	0.719428
A_24_P818268	-0.0409072	0.824785	0.890225		-0.227658	0.972044
A_24_P84021	0.989913	0.000335157	0.00183576		5.4784	1.98607
A_24_P84048	1.27242	9.43264e-05	0.00067004		6.47352	2.41566
A_24_P84508	-0.0413869	0.764148	0.847931		-0.308879	0.97172
A_24_P84608	-0.931251	0.0108925	0.0317988		-3.16281	0.524403
A_24_P84808	0.23159	0.223543	0.357227		1.3031	1.17413
A_24_P887857	6.15351	1.9789e-07	7.25677e-06		13.3637	71.1856
A_24_P92267	1.76364	4.50144e-06	6.7092e-05		9.36748	3.39553
A_24_P928604	1.18617	0.000185264	0.00114056		5.93085	2.27547
A_24_P93452	-0.384931	0.251408	0.390409		-1.22213	0.765816
A_24_P935506	0.0349135	0.838213	0.898932		0.209914	1.0245
A_24_P940477	0.089991	0.59796	0.721874		0.545725	1.06436
A_32_P10100	0.419346	0.0542565	0.118449		2.19817	1.33732
A_32_P101844	0.440328	0.0434699	0.0991266		2.33158	1.35691
A_32_P101860	-1.83164	0.000121502	0.000815509		-6.26637	0.280945
A_32_P102252	0.265032	0.16133	0.279396		1.52026	1.20166
A_32_P113154	-1.37062	3.1866e-05	0.000294966		-7.41494	0.386725
A_32_P125549	0.212835	0.210255	0.341193		1.3447	1.15896
A_32_P148476	0.123922	0.636465	0.751992		0.488383	1.08969
A_32_P152696	-3.36438	5.86874e-05	0.000466579		-6.87413	0.0971006
A_32_P153979	0.0412476	0.85165	0.908245		0.192229	1.029
A_32_P15706	1.26986	7.00616e-06	9.3516e-05		8.89416	2.41138
A_32_P157213	0.487644	0.0206891	0.0541275		2.77611	1.40215
A_32_P185628	0.224832	0.317389	0.463646		1.05589	1.16864
A_32_P212802	-0.617463	0.0115921	0.0334848		-3.12503	0.651816
A_32_P31992	1.195	0.00041659	0.00218578		5.31763	2.28944
A_32_P48615	0.181303	0.45769	0.602839		0.774457	1.13391
A_32_P53558	0.50841	0.0109184	0.0318597		3.16137	1.42248
A_32_P79115	0.811145	0.00050443	0.00254614		5.17839	1.7546
A_32_P918263	1.67926	4.18826e-05	0.000362307		7.16924	3.20263
A_33_P3209135	-0.0347377	0.839148	0.899448		-0.20868	0.976209
A_33_P3209185	0.337906	0.0404966	0.0935438		2.3741	1.26392
A_33_P3209209	0.127134	0.482723	0.624802		0.73078	1.09212
A_33_P3209566	0.129303	0.558379	0.689861		0.60675	1.09377
A_33_P3209696	0.426341	0.027286	0.0678988		2.61044	1.34382
A_33_P3209703	0.482316	0.0176998	0.047572		2.86972	1.39698
A_33_P3209756	-0.187944	0.273048	0.415134		-1.16415	0.877856
A_33_P3210069	-0.195457	0.296721	0.441517		-1.10478	0.873296
A_33_P3210561	0.0271953	0.903345	0.941546		0.124754	1.01903
A_33_P3210605	0.560089	0.00361645	0.0127978		3.84693	1.47436
A_33_P3210969	0.23714	0.181587	0.305663		1.44265	1.17865
A_33_P3210975	0.562278	0.0199838	0.0525747		2.7969	1.4766
A_33_P3211018	-0.0119637	0.952811	0.971961		-0.060775	0.991742
A_33_P3211098	-0.311034	0.128745	0.234731		-1.66535	0.806064
A_33_P3211223	-0.00428323	0.983161	0.99017		-0.0216743	0.997035
A_33_P3211478	-0.40612	0.0202764	0.0532105		-2.78819	0.75465
A_33_P3211834	-0.504449	0.0248166	0.0629057		-2.66719	0.70493
A_33_P3211854	0.680012	0.0966556	0.187743		1.84533	1.60215
A_33_P3211862	0.0307838	0.866911	0.918423		0.172224	1.02157
A_33_P3212052	-0.202611	0.217038	0.349431		-1.3232	0.868976
A_33_P3212316	-0.211945	0.19049	0.316959		-1.41089	0.863373
A_33_P3212360	0.10957	0.547678	0.680968		0.62366	1.07891
A_33_P3212570	1.85918	1.0887e-06	2.36605e-05		11.0306	3.62801
A_33_P3212700	-0.310379	0.096193	0.187079		-1.84831	0.80643
A_33_P3212704	2.05993	8.44529e-08	3.98777e-06		14.6882	4.16967
A_33_P3212839	1.21032	3.21299e-05	0.000296472		7.40744	2.31389
A_33_P3213134	3.34507	1.09648e-08	9.74986e-07		18.3764	10.1617
A_33_P3213311	-0.000107075	0.999737	0.999859		-0.00033879	0.999926
A_33_P3213518	-0.34773	0.0734587	0.151261		-2.01426	0.78582
A_33_P3213526	-0.279087	0.199977	0.328398		-1.37843	0.824113
A_33_P3213561	-0.655319	0.00405061	0.0140465		-3.77502	0.634935
A_33_P3213712	1.71372	0.000349066	0.00189367		5.44814	3.28005
A_33_P3213992	-0.0713384	0.717694	0.81411		-0.372617	0.951755
A_33_P3214076	0.330774	0.0527349	0.11581		2.21533	1.25769
A_33_P3214179	1.05229	0.000296734	0.00166457		5.5696	2.07382
A_33_P3214284	0.0353249	0.913432	0.947497		0.111671	1.02479
A_33_P3214570	-0.0524057	0.784142	0.861632		-0.281879	0.964327
A_33_P3214750	-0.34231	0.101337	0.194714		-1.81592	0.788777
A_33_P3214782	-0.555612	0.0177536	0.0476896		-2.8679	0.680368
A_33_P3215232	0.327309	0.0880394	0.17456		1.90312	1.25467
A_33_P3215383	-0.189615	0.405333	0.553653		-0.871208	0.87684
A_33_P3215452	-0.203198	0.213091	0.344605		-1.33564	0.868623
A_33_P3215527	0.246786	0.23889	0.375639		1.25754	1.18656
A_33_P3215565	0.291682	0.0996522	0.192229		1.82636	1.22407
A_33_P3215611	-0.190193	0.321454	0.46794		-1.04656	0.876488
A_33_P3215729	0.206335	0.3161	0.462364		1.05887	1.15375
A_33_P3216053	1.50761	1.98951e-05	0.000204599		7.85292	2.84338
A_33_P3216192	0.220752	0.205639	0.335573		1.35967	1.16534
A_33_P3216200	0.0847509	0.625916	0.743911		0.503914	1.0605
A_33_P3216267	0.636637	0.0608831	0.129987		2.12848	1.5547
A_33_P3216487	0.550852	0.00733132	0.0229191		3.40492	1.46495
A_33_P3216621	0.0129692	0.934416	0.961007		0.0845193	1.00903
A_33_P3216635	0.267781	0.153102	0.268491		1.55424	1.20395
A_33_P3216640	0.07756	0.608722	0.730775		0.529512	1.05523
A_33_P3217491	0.190417	0.223229	0.356826		1.30406	1.14109
A_33_P3217507	0.0719678	0.746618	0.835664		0.332755	1.05115
A_33_P3217867	0.331985	0.0623754	0.132575		2.1138	1.25874
A_33_P3218013	-0.335737	0.0640393	0.13542		-2.09782	0.792379
A_33_P3218118	2.97501	1.62819e-08	1.28802e-06		17.6002	7.86265
A_33_P3218258	0.0114066	0.94554	0.967642		0.0701542	1.00794
A_33_P3218309	0.656839	0.106651	0.20248		1.78402	1.57662
A_33_P3218491	0.41311	0.0300984	0.0735662		2.55177	1.33155
A_33_P3218531	0.558859	0.0278639	0.0690772		2.59791	1.4731
A_33_P3218564	0.0817704	0.638139	0.753427		0.48593	1.05832
A_33_P3218741	0.314294	0.118464	0.21978		1.71805	1.2434
A_33_P3218910	-0.498614	0.103435	0.197822		-1.80315	0.707786
A_33_P3219138	0.173004	0.417767	0.565461		0.847495	1.1274
A_33_P3219286	0.434835	0.0600766	0.128566		2.13656	1.35176
A_33_P3219454	-1.52051	2.50943e-06	4.34945e-05		-10.0244	0.348562
A_33_P3219505	0.453787	0.01286	0.036513		3.06218	1.36963
A_33_P3220395	0.0512737	0.769306	0.851349		0.30189	1.03618
A_33_P3220406	0.31733	0.0830391	0.166697		1.93913	1.24602
A_33_P3220678	-0.627206	0.364704	0.513827		-0.952455	0.647429
A_33_P3220748	0.291664	0.0707395	0.146723		2.03728	1.22405
A_33_P3220780	0.0871021	0.61965	0.73902		0.513201	1.06223
A_33_P3220847	0.145285	0.394863	0.543621		0.891569	1.10595
A_33_P3220853	0.445951	0.0169433	0.0458588		2.89597	1.36221
A_33_P3220979	0.125711	0.427499	0.57466		0.829271	1.09105
A_33_P3220994	-1.82646	8.50188e-06	0.000108093		-8.69333	0.281956
A_33_P3221040	0.235857	0.227058	0.361544		1.29244	1.17761
A_33_P3221055	-1.59207	0.000113947	0.000775135		-6.31848	0.331696
A_33_P3221318	-0.166344	0.295568	0.440201		-1.10758	0.891098
A_33_P3221384	0.631983	0.0110928	0.0322685		3.15175	1.54969
A_33_P3221648	-0.63388	0.000949519	0.00427342		-4.73176	0.644441
A_33_P3221708	0.378249	0.0323485	0.0780943		2.50864	1.29976
A_33_P3221793	1.26991	7.33946e-06	9.66261e-05		8.84558	2.41147
A_33_P3221888	-0.157562	0.440395	0.586744		-0.805551	0.896539
A_33_P3221978	-0.078204	0.736646	0.828344		-0.346429	0.947236
A_33_P3221980	-1.21515	0.00189726	0.00756335		-4.26472	0.430729
A_33_P3222196	0.288675	0.0550096	0.119801		2.18985	1.22152
A_33_P3222243	-0.126651	0.585684	0.712278		-0.56441	0.915955
A_33_P3222429	-0.0149652	0.939381	0.964051		-0.0781049	0.989681
A_33_P3222524	0.283137	0.159253	0.276667		1.52869	1.21684
A_33_P3222529	-0.336749	0.121809	0.224771		-1.70046	0.791824
A_33_P3222600	-0.649111	0.0135198	0.0380491		-3.03194	0.637673
A_33_P3222664	1.46427	8.74247e-06	0.000110224		8.66466	2.75923
A_33_P3223059	-0.232311	0.196631	0.324304		-1.38973	0.85127
A_33_P3223111	-0.196427	0.259989	0.400246		-1.19867	0.872709
A_33_P3223142	0.145964	0.36049	0.509409		0.96125	1.10647
A_33_P3223663	0.232068	0.144224	0.256519		1.59278	1.17452
A_33_P3223860	-0.138533	0.507811	0.646736		-0.688425	0.908442
A_33_P3224050	-0.212997	0.228081	0.362775		-1.28936	0.862743
A_33_P3224281	-0.37333	0.157844	0.274878		-1.53446	0.771998
A_33_P3224285	0.0511404	0.802769	0.875059		0.256926	1.03608
A_33_P3224715	-0.0031295	0.986699	0.992329		-0.0171189	0.997833
A_33_P3224800	0.0155852	0.929341	0.957591		0.0910785	1.01086
A_33_P3224971	-0.730574	0.00931638	0.0278985		-3.258	0.602664
A_33_P3225011	0.462637	0.0162906	0.0443812		2.91959	1.37806
A_33_P3225128	-0.119315	0.462755	0.607247		-0.765497	0.920625
A_33_P3225552	0.354708	0.090806	0.178846		1.88401	1.27873
A_33_P3225572	1.94669	2.06255e-06	3.77934e-05		10.2533	3.85489
A_33_P3225983	-2.1135	3.08214e-05	0.000287244		-7.44532	0.231086
A_33_P3226070	2.65159	9.15375e-09	8.49507e-07		18.7415	6.28361
A_33_P3226105	0.64003	0.00439175	0.0150259		3.72398	1.55836
A_33_P3226228	0.353505	0.121812	0.224771		1.70045	1.27766
A_33_P3226460	0.00738526	0.961979	0.977425		0.0489548	1.00513
A_33_P3226492	0.582496	0.0377161	0.088439		2.41673	1.49744
A_33_P3226565	-0.614554	0.0155048	0.0425947		-2.94934	0.653132
A_33_P3226675	-0.120352	0.474241	0.617278		-0.745412	0.919963
A_33_P3226680	0.129669	0.474906	0.617864		0.744259	1.09404
A_33_P3226788	-2.46102	1.38947e-06	2.83461e-05		-10.7281	0.181619
A_33_P3226800	-0.0721014	0.701715	0.802244		-0.394913	0.951251
A_33_P3227010	0.49358	0.00889797	0.026865		3.28607	1.40793
A_33_P3227225	0.18689	0.307714	0.453451		1.07846	1.13831
A_33_P3227260	0.0329045	0.849642	0.906849		0.194867	1.02307
A_33_P3227300	-0.271977	0.132746	0.240476		-1.64587	0.828184
A_33_P3227556	-1.58406	1.70167e-06	3.29271e-05		-10.4822	0.333543
A_33_P3227661	0.590173	0.00612276	0.0197691		3.51627	1.50543
A_33_P3227703	0.181793	0.661959	0.772706		0.451361	1.13429
A_33_P3227761	0.0800363	0.738454	0.829694		0.343944	1.05704
A_33_P3228212	0.19253	0.186711	0.3122		1.42421	1.14277
A_33_P3228402	-0.895118	0.00741506	0.0231392		-3.39792	0.537703
A_33_P3228499	0.255191	0.152016	0.267121		1.55885	1.19349
A_33_P3228533	0.0532924	0.806517	0.877726		0.251927	1.03763
A_33_P3228543	0.0932694	0.552673	0.685113		0.615744	1.06678
A_33_P3228603	0.139112	0.433407	0.580436		0.818345	1.10123
A_33_P3228677	-1.22969	0.0997545	0.192381		-1.82572	0.426408
A_33_P3228868	-1.1521	0.00113433	0.00495033		-4.60973	0.449968
A_33_P3229022	-0.359279	0.0348885	0.0830726		-2.4634	0.779554
A_33_P3229037	-0.921082	0.000322225	0.00177681		-5.50778	0.528113
A_33_P3229390	2.19452	0.000359585	0.00193737		5.42611	4.57737
A_33_P3229527	-1.13325	5.35097e-05	0.000435126		-6.95406	0.455888
A_33_P3229577	0.269196	0.196291	0.323884		1.39088	1.20514
A_33_P3229587	0.0486531	0.790279	0.86607		0.273637	1.0343
A_33_P3229754	0.0681001	0.711359	0.809384		0.381431	1.04834
A_33_P3229760	0.381705	0.0663732	0.139402		2.07607	1.30288
A_33_P3229958	-0.935338	0.00997345	0.0295199		-3.21643	0.52292
A_33_P3230409	0.0575885	0.737021	0.828717		0.345913	1.04072
A_33_P3230578	0.0859419	0.601212	0.7245		0.540811	1.06138
A_33_P3230588	-1.28204	0.000461887	0.00237031		-5.24227	0.411213
A_33_P3230676	0.107509	0.568283	0.697873		0.591262	1.07737
A_33_P3231005	-1.83262	1.24217e-06	2.6096e-05		-10.8662	0.280754
A_33_P3231242	1.0554	0.000225581	0.00133398		5.77818	2.07829
A_33_P3231247	0.00221479	0.992764	0.995822		0.00931312	1.00154
A_33_P3231319	-0.143941	0.504058	0.643669		-0.694677	0.905044
A_33_P3231342	-0.140783	0.385363	0.534284		-0.910379	0.907027
A_33_P3231437	-0.2235	0.354663	0.503141		-0.973534	0.856485
A_33_P3231677	2.56839	6.34465e-08	3.30504e-06		15.1594	5.93146
A_33_P3231761	0.0709649	0.633985	0.750112		0.492023	1.05042
A_33_P3232544	-0.801462	0.0347666	0.0828543		-2.46549	0.573767
A_33_P3232643	0.220701	0.176122	0.298699		1.46281	1.1653
A_33_P3232682	-0.559111	0.0521215	0.114723		-2.22239	0.67872
A_33_P3232742	0.40297	0.0615832	0.131197		2.12155	1.32223
A_33_P3233000	-2.91359	7.51945e-07	1.83799e-05		-11.5038	0.132716
A_33_P3233085	0.556704	0.153068	0.268456		1.55439	1.4709
A_33_P3233100	0.296771	0.226693	0.36114		1.29354	1.22839
A_33_P3233229	-0.413351	0.0693958	0.144446		-2.04897	0.750877
A_33_P3233546	0.152217	0.641309	0.756142		0.481295	1.11128
A_33_P3233731	0.490446	0.00461365	0.0156479		3.69296	1.40488
A_33_P3233819	0.232408	0.136538	0.245731		1.62789	1.17479
A_33_P3233953	-2.02068	1.34839e-06	2.76786e-05		-10.7649	0.246442
A_33_P3234108	-0.215193	0.163234	0.281894		-1.51261	0.861431
A_33_P3234377	2.71832	8.31219e-08	3.9497e-06		14.714	6.58105
A_33_P3234402	-0.208905	0.224413	0.358278		-1.30044	0.865194
A_33_P3234442	-0.266379	0.214477	0.346233		-1.33125	0.831404
A_33_P3234540	4.01565	6.89868e-08	3.46159e-06		15.02	16.1745
A_33_P3234641	0.678843	0.00114833	0.00499965		4.60136	1.60086
A_33_P3234746	-0.491835	0.217326	0.349777		-1.3223	0.71112
A_33_P3234814	-0.169975	0.357806	0.50656		-0.96689	0.888858
A_33_P3235142	-0.315263	0.0912214	0.17951		-1.88119	0.803705
A_33_P3235162	0.0773449	0.645126	0.759425		0.475726	1.05507
A_33_P3235360	-0.00769549	0.983022	0.990143		-0.0218535	0.99468
A_33_P3235491	0.740317	0.00207362	0.00813854		4.20622	1.67054
A_33_P3235521	-1.12042	0.00715619	0.0224622		-3.41982	0.45996
A_33_P3235831	0.147943	0.475862	0.618771		0.742602	1.10799
A_33_P3236152	-0.146699	0.39743	0.54596		-0.886542	0.903315
A_33_P3236516	-0.236258	0.138377	0.248291		-1.61933	0.848944
A_33_P3236778	-0.166759	0.281178	0.424335		-1.14331	0.890842
A_33_P3237344	1.40071	1.04382e-05	0.000125611		8.48434	2.64032
A_33_P3237605	0.0651689	0.756122	0.842448		0.319786	1.04621
A_33_P3237719	0.0264507	0.9152	0.948559		0.10938	1.0185
A_33_P3237819	0.219092	0.283005	0.426425		1.1387	1.164
A_33_P3237835	-0.888694	0.000413213	0.00217044		-5.3236	0.540103
A_33_P3237905	-0.249533	0.310546	0.456487		-1.0718	0.841169
A_33_P3238325	0.295962	0.169011	0.289378		1.48988	1.2277
A_33_P3238402	-0.284941	0.103056	0.197201		-1.80543	0.820775
A_33_P3238611	0.19314	0.375056	0.524239		0.931164	1.14325
A_33_P3238773	-0.343285	0.548548	0.681783		-0.622279	0.788245
A_33_P3238802	-0.157702	0.36567	0.514796		-0.950451	0.896452
A_33_P3238820	-0.161575	0.35917	0.507927		-0.96402	0.894049
A_33_P3238944	1.20618	2.22976e-05	0.000223338		7.74519	2.30726
A_33_P3239102	0.766633	0.000965853	0.0043332		4.72	1.70129
A_33_P3239659	0.287997	0.156568	0.273077		1.53973	1.22094
A_33_P3239714	0.0951609	0.592217	0.717417		0.554441	1.06818
A_33_P3239724	-0.0292464	0.921141	0.952311		-0.101686	0.979932
A_33_P3239794	0.368099	0.0374666	0.0879475		2.42071	1.29065
A_33_P3239936	0.168562	0.305657	0.451209		1.08333	1.12394
A_33_P3239989	0.288959	0.0772391	0.157323		1.98356	1.22176
A_33_P3240078	5.83731	6.51279e-08	3.35304e-06		15.1158	57.1747
A_33_P3240144	0.343873	0.164582	0.283606		1.50724	1.26916
A_33_P3240158	-0.10696	0.736571	0.828305		-0.346532	0.928543
A_33_P3240234	0.542838	0.104486	0.19936		1.79684	1.45684
A_33_P3240295	0.123944	0.511455	0.649932		0.682381	1.08971
A_33_P3240652	-0.287902	0.137856	0.247564		-1.62175	0.819093
A_33_P3240966	-0.378861	0.0438783	0.0998592		-2.32597	0.769045
A_33_P3241046	-0.217659	0.257521	0.397353		-1.20535	0.85996
A_33_P3241184	0.824069	0.0524684	0.115349		2.21839	1.77039
A_33_P3241596	-1.64475	5.85222e-05	0.000465853		-6.87656	0.319803
A_33_P3242039	1.70765	7.05292e-06	9.38748e-05		8.88719	3.26628
A_33_P3242062	-0.107147	0.532546	0.668019		-0.647903	0.928422
A_33_P3242416	1.59491	7.15085e-06	9.4848e-05		8.87277	3.02075
A_33_P3242753	-0.394761	0.0406077	0.0937476		-2.37245	0.760615
A_33_P3242814	-0.117855	0.54495	0.678634		-0.628003	0.921557
A_33_P3243343	0.451741	0.00761056	0.0236464		3.38191	1.36769
A_33_P3243600	-0.197285	0.433994	0.580979		-0.817264	0.872191
A_33_P3244157	0.0333614	0.842616	0.901732		0.204111	1.02339
A_33_P3244269	0.335106	0.0720823	0.149016		2.02581	1.26147
A_33_P3244361	2.72512	8.29063e-05	0.000607813		6.58084	6.61215
A_33_P3244651	0.087527	0.719846	0.815738		0.369629	1.06255
A_33_P3244834	3.47408	4.28014e-09	5.42816e-07		20.3564	11.1122
A_33_P3245021	-0.656501	0.214253	0.345967		-1.33196	0.634415
A_33_P3245126	-1.76454	0.00469636	0.0158787		-3.6818	0.294321
A_33_P3245131	0.202641	0.269302	0.410998		1.17391	1.1508
A_33_P3245133	0.761703	0.000924939	0.00418281		4.74989	1.69549
A_33_P3245620	3.23858	7.31249e-06	9.63016e-05		8.84942	9.43865
A_33_P3245623	0.630442	0.00131778	0.00560464		4.50799	1.54804
A_33_P3245660	-0.828926	0.289388	0.433272		-1.12276	0.562948
A_33_P3245841	0.373351	0.046914	0.105537		2.28577	1.29536
A_33_P3245907	0.0389461	0.827948	0.892145		0.223471	1.02736
A_33_P3246413	0.0199294	0.913498	0.947531		0.111585	1.01391
A_33_P3246780	-0.661877	0.0705331	0.146383		-2.03906	0.632055
A_33_P3246995	1.3287	1.0466e-05	0.000125869		8.48166	2.51176
A_33_P3247068	0.388406	0.0521884	0.11484		2.22162	1.30895
A_33_P3247072	-0.798131	0.00183694	0.00736126		-4.28606	0.575094
A_33_P3247077	1.74567	0.00387655	0.0135469		3.80283	3.35349
A_33_P3247210	1.68159	1.35746e-06	2.78051e-05		10.7567	3.20781
A_33_P3247252	-0.000381748	0.997851	0.998553		-0.00276568	0.999735
A_33_P3247689	-0.00861484	0.962486	0.977778		-0.0483022	0.994046
A_33_P3247783	-0.0295636	0.856255	0.911123		-0.186183	0.979717
A_33_P3247919	0.980477	5.13067e-05	0.000421635		6.99065	1.97312
A_33_P3248028	0.303344	0.244877	0.382724		1.24042	1.234
A_33_P3248077	-0.497778	0.0416457	0.09577		-2.35731	0.708197
A_33_P3248222	0.0135538	0.933817	0.960633		0.0852934	1.00944
A_33_P3248774	-0.0996054	0.50919	0.647884		-0.686135	0.933288
A_33_P3248939	0.201859	0.219618	0.352634		1.31516	1.15018
A_33_P3248948	-0.033673	0.830875	0.894039		-0.219601	0.97693
A_33_P3248997	-0.183024	0.233425	0.369232		-1.27348	0.880854
A_33_P3249002	-0.326448	0.236004	0.372356		-1.26592	0.797497
A_33_P3249066	-0.0494651	0.827477	0.891921		-0.224095	0.966295
A_33_P3249731	0.186554	0.24592	0.383977		1.23747	1.13804
A_33_P3249897	-0.010972	0.956092	0.973934		-0.0565438	0.992424
A_33_P3250263	-0.362178	0.112292	0.210805		-1.75172	0.777989
A_33_P3250323	-1.01516	8.97515e-05	0.000645295		-6.51472	0.494772
A_33_P3250669	0.379574	0.0476694	0.106898		2.27616	1.30096
A_33_P3250767	3.94789	3.27996e-10	1.06565e-07		26.8665	15.4324
A_33_P3251209	-0.47561	0.0129218	0.0366592		-3.05928	0.719163
A_33_P3251252	-0.0294249	0.884018	0.929272		-0.149889	0.979811
A_33_P3251257	0.0842798	0.596223	0.720536		0.548356	1.06016
A_33_P3251408	0.021884	0.889297	0.932702		0.143013	1.01528
A_33_P3251412	0.244424	0.239784	0.376632		1.25496	1.18462
A_33_P3251557	0.108323	0.512163	0.650574		0.681211	1.07797
A_33_P3251598	0.118978	0.490774	0.63234		0.717042	1.08597
A_33_P3251663	-0.114665	0.473441	0.616564		-0.7468	0.923597
A_33_P3251868	-0.168878	0.384715	0.533669		-0.911674	0.889535
A_33_P3251916	-0.138125	0.446342	0.592213		-0.794769	0.908699
A_33_P3252134	2.47958	4.32899e-06	6.54921e-05		9.41024	5.57734
A_33_P3252279	0.361867	0.057461	0.124059		2.1635	1.28509
A_33_P3252444	0.060833	0.676366	0.783274		0.430734	1.04307
A_33_P3252491	1.97127	3.60477e-06	5.70933e-05		9.61284	3.92113
A_33_P3252594	-0.297265	0.0697315	0.145018		-2.04603	0.813794
A_33_P3252685	0.0717154	0.772056	0.853166		0.298171	1.05097
A_33_P3253124	0.0602688	0.747272	0.836014		0.33186	1.04266
A_33_P3253139	0.129821	0.558686	0.690119		0.606267	1.09416
A_33_P3253179	0.0151171	0.925087	0.954954		0.0965798	1.01053
A_33_P3253420	0.281696	0.0730907	0.150677		2.01733	1.21562
A_33_P3253605	0.154863	0.290428	0.434328		1.12018	1.11332
A_33_P3253717	-0.241894	0.466771	0.610842		-0.758437	0.845635
A_33_P3253743	0.0703231	0.64763	0.761395		0.472083	1.04995
A_33_P3253812	-0.127123	0.547987	0.681262		-0.62317	0.915656
A_33_P3253892	-0.179791	0.265808	0.407052		-1.18312	0.882831
A_33_P3253902	0.336604	0.0689731	0.143779		2.05269	1.26278
A_33_P3254267	0.229811	0.210452	0.341425		1.34407	1.17268
A_33_P3254580	0.5313	0.0751445	0.154003		2.00039	1.44523
A_33_P3254675	0.0721363	0.77574	0.855679		0.293196	1.05127
A_33_P3254831	0.254478	0.408813	0.55714		0.864519	1.1929
A_33_P3255046	0.778899	0.00360374	0.0127657		3.84917	1.71582
A_33_P3255056	0.141324	0.355171	0.503794		0.972456	1.10292
A_33_P3255065	0.643719	0.08565	0.170773		1.92008	1.56235
A_33_P3255070	0.0873863	0.681507	0.787065		0.423423	1.06244
A_33_P3255135	-0.0910303	0.630662	0.747506		-0.496911	0.938852
A_33_P3255226	-0.217164	0.269434	0.411122		-1.17357	0.860255
A_33_P3255359	-0.0239048	0.905483	0.94273		-0.121979	0.983567
A_33_P3255677	-0.776185	0.0033136	0.0119353		-3.9027	0.583909
A_33_P3255824	0.861956	0.00820968	0.0251415		3.33537	1.8175
A_33_P3256083	-0.011804	0.944127	0.966813		-0.071978	0.991851
A_33_P3256355	-0.29026	0.148949	0.262949		-1.57201	0.817754
A_33_P3256480	0.0280922	0.926818	0.955955		0.094341	1.01966
A_33_P3256565	-0.257208	0.175052	0.297352		-1.46682	0.836706
A_33_P3256655	-0.389496	0.0368476	0.086775		-2.43068	0.763396
A_33_P3256883	-1.06198	0.0171618	0.0463483		-2.88827	0.478973
A_33_P3256888	1.14929	2.94309e-05	0.000277715		7.48754	2.21805
A_33_P3257479	0.626502	0.00135955	0.00575115		4.48694	1.54382
A_33_P3257627	0.57259	0.0102485	0.0302109		3.19987	1.48719
A_33_P3257755	-0.431758	0.0899438	0.177416		-1.8899	0.741358
A_33_P3257944	2.54869	1.91515e-07	7.10016e-06		13.4126	5.85101
A_33_P3258561	-0.215559	0.176703	0.299375		-1.46064	0.861212
A_33_P3258727	-0.0135887	0.937843	0.963122		-0.0800914	0.990625
A_33_P3258732	0.00533601	0.97727	0.986715		0.0292584	1.00371
A_33_P3258752	-0.0109883	0.952529	0.971794		-0.0611383	0.992412
A_33_P3258846	1.66834	0.00281903	0.0104553		4.00646	3.17849
A_33_P3259239	-0.039183	0.774327	0.85476		-0.295104	0.973206
A_33_P3259303	-0.248934	0.264639	0.405597		-1.18622	0.841518
A_33_P3259560	0.518649	0.00946032	0.0282578		3.24864	1.43261
A_33_P3259750	0.228546	0.17849	0.301692		1.45401	1.17165
A_33_P3259954	0.121636	0.425635	0.57293		0.832739	1.08797
A_33_P3260021	-1.3451	0.000482139	0.00245406		-5.2111	0.393628
A_33_P3260263	0.178709	0.290821	0.434714		1.11921	1.13187
A_33_P3260322	-0.715706	0.00458121	0.01556		-3.6974	0.608907
A_33_P3260455	-1.63328	2.7347e-05	0.000261885		-7.55508	0.322354
A_33_P3260509	0.290522	0.0646509	0.136456		2.09205	1.22308
A_33_P3260868	0.0921951	0.588007	0.714127		0.560859	1.06599
A_33_P3261024	-1.60334	5.01953e-06	7.24422e-05		-9.24905	0.329114
A_33_P3261074	0.139381	0.461315	0.605983		0.768037	1.10143
A_33_P3261097	0.323816	0.073607	0.151512		2.01303	1.25164
A_33_P3261308	0.0710229	0.701735	0.802244		0.394886	1.05046
A_33_P3261428	-0.169061	0.330147	0.47713		-1.02692	0.889421
A_33_P3261706	-0.0425999	0.772996	0.853867		-0.296901	0.970904
A_33_P3261953	0.966602	0.000350049	0.00189716		5.44605	1.95423
A_33_P3262022	-1.9966	3.80535e-06	5.93873e-05		-9.55254	0.25059
A_33_P3262074	-0.0701836	0.630493	0.747415		-0.497159	0.952517
A_33_P3262108	-0.074545	0.726215	0.820685		-0.360809	0.949642
A_33_P3262128	0.177449	0.395293	0.543993		0.890727	1.13088
A_33_P3262167	0.531206	0.00945195	0.0282342		3.24918	1.44514
A_33_P3262217	-0.283836	0.0971264	0.188396		-1.84231	0.821404
A_33_P3262327	1.24764	1.83066e-05	0.000191455		7.93228	2.37452
A_33_P3262537	0.0703585	0.62968	0.746815		0.498358	1.04998
A_33_P3262600	0.27224	0.198125	0.326057		1.38466	1.20768
A_33_P3263157	0.0689517	0.822967	0.889004		0.230066	1.04895
A_33_P3263198	0.0361728	0.87628	0.924356		0.159981	1.02539
A_33_P3263274	-0.777444	0.00195482	0.00774753		-4.24501	0.583399
A_33_P3263293	0.00671949	0.972935	0.98414		0.0348407	1.00467
A_33_P3263512	2.14538	0.000614423	0.00298984		5.03691	4.42408
A_33_P3263629	-0.0165481	0.925089	0.954954		-0.0965773	0.988595
A_33_P3263747	3.51519	2.00561e-09	3.36293e-07		22.0991	11.4334
A_33_P3263989	-0.436717	0.152608	0.267855		-1.55633	0.738814
A_33_P3264013	0.190634	0.295561	0.440201		1.10759	1.14126
A_33_P3264399	0.683712	0.00745058	0.0232349		3.39498	1.60627
A_33_P3264424	-0.0710261	0.696822	0.798379		-0.401783	0.951961
A_33_P3264524	-1.75823	6.97739e-07	1.74368e-05		-11.6016	0.29561
A_33_P3264533	0.135474	0.347349	0.495707		0.989167	1.09845
A_33_P3264746	1.2953	0.000187047	0.00114967		5.92337	2.45428
A_33_P3264940	-0.653747	0.00458716	0.0155756		-3.69658	0.635627
A_33_P3264955	1.09863	5.32759e-05	0.000433839		6.95786	2.14151
A_33_P3264960	0.120624	0.522706	0.659701		0.663884	1.0872
A_33_P3265205	-0.145926	0.401555	0.549986		-0.878511	0.903799
A_33_P3265249	-0.458487	0.027228	0.0677721		-2.61172	0.727749
A_33_P3265254	0.518308	0.0185474	0.0494423		2.84164	1.43227
A_33_P3265260	-0.879112	0.00576184	0.0188049		-3.55402	0.543702
A_33_P3265264	-0.0524752	0.800133	0.873431		-0.260446	0.964281
A_33_P3265415	-4.27382	3.77678e-07	1.14185e-05		-12.4321	0.0516954
A_33_P3265419	-0.0721689	0.79367	0.86874		-0.269092	0.951207
A_33_P3265539	-0.0171952	0.917239	0.949795		-0.106738	0.988152
A_33_P3265624	-0.871002	0.00509372	0.016975		-3.6309	0.546767
A_33_P3265866	2.97519	3.27508e-07	1.03662e-05		12.6323	7.86361
A_33_P3265935	-0.0421414	0.820513	0.887145		-0.233319	0.971212
A_33_P3266022	0.226277	0.169259	0.289733		1.48892	1.16981
A_33_P3266091	-0.0206045	0.904878	0.942288		-0.122764	0.98582
A_33_P3266195	0.281073	0.136693	0.245976		1.62717	1.2151
A_33_P3266609	-0.22204	0.477696	0.620235		-0.739432	0.857352
A_33_P3266614	-0.48924	0.488819	0.630515		-0.720364	0.7124
A_33_P3266889	0.989017	0.000127219	0.000845664		6.22923	1.98483
A_33_P3267150	1.95938	2.54196e-06	4.38331e-05		11.1406	3.88894
A_33_P3268161	0.0397493	0.864284	0.916678		0.175662	1.02794
A_33_P3268167	2.40745	8.21848e-08	3.9244e-06		14.7324	5.30536
A_33_P3268219	0.34513	0.0715371	0.148102		2.03044	1.27027
A_33_P3268294	-0.337092	0.349284	0.497615		-0.985006	0.791636
A_33_P3268318	-0.314339	0.0966077	0.187675		-1.84564	0.804219
A_33_P3268395	-0.0932449	0.586604	0.713043		-0.563002	0.937412
A_33_P3269049	-0.0390066	0.856277	0.911123		-0.186155	0.973325
A_33_P3269373	-0.256045	0.104336	0.19916		-1.79773	0.83738
A_33_P3269380	1.44235	5.40854e-06	7.67053e-05		9.16863	2.71763
A_33_P3269528	-0.39023	0.0269915	0.0672916		-2.61694	0.763008
A_33_P3269862	-0.161052	0.42299	0.570449		-0.837677	0.894372
A_33_P3270147	1.21128	1.13417e-05	0.000133394		8.40093	2.31543
A_33_P3270354	-0.196494	0.268702	0.410368		-1.17549	0.872669
A_33_P3270417	0.373707	0.0616108	0.131247		2.12128	1.29568
A_33_P3270474	-0.00510226	0.981073	0.988832		-0.0243617	0.99647
A_33_P3270593	0.340213	0.201219	0.330013		1.37427	1.26594
A_33_P3270639	1.56054	1.01158e-06	2.23919e-05		11.1232	2.94964
A_33_P3271038	0.860259	0.000703844	0.0033428		4.94064	1.81536
A_33_P3271126	0.831138	0.00189345	0.00755233		4.26604	1.77909
A_33_P3271187	0.907144	0.000154297	0.000986992		6.07488	1.87533
A_33_P3271885	0.542629	0.00646749	0.0206846		3.48232	1.45662
A_33_P3272437	0.123531	0.561291	0.69231		0.60218	1.0894
A_33_P3272456	0.0705697	0.655962	0.767783		0.460008	1.05013
A_33_P3272513	-0.467769	0.268336	0.409993		-1.17645	0.723082
A_33_P3272952	-0.132382	0.457276	0.602524		-0.775191	0.912324
A_33_P3273399	3.8934	8.35427e-10	2.00478e-07		24.2922	14.8604
A_33_P3273752	0.0737905	0.613024	0.734124		0.523072	1.05248
A_33_P3273802	0.0346403	0.85149	0.908128		0.19244	1.0243
A_33_P3274001	1.38256	7.83572e-05	0.000581374		6.62815	2.60731
A_33_P3274006	-0.21476	0.365696	0.514808		-0.950396	0.861689
A_33_P3274080	1.0645	6.34824e-05	0.000494911		6.80668	2.09144
A_33_P3274090	0.500843	0.0273886	0.068107		2.6082	1.41504
A_33_P3274184	0.204487	0.204779	0.334502		1.36249	1.15228
A_33_P3274189	0.794592	0.00107946	0.00474981		4.64361	1.73459
A_33_P3274204	0.0638172	0.706553	0.805759		0.38814	1.04523
A_33_P3274209	0.326531	0.0508258	0.112495		2.23756	1.25399
A_33_P3274763	0.244747	0.189455	0.315601		1.41452	1.18488
A_33_P3275065	0.142556	0.484776	0.626852		0.727263	1.10386
A_33_P3275163	0.711435	0.0010075	0.00448521		4.69093	1.63743
A_33_P3275415	0.932512	4.89198e-05	0.000406564		7.03228	1.9086
A_33_P3275651	0.0370749	0.844651	0.903247		0.201432	1.02603
A_33_P3275826	-0.348968	0.136626	0.245863		-1.62748	0.785145
A_33_P3276062	-1.90683	2.71412e-05	0.000260262		-7.56205	0.266679
A_33_P3276087	0.155407	0.478748	0.621101		0.737616	1.11374
A_33_P3276107	0.140594	0.518794	0.656411		0.670288	1.10236
A_33_P3276217	0.465194	0.0289961	0.0713434		2.57408	1.3805
A_33_P3276222	-0.151682	0.367243	0.516263		-0.947193	0.900201
A_33_P3276758	0.644609	0.142143	0.253541		1.60212	1.56332
A_33_P3276808	0.580238	0.00209805	0.00821419		4.19853	1.4951
A_33_P3276868	-0.0783724	0.592176	0.717383		-0.554503	0.947126
A_33_P3276927	0.935725	0.000609061	0.00296935		5.04316	1.91285
A_33_P3277043	0.0369433	0.814193	0.883013		0.241711	1.02594
A_33_P3277060	0.584491	0.147414	0.260849		1.57869	1.49951
A_33_P3277288	0.555143	0.17055	0.291447		1.48394	1.46931
A_33_P3277679	0.00675155	0.973997	0.984901		0.0334738	1.00469
A_33_P3277758	0.528579	0.0253693	0.0640265		2.65401	1.44251
A_33_P3277805	1.42074	0.000172387	0.00107771		5.98732	2.67722
A_33_P3277808	0.102653	0.605345	0.72797		0.534584	1.07375
A_33_P3277952	-0.0729936	0.665515	0.7752		-0.44625	0.950663
A_33_P3277970	0.857972	0.000350976	0.00190044		5.44409	1.81249
A_33_P3278152	1.02642	0.000205797	0.00123816		5.84905	2.03696
A_33_P3278159	2.12755	4.54156e-05	0.000384631		7.09759	4.36974
A_33_P3278303	-0.205947	0.351546	0.499882		-0.980166	0.86697
A_33_P3278684	-0.0795388	0.654763	0.766818		-0.461741	0.94636
A_33_P3278896	0.582939	0.00250681	0.00951888		4.0824	1.4979
A_33_P3279181	-0.892164	0.000497472	0.0025169		-5.18844	0.538805
A_33_P3279193	0.478691	0.100135	0.193025		1.82335	1.39348
A_33_P3279381	0.354554	0.0680598	0.142308		2.06081	1.27859
A_33_P3279388	0.010847	0.96192	0.977412		0.0490309	1.00755
A_33_P3279392	-0.315633	0.0662497	0.13918		-2.07721	0.803498
A_33_P3279456	-0.68062	0.00564907	0.0184969		-3.56632	0.623897
A_33_P3279505	0.0715013	0.74813	0.836593		0.330687	1.05081
A_33_P3279526	1.12329	0.000103133	0.000717925		6.39998	2.17843
A_33_P3279984	0.272827	0.214085	0.345764		1.33249	1.20817
A_33_P3280325	0.585377	0.00505858	0.0168815		3.63523	1.50043
A_33_P3280355	-0.788632	0.00842737	0.0256833		-3.31933	0.578893
A_33_P3280412	-0.267062	0.090479	0.178318		-1.88624	0.83101
A_33_P3280502	-2.25542	2.65692e-05	0.000256141		-7.58174	0.209436
A_33_P3280709	0.237684	0.288838	0.432661		1.12412	1.1791
A_33_P3281176	0.323781	0.0766162	0.156415		1.98852	1.25161
A_33_P3281224	0.16608	0.418959	0.566604		0.845246	1.12201
A_33_P3281303	0.614189	0.00726767	0.0227548		3.41029	1.5307
A_33_P3281373	0.132121	0.349001	0.497317		0.985614	1.0959
A_33_P3281478	0.683178	0.00642231	0.0205657		3.48666	1.60567
A_33_P3281563	0.0543821	0.72505	0.819805		0.36242	1.03841
A_33_P3281716	-0.68164	0.00348596	0.0124304		-3.87034	0.623456
A_33_P3281728	-0.0147529	0.927596	0.95637		-0.093335	0.989826
A_33_P3281765	0.417941	0.0276558	0.0686492		2.60239	1.33602
A_33_P3282000	0.594868	0.0221868	0.057355		2.73424	1.51033
A_33_P3282213	0.148589	0.522739	0.659727		0.663831	1.10848
A_33_P3282261	0.888415	0.000114517	0.000777904		6.31442	1.85114
A_33_P3282354	0.45486	0.0207351	0.0542157		2.77478	1.37065
A_33_P3282624	0.167118	0.396507	0.545082		0.888349	1.12281
A_33_P3282649	0.518277	0.0109469	0.0319316		3.15978	1.43224
A_33_P3282744	-0.112494	0.624049	0.742584		-0.506676	0.924987
A_33_P3283064	3.09713	1.91984e-08	1.42627e-06		17.286	8.55715
A_33_P3283117	0.0139882	0.946567	0.968313		0.0688296	1.00974
A_33_P3283167	0.141663	0.362047	0.511146		0.957993	1.10318
A_33_P3283206	0.625916	0.0196525	0.0518649		2.80692	1.54319
A_33_P3283266	-0.0530109	0.756433	0.842671		-0.319361	0.963923
A_33_P3283350	1.66976	1.05719e-05	0.000126768		8.47151	3.18162
A_33_P3283535	0.276707	0.224275	0.358107		1.30087	1.21143
A_33_P3283646	0.376392	0.0324233	0.0782521		2.50725	1.29809
A_33_P3283700	0.0380082	0.825895	0.890954		0.226188	1.0267
A_33_P3283734	-0.133067	0.369864	0.51893		-0.941788	0.911891
A_33_P3284117	0.0428488	0.838899	0.899349		0.209009	1.03015
A_33_P3284295	0.028605	0.937152	0.962749		0.0809839	1.02003
A_33_P3284873	-0.401582	0.137722	0.247378		-1.62237	0.757028
A_33_P3285097	1.27578	1.1631e-05	0.000135999		8.37574	2.4213
A_33_P3285371	-0.331063	0.213125	0.344641		-1.33553	0.794951
A_33_P3285769	0.591179	0.00641384	0.0205447		3.48748	1.50648
A_33_P3286101	0.0939077	0.539127	0.673592		0.63731	1.06726
A_33_P3286162	1.55394	1.0597e-06	2.32062e-05		11.0646	2.93618
A_33_P3286312	-0.153313	0.377304	0.52615		-0.926595	0.899183
A_33_P3286481	3.18045	7.95785e-09	7.74579e-07		19.0294	9.06592
A_33_P3286499	0.305942	0.0755743	0.154729		1.9969	1.23623
A_33_P3286699	0.0480282	0.768951	0.851171		0.30237	1.03385
A_33_P3286704	0.721618	0.00789499	0.0243389		3.35936	1.64903
A_33_P3286709	1.39277	0.00011863	0.000799963		6.28576	2.62582
A_33_P3286929	-1.46573	0.098928	0.191199		-1.83089	0.362052
A_33_P3287084	0.8568	0.000491593	0.00249331		5.19704	1.81102
A_33_P3287105	2.80111	3.2551e-05	0.000299374		7.3956	6.96978
A_33_P3287238	0.00999858	0.94795	0.969033		0.0670446	1.00695
A_33_P3287310	3.76528	5.87826e-10	1.56719e-07		25.2305	13.5976
A_33_P3287314	2.8981	4.96758e-08	2.76168e-06		15.5737	7.45443
A_33_P3287388	-2.09765	1.18171e-05	0.000137809		-8.35991	0.233638
A_33_P3287897	0.0673866	0.682736	0.788056		0.421679	1.04782
A_33_P3288079	0.171694	0.401256	0.549761		0.879092	1.12638
A_33_P3288275	0.299907	0.110117	0.207614		1.76399	1.23107
A_33_P3288434	-0.0229032	0.883377	0.928887		-0.150725	0.98425
A_33_P3288814	0.391939	0.0402359	0.0930692		2.37797	1.31216
A_33_P3288919	0.118744	0.42355	0.570942		0.836631	1.08579
A_33_P3289093	-0.0184608	0.899014	0.938684		-0.130378	0.987285
A_33_P3289144	1.59825	4.58439e-06	6.79895e-05		9.34754	3.02775
A_33_P3289391	0.603988	0.0187486	0.0498731		2.83517	1.51991
A_33_P3289466	1.397	1.73008e-05	0.00018314		7.98651	2.63353
A_33_P3289501	-0.120547	0.530915	0.66654		-0.65054	0.919839
A_33_P3289976	0.0579228	0.780737	0.85934		0.28646	1.04097
A_33_P3290149	0.440627	0.060191	0.128749		2.13541	1.35719
A_33_P3290610	0.0638816	0.816062	0.884222		0.239227	1.04527
A_33_P3291150	0.0298707	0.88142	0.927595		0.153275	1.02092
A_33_P3291160	2.17721	2.26341e-07	7.94938e-06		13.1651	4.52278
A_33_P3291662	0.0263894	0.87139	0.921141		0.166368	1.01846
A_33_P3291772	1.05143	5.01619e-05	0.000414136		7.01035	2.07259
A_33_P3292126	0.719559	0.0285613	0.0704881		2.58312	1.64668
A_33_P3292158	-0.0200988	0.902551	0.94101		-0.125784	0.986165
A_33_P3292208	0.219437	0.340296	0.488308		1.00447	1.16428
A_33_P3292218	0.993514	3.96815e-05	0.000347575		7.21729	1.99103
A_33_P3292241	1.10235	2.70481e-05	0.0002595		7.56522	2.14704
A_33_P3292994	-0.320469	0.110185	0.207714		-1.76361	0.80081
A_33_P3293138	-0.47393	0.0148247	0.0410446		-2.97636	0.720001
A_33_P3293307	0.397425	0.0772636	0.157362		1.98337	1.31716
A_33_P3293466	0.595447	0.0129255	0.0366679		3.05911	1.51094
A_33_P3293529	0.193371	0.190937	0.317478		1.40933	1.14343
A_33_P3293698	-0.135054	0.49497	0.635847		-0.709936	0.910636
A_33_P3293734	0.215026	0.385074	0.533987		0.910956	1.16072
A_33_P3294078	0.0421822	0.83172	0.894529		0.218484	1.02967
A_33_P3294089	-0.0429549	0.850822	0.907753		-0.193317	0.970665
A_33_P3294103	0.402198	0.0269767	0.0672636		2.61726	1.32152
A_33_P3294314	0.254558	0.184474	0.309398		1.4322	1.19297
A_33_P3294415	0.305689	0.0593995	0.127402		2.14342	1.23601
A_33_P3294730	-0.00532105	0.977576	0.98692		-0.028864	0.996319
A_33_P3295077	0.213701	0.196257	0.323847		1.391	1.15966
A_33_P3295623	-0.0763183	0.611736	0.733073		-0.524999	0.948475
A_33_P3295705	0.106297	0.476019	0.61889		0.742332	1.07646
A_33_P3295814	2.11971	5.81548e-08	3.09336e-06		15.3057	4.34606
A_33_P3295932	-0.554291	0.0126576	0.0360495		-3.07177	0.680992
A_33_P3295985	-0.0951062	0.568887	0.698372		-0.590323	0.936203
A_33_P3296099	0.0834756	0.613079	0.734161		0.522991	1.05957
A_33_P3296313	0.543849	0.0032476	0.0117359		3.91557	1.45786
A_33_P3296348	-1.06144	0.000121722	0.000816253		-6.26491	0.479153
A_33_P3296442	-1.40859	0.0602283	0.128809		-2.16983	0.376681
A_33_P3296696	0.0577671	0.757668	0.84351		0.31768	1.04085
A_33_P3296721	0.185984	0.321006	0.467513		1.04759	1.13759
A_33_P3296769	0.251713	0.117841	0.218822		1.72137	1.19062
A_33_P3297150	0.141801	0.390108	0.538947		0.900944	1.10328
A_33_P3297280	0.247015	0.17968	0.303267		1.44962	1.18675
A_33_P3297297	-0.694288	0.00218582	0.00850268		-4.17169	0.618014
A_33_P3297310	0.113832	0.669856	0.778537		0.44003	1.0821
A_33_P3297655	0.163044	0.338267	0.486086		1.00892	1.11965
A_33_P3297808	-0.477221	0.0317389	0.0768683		-2.52002	0.71836
A_33_P3297818	0.025488	0.881556	0.927692		0.153097	1.01782
A_33_P3297823	-0.169356	0.327542	0.474345		-1.03277	0.889239
A_33_P3298099	0.407577	0.0340804	0.0815374		2.47743	1.32646
A_33_P3298251	0.479734	0.0110629	0.0322109		3.15339	1.39449
A_33_P3298256	0.00703833	0.971203	0.983136		0.0370714	1.00489
A_33_P3298267	0.553623	0.0084534	0.0257435		3.31744	1.46777
A_33_P3298398	-0.0125405	0.957755	0.974768		-0.0543994	0.991345
A_33_P3298552	1.44429	1.23487e-05	0.0001426		8.31613	2.7213
A_33_P3298612	-0.342966	0.0600245	0.128483		-2.13709	0.788419
A_33_P3298617	-0.416076	0.0442009	0.100478		-2.32157	0.74946
A_33_P3298955	-0.0589334	0.709487	0.807942		-0.384043	0.959974
A_33_P3298980	-1.5007	6.90035e-05	0.000526901		-6.73557	0.353382
A_33_P3299042	0.191646	0.402798	0.551181		0.876104	1.14207
A_33_P3299047	1.13324	1.49961e-05	0.000165303		8.125	2.1935
A_33_P3299125	0.000449153	0.997575	0.998445		0.0031213	1.00031
A_33_P3299130	-0.803749	0.0014475	0.0060553		-4.44478	0.572859
A_33_P3299349	0.494988	0.152602	0.267855		1.55636	1.40931
A_33_P3299376	0.233422	0.185496	0.31062		1.42854	1.17562
A_33_P3299436	0.251214	0.106764	0.20264		1.78336	1.19021
A_33_P3299750	0.0673128	0.729972	0.823552		0.35562	1.04776
A_33_P3299972	0.369175	0.0485645	0.108471		2.26497	1.29161
A_33_P3300022	-0.0384697	0.79979	0.873206		-0.260904	0.973687
A_33_P3300032	0.419752	0.0440613	0.100216		2.32347	1.3377
A_33_P3300117	1.71134	1.51286e-06	3.02113e-05		10.6243	3.27464
A_33_P3300179	0.367762	0.0338722	0.0811273		2.48109	1.29035
A_33_P3300591	-0.308093	0.0682216	0.142523		-2.05936	0.807708
A_33_P3300877	0.945733	0.000177273	0.00110225		5.96537	1.92617
A_33_P3301095	0.881701	0.000191387	0.00116922		5.90547	1.84255
A_33_P3301097	-4.67194	3.69612e-09	4.98785e-07		-20.683	0.0392289
A_33_P3301124	0.180976	0.290354	0.434251		1.12037	1.13365
A_33_P3301129	-0.122192	0.747493	0.836181		-0.331558	0.918791
A_33_P3301445	1.37963	8.48178e-05	0.000618585		6.5618	2.60202
A_33_P3301509	-0.0946526	0.509267	0.647915		-0.686006	0.936498
A_33_P3301876	-1.36018	1.45014e-05	0.000161339		-8.15776	0.389535
A_33_P3301980	-0.0271014	0.86518	0.917169		-0.174489	0.98139
A_33_P3302390	0.619179	0.00202756	0.00798564		4.22097	1.536
A_33_P3303302	0.0387029	0.83988	0.899896		0.207716	1.02719
A_33_P3303361	0.113201	0.551551	0.684255		0.617518	1.08163
A_33_P3303394	0.482115	0.0624305	0.132682		2.11326	1.39679
A_33_P3303469	2.53654	7.36657e-08	3.63593e-06		14.9116	5.80195
A_33_P3303557	0.29598	0.0937779	0.183396		1.86408	1.22772
A_33_P3303562	0.579568	0.00411362	0.014234		3.76526	1.4944
A_33_P3303752	0.0429259	0.868024	0.919004		0.170769	1.0302
A_33_P3303925	0.192	0.2586	0.398642		1.20243	1.14235
A_33_P3304092	0.156164	0.459701	0.604584		0.770891	1.11432
A_33_P3304097	-0.365518	0.21001	0.3409		-1.34549	0.77619
A_33_P3304182	0.458136	0.0995768	0.192122		1.82683	1.37377
A_33_P3304369	-0.165211	0.416064	0.564046		-0.850713	0.891798
A_33_P3304748	-2.18925	1.66544e-05	0.000178305		-8.02322	0.219265
A_33_P3304769	-0.510826	0.0410881	0.0947004		-2.3654	0.70182
A_33_P3304819	0.148305	0.388539	0.537363		0.904054	1.10827
A_33_P3304893	0.325503	0.0423386	0.0970638		2.34741	1.2531
A_33_P3304998	0.139146	0.373865	0.523136		0.93359	1.10125
A_33_P3305208	0.438681	0.0132875	0.0375056		3.04241	1.35536
A_33_P3305325	0.163726	0.375909	0.524887		0.929427	1.12018
A_33_P3305335	0.0201081	0.90836	0.94444		0.118246	1.01404
A_33_P3305438	-3.59858	4.84327e-06	7.0681e-05		-9.28778	0.0825503
A_33_P3305462	0.38051	0.0450755	0.102094		2.3098	1.3018
A_33_P3305526	0.397257	0.0530116	0.116311		2.21218	1.317
A_33_P3305820	0.431305	0.0235978	0.0603503		2.69733	1.34845
A_33_P3306063	-0.00675256	0.974528	0.985154		-0.0327892	0.99533
A_33_P3306327	-1.42155	6.13285e-06	8.43495e-05		-9.0345	0.373311
A_33_P3306339	0.0638065	0.736374	0.828164		0.346803	1.04522
A_33_P3306363	0.244345	0.111593	0.209771		1.75564	1.18455
A_33_P3306526	0.0898993	0.634171	0.750242		0.49175	1.0643
A_33_P3306664	0.36244	0.211606	0.342898		1.34037	1.2856
A_33_P3307063	-0.501531	0.0280899	0.0695283		-2.59308	0.706357
A_33_P3307088	-0.0678512	0.734399	0.826596		-0.349519	0.954058
A_33_P3307192	-0.417096	0.0898104	0.177214		-1.89082	0.748931
A_33_P3307402	-0.652181	0.0105678	0.0310007		-3.18121	0.636318
A_33_P3307408	-0.207399	0.28169	0.424928		-1.14202	0.866098
A_33_P3308147	-0.335801	0.102757	0.196794		-1.80725	0.792344
A_33_P3308153	3.44013	5.22421e-09	6.03249e-07		19.9205	10.8538
A_33_P3309643	-0.278878	0.134969	0.2435		-1.63528	0.824232
A_33_P3309656	0.454619	0.044791	0.101553		2.3136	1.37042
A_33_P3309849	0.357591	0.0649745	0.136973		2.08902	1.28128
A_33_P3310198	0.0467543	0.798713	0.872478		0.262344	1.03294
A_33_P3310276	0.296335	0.144394	0.256749		1.59202	1.22802
A_33_P3310401	0.00638686	0.977411	0.986806		0.0290763	1.00444
A_33_P3310409	0.248611	0.254132	0.393492		1.21461	1.18806
A_33_P3310512	1.45756	0.000265029	0.00151774		5.65502	2.74643
A_33_P3310588	0.404583	0.0563285	0.12208		2.17553	1.32371
A_33_P3310620	0.184367	0.256049	0.395659		1.20936	1.13632
A_33_P3310754	-0.287894	0.126384	0.231337		-1.67711	0.819097
A_33_P3310976	2.37702	1.38547e-07	5.59576e-06		13.9043	5.19462
A_33_P3311001	0.0621441	0.654856	0.766896		0.461606	1.04402
A_33_P3311308	-0.339645	0.0546844	0.119238		-2.19343	0.790236
A_33_P3311458	0.341987	0.145047	0.257623		1.58912	1.2675
A_33_P3311646	2.34022	0.000356545	0.00192388		5.4324	5.06381
A_33_P3311648	0.134491	0.443268	0.589447		0.800329	1.09771
A_33_P3311711	0.00137398	0.993434	0.996106		0.00845091	1.00095
A_33_P3311855	-0.515163	0.0494539	0.110072		-2.25404	0.699714
A_33_P3311911	-0.747628	0.00341957	0.0122469		-3.8826	0.595582
A_33_P3311966	0.116198	0.43751	0.584244		0.810815	1.08387
A_33_P3312044	0.124208	0.478167	0.620551		0.738618	1.08991
A_33_P3312147	0.146498	0.412202	0.560307		0.858045	1.10688
A_33_P3312187	0.378235	0.0927595	0.181882		1.87084	1.29975
A_33_P3312209	-0.0152408	0.923524	0.953809		-0.0986017	0.989491
A_33_P3312342	0.045345	0.809465	0.87995		0.248	1.03193
A_33_P3312564	1.64928	1.96445e-05	0.000202565		7.86498	3.13676
A_33_P3312774	-0.166733	0.386814	0.535661		-0.907485	0.890858
A_33_P3312784	-0.157754	0.284928	0.428617		-1.13387	0.89642
A_33_P3312886	0.0319094	0.867563	0.918698		0.171371	1.02236
A_33_P3313075	0.140032	0.390318	0.53916		0.900528	1.10193
A_33_P3313323	-0.294253	0.300864	0.445993		-1.09477	0.815495
A_33_P3313552	0.0433658	0.844799	0.903294		0.201237	1.03052
A_33_P3313625	0.510672	0.0205708	0.0538852		2.77955	1.42471
A_33_P3313640	0.0887035	0.641772	0.756485		0.480619	1.06341
A_33_P3313652	0.581929	0.0150169	0.0414686		2.9686	1.49685
A_33_P3313695	-0.169339	0.315502	0.461748		-1.06025	0.88925
A_33_P3313940	0.371527	0.0471517	0.105968		2.28273	1.29372
A_33_P3314121	0.139971	0.454326	0.599689		0.780443	1.10188
A_33_P3314352	0.459332	0.0148344	0.0410617		2.97596	1.3749
A_33_P3314574	1.77545	2.22364e-06	3.98664e-05		10.165	3.42346
A_33_P3314828	-0.130094	0.349524	0.497846		-0.984493	0.913772
A_33_P3315027	-0.241877	0.168548	0.288792		-1.49167	0.845644
A_33_P3315074	-0.265771	0.217716	0.350296		-1.32108	0.831754
A_33_P3315154	-0.496201	0.100754	0.193856		-1.81951	0.708971
A_33_P3315624	0.101801	0.594873	0.71953		0.550404	1.07311
A_33_P3315634	0.583304	0.00258369	0.00975334		4.06281	1.49828
A_33_P3315659	-1.06418	4.39069e-05	0.000375402		-7.12742	0.478245
A_33_P3315704	0.561355	0.0174796	0.0470661		2.94925	1.47565
A_33_P3315724	-0.540928	0.00472061	0.0159505		-3.67857	0.687329
A_33_P3315763	-1.32778	8.35988e-06	0.000106714		-8.71066	0.398381
A_33_P3315824	0.72207	0.00150688	0.00626126		4.41783	1.64955
A_33_P3315836	-0.161488	0.273269	0.415371		-1.16358	0.894103
A_33_P3315899	0.671078	0.0242629	0.0617424		2.68069	1.59226
A_33_P3315915	0.876802	0.000446945	0.0023085		5.26621	1.8363
A_33_P3315986	0.971243	0.00347918	0.0124109		3.87158	1.96053
A_33_P3316178	0.184082	0.230008	0.365096		1.2836	1.13609
A_33_P3316248	0.235667	0.124748	0.228957		1.68537	1.17745
A_33_P3316261	-0.295622	0.551298	0.684059		-0.61792	0.814721
A_33_P3316379	1.63367	8.53431e-07	2.00355e-05		11.34	3.10301
A_33_P3316572	-0.244928	0.540391	0.674701		-0.635285	0.843858
A_33_P3316671	0.832893	0.00363263	0.0128479		3.8441	1.78125
A_33_P3316691	2.07127	1.68414e-06	3.2632e-05		10.4946	4.20257
A_33_P3316696	2.01774	3.33222e-07	1.04949e-05		12.6079	4.04948
A_33_P3317431	0.874502	0.000526259	0.00263281		5.14783	1.83338
A_33_P3317460	-0.752364	0.000886828	0.00403893		-4.77903	0.59363
A_33_P3317473	1.94165	9.85927e-07	2.20135e-05		11.1557	3.84145
A_33_P3317761	-0.213451	0.567771	0.697378		-0.592059	0.862472
A_33_P3318069	-0.835826	0.0107969	0.0315551		-3.16817	0.560262
A_33_P3318227	0.325967	0.0934077	0.182834		1.86653	1.2535
A_33_P3318384	0.0906505	0.686338	0.790781		0.416574	1.06485
A_33_P3318766	-0.0217502	0.903601	0.94166		-0.124421	0.985037
A_33_P3318781	0.600769	0.233491	0.369304		1.27328	1.51652
A_33_P3319150	0.236823	0.137109	0.246554		1.62522	1.17839
A_33_P3319502	-0.382302	0.221652	0.354976		-1.30889	0.767213
A_33_P3319937	-0.412905	0.0726921	0.150017		-2.02067	0.75111
A_33_P3320241	-0.162793	0.391658	0.540503		-0.897879	0.893294
A_33_P3320283	-0.140897	0.530525	0.666241		-0.65117	0.906955
A_33_P3320408	-0.484899	0.0196246	0.0518009		-2.80777	0.714547
A_33_P3320415	-0.0167556	0.918585	0.950624		-0.104996	0.988453
A_33_P3320418	0.0160106	0.932257	0.959613		0.0873086	1.01116
A_33_P3320698	-0.206405	0.267415	0.408945		-1.17887	0.866694
A_33_P3320708	0.25288	0.250508	0.389305		1.22462	1.19158
A_33_P3321120	0.63301	0.00627829	0.0201849		3.50071	1.5508
A_33_P3321564	-0.263612	0.40779	0.556101		-0.866482	0.832999
A_33_P3321682	-0.154991	0.349607	0.49791		-0.984314	0.898138
A_33_P3322103	0.494701	0.026196	0.0656823		2.63483	1.40903
A_33_P3322175	-0.176826	0.305894	0.451419		-1.08276	0.884647
A_33_P3322211	-0.0550733	0.705778	0.805137		-0.389225	0.962546
A_33_P3322460	0.0399452	0.851527	0.908151		0.192391	1.02807
A_33_P3322504	2.8315	1.46611e-08	1.20123e-06		17.803	7.11814
A_33_P3322730	-1.23886	0.0331288	0.0796427		-2.49437	0.423708
A_33_P3322879	-0.0949557	0.511162	0.649677		-0.682866	0.936301
A_33_P3322884	-0.400405	0.0496013	0.110314		-2.25225	0.757646
A_33_P3323544	0.629184	0.0015648	0.00645467		4.39261	1.54669
A_33_P3323641	0.151281	0.4398	0.586275		0.806633	1.11055
A_33_P3323687	-0.132563	0.418786	0.566463		-0.845573	0.91221
A_33_P3323892	0.429397	0.0398603	0.0923979		2.38359	1.34667
A_33_P3323914	0.48759	0.0589294	0.126668		2.14823	1.4021
A_33_P3323975	-0.245216	0.195852	0.323363		-1.39238	0.843689
A_33_P3323989	-1.06121	0.000878813	0.00401007		-4.78533	0.479231
A_33_P3324149	0.621677	0.00404941	0.0140432		3.77521	1.53866
A_33_P3324284	0.147756	0.534116	0.669279		0.645368	1.10784
A_33_P3324409	1.59423	3.48422e-06	5.55548e-05		9.65087	3.01934
A_33_P3324552	0.425242	0.114135	0.213372		1.74149	1.3428
A_33_P3324675	0.490544	0.00542493	0.0178804		3.59155	1.40497
A_33_P3324680	-0.0263792	0.943246	0.9664		-0.073115	0.981882
A_33_P3324781	-1.71784	8.51665e-05	0.00062034		-6.55837	0.304003
A_33_P3324899	-0.246476	0.126796	0.231921		-1.67504	0.842953
A_33_P3324904	0.686887	0.0285014	0.0703585		2.58438	1.60981
A_33_P3324974	0.13707	0.359033	0.507796		0.964307	1.09967
A_33_P3325250	0.640975	0.154082	0.269685		1.55011	1.55938
A_33_P3325330	0.0977357	0.684664	0.789653		0.418945	1.07009
A_33_P3325826	0.117032	0.519522	0.657023		0.669096	1.0845
A_33_P3325948	-0.231978	0.25918	0.39928		-1.20086	0.851467
A_33_P3326151	0.703551	0.00937483	0.0280375		3.25418	1.62851
A_33_P3326312	-0.465639	0.0150048	0.0414512		-2.96908	0.72415
A_33_P3326439	-0.132674	0.482055	0.624191		-0.731926	0.912139
A_33_P3326802	0.15476	0.576536	0.704913		0.578471	1.11324
A_33_P3326817	-0.714799	0.00202606	0.00798112		-4.22146	0.60929
A_33_P3326827	-0.277312	0.441981	0.58832		-0.802665	0.825127
A_33_P3326872	-1.79773	1.41269e-05	0.000158154		-8.18338	0.287627
A_33_P3326942	0.213139	0.211668	0.342961		1.34017	1.15921
A_33_P3327140	2.64479	2.00995e-06	3.70904e-05		10.2838	6.25404
A_33_P3327208	-1.06522	0.00112336	0.00491143		-4.61636	0.477901
A_33_P3327250	-0.503758	0.0158093	0.043286		-2.93763	0.705268
A_33_P3327491	1.58451	8.56301e-06	0.000108702		8.68596	2.99907
A_33_P3327723	0.167684	0.275686	0.418247		1.15733	1.12325
A_33_P3327971	0.241239	0.256054	0.395659		1.20935	1.18201
A_33_P3327986	-3.56968	6.29102e-08	3.28905e-06		-15.1736	0.0842209
A_33_P3328284	0.774972	0.00284902	0.0105426		3.99964	1.71116
A_33_P3328289	0.84554	0.000323887	0.00178494		5.50394	1.79694
A_33_P3328543	0.231153	0.203474	0.332853		1.36679	1.17377
A_33_P3328564	-0.274636	0.19285	0.319889		-1.40269	0.826659
A_33_P3328569	0.00625783	0.974119	0.98496		0.0333159	1.00435
A_33_P3328619	-1.73697	2.23438e-06	4.00214e-05		-10.1594	0.3
A_33_P3328751	0.0911662	0.551728	0.684415		0.617238	1.06523
A_33_P3328958	0.291952	0.174697	0.296844		1.46816	1.2243
A_33_P3329038	-0.0292908	0.851663	0.908245		-0.192212	0.979902
A_33_P3329104	0.942571	4.53199e-05	0.000383934		7.09945	1.92195
A_33_P3329123	-0.307159	0.0765769	0.156357		-1.98884	0.808232
A_33_P3329133	-0.145318	0.475705	0.618671		-0.742875	0.90418
A_33_P3329352	0.638891	0.0231256	0.0593671		2.70943	1.55713
A_33_P3329552	-0.0120851	0.938598	0.963628		-0.0791161	0.991658
A_33_P3329740	-0.0488012	0.795914	0.870369		-0.266088	0.966739
A_33_P3329908	0.0991622	0.669772	0.778498		0.44015	1.07115
A_33_P3329991	0.992736	0.000418049	0.00219223		5.31507	1.98995
A_33_P3330084	0.0146028	0.919386	0.951025		0.103958	1.01017
A_33_P3330175	-0.505157	0.0173024	0.0466721		-2.88337	0.704583
A_33_P3330413	0.0682404	0.626919	0.744656		0.502431	1.04844
A_33_P3330683	-0.242884	0.150289	0.264792		-1.56623	0.845055
A_33_P3330761	-0.231127	0.215698	0.347772		-1.3274	0.851969
A_33_P3330877	0.291975	0.0979875	0.189726		1.83683	1.22432
A_33_P3330972	0.474796	0.0151274	0.0417263		2.96418	1.38972
A_33_P3331272	0.600846	0.0124393	0.0355207		3.0823	1.51661
A_33_P3331326	5.22102	3.69214e-11	2.88058e-08		33.9656	37.2978
A_33_P3331391	0.301689	0.082122	0.165192		1.94596	1.23259
A_33_P3331731	-0.174424	0.254918	0.394323		-1.21245	0.886122
A_33_P3331776	0.68832	0.00144007	0.00602874		4.44823	1.61141
A_33_P3331791	-0.53853	0.0148544	0.041104		-2.97515	0.688472
A_33_P3331911	-0.511594	0.0344123	0.0821738		-2.47162	0.701447
A_33_P3332046	-0.0943082	0.580052	0.707853		-0.573053	0.936721
A_33_P3332175	0.237876	0.321818	0.468326		1.04574	1.17926
A_33_P3332616	0.25966	0.234713	0.37087		1.26969	1.1972
A_33_P3332749	1.34464	3.78634e-06	5.91388e-05		9.5581	2.53967
A_33_P3332989	0.218034	0.405669	0.554		0.870559	1.16315
A_33_P3333003	0.0637441	0.717041	0.813766		0.373523	1.04517
A_33_P3333058	-0.297833	0.194389	0.321783		-1.39739	0.813474
A_33_P3333187	-1.16737	0.000370591	0.00198362		-5.40378	0.445233
A_33_P3333327	-0.662329	0.00240528	0.00920772		-4.10926	0.631858
A_33_P3333485	0.358097	0.031837	0.0770572		2.51817	1.28173
A_33_P3333523	0.186696	0.443915	0.59002		0.799157	1.13815
A_33_P3333560	0.852277	0.000423816	0.00221417		5.30503	1.80535
A_33_P3333677	0.679941	0.00165682	0.00675507		4.35452	1.60207
A_33_P3333708	1.01508	0.000304168	0.00169797		5.551	2.02101
A_33_P3333985	0.841025	0.000200387	0.00121283		5.86971	1.79132
A_33_P3334000	-0.0348321	0.874414	0.922914		-0.162418	0.976145
A_33_P3334043	-1.11463	0.000492708	0.00249808		-5.1954	0.461809
A_33_P3334121	-0.611638	0.0161327	0.0440286		-2.92545	0.654453
A_33_P3334342	0.55291	0.0416083	0.0956955		2.35785	1.46704
A_33_P3334428	0.0268812	0.873901	0.922594		0.163087	1.01881
A_33_P3334575	2.79259	1.96315e-07	7.21746e-06		13.3756	6.92871
A_33_P3334718	0.779612	0.0841977	0.168463		1.93061	1.71667
A_33_P3334738	0.0491329	0.780671	0.859333		0.286549	1.03464
A_33_P3334803	1.2118	0.000153386	0.000982245		6.07958	2.31626
A_33_P3335401	0.50281	0.0156828	0.0430012		2.94247	1.41697
A_33_P3335540	0.230645	0.261596	0.402072		1.19435	1.17336
A_33_P3335576	1.45935	0.00012682	0.000843302		6.23176	2.74985
A_33_P3335645	-0.193701	0.324189	0.470857		-1.04034	0.87436
A_33_P3335905	-0.118299	0.490252	0.631872		-0.717928	0.921273
A_33_P3336018	-0.0861854	0.581437	0.709015		-0.570923	0.94201
A_33_P3336038	-1.58546	9.37701e-06	0.000116155		-8.59303	0.333218
A_33_P3336148	-0.296352	0.145558	0.258273		-1.58686	0.814309
A_33_P3336242	0.308462	0.0743934	0.152791		2.00653	1.23839
A_33_P3336302	0.0211158	0.935326	0.961563		0.0833428	1.01474
A_33_P3336567	0.460631	0.0609393	0.130082		2.12792	1.37614
A_33_P3337742	2.60622	2.29078e-05	0.000227977		7.71984	6.08905
A_33_P3338071	0.103456	0.568416	0.697976		0.591055	1.07434
A_33_P3338292	0.401552	0.0354666	0.0841031		2.45356	1.32093
A_33_P3338403	-0.0440752	0.845101	0.903498		-0.200839	0.969911
A_33_P3338539	-0.988109	0.000493321	0.00250008		-5.1945	0.504138
A_33_P3338788	0.212153	0.177804	0.300885		1.45655	1.15842
A_33_P3338808	0.0998502	0.629639	0.746804		0.498417	1.07166
A_33_P3338833	-0.0465413	0.8174	0.885153		-0.23745	0.968255
A_33_P3338873	-0.0837932	0.709215	0.807716		-0.384422	0.943574
A_33_P3338937	0.389834	0.269574	0.411281		1.1732	1.31024
A_33_P3339197	0.061698	0.72326	0.818297		0.364897	1.04369
A_33_P3339611	0.280316	0.149573	0.26382		1.56932	1.21446
A_33_P3339696	-0.202582	0.335156	0.482849		-1.01578	0.868994
A_33_P3339701	-0.0121241	0.934161	0.960832		-0.0848478	0.991631
A_33_P3339741	0.565191	0.0112323	0.0326213		3.14416	1.47958
A_33_P3340065	-0.0634115	0.694575	0.796767		-0.404945	0.956998
A_33_P3340114	-0.538694	0.0344064	0.082163		-2.47173	0.688394
A_33_P3340189	-0.0343415	0.833121	0.895498		-0.216634	0.976477
A_33_P3340229	0.76309	0.000767589	0.0035902		4.8797	1.69712
A_33_P3340424	1.28176	0.000123791	0.000826707		6.25128	2.43135
A_33_P3340454	-0.173888	0.388798	0.537643		-0.90354	0.886451
A_33_P3340560	-0.350471	0.1155	0.215408		-1.73402	0.784328
A_33_P3340624	1.69195	6.19455e-06	8.49363e-05		9.02388	3.23092
A_33_P3340762	0.358893	0.0571528	0.123558		2.16675	1.28244
A_33_P3340828	-0.156682	0.485733	0.627755		-0.725627	0.897086
A_33_P3340956	-0.0624388	0.681352	0.78695		-0.423643	0.957644
A_33_P3341289	0.0247297	0.871816	0.92138		0.165811	1.01729
A_33_P3341509	1.14808	9.59206e-05	0.00067859		6.45967	2.21618
A_33_P3341568	-2.65633	0.0160266	0.0437958		-3.10494	0.158623
A_33_P3341731	1.60659	4.38214e-06	6.5983e-05		9.39687	3.04531
A_33_P3341882	0.178257	0.444148	0.590242		0.798735	1.13152
A_33_P3342146	0.420226	0.0560693	0.121638		2.17832	1.33814
A_33_P3342195	-0.228596	0.170911	0.291942		-1.48255	0.853465
A_33_P3342420	-0.0485492	0.813735	0.882784		-0.242319	0.966908
A_33_P3342430	0.0769158	0.793988	0.868972		0.268666	1.05476
A_33_P3342953	-0.70173	0.00443377	0.0151498		-3.71798	0.614834
A_33_P3343200	-2.01721	1.96172e-06	3.64302e-05		-10.3126	0.247036
A_33_P3343305	-0.00879243	0.951726	0.971321		-0.0621734	0.993924
A_33_P3343340	-0.485664	0.339515	0.487416		-1.00618	0.714168
A_33_P3343394	2.32522	2.55824e-07	8.66134e-06		12.9863	5.01143
A_33_P3343605	0.61011	0.0382118	0.0893858		2.40891	1.52638
A_33_P3344044	0.158757	0.515165	0.653286		0.676255	1.11632
A_33_P3344297	0.266746	0.350981	0.499387		0.981374	1.20309
A_33_P3344521	-0.150408	0.436208	0.58299		-0.813199	0.900995
A_33_P3345031	-0.127296	0.631676	0.748291		-0.495418	0.915546
A_33_P3345108	-0.790701	0.00263115	0.00989926		-4.05102	0.578063
A_33_P3345299	-0.237439	0.504083	0.643669		-0.694636	0.84825
A_33_P3345304	0.0927696	0.603996	0.726867		0.536613	1.06642
A_33_P3345409	0.30295	0.150484	0.265055		1.56539	1.23366
A_33_P3345614	0.247684	0.373217	0.522432		0.934915	1.1873
A_33_P3345638	-0.261597	0.0979845	0.189726		-1.83685	0.834164
A_33_P3345808	-0.0491071	0.780712	0.85934		-0.286494	0.966534
A_33_P3345821	-0.0710353	0.656132	0.767936		-0.459762	0.951955
A_33_P3346046	2.03812	1.50492e-06	3.01158e-05		10.6307	4.10709
A_33_P3346331	0.104594	0.45261	0.598179		0.783507	1.07519
A_33_P3346333	-0.701145	0.00406956	0.0141011		-3.77207	0.615084
A_33_P3346508	1.905	4.70944e-07	1.31536e-05		12.1276	3.7451
A_33_P3346526	-0.715367	0.00419601	0.0144667		-3.75273	0.60905
A_33_P3346533	-0.219755	0.478716	0.621073		-0.737672	0.858711
A_33_P3346610	-0.371769	0.0641771	0.135642		-2.09652	0.772835
A_33_P3346643	-0.0741246	0.623612	0.742203		-0.507323	0.949918
A_33_P3346691	0.392698	0.0403395	0.093256		2.37643	1.31285
A_33_P3347020	0.297382	0.107644	0.203981		1.77822	1.22891
A_33_P3347049	0.260965	0.271696	0.41366		1.16766	1.19828
A_33_P3347055	0.890855	0.00262868	0.00989061		4.05163	1.85427
A_33_P3347457	0.231815	0.141518	0.252724		1.60495	1.17431
A_33_P3347503	0.412138	0.0336194	0.0806059		2.48558	1.33066
A_33_P3347522	-0.0438442	0.813933	0.882857		-0.242056	0.970067
A_33_P3347787	0.497741	0.020466	0.0536391		2.78261	1.412
A_33_P3348046	-0.161529	0.317757	0.464007		-1.05504	0.894077
A_33_P3348151	0.134611	0.530681	0.666363		0.650918	1.0978
A_33_P3348194	-1.8506	2.48168e-07	8.49742e-06		-13.0304	0.277276
A_33_P3348328	0.773694	0.130444	0.23721		1.65701	1.70964
A_33_P3348509	-0.196132	0.316745	0.462989		-1.05738	0.872888
A_33_P3348670	0.305325	0.304088	0.449598		1.08706	1.2357
A_33_P3348744	0.42806	0.0639118	0.135205		2.09903	1.34542
A_33_P3348927	0.117103	0.54617	0.679623		0.626059	1.08455
A_33_P3349002	0.686991	0.00842091	0.0256705		3.3198	1.60992
A_33_P3349025	0.30566	0.153337	0.268792		1.55325	1.23598
A_33_P3349158	0.195516	0.234997	0.371196		1.26886	1.14513
A_33_P3349501	1.17856	3.69993e-05	0.000329245		7.27993	2.26351
A_33_P3349597	-0.478463	0.0531275	0.116512		-2.21086	0.717742
A_33_P3349619	-0.568852	0.0191823	0.0508182		-2.82145	0.674153
A_33_P3349676	0.398611	0.0170149	0.0460113		2.89344	1.31824
A_33_P3349727	-0.464756	0.165702	0.285039		-1.50281	0.724593
A_33_P3350196	0.56888	0.00398325	0.0138497		3.78563	1.48337
A_33_P3350247	-0.0447584	0.809692	0.880129		-0.247699	0.969452
A_33_P3350453	-0.136572	0.444203	0.590291		-0.798635	0.909678
A_33_P3350549	-1.35165	0.000216678	0.00128992		-5.80921	0.391843
A_33_P3350684	-0.37861	0.0312361	0.0758846		-2.52957	0.769178
A_33_P3350744	0.138956	0.542314	0.676351		0.632208	1.10111
A_33_P3351062	1.3299	5.79074e-06	8.08069e-05		9.09556	2.51385
A_33_P3351166	0.00641636	0.97792	0.987063		0.0284217	1.00446
A_33_P3351276	1.54609	5.98738e-06	8.28854e-05		9.05999	2.92026
A_33_P3351388	-0.466291	0.0329212	0.07923		-2.49813	0.723823
A_33_P3351524	-1.69141	0.000922997	0.00417605		-4.75134	0.309624
A_33_P3351529	-0.201568	0.234614	0.37077		-1.26998	0.869605
A_33_P3351790	0.16831	0.37037	0.519424		0.940748	1.12374
A_33_P3351791	0.1809	0.236543	0.372889		1.26434	1.13359
A_33_P3351920	0.359017	0.0914152	0.179774		1.87987	1.28255
A_33_P3352011	0.0866367	0.558549	0.689996		0.606484	1.06189
A_33_P3352268	0.0332355	0.844196	0.902952		0.20203	1.0233
A_33_P3352407	-0.295537	0.0835142	0.167469		-1.93563	0.814769
A_33_P3352572	0.292471	0.153754	0.269304		1.55149	1.22474
A_33_P3352837	0.0541505	0.732843	0.825448		0.351663	1.03825
A_33_P3353185	0.149442	0.348717	0.49703		0.986224	1.10914
A_33_P3353273	0.215695	0.248093	0.386581		1.23136	1.16126
A_33_P3353275	0.513891	0.0218055	0.0565274		2.74462	1.4279
A_33_P3353431	-0.345716	0.0920092	0.180725		-1.87587	0.786918
A_33_P3353485	-0.58652	0.00760428	0.0236312		-3.38242	0.665948
A_33_P3353630	0.541179	0.0160243	0.0437931		2.9295	1.45516
A_33_P3353873	0.0330849	0.88517	0.929894		0.148388	1.0232
A_33_P3353906	-0.300381	0.229547	0.364616		-1.28497	0.812038
A_33_P3354191	0.0297515	0.839127	0.899448		0.208708	1.02084
A_33_P3354296	0.365576	0.22236	0.355802		1.30672	1.2884
A_33_P3354479	-0.336311	0.0347996	0.0829192		-2.46492	0.792064
A_33_P3354553	0.354127	0.100719	0.193818		1.81973	1.27821
A_33_P3354579	0.198089	0.195662	0.3232		1.39303	1.14718
A_33_P3354783	0.348427	0.128796	0.234801		1.6651	1.27317
A_33_P3354970	0.14476	0.336598	0.484415		1.01259	1.10555
A_33_P3355454	0.402038	0.0243167	0.0618492		2.67937	1.32137
A_33_P3355950	0.0176415	0.902698	0.941094		0.125594	1.0123
A_33_P3356106	0.375769	0.0293673	0.0720958		2.56648	1.29753
A_33_P3356182	0.234266	0.197914	0.325821		1.38537	1.17631
A_33_P3356366	-0.0616725	0.70279	0.802924		-0.393407	0.958153
A_33_P3356537	-0.382999	0.0671932	0.140832		-2.06861	0.766842
A_33_P3356637	-0.295732	0.227953	0.362617		-1.28975	0.814659
A_33_P3357227	-0.0170216	0.94926	0.969908		-0.065355	0.988271
A_33_P3357232	-0.0742128	0.722325	0.817691		-0.366193	0.94986
A_33_P3357626	2.00145	3.887e-06	6.0268e-05		9.52899	4.00403
A_33_P3357669	1.63158	1.0339e-05	0.000124758		8.49397	3.09852
A_33_P3357879	1.10237	0.000595142	0.00291263		5.05964	2.14707
A_33_P3357964	0.778936	0.000428945	0.0022338		5.29623	1.71586
A_33_P3358019	1.09139	0.000114248	0.000776632		6.31634	2.13079
A_33_P3358109	-1.25178	0.00592502	0.0192455		-3.53665	0.419931
A_33_P3358347	-0.506998	0.131853	0.239157		-1.65017	0.703685
A_33_P3358653	0.223714	0.276785	0.419537		1.15451	1.16774
A_33_P3358804	0.674985	0.000573012	0.00282482		5.08673	1.59658
A_33_P3358851	-1.03309	0.0011434	0.00498412		-4.6043	0.488661
A_33_P3358855	0.391668	0.0607635	0.129785		2.12967	1.31191
A_33_P3358863	0.309235	0.0481185	0.107685		2.27052	1.23905
A_33_P3358905	0.807054	0.000617264	0.00300058		5.03363	1.74963
A_33_P3358930	1.02678	0.000220937	0.00131093		5.7942	2.03748
A_33_P3359120	0.0981162	0.49722	0.63763		0.706143	1.07037
A_33_P3359285	-0.0789897	0.617585	0.737479		-0.516271	0.94672
A_33_P3359408	0.289934	0.137207	0.246684		1.62476	1.22258
A_33_P3359428	-0.431413	0.0180023	0.0482425		-2.85955	0.741535
A_33_P3359832	-0.0473892	0.736365	0.828164		-0.346816	0.967686
A_33_P3359846	-0.717321	0.00378472	0.0132818		-3.81804	0.608226
A_33_P3359869	-1.29713	6.47594e-05	0.000502251		-6.78965	0.406935
A_33_P3360007	0.090477	0.675822	0.78298		0.43151	1.06472
A_33_P3360204	1.14546	7.89398e-05	0.000584789		6.62193	2.21217
A_33_P3360227	0.390985	0.0293112	0.0719735		2.56762	1.31129
A_33_P3360530	0.325912	0.145736	0.258518		1.58607	1.25346
A_33_P3361217	1.13841	0.000394132	0.00208896		5.35834	2.20138
A_33_P3361309	-0.0177157	0.900928	0.939944		-0.127892	0.987796
A_33_P3361352	0.449863	0.0229156	0.0589441		2.71489	1.36591
A_33_P3361711	0.544427	0.0151276	0.0417263		2.96417	1.45844
A_33_P3362239	-0.852226	0.00535263	0.0176845		-3.59992	0.553929
A_33_P3362242	0.161458	0.279321	0.422381		1.14803	1.11842
A_33_P3362320	-0.0351351	0.858573	0.912662		-0.183144	0.97594
A_33_P3362392	0.314095	0.124817	0.229061		1.68502	1.24323
A_33_P3362453	0.0930368	0.636652	0.752076		0.48811	1.06661
A_33_P3362548	1.43636	2.31893e-06	4.10361e-05		10.116	2.70637
A_33_P3362567	0.0348957	0.822097	0.888427		0.23122	1.02448
A_33_P3362601	-0.632632	0.00375642	0.0132011		-3.8228	0.644998
A_33_P3362937	-0.0368846	0.858874	0.912829		-0.182749	0.974758
A_33_P3363100	0.240438	0.307768	0.453515		1.07833	1.18135
A_33_P3363105	0.463666	0.0155069	0.0425982		2.94926	1.37904
A_33_P3363161	0.358643	0.0538609	0.117805		2.24012	1.28222
A_33_P3363173	0.716012	0.00260156	0.00980725		4.05834	1.64264
A_33_P3363254	0.571147	0.00389789	0.0136057		3.79935	1.4857
A_33_P3363290	0.0254847	0.903521	0.94166		0.124525	1.01782
A_33_P3363305	-1.1954	0.0174533	0.0470238		-2.87815	0.436666
A_33_P3363507	0.136622	0.509197	0.647884		0.686122	1.09933
A_33_P3363650	-0.0858465	0.651672	0.764433		-0.466216	0.942232
A_33_P3363680	0.0686207	0.74322	0.833254		0.337406	1.04871
A_33_P3363893	-0.374299	0.0515772	0.113795		-2.22872	0.77148
A_33_P3363959	0.163672	0.369925	0.518979		0.941663	1.12013
A_33_P3364358	-0.00316948	0.987974	0.992891		-0.015479	0.997805
A_33_P3364493	1.41283	3.88219e-06	6.02423e-05		9.53036	2.6626
A_33_P3364498	0.381347	0.127621	0.233074		1.67092	1.30256
A_33_P3364836	-0.159854	0.496655	0.637136		-0.707094	0.895116
A_33_P3364929	-0.126149	0.390983	0.539883		-0.899213	0.916274
A_33_P3365057	-0.139785	0.418429	0.566114		-0.846245	0.907654
A_33_P3365267	-0.110936	0.442598	0.5888		-0.801545	0.925987
A_33_P3365501	-0.0130206	0.944414	0.967007		-0.0716079	0.991015
A_33_P3365644	0.0185327	0.895503	0.936641		0.134941	1.01293
A_33_P3365666	0.810694	0.00299127	0.0109671		3.96829	1.75406
A_33_P3365963	-0.233483	0.290208	0.434113		-1.12073	0.850579
A_33_P3366179	0.117936	0.50626	0.645493		0.691005	1.08518
A_33_P3366224	0.748006	0.00301304	0.0110349		3.96363	1.67947
A_33_P3366321	-0.364344	0.105479	0.200788		-1.79093	0.776822
A_33_P3366412	-0.25447	0.134838	0.24334		-1.6359	0.838295
A_33_P3366471	-0.0688523	0.632847	0.749128		-0.493695	0.953396
A_33_P3366493	1.4911	0.00106173	0.00468196		4.65494	2.81103
A_33_P3366614	0.586631	0.00578865	0.0188731		3.55113	1.50174
A_33_P3366739	0.310434	0.108466	0.205201		1.77346	1.24008
A_33_P3367073	1.51469	1.39295e-06	2.84002e-05		10.725	2.85737
A_33_P3367681	0.37993	0.174764	0.29695		1.4679	1.30128
A_33_P3367836	-0.279356	0.235401	0.371682		-1.26768	0.823959
A_33_P3367970	0.45789	0.0494676	0.110094		2.25388	1.37353
A_33_P3368034	-0.0597777	0.687976	0.792065		-0.414256	0.959412
A_33_P3368144	0.278661	0.0939316	0.183646		1.86306	1.21307
A_33_P3368303	0.216502	0.22557	0.359713		1.29694	1.16191
A_33_P3368445	0.0610967	0.778578	0.857836		0.289369	1.04326
A_33_P3368822	-0.00680216	0.976775	0.98637		-0.0298958	0.995296
A_33_P3368900	-1.34775	0.00217067	0.00845213		-4.17624	0.392905
A_33_P3368920	0.105567	0.493033	0.634221		0.713212	1.07592
A_33_P3368925	0.824468	0.000326072	0.00179474		5.49891	1.77088
A_33_P3369016	0.190823	0.215705	0.347772		1.32738	1.14141
A_33_P3369398	-0.316065	0.207107	0.337343		-1.35488	0.803258
A_33_P3369731	-0.5933	0.00173582	0.00702076		-4.32356	0.662825
A_33_P3369864	0.233435	0.17287	0.29449		1.47507	1.17563
A_33_P3370325	-0.11815	0.438423	0.585078		-0.809147	0.921368
A_33_P3370515	0.348852	0.153557	0.269024		1.55232	1.27355
A_33_P3370612	0.335614	0.183026	0.307553		1.43743	1.26191
A_33_P3371142	-0.199886	0.280801	0.423932		-1.14427	0.870619
A_33_P3371144	0.0135293	0.955194	0.973422		0.0577018	1.00942
A_33_P3371237	0.0113951	0.950232	0.970419		0.0641007	1.00793
A_33_P3371243	0.157651	0.491148	0.632652		0.716406	1.11547
A_33_P3371247	0.199648	0.284992	0.428669		1.1337	1.14842
A_33_P3371260	-0.123804	0.425013	0.572322		-0.833898	0.917765
A_33_P3371450	-0.121819	0.524516	0.661214		-0.660931	0.919028
A_33_P3371769	2.97405	1.05056e-07	4.64556e-06		14.3376	7.85737
A_33_P3372090	0.223548	0.210588	0.341587		1.34363	1.1676
A_33_P3372104	-0.241205	0.161122	0.279145		-1.5211	0.846038
A_33_P3372207	0.940181	0.00216587	0.00843479		4.17769	1.91877
A_33_P3372659	0.314224	0.114369	0.213737		1.74021	1.24334
A_33_P3373009	0.142877	0.48761	0.629409		0.722424	1.1041
A_33_P3373014	0.0114853	0.960558	0.976529		0.0507866	1.00799
A_33_P3373119	-0.0159871	0.970109	0.982495		-0.0384802	0.98898
A_33_P3373194	-0.376504	0.0355009	0.0841704		-2.45298	0.770302
A_33_P3373200	-0.0897155	0.725813	0.820409		-0.361365	0.939708
A_33_P3373418	0.0157098	0.911136	0.946198		0.114646	1.01095
A_33_P3373580	-0.204252	0.378838	0.527763		-0.92349	0.867988
A_33_P3373584	-0.0418266	0.838953	0.899383		-0.208938	0.971424
A_33_P3373654	0.534204	0.00743652	0.0231975		3.39615	1.44814
A_33_P3373690	-0.129027	0.384782	0.533698		-0.911539	0.914448
A_33_P3373795	0.278486	0.0840003	0.168186		1.93205	1.21292
A_33_P3373970	-0.0948697	0.522567	0.659591		-0.664112	0.936357
A_33_P3374180	-0.0748613	0.668399	0.777375		-0.442116	0.949433
A_33_P3374215	1.83051	0.000305185	0.00170249		5.54849	3.55663
A_33_P3374903	0.367763	0.166296	0.285821		1.50047	1.29035
A_33_P3374982	-0.117619	0.43456	0.581467		-0.816224	0.921708
A_33_P3375026	0.177054	0.353171	0.501695		0.976704	1.13057
A_33_P3375133	0.150897	0.379828	0.528795		0.921491	1.11026
A_33_P3375269	0.0886188	0.578724	0.706789		0.575098	1.06335
A_33_P3375284	0.121727	0.418177	0.565873		0.846719	1.08804
A_33_P3375348	1.88911	4.89717e-07	1.35488e-05		12.0743	3.70407
A_33_P3375496	0.566247	0.0183167	0.0489318		2.84915	1.48067
A_33_P3375513	0.0430499	0.791364	0.866961		0.272182	1.03029
A_33_P3375657	0.0935544	0.543485	0.677399		0.630339	1.067
A_33_P3375794	-0.0102004	0.949542	0.970059		-0.0649908	0.992955
A_33_P3375814	-0.130285	0.421468	0.568938		-0.840529	0.913651
A_33_P3375889	0.624119	0.298969	0.443929		1.09933	1.54127
A_33_P3375899	-0.534403	0.00446613	0.0152404		-3.7134	0.690444
A_33_P3376021	0.0874913	0.630862	0.747689		0.496616	1.06252
A_33_P3376071	0.192579	0.224232	0.358059		1.301	1.1428
A_33_P3376075	1.11745	6.83901e-05	0.00052369		6.74316	2.16964
A_33_P3376745	0.0752707	0.652699	0.765323		0.464728	1.05356
A_33_P3376781	0.664758	0.00532025	0.017593		3.60371	1.5853
A_33_P3376836	-2.31362	1.1961e-06	2.5398e-05		-10.9131	0.201155
A_33_P3376954	-1.25187	0.000141557	0.000920805		-6.1435	0.419904
A_33_P3377090	1.67601	0.000580517	0.00285423		5.07742	3.19544
A_33_P3377274	0.689022	0.000897145	0.00407976		4.77101	1.61219
A_33_P3377705	-0.0480852	0.863181	0.915863		-0.177106	0.967219
A_33_P3377714	-0.0473943	0.763427	0.847381		-0.309856	0.967683
A_33_P3378269	0.1706	0.417972	0.565682		0.847108	1.12553
A_33_P3378412	-0.659028	0.00278694	0.010361		-4.01385	0.633305
A_33_P3378684	-0.151463	0.375994	0.524975		-0.929254	0.900337
A_33_P3378697	-1.7423	0.000243962	0.0014205		-5.71812	0.298893
A_33_P3378945	0.0376685	0.850617	0.907671		0.193586	1.02645
A_33_P3379056	0.0270442	0.887093	0.931241		0.145884	1.01892
A_33_P3379136	0.354294	0.055883	0.121312		2.18033	1.27836
A_33_P3379231	0.180894	0.449485	0.595145		0.789109	1.13359
A_33_P3379712	-0.188031	0.268755	0.410436		-1.17535	0.877803
A_33_P3379776	0.26792	0.169328	0.289813		1.48865	1.20407
A_33_P3380006	-0.162471	0.329717	0.476665		-1.02788	0.893493
A_33_P3380076	-0.321239	0.143115	0.254972		-1.59774	0.800382
A_33_P3380913	0.59663	0.0183752	0.0490608		2.84724	1.51218
A_33_P3381132	0.0822371	0.690893	0.793989		0.410136	1.05866
A_33_P3381292	4.47715	4.98035e-09	5.85892e-07		20.0242	22.2719
A_33_P3381305	-0.425224	0.168632	0.288894		-1.49135	0.744723
A_33_P3381429	0.715795	0.000898666	0.00408603		4.76984	1.64239
A_33_P3381613	0.124149	0.486308	0.628237		0.724645	1.08986
A_33_P3382105	-1.82888	4.22519e-05	0.000364841		-7.16145	0.281483
A_33_P3382111	0.312895	0.110341	0.207897		1.76272	1.2422
A_33_P3382118	0.948072	0.000733174	0.0034569		4.9119	1.92929
A_33_P3382125	1.70085	2.53993e-06	4.38158e-05		10.0104	3.25092
A_33_P3382359	0.0179231	0.939186	0.963995		0.078357	1.0125
A_33_P3382634	-0.615995	0.0161862	0.0441515		-2.92346	0.65248
A_33_P3382685	0.298603	0.19517	0.322638		1.39471	1.22995
A_33_P3382887	1.76986	0.0582106	0.125439		2.15566	3.4102
A_33_P3382949	-0.154409	0.521397	0.658651		-0.666024	0.898501
A_33_P3383009	-0.434829	0.0569757	0.12325		-2.16863	0.739782
A_33_P3383075	-0.145127	0.54617	0.679623		-0.626058	0.9043
A_33_P3383084	0.26882	0.234617	0.37077		1.26997	1.20482
A_33_P3383371	0.200635	0.293313	0.437661		1.11309	1.1492
A_33_P3383486	-0.156802	0.342505	0.490687		-0.999654	0.897011
A_33_P3383531	-0.16504	0.306082	0.451626		-1.08232	0.891904
A_33_P3383762	1.55447	4.35168e-06	6.56968e-05		9.40451	2.93727
A_33_P3383900	0.233315	0.180769	0.304662		1.44563	1.17553
A_33_P3384255	0.427533	0.0608813	0.129987		2.1285	1.34493
A_33_P3384337	-0.19354	0.38197	0.530995		-0.917177	0.874458
A_33_P3384427	0.214737	0.266788	0.40823		1.18053	1.16049
A_33_P3384628	-0.198482	0.281227	0.424396		-1.14319	0.871467
A_33_P3384913	-0.609138	0.00743579	0.0231975		-3.39621	0.655588
A_33_P3384942	0.0487178	0.825701	0.890878		0.226446	1.03435
A_33_P3385351	-0.442297	0.01604	0.0438296		-2.92892	0.735962
A_33_P3385431	-0.29086	0.469676	0.613342		-0.753356	0.817415
A_33_P3385441	-0.038076	0.887174	0.931257		-0.145778	0.973953
A_33_P3385671	0.67137	0.00913423	0.0274539		3.27006	1.59258
A_33_P3385912	-1.14839	4.77276e-05	0.000399318		-7.05391	0.451129
A_33_P3386019	-0.126751	0.404992	0.553352		-0.871864	0.915892
A_33_P3386147	0.263153	0.471566	0.614913		0.750062	1.2001
A_33_P3386487	0.416109	0.103628	0.198146		1.80198	1.33432
A_33_P3386723	0.161885	0.431708	0.578819		0.821476	1.11875
A_33_P3387016	-0.0771917	0.726596	0.820988		-0.360283	0.947901
A_33_P3387075	0.762796	0.00195261	0.00774146		4.24576	1.69678
A_33_P3387095	0.157636	0.327676	0.474433		1.03246	1.11546
A_33_P3387429	0.41676	0.0163534	0.0445228		2.91727	1.33493
A_33_P3387493	-1.16906	7.96441e-05	0.000588941		-6.61447	0.444711
A_33_P3387656	0.316748	0.117218	0.217925		1.72472	1.24552
A_33_P3387911	-0.468231	0.0141628	0.039525		-3.0039	0.72285
A_33_P3388527	3.17706	1.37388e-07	5.56857e-06		13.9173	9.04461
A_33_P3388883	0.752798	0.000502429	0.00253826		5.18127	1.68506
A_33_P3389028	0.239034	0.112779	0.211504		1.749	1.1802
A_33_P3389578	-0.929967	0.000456561	0.0023476		-5.2507	0.52487
A_33_P3389668	-0.959464	0.00199319	0.00787186		-4.23222	0.514248
A_33_P3389758	0.0642285	0.663603	0.773896		0.448996	1.04553
A_33_P3389926	-0.201735	0.302844	0.44813		-1.09003	0.869504
A_33_P3390086	-1.39107	7.48474e-06	9.81868e-05		-8.82516	0.381281
A_33_P3390097	0.388753	0.389022	0.5379		0.903095	1.30926
A_33_P3390387	-0.34615	0.0392242	0.0912183		-2.39323	0.786681
A_33_P3390673	-1.54236	8.71668e-05	0.000631222		-6.53902	0.343323
A_33_P3390678	-1.90129	6.88819e-05	0.000526183		-6.73706	0.267704
A_33_P3390753	-0.162617	0.430833	0.577907		-0.823093	0.893403
A_33_P3390823	-0.740239	0.00405738	0.0140649		-3.77396	0.59864
A_33_P3390873	0.250578	0.100555	0.193631		1.82075	1.18968
A_33_P3390939	-2.24424	9.56828e-06	0.000118015		-8.57248	0.211065
A_33_P3391120	0.0323679	0.853542	0.909537		0.189744	1.02269
A_33_P3391167	2.55788	1.70424e-07	6.51623e-06		13.5879	5.88842
A_33_P3391295	-0.276321	0.162413	0.280854		-1.5159	0.825694
A_33_P3391390	-0.0753075	0.751208	0.838709		-0.326484	0.94914
A_33_P3391511	0.203579	0.24277	0.38027		1.2464	1.15155
A_33_P3391536	-0.217929	0.748438	0.836796		-0.330267	0.859799
A_33_P3391626	-0.28367	0.241469	0.378657		-1.25012	0.821499
A_33_P3391970	-0.428677	0.067007	0.140503		-2.07029	0.742943
A_33_P3392097	-0.976383	0.000235582	0.00138139		-5.74487	0.508252
A_33_P3392213	1.94085	0.00147306	0.00614119		4.43304	3.83931
A_33_P3392350	2.03043	0.000676719	0.00323702		4.96839	4.08527
A_33_P3393370	0.983573	3.32384e-05	0.00030426		7.37664	1.97736
A_33_P3393398	2.1457	1.6878e-06	3.26917e-05		10.492	4.42506
A_33_P3393689	-0.00539118	0.973151	0.984307		-0.0345626	0.99627
A_33_P3393708	0.325987	0.0480071	0.10749		2.27191	1.25352
A_33_P3393986	-0.441538	0.0295866	0.0725378		-2.56203	0.736349
A_33_P3394378	1.19649	0.000113539	0.00077356		6.3214	2.29181
A_33_P3394786	1.78424	7.99546e-07	1.91148e-05		11.4241	3.44437
A_33_P3394965	-0.0733218	0.743509	0.833381		-0.33701	0.950447
A_33_P3395206	-0.343308	0.066149	0.139009		-2.07813	0.788232
A_33_P3395209	0.306224	0.0738283	0.151848		2.01119	1.23647
A_33_P3395289	0.0430657	0.805422	0.876941		0.253388	1.0303
A_33_P3395403	0.00589077	0.974075	0.984945		0.0333732	1.00409
A_33_P3395472	0.208308	0.231565	0.367022		1.27897	1.15533
A_33_P3395478	-0.153708	0.483278	0.625365		-0.729829	0.898937
A_33_P3395630	0.123112	0.430533	0.577653		0.823646	1.08908
A_33_P3395788	0.315604	0.105864	0.20136		1.78865	1.24453
A_33_P3395843	0.144123	0.472677	0.615877		0.748128	1.10506
A_33_P3395883	-1.49543	1.51933e-06	3.03129e-05		-10.6191	0.354675
A_33_P3396339	-0.0577493	0.74637	0.835543		-0.333094	0.960762
A_33_P3396379	-0.0723755	0.753991	0.840809		-0.322688	0.951071
A_33_P3396434	0.632147	0.00793245	0.0244279		3.35646	1.54987
A_33_P3396469	-0.387627	0.0269609	0.0672358		-2.61761	0.764386
A_33_P3396477	-0.401552	0.0510719	0.112897		-2.23465	0.757043
A_33_P3397081	-0.262437	0.201059	0.329835		-1.37481	0.833679
A_33_P3397209	-0.186308	0.212818	0.34431		-1.33651	0.878852
A_33_P3397298	-0.905552	0.0393424	0.091419		-2.39143	0.533828
A_33_P3397433	2.05737	1.05995e-07	4.65612e-06		14.3235	4.16227
A_33_P3397473	0.0645854	0.651609	0.764433		0.466307	1.04578
A_33_P3397506	-2.44694	5.23683e-06	7.48438e-05		-9.20332	0.183399
A_33_P3397573	-0.21482	0.171208	0.292328		-1.48141	0.861654
A_33_P3397593	0.654994	0.0238703	0.0609136		2.69046	1.57461
A_33_P3397608	0.141958	0.372776	0.521905		0.935815	1.1034
A_33_P3398187	0.412925	0.049374	0.10992		2.25502	1.33138
A_33_P3398196	0.099043	0.670881	0.779339		0.438563	1.07106
A_33_P3399172	1.47984	0.000393924	0.00208824		5.35873	2.78918
A_33_P3399181	0.112444	0.612448	0.73362		0.523934	1.08106
A_33_P3399778	0.00502578	0.982463	0.989797		0.022573	1.00349
A_33_P3399911	-0.554926	0.0138177	0.0387183		-3.01878	0.680692
A_33_P3400292	0.755043	0.000241469	0.00140885		5.72597	1.68768
A_33_P3401068	0.0640954	0.711304	0.809337		0.381508	1.04543
A_33_P3401084	1.49255	3.27573e-05	0.00030079		7.38987	2.81386
A_33_P3401138	1.09582	0.000204478	0.00123161		5.85403	2.13735
A_33_P3401146	-0.0479888	0.782381	0.86034		-0.284247	0.967284
A_33_P3401179	0.123234	0.449969	0.595622		0.788239	1.08917
A_33_P3401394	-0.336971	0.0773276	0.157469		-1.98286	0.791702
A_33_P3401661	0.321384	0.055283	0.120291		2.18685	1.24953
A_33_P3402071	0.267044	0.146525	0.25966		1.58259	1.20334
A_33_P3402217	1.40961	2.4929e-05	0.000243777		7.64086	2.65666
A_33_P3402294	-0.0201958	0.898449	0.938458		-0.131111	0.986099
A_33_P3402495	-1.46253	6.5637e-05	0.000507162		-6.77816	0.362856
A_33_P3402600	0.726857	0.00561881	0.018422		3.56966	1.65503
A_33_P3402773	3.77408	6.89164e-09	7.2524e-07		19.3296	13.6808
A_33_P3402838	0.176913	0.268591	0.410261		1.17578	1.13046
A_33_P3403169	0.0350657	0.878173	0.925537		0.15751	1.0246
A_33_P3403242	0.23613	0.21179	0.34311		1.33978	1.17783
A_33_P3403356	0.323557	0.094448	0.184429		1.85966	1.25141
A_33_P3403831	-0.030197	0.888158	0.931899		-0.144496	0.979287
A_33_P3403957	0.279963	0.0868709	0.17263		1.91136	1.21416
A_33_P3404116	0.861949	0.000274969	0.00156684		5.6271	1.81749
A_33_P3404221	-1.15451	0.010877	0.0317601		-3.16367	0.449219
A_33_P3404241	0.111423	0.578927	0.706917		0.574784	1.08029
A_33_P3404346	-0.296336	0.122434	0.225713		-1.69723	0.814318
A_33_P3404360	-0.137693	0.556351	0.688008		-0.60994	0.908972
A_33_P3404566	0.323094	0.0854017	0.170361		1.92187	1.25101
A_33_P3404739	0.975311	0.00676429	0.021467		3.45458	1.96607
A_33_P3404759	-0.414382	0.0201695	0.0529701		-2.79135	0.750341
A_33_P3405043	-0.277174	0.124182	0.228123		-1.68825	0.825206
A_33_P3405189	0.685398	0.00426445	0.0146568		3.74252	1.60815
A_33_P3405504	-0.180017	0.332665	0.47995		-1.0213	0.882693
A_33_P3405571	-0.0586126	0.751374	0.838837		-0.326257	0.960187
A_33_P3405864	-0.0711161	0.646036	0.760167		-0.474403	0.951901
A_33_P3405870	0.209431	0.251424	0.390423		1.22208	1.15623
A_33_P3406090	-0.184746	0.684799	0.789723		-0.418753	0.879804
A_33_P3406110	-0.0773633	0.648302	0.761939		-0.471106	0.947788
A_33_P3406255	3.43104	8.6758e-09	8.16507e-07		18.8513	10.7857
A_33_P3406265	0.217635	0.235997	0.372355		1.26594	1.16283
A_33_P3406405	0.2233	0.297724	0.442512		1.10234	1.1674
A_33_P3406413	-0.133805	0.535298	0.670239		-0.643464	0.911425
A_33_P3406547	0.251661	0.150546	0.265132		1.56513	1.19058
A_33_P3406702	1.22702	0.000128378	0.000852103		6.22192	2.34083
A_33_P3406811	0.0302397	0.857487	0.912048		0.184568	1.02118
A_33_P3406821	-0.151236	0.620659	0.739855		-0.511702	0.900479
A_33_P3406961	-0.45872	0.0194027	0.0513334		-2.81459	0.727631
A_33_P3407049	0.89082	0.042416	0.097218		2.34631	1.85423
A_33_P3407230	0.271401	0.158239	0.275357		1.53284	1.20698
A_33_P3407235	-0.83223	0.000271701	0.00155007		-5.63616	0.561661
A_33_P3407374	0.0469715	0.837914	0.89868		0.210307	1.03309
A_33_P3407564	2.28455	1.61586e-06	3.16836e-05		10.5445	4.87212
A_33_P3407592	0.102626	0.629678	0.746815		0.49836	1.07373
A_33_P3407623	0.372918	0.0533345	0.116886		2.20851	1.29497
A_33_P3407626	0.327476	0.120592	0.223063		1.70681	1.25482
A_33_P3407691	-1.26403	5.38766e-06	7.64847e-05		-9.17278	0.416379
A_33_P3407725	-0.101476	0.593852	0.718712		-0.551955	0.932079
A_33_P3407826	-2.81923	4.3556e-06	6.57387e-05		-9.40352	0.141686
A_33_P3407941	-0.40506	0.0335497	0.0804724		-2.48682	0.755205
A_33_P3407999	-0.376549	0.0363067	0.0856773		-2.43954	0.770278
A_33_P3408034	0.607003	0.00145797	0.00609112		4.43995	1.52309
A_33_P3408162	0.170394	0.279819	0.422956		1.14676	1.12537
A_33_P3408222	0.682276	0.00133614	0.00566886		4.49865	1.60467
A_33_P3408227	0.547687	0.0129718	0.0367629		3.05695	1.46174
A_33_P3408247	0.289175	0.16469	0.283698		1.50682	1.22194
A_33_P3408529	-0.179298	0.383911	0.532916		-0.913282	0.883133
A_33_P3408665	0.250159	0.155872	0.272171		1.54263	1.18934
A_33_P3408678	0.10792	0.501166	0.640978		0.699515	1.07767
A_33_P3408683	0.0654025	0.666999	0.776376		0.444122	1.04638
A_33_P3408877	2.79171	7.58796e-07	1.84404e-05		11.492	6.9245
A_33_P3409289	0.593504	0.00312139	0.0113635		3.94095	1.50891
A_33_P3409294	-0.491616	0.0711761	0.147466		-2.03353	0.711228
A_33_P3409553	0.31695	0.155968	0.272289		1.54223	1.24569
A_33_P3409631	0.0744826	0.65436	0.766504		0.462324	1.05298
A_33_P3409815	0.586511	0.0057989	0.0189001		3.55003	1.50161
A_33_P3410053	0.419624	0.0109595	0.0319617		3.15909	1.33758
A_33_P3410166	-0.274149	0.18783	0.313604		-1.42024	0.826938
A_33_P3410269	0.0102209	0.953293	0.972193		0.0601533	1.00711
A_33_P3410274	-0.0248269	0.877822	0.925343		-0.157969	0.982939
A_33_P3410821	1.47655	0.0446486	0.101299		2.31551	2.78282
A_33_P3410892	0.881773	0.000562466	0.00278312		5.10003	1.84264
A_33_P3411384	-2.06018	1.14674e-05	0.000134414		-8.3899	0.239786
A_33_P3411890	0.889169	0.056556	0.122485		2.1731	1.85211
A_33_P3412125	0.469444	0.014033	0.0392182		3.00946	1.38458
A_33_P3412438	-0.536888	0.0725721	0.149823		-2.02167	0.689256
A_33_P3412687	0.280291	0.253635	0.392889		1.21598	1.21444
A_33_P3412695	-0.717555	0.0102381	0.0301895		-3.20049	0.608127
A_33_P3412795	0.394254	0.0789933	0.160117		1.9698	1.31426
A_33_P3413104	0.195305	0.231881	0.367438		1.27803	1.14497
A_33_P3413344	0.123043	0.405018	0.553361		0.871814	1.08903
A_33_P3413353	0.372853	0.0346367	0.0825965		2.46773	1.29491
A_33_P3413384	0.085743	0.628061	0.745579		0.500745	1.06123
A_33_P3413514	1.26714	4.4465e-05	0.000379212		7.11626	2.40683
A_33_P3413518	0.474866	0.0570193	0.123335		2.16817	1.38979
A_33_P3413945	0.164014	0.258312	0.39831		1.20321	1.1204
A_33_P3413997	0.698889	0.000537638	0.00268038		5.13244	1.62325
A_33_P3414017	0.277626	0.151942	0.267016		1.55916	1.2122
A_33_P3414022	-0.072635	0.617928	0.73775		-0.515761	0.9509
A_33_P3414228	2.54917	8.98097e-08	4.14099e-06		14.5886	5.85297
A_33_P3414472	-0.280843	0.20298	0.332189		-1.36842	0.82311
A_33_P3414494	-0.254977	0.145078	0.257654		-1.58898	0.838
A_33_P3415047	0.0872509	0.585702	0.712278		0.564382	1.06234
A_33_P3415086	0.0181902	0.918256	0.950538		0.105421	1.01269
A_33_P3415166	-0.587038	0.0117385	0.033843		-3.11742	0.665708
A_33_P3415221	1.32743	0.000139397	0.000909917		6.1558	2.50954
A_33_P3415526	-0.492026	0.030461	0.0743279		-2.5446	0.711026
A_33_P3415617	2.65262	1.46925e-06	2.95566e-05		10.6599	6.28807
A_33_P3415826	0.137073	0.555058	0.686956		0.611979	1.09967
A_33_P3415992	0.0256347	0.872991	0.92203		0.164275	1.01793
A_33_P3416043	0.0249592	0.888984	0.932458		0.143421	1.01745
A_33_P3416166	-0.0582673	0.755522	0.841927		-0.320602	0.960417
A_33_P3416196	-0.00199235	0.992315	0.995457		-0.00989076	0.99862
A_33_P3416414	-2.51636	2.04465e-05	0.000209069		-7.82699	0.174783
A_33_P3416644	-0.558297	0.00721152	0.0226062		-3.41507	0.679103
A_33_P3416649	-0.0290066	0.884801	0.929703		-0.148869	0.980095
A_33_P3416807	0.30917	0.0742041	0.152484		2.00809	1.239
A_33_P3417305	-1.00216	0.0042164	0.0145248		-3.74967	0.499253
A_33_P3417464	0.196308	0.374724	0.52397		0.931839	1.14576
A_33_P3417542	-0.206691	0.243558	0.381213		-1.24416	0.866523
A_33_P3417547	0.183389	0.219304	0.352202		1.31614	1.13555
A_33_P3417553	-0.443947	0.0140314	0.0392175		-3.00952	0.735121
A_33_P3417589	1.00107	0.00579109	0.0188794		3.55087	2.00148
A_33_P3418165	-0.0117294	0.944918	0.967216		-0.070957	0.991903
A_33_P3418321	0.0699344	0.713896	0.811449		0.377897	1.04967
A_33_P3418380	0.0525567	0.779318	0.858355		0.288371	1.0371
A_33_P3418466	0.829758	0.000567533	0.00280388		5.0936	1.77739
A_33_P3418496	-0.519003	0.0990524	0.191362		-1.83011	0.697854
A_33_P3418571	0.0688153	0.756069	0.842422		0.319858	1.04886
A_33_P3419049	-0.0823243	0.61727	0.737195		-0.51674	0.944535
A_33_P3419204	0.19486	0.178503	0.301703		1.45396	1.14461
A_33_P3419735	-0.711393	0.00098585	0.00440594		-4.70587	0.61073
A_33_P3419875	-0.52195	0.0785785	0.159462		-2.00179	0.69643
A_33_P3420013	0.686571	0.00108829	0.00478289		4.63803	1.60945
A_33_P3420347	0.351519	0.0922766	0.181133		1.87407	1.2759
A_33_P3420695	0.334347	0.0723977	0.149517		2.02314	1.26081
A_33_P3420992	-0.0152153	0.928048	0.956706		-0.0927498	0.989509
A_33_P3421007	0.193867	0.268265	0.409927		1.17664	1.14383
A_33_P3421144	-0.0913073	0.721373	0.816937		-0.367511	0.938672
A_33_P3421438	-0.234266	0.140442	0.25124		-1.60984	0.850118
A_33_P3421515	-1.24318	0.00468187	0.0158372		-3.68374	0.422441
A_33_P3421674	0.0333771	0.837104	0.898264		0.211376	1.0234
A_33_P3421808	0.254745	0.142084	0.253474		1.60238	1.19312
A_33_P3422294	0.0120852	0.942115	0.96574		0.074575	1.00841
A_33_P3422712	0.618366	0.415171	0.563221		0.852405	1.53514
A_33_P3422999	0.577309	0.214315	0.346037		1.33176	1.49206
A_33_P3423017	0.799829	0.0938391	0.18349		1.86367	1.74089
A_33_P3423202	0.0278319	0.878469	0.925763		0.157124	1.01948
A_33_P3423210	0.0313682	0.831084	0.89418		0.219325	1.02198
A_33_P3423315	0.274292	0.222743	0.356275		1.30554	1.2094
A_33_P3423565	0.0615518	0.691666	0.79459		0.409045	1.04359
A_33_P3423845	4.58919	9.69926e-10	2.21063e-07		23.904	24.0705
A_33_P3424108	1.05076	0.00252412	0.00957321		4.07793	2.07162
A_33_P3424347	-0.127574	0.422806	0.570287		-0.838022	0.915369
A_33_P3424826	0.410708	0.0521888	0.11484		2.22161	1.32934
A_33_P3424856	0.129788	0.45501	0.600382		0.779223	1.09413
A_33_P3424867	0.481548	0.0672672	0.140972		2.06794	1.39624
A_33_P3424882	0.0294722	0.843204	0.902092		0.203337	1.02064
A_33_P3438201	0.361129	0.0356073	0.0843739		2.45119	1.28443
A_33_P3498613	-0.354464	0.0672236	0.140891		-2.06833	0.78216
A_33_P3510508	0.0671566	0.684669	0.789653		0.418937	1.04765
A_33_P3519223	0.595064	0.0637824	0.134994		2.10026	1.51054
A_33_P3590279	-0.424973	0.063403	0.134312		-2.10389	0.744853
A_33_P3615955	0.738098	0.0024306	0.00928545		4.10245	1.66798
A_33_P3671734	-0.00183995	0.990825	0.994668		-0.0118087	0.998725
A_33_P3673310	-1.56355	3.29754e-06	5.33125e-05		-9.71272	0.338318
A_33_P3673544	0.0343499	0.823271	0.889153		0.229663	1.0241
A_33_P3733123	-0.044937	0.838259	0.898932		-0.209852	0.969332
A_33_P3744376	-0.113244	0.495306	0.636136		-0.709369	0.924507
A_33_P3765291	-0.0409022	0.826441	0.89127		-0.225466	0.972047
A_33_P3771039	0.691962	0.0013318	0.00565407		4.50085	1.61548
A_33_P3855484	-0.0221164	0.904422	0.942122		-0.123355	0.984787
A1BG	1.5002	0.0146002	0.0405425	1	2.98556	2.82881
A1BG-AS1	-0.548197	0.187547	0.313221	503538	-1.42124	0.683874
A1CF	0.0952072	0.643804	0.758223	29974	0.477653	1.06822
A23747	1.27945	2.16554e-05	0.000218278		7.7727	2.42746
A25969	0.139126	0.323381	0.469896		1.04218	1.10124
A2M	-1.14183	0.0485177	0.108383	2	-2.26555	0.453183
A2M-AS1	0.228317	0.415924	0.563909	144571	0.850977	1.17147
A2ML1	2.50299	6.1068e-06	8.41123e-05	144568	9.03901	5.66857
A2MP1	0.150401	0.309797	0.455712	3	1.07355	1.10988
A4GALT	-1.61613	5.41107e-05	0.000439142	53947	-6.94436	0.326209
A4GNT	0.265897	0.117633	0.218543	51146	1.72249	1.20238
AA06	0.157559	0.332763	0.480053	100506677	1.02108	1.1154
AA213559	0.20526	0.421062	0.568496		0.841292	1.15289
AA593742	0.136704	0.349248	0.497588		0.985084	1.09939
AA627135	-0.914788	0.0213286	0.0555193		-2.75787	0.530422
AAAS	0.142004	0.496368	0.636944	8086	0.707577	1.10344
AACS	-0.735201	0.0287193	0.070808	65985	-2.57982	0.600734
AACSP1	0.47774	0.0277574	0.0688567	729522	2.6002	1.39256
AADAC	0.296257	0.227981	0.362642	13	1.28966	1.22795
AADACL2	0.102418	0.622474	0.741272	344752	0.509009	1.07357
AADACL3	-1.35231	1.4255e-05	0.000159352	126767	-8.17453	0.391664
AADACL4	-0.461331	0.282905	0.426335	343066	-1.13895	0.726316
AADACP1	-0.623106	0.0119094	0.03426	201651	-3.10866	0.649272
AADAT	-2.95215	4.97445e-07	1.369e-05	51166	-12.0531	0.129216
AAED1	-0.243374	0.252755	0.391855	195827	-1.2184	0.844767
AAGAB	0.211266	0.225742	0.359908	79719	1.29641	1.1577
AAK1	1.22589	8.92481e-05	0.0006424	22848	6.51939	2.33899
AAMDC	1.22456	3.77315e-05	0.000334262	28971	7.26235	2.33685
AAMP	0.30429	0.197235	0.325002	14	1.38767	1.23481
AANAT	0.597226	0.00876236	0.0265351	15	3.29547	1.5128
AAR2	-0.829111	0.00101716	0.00452332	25980	-4.68437	0.562876
AARD	-0.144046	0.509759	0.648354	441376	-0.685192	0.904978
AARS	-0.629016	0.138439	0.24837	16	-1.61905	0.646617
AARS2	-0.992165	7.97994e-05	0.000589861	57505	-6.61283	0.502723
AASDH	0.688447	0.00540608	0.0178315	132949	3.59372	1.61155
AASDHPPT	0.24751	0.378154	0.52708	60496	0.924873	1.18716
AASS	1.55946	0.00146172	0.00610368	10157	4.43822	2.94744
AATBC	2.09305	9.42881e-06	0.00011664	284837	8.58742	4.26648
AATF	-0.409595	0.0352235	0.0836787	26574	-2.45768	0.752835
AATK	1.78023	0.000578023	0.00284415		5.0805	3.4348
AATK-AS1	0.331015	0.0674059	0.141201	388428	2.06668	1.2579
AB051446	-0.192898	0.271956	0.413914		-1.16698	0.874846
AB072904	0.757505	0.000378638	0.00201953		5.38791	1.69056
AB088847	-0.829783	0.00116151	0.00504361		-4.59359	0.562614
AB209400	-1.41105	9.01853e-05	0.000647683		-6.51072	0.376037
AB305952	0.290204	0.14824	0.262028		1.57509	1.22281
AB306153	0.320246	0.0503371	0.111635		2.24338	1.24854
AB360850	0.0155659	0.943353	0.966403		0.0729778	1.01085
AB363267	0.499585	0.0354748	0.0841121		2.45342	1.41381
AB385295	-0.330496	0.0704328	0.146206		-2.03993	0.795263
AB529256	0.905	0.000360418	0.00194095		5.42439	1.87254
AB529275	-0.129978	0.478792	0.621108		-0.737541	0.913845
ABAT	2.76489	1.54431e-05	0.000168706	18	8.09639	6.79697
ABCA1	0.32265	0.168066	0.288208	19	1.49355	1.25063
ABCA10	0.0614389	0.733508	0.825965	10349	0.350746	1.04351
ABCA11P	-0.954926	0.00409052	0.0141652	79963	-3.76882	0.515868
ABCA12	2.41976	0.00195127	0.00773724	26154	4.24621	5.35083
ABCA13	-1.80108	2.31527e-05	0.000229776	154664	-7.70987	0.286961
ABCA17P	0.331562	0.0591972	0.127116	650655	2.14549	1.25838
ABCA2	0.209973	0.298896	0.443856	20	1.09951	1.15667
ABCA3	-3.10385	1.05828e-07	4.65612e-06	21	-14.326	0.116318
ABCA4	-0.401573	0.0485516	0.108446	24	-2.26513	0.757033
ABCA5	0.107755	0.613877	0.734794	23461	0.5218	1.07755
ABCA6	0.340397	0.101767	0.195362	23460	1.81328	1.26611
ABCA7	-0.0446917	0.892415	0.934606	10347	-0.138956	0.969497
ABCA8	0.423057	0.114073	0.213294	10351	1.74183	1.34077
ABCA9	-2.92465	3.30004e-07	1.04188e-05	10350	-12.6216	0.131702
ABCB1	-0.829472	0.0220194	0.0569737	5243	-2.73878	0.562735
ABCB10	-1.25265	0.000615506	0.00299339	23456	-5.03566	0.419676
ABCB11	0.0655791	0.750602	0.838252	8647	0.32731	1.0465
ABCB4	-0.918044	0.00114248	0.00498099	5244	-4.60484	0.529226
ABCB5	-0.280642	0.148093	0.261816	340273	-1.57573	0.823225
ABCB6	-0.0733426	0.658647	0.769983	10058	-0.456132	0.950433
ABCB7	0.463907	0.0290478	0.0714399	22	2.57302	1.37927
ABCB8	-1.79694	5.67474e-07	1.50817e-05	11194	-11.8755	0.287785
ABCB9	-0.874765	0.00172693	0.00699269	23457	-4.32697	0.545343
ABCC1	-1.00939	0.00160368	0.00658287	4363	-4.37623	0.496757
ABCC10	0.90168	0.0033399	0.0120111	89845	3.89765	1.86824
ABCC11	0.0133563	0.939392	0.964051	85320	0.0780908	1.0093
ABCC12	0.00849742	0.959512	0.976055	94160	0.0521344	1.00591
ABCC13	-0.351628	0.0474352	0.106504	150000	-2.27912	0.783699
ABCC2	-1.12184	0.0328725	0.0791378	1244	-2.49902	0.459509
ABCC3	1.13986	7.50378e-05	0.00056323	8714	6.66459	2.2036
ABCC4	-1.17417	0.000696771	0.00331469	10257	-4.94776	0.443139
ABCC5	1.94836	7.09812e-06	9.43231e-05	10057	8.88051	3.85935
ABCC6	-1.1777	0.00154172	0.00637323	368	-4.40254	0.442056
ABCC6P1	-0.980802	0.000750411	0.00352513	653190	-4.89557	0.506698
ABCC8	0.448028	0.0183258	0.0489471	6833	2.84886	1.36417
ABCC9	-0.113088	0.525705	0.662232	10060	-0.658996	0.924607
ABCD1	-0.309438	0.0886916	0.175519	215	-1.89856	0.806956
ABCD2	-0.1997	0.343308	0.491494	225	-0.997907	0.870732
ABCD3	1.28231	0.00289894	0.0106866	5825	3.98845	2.43229
ABCD4	-1.72858	1.70099e-06	3.29251e-05	5826	-10.4827	0.30175
ABCE1	0.397841	0.0680802	0.142332	6059	2.06062	1.31753
ABCF1	-0.570293	0.00760444	0.0236312	23	-3.38241	0.67348
ABCF2	0.263111	0.283586	0.427091	10061	1.13723	1.20006
ABCF3	-0.049447	0.777111	0.85668	55324	-0.291347	0.966307
ABCG1	-0.746932	0.194702	0.322077	9619	-1.39631	0.595869
ABCG2	-0.20426	0.374621	0.523879	9429	-0.932049	0.867984
ABCG4	-0.639686	0.0568372	0.122978	64137	-2.1701	0.641853
ABCG5	1.23567	0.000307508	0.00171284	64240	5.5428	2.35491
ABCG8	0.194041	0.348612	0.496954	64241	0.98645	1.14396
ABHD1	-0.500899	0.160877	0.278839	84696	-1.52209	0.706666
ABHD10	-0.357846	0.0549238	0.119664	55347	-2.19079	0.780329
ABHD11	-1.25979	1.09088e-05	0.000129515	83451	-8.43995	0.417603
ABHD11-AS1	-0.183025	0.377375	0.526224	171022	-0.926451	0.880854
ABHD12	0.402685	0.0479017	0.107308	26090	2.27324	1.32197
ABHD12B	0.175609	0.635823	0.751512	145447	0.489325	1.12944
ABHD13	-0.45397	0.0572103	0.123645	84945	-2.16614	0.730031
ABHD14A	-0.487981	0.0158871	0.0434699	25864	-2.93468	0.713022
ABHD14B	-0.0530127	0.784739	0.86198	84836	-0.281076	0.963921
ABHD15	-0.210614	0.239456	0.376259	116236	-1.2559	0.864169
ABHD16A	0.952804	0.000160937	0.00101958	7920	6.04151	1.93563
ABHD16B	0.708403	0.00313799	0.0114095	140701	3.93755	1.63399
ABHD17A	1.72128	4.97954e-06	7.201e-05	81926	9.25771	3.2973
ABHD17B	-0.465054	0.0248372	0.0629442	51104	-2.6667	0.724444
ABHD17C	0.459826	0.0132971	0.0375255	58489	3.04197	1.37538
ABHD2	-0.995152	0.000336071	0.00183954	11057	-5.47638	0.501683
ABHD3	-0.010094	0.96803	0.98122	171586	-0.0411592	0.993028
ABHD4	1.96523	1.06741e-06	2.33408e-05	63874	11.0554	3.90475
ABHD5	1.16195	4.92627e-05	0.000408644	51099	7.02617	2.2376
ABHD6	0.855762	0.00565165	0.0185022	57406	3.56603	1.80971
ABHD8	0.0662073	0.716957	0.813686	79575	0.37364	1.04696
ABI1	0.487401	0.0488502	0.109016	10006	2.26144	1.40192
ABI2	-2.28689	8.87393e-07	2.05552e-05	10152	-11.2899	0.204917
ABI3	0.48247	0.017969	0.048178	51225	2.86066	1.39713
ABI3BP	-0.275437	0.0780125	0.158557	25890	-1.97746	0.8262
ABL1	-1.04169	0.00014985	0.000963447	25	-6.09811	0.485758
ABL2	-0.831725	0.00358453	0.0127069	27	-3.85258	0.561857
ABLIM1	0.568321	0.0682721	0.14259	3983	2.05891	1.4828
ABLIM2	0.944173	0.00237285	0.00910361	84448	4.1181	1.92409
ABLIM3	2.55685	1.83198e-05	0.000191523	22885	7.93159	5.88421
ABO	2.35948	1.14658e-07	4.91847e-06	28	14.1993	5.13186
ABR	0.30052	0.103202	0.197429	29	1.80455	1.23159
ABRA	-0.279738	0.0938105	0.183447	137735	-1.86386	0.823741
ABRACL	1.08289	5.46203e-05	0.000442213	58527	6.93622	2.11828
ABT1	0.614754	0.030441	0.0742898	29777	2.545	1.5313
ABTB1	-1.47026	0.000136053	0.000893513	80325	-6.17525	0.360918
ABTB2	-2.17596	1.108e-06	2.39258e-05	25841	-11.0086	0.221295
AC000036.4	0.713905	0.000640582	0.0030941		5.00727	1.64024
AC000067.1	0.145684	0.322769	0.469247		1.04357	1.10626
AC000095.12	-0.307763	0.178168	0.301279		-1.4552	0.807893
AC000111.6	0.45096	0.0256562	0.0645897		2.64729	1.36695
AC000123.4	0.406296	0.152611	0.267855		1.55632	1.32528
AC000124.1	-0.120232	0.416188	0.564156		-0.850478	0.92004
AC000370.2	-0.104604	0.56909	0.69852		-0.590007	0.93006
AC002059.10	-0.524514	0.030767	0.0749451		-2.53862	0.695193
AC002115.5	-0.099538	0.65386	0.766136		-0.463047	0.933332
AC002127.4	0.327971	0.199498	0.327787		1.38003	1.25525
AC002331.1	0.199786	0.187372	0.313048		1.42187	1.14853
AC002368.4	0.193471	0.367167	0.516181		0.94735	1.14351
AC002383.2	-0.00796874	0.960743	0.976682		-0.0505487	0.994492
AC002386.1	0.743369	0.00154416	0.00638149		4.40148	1.67408
AC002451.3	-1.623	0.00264844	0.00995061		-4.04678	0.32466
AC002454.1	2.16938	8.31235e-07	1.97081e-05		11.3739	4.4983
AC002456.2	-1.40586	0.00018219	0.00112635		-5.94393	0.377393
AC002463.3	-0.246042	0.113802	0.212976		-1.74333	0.843207
AC002467.7	1.89012	4.65607e-07	1.30661e-05		12.1431	3.70665
AC002480.2	0.195396	0.254013	0.393337		1.21494	1.14504
AC002480.3	-0.493176	0.0104532	0.0307242	100506178	-3.18784	0.710459
AC002480.4	0.282348	0.194388	0.321783		1.39739	1.21617
AC002480.5	-0.26304	0.297717	0.442512		-1.10236	0.83333
AC002511.2	0.498362	0.0181076	0.0484838		2.85605	1.41261
AC002511.3	0.377027	0.0688537	0.143588		2.05375	1.29866
AC002523.1	0.23545	0.204441	0.334073		1.3636	1.17727
AC003075.4	1.97935	1.94114e-06	3.62168e-05		10.3251	3.94316
AC003084.2	-0.203714	0.293336	0.437672		-1.11303	0.868312
AC003088.1	2.76477	3.56216e-08	2.20627e-06		16.1537	6.79641
AC003090.1	0.433833	0.0456779	0.103226		2.30182	1.35082
AC003092.1	-1.33592	0.000108918	0.000749449		-6.35528	0.396139
AC003092.2	0.0383393	0.811462	0.881357		0.245342	1.02693
AC003664.1	-0.485522	0.0104174	0.0306323		-3.18992	0.714239
AC003958.2	-0.012575	0.947581	0.968883	100505782	-0.0675212	0.991322
AC003984.1	-0.0386835	0.873329	0.92216	101927378	-0.163834	0.973543
AC003985.1	0.395115	0.0373514	0.0877273		2.42255	1.31505
AC003986.6	0.0462183	0.78587	0.862705		0.279556	1.03255
AC003988.1	-0.164056	0.388529	0.537363		-0.904075	0.892512
AC004009.3	0.224872	0.319459	0.465851		1.05113	1.16867
AC004012.1	-1.24335	0.00489959	0.0164523		-3.65523	0.422391
AC004014.3	-0.00845695	0.964235	0.978943		-0.0460475	0.994155
AC004051.2	-0.115643	0.515257	0.653361	645078	-0.676104	0.922971
AC004063.1	-0.232257	0.335352	0.48307		-1.01534	0.851302
AC004066.3	-0.195444	0.316685	0.462948		-1.05751	0.873304
AC004069.2	-0.527327	0.0361177	0.0853013		-2.44267	0.693839
AC004125.3	-0.15063	0.312836	0.459006		-1.06644	0.900857
AC004158.3	-0.213722	0.169352	0.289826		-1.48856	0.86231
AC004381.7	0.366284	0.591891	0.71719		0.554936	1.28903
AC004448.2	0.0183607	0.910224	0.945708		0.115829	1.01281
AC004448.5	3.89526	7.55243e-09	7.61256e-07		19.138	14.8796
AC004485.3	-0.0284124	0.882614	0.928325		-0.151719	0.980499
AC004510.3	-1.37575	0.000600638	0.00293489		-5.05308	0.385353
AC004535.2	-0.104177	0.667671	0.776859		-0.443159	0.930335
AC004540.4	-1.71579	0.00339386	0.0121761		-3.88742	0.304437
AC004540.5	1.15681	0.000234921	0.00137807	441204	5.74703	2.22964
AC004543.2	-0.33409	0.188358	0.314211		-1.41838	0.793284
AC004549.6	-0.415764	0.032428	0.0782565		-2.50717	0.749622
AC004603.4	0.661279	0.00638193	0.0204642	100289650	3.49057	1.58148
AC004791.2	3.79055	4.96255e-09	5.85632e-07		20.032	13.8378
AC004840.8	-0.144649	0.466962	0.611003		-0.758104	0.9046
AC004854.4	1.04945	5.09957e-05	0.000419764		6.99595	2.06975
AC004869.2	-0.0720948	0.892971	0.934982		-0.138233	0.951256
AC004870.3	-0.0993578	0.536894	0.671621		-0.640896	0.933448
AC004870.4	0.682273	0.0599272	0.128337		2.13807	1.60467
AC004870.5	0.438873	0.0372811	0.0875767		2.42368	1.35555
AC004895.4	0.57325	0.0609726	0.130139		2.12759	1.48787
AC004901.1	-0.0918847	0.655829	0.767666		-0.4602	0.938296
AC004941.3	1.33771	4.41653e-06	6.63266e-05		9.38831	2.5275
AC004947.2	-0.837676	0.0310266	0.0754788	100506289	-2.5336	0.559544
AC005008.2	-0.211426	0.20363	0.33308		-1.36628	0.863683
AC005009.2	-0.51634	0.0741214	0.152347		-2.00877	0.699143
AC005019.3	1.03746	0.000317068	0.00175546		5.51985	2.0526
AC005042.4	0.105101	0.608274	0.730412		0.530183	1.07557
AC005042.5	-0.0494881	0.817564	0.88523		-0.237233	0.966279
AC005062.2	-0.714973	0.00115113	0.0050084		-4.59971	0.609216
AC005076.5	1.85709	4.58518e-06	6.79895e-05	100505932	9.34735	3.62277
AC005082.12	-4.86121	7.05201e-09	7.3047e-07	730020	-19.2813	0.0344057
AC005083.1	-1.61193	1.31029e-06	2.70417e-05		-10.8002	0.327161
AC005150.1	-0.116377	0.572956	0.701658		-0.584007	0.922502
AC005152.3	0.19079	0.205249	0.335081		1.36095	1.14139
AC005154.6	2.25408	8.10854e-08	3.89162e-06		14.7544	4.7703
AC005162.5	1.73128	1.58291e-06	3.12644e-05		10.5694	3.32022
AC005176.2	0.00475004	0.979691	0.987924	100129935	0.0261418	1.0033
AC005220.3	-0.275599	0.150014	0.264405		-1.56742	0.826107
AC005224.2	-1.53807	0.000347949	0.00188994		-5.45053	0.344346
AC005229.7	1.08501	0.00416823	0.0143854		3.75693	2.12139
AC005235.1	0.357251	0.107009	0.203		1.78192	1.28098
AC005276.1	0.16953	0.320924	0.467454		1.04777	1.12469
AC005281.1	-1.89889	0.0027792	0.0103363		-4.01564	0.26815
AC005306.3	-2.55889	1.20409e-06	2.55218e-05		-10.9048	0.169706
AC005307.5	-0.156307	0.444362	0.59041	100420587	-0.798347	0.897319
AC005355.1	0.856563	0.001446	0.00604947		4.44548	1.81072
AC005355.2	-0.30789	0.11125	0.209265	101927934	-1.75757	0.807823
AC005481.5	0.0303774	0.876729	0.924643		0.159395	1.02128
AC005487.2	-2.48811	1.42738e-06	2.88867e-05		-10.6952	0.178239
AC005518.2	0.177007	0.288526	0.432385		1.12489	1.13054
AC005522.6	0.558082	0.0476968	0.106949		2.27582	1.47231
AC005523.2	3.44064	2.6581e-09	3.94864e-07		21.4354	10.8576
AC005532.5	1.7876	2.41608e-07	8.32981e-06		13.0695	3.4524
AC005537.2	-1.26253	0.0910192	0.179192		-1.88256	0.416813
AC005538.5	-0.205009	0.274558	0.416952		-1.16024	0.867533
AC005550.5	-0.177037	0.307935	0.453683		-1.07794	0.884518
AC005562.1	0.177981	0.353521	0.502033	147172	0.97596	1.1313
AC005592.1	-0.490224	0.0109415	0.0319206		-3.16009	0.711914
AC005592.2	-0.86997	0.000188914	0.0011583		-5.91561	0.547158
AC005616.1	-0.0307191	0.853957	0.909778		-0.1892	0.978932
AC005682.5	2.51867	7.49634e-05	0.000562819		6.66543	5.73053
AC005703.2	0.0582039	0.73838	0.829645		0.344046	1.04117
AC005703.3	0.0786376	0.644311	0.758652		0.476915	1.05602
AC005772.2	0.184834	0.458004	0.603084		0.773898	1.13669
AC005863.1	-0.392564	0.0818329	0.164736	400576	-1.94813	0.761775
AC005863.2	0.169856	0.304318	0.449869		1.08651	1.12495
AC006000.5	0.179732	0.27615	0.418818		1.15614	1.13267
AC006007.1	0.64647	0.0838562	0.167973		1.93311	1.56533
AC006037.2	0.0552111	0.740277	0.831024		0.341442	1.03901
AC006041.1	-0.109199	0.613252	0.734259		-0.522733	0.927103
AC006076.1	0.398156	0.141561	0.252793		1.60475	1.31782
AC006116.13	-0.266177	0.154531	0.270293		-1.54823	0.83152
AC006116.17	0.651952	0.00583803	0.0190103		3.54585	1.57129
AC006116.20	1.34618	1.04611e-05	0.00012586		8.48213	2.54239
AC006129.1	-0.177743	0.283103	0.426543		-1.13845	0.884085
AC006159.4	0.0342893	0.825527	0.890758		0.226676	1.02405
AC006196.1	0.791782	0.00168698	0.00685903		4.34252	1.73121
AC006227.1	0.728281	0.00221508	0.00859842		4.16299	1.65666
AC006262.6	2.15363	7.96966e-07	1.9077e-05	93429	11.4283	4.44945
AC006273.4	-1.55539	0.000846116	0.0038856		-4.81168	0.340237
AC006296.1	0.0181918	0.930877	0.958692		0.0890927	1.01269
AC006296.2	-0.454756	0.0233789	0.0598833		-2.70291	0.729634
AC006369.3	0.135681	0.487305	0.629143		0.722943	1.09861
AC006372.4	-0.127347	0.450632	0.596202		-0.787051	0.915513
AC006372.5	-0.129124	0.369729	0.518779		-0.942065	0.914387
AC006372.6	0.140612	0.375664	0.52482		0.929926	1.10237
AC006373.1	-0.238183	0.166331	0.285856		-1.50034	0.847812
AC006378.2	-0.0823881	0.612987	0.734097		-0.523128	0.944493
AC006380.3	-0.201068	0.207154	0.337391		-1.35473	0.869906
AC006458.3	0.00146141	0.993453	0.996106		0.0084268	1.00101
AC006482.1	0.203575	0.299397	0.444381		1.0983	1.15155
AC006483.5	2.7383	7.21787e-08	3.57176e-06		14.9452	6.67284
AC006486.10	1.07495	0.0020195	0.00796046		4.22359	2.10665
AC006960.7	-0.016385	0.942427	0.965887		-0.0741722	0.988707
AC006978.6	-1.80325	2.39284e-06	4.19611e-05	222161	-10.0795	0.286529
AC007036.6	0.192546	0.330358	0.477351		1.02645	1.14278
AC007040.8	1.10148	1.64847e-05	0.000176818		8.03312	2.14575
AC007064.24	0.0633208	0.665108	0.774961		0.446836	1.04487
AC007091.1	0.372839	0.0962776	0.187205		1.84776	1.2949
AC007099.2	0.0509701	0.843603	0.902421		0.202812	1.03596
AC007106.1	-0.0438689	0.784676	0.861955		-0.28116	0.97005
AC007128.1	0.114583	0.554633	0.686593	100505938	0.612649	1.08266
AC007131.1	2.60674	1.00485e-06	2.22945e-05		11.1316	6.09128
AC007131.2	0.393443	0.0315636	0.0765376		2.52333	1.31352
AC007163.3	0.787971	0.00102997	0.00457143	100507140	4.67577	1.72664
AC007163.6	0.052661	0.717533	0.814072		0.37284	1.03718
AC007179.1	-1.75056	0.00567599	0.0185681		-3.56336	0.297187
AC007193.6	0.219588	0.193605	0.320837		1.40008	1.1644
AC007228.11	-0.592326	0.00625515	0.0201252		-3.503	0.663273
AC007246.3	2.38539	4.10545e-08	2.43222e-06		15.9037	5.22484
AC007249.3	-0.111033	0.467186	0.611189		-0.757711	0.925925
AC007250.4	0.0351129	0.875274	0.923601		0.161294	1.02464
AC007251.2	-0.165805	0.264414	0.40536		-1.18682	0.891431
AC007271.3	0.43231	0.0359924	0.085072		2.44475	1.34939
AC007277.3	0.0815877	0.605485	0.728077	100130256	0.534373	1.05818
AC007292.6	-0.0103835	0.945729	0.967766		-0.0699103	0.992829
AC007317.1	0.217366	0.141319	0.252439		1.60585	1.16261
AC007349.4	0.0537965	0.759652	0.844937		0.314983	1.03799
AC007349.5	0.61196	0.0168849	0.045731		2.89805	1.52833
AC007349.7	-0.0435015	0.831898	0.894687		-0.218248	0.970297
AC007364.1	-0.476699	0.103764	0.198326		-1.80116	0.71862
AC007365.1	1.04527	3.13339e-05	0.000291027	339807	7.43027	2.06375
AC007365.3	-0.00796838	0.96719	0.980741		-0.0422415	0.994492
AC007381.3	-0.327049	0.0959615	0.186711		-1.8498	0.797165
AC007383.3	-0.395212	0.021322	0.0555072		-2.75806	0.760378
AC007386.2	0.774777	0.0335241	0.0804178	400958	2.48728	1.71093
AC007386.4	0.00758014	0.956155	0.973934		0.0564628	1.00527
AC007389.3	0.43938	0.417023	0.564825		0.848899	1.35602
AC007391.2	0.521563	0.00692125	0.0218732		3.44041	1.43551
AC007392.3	0.698544	0.00273719	0.0102072		4.02547	1.62287
AC007392.4	2.30851	1.70847e-07	6.51937e-06		13.5842	4.95371
AC007403.3	0.0294447	0.871455	0.921175		0.166282	1.02062
AC007405.4	-1.32072	1.84807e-05	0.000192871	101926913	-7.92322	0.400335
AC007405.6	-2.19338	1.28161e-06	2.66542e-05		-10.8275	0.218639
AC007422.1	0.259845	0.171139	0.292228		1.48167	1.19735
AC007461.2	-0.262609	0.10148	0.194902		-1.81504	0.833579
AC007463.2	0.414364	0.43698	0.583702		0.811786	1.33271
AC007556.3	-0.0732676	0.731281	0.824364		-0.353815	0.950483
AC007557.2	0.191434	0.415455	0.563476		0.851866	1.1419
AC007557.3	0.481058	0.00676583	0.0214695		3.45443	1.39577
AC007557.4	-0.046316	0.73338	0.82587		-0.350923	0.968406
AC007652.1	0.160156	0.32914	0.476023		1.02918	1.11741
AC007679.4	1.78794	1.28801e-05	0.000147036		8.27438	3.45321
AC007682.1	1.17337	0.00099242	0.00443081		4.7013	2.25539
AC007743.1	0.525056	0.0428885	0.0980971	100129434	2.33966	1.43899
AC007773.2	0.204795	0.347215	0.495544	400684	0.989454	1.15252
AC007879.1	-0.222156	0.325262	0.471925		-1.03791	0.857283
AC007879.2	0.0927965	0.684023	0.789129		0.419854	1.06644
AC007879.4	-0.234209	0.19923	0.327489		-1.38094	0.850151
AC007879.5	-0.448874	0.0146133	0.0405712		-2.98502	0.732614
AC007879.6	0.211609	0.26976	0.411465		1.17271	1.15798
AC007879.7	2.51208	7.08222e-08	3.52287e-06		14.9766	5.70442
AC007880.1	2.26462	8.27589e-08	3.93898e-06		14.7211	4.80526
AC008060.7	-0.277532	0.0953687	0.185822	100286906	-1.85365	0.825001
AC008060.8	0.0491663	0.808823	0.879493		0.248856	1.03467
AC008063.3	-0.172673	0.239973	0.376867		-1.25441	0.887198
AC008069.1	1.76923	4.06134e-06	6.23219e-05		9.48046	3.40872
AC008074.4	-0.20959	0.278313	0.421307		-1.1506	0.864783
AC008154.4	1.02306	0.00510409	0.0170017		3.62963	2.03223
AC008154.5	2.62021	1.60802e-07	6.25252e-06		13.676	6.14841
AC008155.1	-0.44437	0.103836	0.198414		-1.80073	0.734905
AC008268.1	-1.10235	0.00123686	0.00531925		-4.55088	0.465756
AC008269.2	0.112813	0.530596	0.666314		0.651056	1.08133
AC008271.1	-0.177818	0.422283	0.569743		-0.839002	0.884039
AC008277.1	-0.377554	0.056128	0.121726		-2.17769	0.769742
AC008278.2	-0.610986	0.00944029	0.0282068		-3.24993	0.654749
AC008278.3	0.86215	0.00635261	0.0203859		3.49342	1.81775
AC008280.3	2.0296	5.21179e-06	7.45974e-05		9.20848	4.0829
AC008281.1	-0.210992	0.211714	0.343025		-1.34003	0.863943
AC008440.10	0.75544	0.00133728	0.00567244		4.49808	1.68815
AC008592.7	-0.427127	0.312214	0.458311		-1.06789	0.743742
AC008697.1	1.11006	4.22187e-05	0.000364719		7.16215	2.15854
AC008703.1	0.419829	0.0153135	0.0421518	285627	2.95682	1.33777
AC008834.1	0.029949	0.891664	0.934119		0.139933	1.02098
AC008940.1	0.132967	0.393769	0.542554		0.89372	1.09655
AC008991.1	0.393337	0.073768	0.151773		2.01169	1.31343
AC009110.1	0.0677717	0.64951	0.762816		0.469353	1.0481
AC009120.3	-1.03831	0.000373644	0.00199698		-5.39772	0.486896
AC009120.4	-0.0417448	0.837665	0.89855		-0.210635	0.971479
AC009120.6	-0.310174	0.0738122	0.151831		-2.01133	0.806544
AC009158.1	-0.228667	0.269211	0.410902		-1.17415	0.853423
AC009166.5	0.103938	0.49186	0.633199		0.715199	1.0747
AC009227.2	-0.0595217	0.711633	0.809614		-0.38105	0.959582
AC009227.3	-0.292627	0.165854	0.285224		-1.50221	0.816414
AC009229.5	0.237066	0.288168	0.43203		1.12578	1.17859
AC009229.6	0.16353	0.28184	0.425121		1.14164	1.12002
AC009236.2	0.5552	0.0129415	0.0367001		3.05836	1.46937
AC009237.8	-3.29544	6.88731e-07	1.72417e-05		-11.6186	0.101853
AC009262.2	0.188054	0.306318	0.451905		1.08176	1.13923
AC009264.1	0.239216	0.119769	0.22177		1.71114	1.18035
AC009276.4	-0.35029	0.0744054	0.152802		-2.00643	0.784426
AC009299.2	0.316028	0.0760362	0.155513		1.99317	1.2449
AC009299.3	-2.30598	3.3539e-05	0.000306132	100996579	-7.36848	0.202224
AC009299.4	0.756575	0.000644583	0.00310871		5.00285	1.68948
AC009312.1	-0.0447394	0.826068	0.891023		-0.225959	0.969465
AC009365.4	0.319936	0.0609778	0.130145		2.12754	1.24828
AC009403.2	1.51236	2.22592e-06	3.98948e-05		10.1638	2.85276
AC009404.2	-0.883599	0.000431173	0.002243	8886	-5.29244	0.542014
AC009411.1	-0.0380521	0.799549	0.873025		-0.261227	0.973969
AC009411.2	0.105511	0.63466	0.750617		0.491032	1.07588
AC009473.1	-0.158672	0.497792	0.6381	100505921	-0.70518	0.895849
AC009480.4	0.0576633	0.727732	0.821817		0.358712	1.04078
AC009487.4	0.291026	0.114064	0.213288		1.74189	1.22351
AC009495.2	0.144967	0.484978	0.627013		0.726918	1.10571
AC009498.1	-0.0137457	0.942158	0.96574		-0.0745193	0.990517
AC009501.4	0.0947527	0.678391	0.784772	100132215	0.427852	1.06788
AC009502.4	-0.461532	0.131731	0.238982		-1.65076	0.726215
AC009505.2	-0.845178	0.187901	0.313668		-1.41999	0.556642
AC009505.4	0.10141	0.642804	0.75753		0.479112	1.07282
AC009506.1	0.355642	0.113212	0.212135	643072	1.7466	1.27955
AC009531.2	0.159176	0.437559	0.584265		0.810725	1.11665
AC009784.3	-0.13762	0.469731	0.613392		-0.75326	0.909017
AC009878.2	0.814451	0.000983733	0.00439957		4.70735	1.75863
AC009948.5	-1.17159	6.31612e-05	0.000493124		-6.81102	0.443932
AC009950.2	-0.0255074	0.854204	0.909939		-0.188876	0.982475
AC009955.8	0.149421	0.488682	0.630381		0.720598	1.10912
AC009965.2	0.117941	0.51902	0.656595		0.669918	1.08519
AC010084.1	0.119928	0.448191	0.593939		0.791436	1.08668
AC010086.1	0.255662	0.162914	0.281467		1.51389	1.19388
AC010091.1	0.871339	0.00207778	0.00815208		4.2049	1.82936
AC010096.1	-0.240401	0.20257	0.331724		-1.36978	0.84651
AC010096.2	-0.148289	0.40113	0.549697		-0.879336	0.90232
AC010132.10	0.108731	0.569551	0.698876		0.589291	1.07828
AC010136.2	0.213803	0.320339	0.466802		1.04911	1.15974
AC010145.4	0.0511716	0.798142	0.871937		0.263107	1.03611
AC010148.1	-0.376823	0.175631	0.298034		-1.46465	0.770132
AC010226.4	-0.917411	0.00210541	0.0082385		-4.19624	0.529458
AC010240.2	-0.0840684	0.612402	0.733596		-0.524002	0.943394
AC010642.2	-0.225933	0.242228	0.379623		-1.24795	0.855042
AC010723.1	-0.325239	0.054579	0.119045		-2.19459	0.798166
AC010729.2	-0.271652	0.0801171	0.161849		-1.96114	0.828371
AC010729.3	0.173111	0.445957	0.591861		0.795464	1.12749
AC010731.3	-0.170765	0.451791	0.597426		-0.784973	0.888372
AC010744.1	0.41001	0.0263962	0.0660804		2.63028	1.32869
AC010745.1	0.0849525	0.625155	0.743375		0.50504	1.06065
AC010745.2	0.102879	0.533055	0.668423		0.64708	1.07391
AC010745.3	1.79364	4.40545e-06	6.62188e-05		9.39106	3.46689
AC010745.4	0.0974187	0.610883	0.732418		0.526275	1.06986
AC010880.1	0.0963501	0.586205	0.712709		0.563613	1.06907
AC010883.5	-0.419745	0.267249	0.408767		-1.17931	0.747557
AC010884.1	-0.118334	0.501119	0.640947		-0.699592	0.921251
AC010967.2	0.675502	0.0716116	0.148229		2.02981	1.59715
AC010967.3	-0.125156	0.462221	0.606788		-0.766438	0.916905
AC010969.1	-0.00654646	0.976726	0.986357	400943	-0.0299588	0.995473
AC010970.2	3.94781	0.00428378	0.0147162		3.73967	15.4316
AC010971.1	-0.0391359	0.791153	0.866862		-0.272465	0.973238
AC010976.2	-0.333485	0.111071	0.208997		-1.80893	0.793617
AC010980.2	-1.69572	1.7546e-05	0.000185155	440934	-7.97298	0.3087
AC010982.2	0.0144684	0.943973	0.966729		0.0721765	1.01008
AC010987.6	-2.1276	6.74521e-05	0.000518507		-6.75491	0.228839
AC011193.1	1.86934	0.000197954	0.00120229		5.87921	3.65364
AC011286.1	1.83399	1.48078e-06	2.96844e-05		10.6504	3.56521
[truncated: 40,254 more rows]
