# Supplementary material for: Single-cell atlas of cervical organoids uncovers epithelial immune heterogeneity and intercellular cross-talk during Chlamydia infection
Source: Sci Adv. 2025 Oct 3;11(40):eady1640. doi: 10.1126/sciadv.ady1640 (PMC12494012; doi:10.1126/sciadv.ady1640)
Supplement: Supplementary file 2 — Tables S1 to S11 [file sciadv.ady1640_tables_s1_to_s11.zip › Table S2.xlsx]

## Sheet: Fig_S1F
Differentially regulated genes across squamous epithelial subclusters of ectocervix, related to figure S1F.
	p_val	avg_log2FC	pct.1	pct.2	p_val_adj	cluster	gene
IGFBP6	8.48028e-78	1.33382	0.991	0.698	1.46751e-73	Sq1A	IGFBP6
COL17A1	4.17407e-77	1.18198	0.991	0.636	7.22323e-73	Sq1A	COL17A1
ITGB1	7.98433e-75	0.881303	1	0.999	1.38169e-70	Sq1A	ITGB1
ITGA6	5.74634e-71	0.998982	1	0.876	9.94404e-67	Sq1A	ITGA6
KRT13	9.2369e-70	-3.54604	0.896	0.954	1.59845e-65	Sq1A	KRT13
CLDN7	1.50089e-69	-1.59898	0.731	0.921	2.59729e-65	Sq1A	CLDN7
RPL3	2.47609e-69	0.543158	1	1	4.28487e-65	Sq1A	RPL3
DST	2.21251e-67	1.07999	0.984	0.735	3.82875e-63	Sq1A	DST
S100A2	2.39889e-67	0.94895	1	1	4.15127e-63	Sq1A	S100A2
RPL5	2.63458e-65	0.448266	1	1	4.55914e-61	Sq1A	RPL5
CD44	5.51219e-65	0.81573	0.995	0.834	9.53885e-61	Sq1A	CD44
MT2A	6.98289e-65	1.22868	1	0.974	1.20839e-60	Sq1A	MT2A
RPL13A	2.16017e-64	0.436934	1	1	3.73818e-60	Sq1A	RPL13A
CAV1	4.67221e-63	0.997982	0.995	0.767	8.08526e-59	Sq1A	CAV1
IL33	1.14251e-61	1.27209	0.905	0.534	1.97712e-57	Sq1A	IL33
HOPX	5.93903e-61	-2.35088	0.042	0.506	1.02775e-56	Sq1A	HOPX
SLC6A14	1.10982e-60	-1.72124	0.044	0.51	1.92054e-56	Sq1A	SLC6A14
NPM1	1.42691e-59	0.658164	1	1	2.46927e-55	Sq1A	NPM1
RHCG	1.48469e-59	-3.30747	0.594	0.821	2.56926e-55	Sq1A	RHCG
HPGD	4.18862e-59	-3.78107	0.473	0.766	7.2484e-55	Sq1A	HPGD
RPL10A	6.25799e-59	0.464449	1	1	1.08295e-54	Sq1A	RPL10A
NCCRP1	4.43324e-58	-1.6075	0.026	0.472	7.67172e-54	Sq1A	NCCRP1
RPS9	9.42422e-58	0.416607	1	1	1.63086e-53	Sq1A	RPS9
CAVIN3	2.791e-57	0.888929	0.884	0.486	4.82983e-53	Sq1A	CAVIN3
HSP90AB1	3.74511e-57	0.640668	1	1	6.48092e-53	Sq1A	HSP90AB1
MT1E	4.29728e-57	1.26755	0.905	0.568	7.43645e-53	Sq1A	MT1E
EMP3	6.35009e-57	1.02148	0.84	0.419	1.09888e-52	Sq1A	EMP3
TCN1	6.95046e-57	-2.21217	0.067	0.51	1.20278e-52	Sq1A	TCN1
CEACAM6	1.95631e-56	-2.81269	0.07	0.505	3.3854e-52	Sq1A	CEACAM6
ITGA3	2.90853e-56	0.832058	0.993	0.769	5.03321e-52	Sq1A	ITGA3
LIMA1	5.58055e-56	0.736049	1	0.968	9.65714e-52	Sq1A	LIMA1
MUC20	3.09283e-55	-1.49424	0.046	0.482	5.35215e-51	Sq1A	MUC20
CXCL17	3.5256e-55	-1.69159	0.046	0.48	6.10105e-51	Sq1A	CXCL17
SLC16A1	7.42521e-55	0.774224	0.956	0.609	1.28493e-50	Sq1A	SLC16A1
PFN1	8.19468e-55	0.540375	1	1	1.41809e-50	Sq1A	PFN1
PTMS	8.22277e-55	0.791526	0.998	0.911	1.42295e-50	Sq1A	PTMS
ODC1	1.7579e-54	0.931722	0.991	0.86	3.04205e-50	Sq1A	ODC1
MAL2	3.6101e-54	-0.966222	0.933	0.993	6.24728e-50	Sq1A	MAL2
NME2	8.26394e-54	0.540602	1	0.999	1.43007e-49	Sq1A	NME2
ENO1	1.29337e-53	0.57187	1	1	2.23818e-49	Sq1A	ENO1
RPS7	1.66764e-53	0.387119	1	1	2.88586e-49	Sq1A	RPS7
EEF1A1	3.64484e-53	0.362964	1	1	6.3074e-49	Sq1A	EEF1A1
SLPI	8.75071e-53	-3.03909	0.575	0.797	1.51431e-48	Sq1A	SLPI
IVL	1.25437e-52	-2.00173	0.012	0.425	2.17068e-48	Sq1A	IVL
RACK1	1.35071e-52	0.47383	1	1	2.33741e-48	Sq1A	RACK1
S100A8	1.55105e-52	-4.92549	0.84	0.877	2.6841e-48	Sq1A	S100A8
CSTB	3.13732e-52	-2.78603	1	1	5.42913e-48	Sq1A	CSTB
CAVIN1	3.26184e-52	0.825621	0.947	0.634	5.64461e-48	Sq1A	CAVIN1
FTH1	5.26473e-52	-1.85631	1	1	9.11062e-48	Sq1A	FTH1
RPL17	6.22113e-52	0.41652	1	1	1.07657e-47	Sq1A	RPL17
S100A9	6.9895e-52	-3.78098	0.995	0.994	1.20953e-47	Sq1A	S100A9
MEG3	1.47569e-51	1.03144	0.722	0.298	2.55369e-47	Sq1A	MEG3
RPL4	1.87718e-51	0.509922	1	1	3.24846e-47	Sq1A	RPL4
MUC21	3.46227e-51	-2.64887	0.06	0.469	5.99147e-47	Sq1A	MUC21
FLNA	3.49143e-51	0.793358	0.979	0.724	6.04192e-47	Sq1A	FLNA
TMPRSS11E	4.56521e-51	-1.52232	0.032	0.441	7.90009e-47	Sq1A	TMPRSS11E
SPRR3	1.68834e-50	-5.72218	0.397	0.691	2.92167e-46	Sq1A	SPRR3
HSPD1	1.77804e-50	0.723969	1	0.98	3.0769e-46	Sq1A	HSPD1
RPL6	1.97202e-50	0.369016	1	1	3.41258e-46	Sq1A	RPL6
PPDPF	3.49279e-50	-0.904529	1	1	6.04427e-46	Sq1A	PPDPF
ACTG1	4.37662e-50	0.532201	1	1	7.57374e-46	Sq1A	ACTG1
LTBP1	5.63771e-50	0.896662	0.838	0.459	9.75606e-46	Sq1A	LTBP1
CLIC3	1.31714e-49	-2.15237	0.058	0.461	2.27932e-45	Sq1A	CLIC3
MIR205HG	1.36494e-49	0.752363	0.998	0.948	2.36204e-45	Sq1A	MIR205HG
RPS2	2.01463e-49	0.444551	1	1	3.48632e-45	Sq1A	RPS2
KRT14	2.39274e-49	0.892228	0.998	0.825	4.14063e-45	Sq1A	KRT14
ELF3	2.64003e-49	-1.62883	0.355	0.691	4.56857e-45	Sq1A	ELF3
FXYD3	2.66199e-49	-1.71435	0.993	0.993	4.60657e-45	Sq1A	FXYD3
LMNA	4.56173e-49	0.64035	1	0.956	7.89408e-45	Sq1A	LMNA
TIMP1	5.29331e-49	1.08711	0.979	0.807	9.16008e-45	Sq1A	TIMP1
RPL22L1	7.41577e-49	0.761913	1	0.939	1.2833e-44	Sq1A	RPL22L1
CYSRT1	7.63705e-49	-2.2803	0.165	0.551	1.32159e-44	Sq1A	CYSRT1
RPS17	1.19559e-48	0.380231	1	1	2.06897e-44	Sq1A	RPS17
RPL14	1.754e-48	0.380373	1	1	3.0353e-44	Sq1A	RPL14
MAP4K4	2.94409e-48	0.824302	0.981	0.884	5.09475e-44	Sq1A	MAP4K4
RPS29	3.12018e-48	0.37644	1	1	5.39946e-44	Sq1A	RPS29
LAMC2	4.73804e-48	0.900251	0.826	0.436	8.19918e-44	Sq1A	LAMC2
RPL18A	5.54262e-48	0.392122	1	1	9.5915e-44	Sq1A	RPL18A
LCN2	8.32063e-48	-4.37725	0.856	0.93	1.43988e-43	Sq1A	LCN2
HES4	9.32154e-48	-1.07509	0.077	0.48	1.61309e-43	Sq1A	HES4
ACSL4	1.21539e-47	0.75697	0.947	0.688	2.10323e-43	Sq1A	ACSL4
MSN	1.57994e-47	0.733165	0.956	0.632	2.73409e-43	Sq1A	MSN
C9orf16	2.37526e-47	-1.59569	0.919	0.96	4.11039e-43	Sq1A	C9orf16
CD24	2.61885e-47	-1.82418	0.981	0.983	4.53192e-43	Sq1A	CD24
FSCN1	5.32226e-47	0.688939	0.993	0.809	9.21017e-43	Sq1A	FSCN1
RPS3	5.45816e-47	0.450771	1	1	9.44534e-43	Sq1A	RPS3
AP2B1	5.53437e-47	0.655684	0.993	0.853	9.57722e-43	Sq1A	AP2B1
KRT4	6.2927e-46	-3.89819	0.19	0.551	1.08895e-41	Sq1A	KRT4
YBX1	6.648e-46	0.529917	1	1	1.15044e-41	Sq1A	YBX1
HMGA1	8.40373e-46	0.654996	0.998	0.955	1.45427e-41	Sq1A	HMGA1
RPS16	1.17691e-45	0.373437	1	1	2.03665e-41	Sq1A	RPS16
LAMB3	1.2287e-45	0.899856	0.965	0.79	2.12627e-41	Sq1A	LAMB3
NAP1L1	1.364e-45	0.539431	1	1	2.3604e-41	Sq1A	NAP1L1
RAB11FIP1	2.76281e-45	-1.54351	0.42	0.73	4.78105e-41	Sq1A	RAB11FIP1
GCNT3	3.43304e-45	-1.1622	0.037	0.412	5.94087e-41	Sq1A	GCNT3
STC1	4.39043e-45	1.00927	0.912	0.586	7.59764e-41	Sq1A	STC1
ACTN1	5.80693e-45	0.655394	0.977	0.799	1.00489e-40	Sq1A	ACTN1
RPL23A	7.37647e-45	0.345154	1	1	1.2765e-40	Sq1A	RPL23A
RPSA	8.63863e-45	0.4059	1	1	1.49492e-40	Sq1A	RPSA
CLDN4	2.43743e-44	-1.20813	0.239	0.616	4.21797e-40	Sq1A	CLDN4
TACSTD2	3.19269e-44	-1.21042	0.963	0.983	5.52495e-40	Sq1A	TACSTD2
RPS23	4.17877e-44	0.390377	1	1	7.23136e-40	Sq1A	RPS23
RPL27A	6.24319e-44	0.334589	1	1	1.08038e-39	Sq1A	RPL27A
A2ML1	1.75265e-43	-1.12264	0.046	0.416	3.03295e-39	Sq1A	A2ML1
HNRNPA1	1.79806e-43	0.561152	1	0.988	3.11155e-39	Sq1A	HNRNPA1
CASC19	1.92791e-43	0.965922	0.752	0.386	3.33625e-39	Sq1A	CASC19
PRNP	2.61668e-43	0.679375	0.951	0.706	4.52816e-39	Sq1A	PRNP
TMSB10	2.62157e-43	0.479766	1	1	4.53663e-39	Sq1A	TMSB10
MAL	4.41194e-43	-2.83839	0.042	0.401	7.63486e-39	Sq1A	MAL
RPS21	5.17843e-43	0.33836	1	1	8.96128e-39	Sq1A	RPS21
KRT7	7.63331e-43	-2.29477	0.42	0.69	1.32094e-38	Sq1A	KRT7
PSCA	7.76437e-43	-4.63157	0.297	0.605	1.34362e-38	Sq1A	PSCA
NTN4	1.12095e-42	-1.05883	0.109	0.486	1.9398e-38	Sq1A	NTN4
RPL23	1.50441e-42	0.337214	1	1	2.60339e-38	Sq1A	RPL23
RPL37	2.0928e-42	0.314611	1	1	3.62159e-38	Sq1A	RPL37
RPS27	2.13832e-42	0.317336	1	1	3.70036e-38	Sq1A	RPS27
RPL7A	2.27659e-42	0.327324	1	1	3.93964e-38	Sq1A	RPL7A
HSPB1	5.40216e-42	-1.49074	0.986	0.986	9.34844e-38	Sq1A	HSPB1
RPS18	5.66663e-42	0.334167	1	1	9.80611e-38	Sq1A	RPS18
CALD1	6.49091e-42	0.614428	0.979	0.814	1.12325e-37	Sq1A	CALD1
PADI1	7.32734e-42	-1.08088	0.132	0.507	1.268e-37	Sq1A	PADI1
SFRP1	8.90854e-42	0.807311	0.868	0.512	1.54162e-37	Sq1A	SFRP1
STEAP4	1.20365e-41	-1.14956	0.005	0.345	2.08291e-37	Sq1A	STEAP4
ADGRF1	1.32817e-41	-1.38312	0.049	0.404	2.29841e-37	Sq1A	ADGRF1
RPL32	1.48552e-41	0.335482	1	1	2.57069e-37	Sq1A	RPL32
C1QBP	2.02176e-41	0.599205	0.995	0.934	3.49866e-37	Sq1A	C1QBP
ABLIM1	2.80916e-41	-1.10466	0.71	0.871	4.86125e-37	Sq1A	ABLIM1
RHOV	3.12876e-41	-1.01601	0.195	0.552	5.41432e-37	Sq1A	RHOV
EREG	2.1041e-40	0.957757	0.944	0.812	3.64114e-36	Sq1A	EREG
FERMT1	2.80289e-40	0.866895	0.875	0.579	4.8504e-36	Sq1A	FERMT1
PPM1L	4.45429e-40	-0.904829	0.109	0.471	7.70814e-36	Sq1A	PPM1L
RPS6	4.95374e-40	0.350587	1	1	8.57244e-36	Sq1A	RPS6
TMEM59	8.03807e-40	-0.962948	0.905	0.956	1.39099e-35	Sq1A	TMEM59
LGALS1	8.22667e-40	1.01363	0.977	0.907	1.42363e-35	Sq1A	LGALS1
DEFB1	1.20287e-39	-1.55114	0.302	0.618	2.08157e-35	Sq1A	DEFB1
ITGA2	1.55899e-39	0.809563	0.912	0.696	2.69782e-35	Sq1A	ITGA2
LRATD1	1.93518e-39	-1.07736	0.36	0.659	3.34884e-35	Sq1A	LRATD1
NECTIN4	2.0611e-39	-0.857108	0.144	0.514	3.56673e-35	Sq1A	NECTIN4
PGD	6.79392e-39	-0.861483	0.919	0.969	1.17569e-34	Sq1A	PGD
DUSP6	8.74776e-39	0.754415	0.974	0.864	1.5138e-34	Sq1A	DUSP6
RPLP1	1.08071e-38	0.305219	1	1	1.87016e-34	Sq1A	RPLP1
RPL36A	1.34024e-38	0.369341	1	1	2.31929e-34	Sq1A	RPL36A
TFF1	2.13429e-38	-3.31697	0.049	0.381	3.69339e-34	Sq1A	TFF1
S100P	4.51458e-38	-4.81505	0.538	0.731	7.81249e-34	Sq1A	S100P
RPL12	4.95856e-38	0.339442	1	1	8.58079e-34	Sq1A	RPL12
EIF4A1	5.41621e-38	0.441889	1	1	9.37275e-34	Sq1A	EIF4A1
EIF5A	7.62565e-38	0.519336	1	0.985	1.31962e-33	Sq1A	EIF5A
PRSS22	1.13019e-37	-0.901355	0.072	0.415	1.95579e-33	Sq1A	PRSS22
MALL	1.26414e-37	-1.01127	0.872	0.938	2.1876e-33	Sq1A	MALL
AREG	1.42071e-37	0.894975	0.993	0.953	2.45853e-33	Sq1A	AREG
SFN	2.18213e-37	0.574439	1	0.988	3.77618e-33	Sq1A	SFN
RPLP0	2.47626e-37	0.29291	1	1	4.28517e-33	Sq1A	RPLP0
PLP2	4.692e-37	0.573736	0.995	0.88	8.1195e-33	Sq1A	PLP2
MACC1	4.85121e-37	-1.03963	0.079	0.414	8.39503e-33	Sq1A	MACC1
DRAP1	5.56769e-37	0.673976	0.998	0.948	9.63488e-33	Sq1A	DRAP1
GABARAP	5.99933e-37	-0.726996	0.958	0.978	1.03818e-32	Sq1A	GABARAP
RPL38	7.03476e-37	0.305531	1	1	1.21737e-32	Sq1A	RPL38
CEACAM1	7.60938e-37	-1.10644	0.244	0.568	1.3168e-32	Sq1A	CEACAM1
MT1X	8.26919e-37	0.721078	0.944	0.684	1.43098e-32	Sq1A	MT1X
GCHFR	9.07036e-37	-0.821719	0.253	0.596	1.56963e-32	Sq1A	GCHFR
RPS4X	1.03563e-36	0.356168	1	1	1.79216e-32	Sq1A	RPS4X
TMPRSS4	1.15518e-36	-1.06025	0.283	0.616	1.99904e-32	Sq1A	TMPRSS4
LAMA3	1.32917e-36	0.719151	0.782	0.46	2.30013e-32	Sq1A	LAMA3
RPL35	1.608e-36	0.326126	1	1	2.78264e-32	Sq1A	RPL35
SPRR1B	1.89449e-36	-2.26473	0.123	0.451	3.27841e-32	Sq1A	SPRR1B
RPL13	2.89618e-36	0.28354	1	1	5.01183e-32	Sq1A	RPL13
SNHG3	3.10834e-36	0.725349	0.893	0.652	5.37898e-32	Sq1A	SNHG3
RPL18	4.08721e-36	0.303602	1	1	7.07291e-32	Sq1A	RPL18
RPL21	4.46378e-36	0.337507	1	1	7.72457e-32	Sq1A	RPL21
SNRPD2	6.0348e-36	0.439714	1	0.999	1.04432e-31	Sq1A	SNRPD2
STK17A	7.83249e-36	0.591568	0.968	0.826	1.35541e-31	Sq1A	STK17A
RPS27A	8.88835e-36	0.310914	1	1	1.53813e-31	Sq1A	RPS27A
ASAH1	9.11895e-36	-0.900308	0.684	0.843	1.57803e-31	Sq1A	ASAH1
ANXA5	1.0006e-35	0.542267	0.995	0.95	1.73153e-31	Sq1A	ANXA5
MED24	1.10192e-35	0.665316	0.879	0.578	1.90688e-31	Sq1A	MED24
GDPD3	1.37232e-35	-0.834123	0.021	0.329	2.3748e-31	Sq1A	GDPD3
RPL19	1.82659e-35	0.285518	1	1	3.16092e-31	Sq1A	RPL19
RPL29	2.71731e-35	0.331497	1	1	4.70231e-31	Sq1A	RPL29
CRNN	3.09777e-35	-3.04828	0.056	0.368	5.36069e-31	Sq1A	CRNN
CST6	3.186e-35	-0.752996	0.012	0.312	5.51338e-31	Sq1A	CST6
NACA	4.87848e-35	0.315806	1	1	8.4422e-31	Sq1A	NACA
SLC16A7	5.09695e-35	-0.804042	0.202	0.541	8.82028e-31	Sq1A	SLC16A7
CDCP1	5.15412e-35	0.61459	0.97	0.869	8.9192e-31	Sq1A	CDCP1
GSN	5.66078e-35	-0.944009	0.353	0.652	9.79598e-31	Sq1A	GSN
PTPRE	6.27238e-35	0.65108	0.622	0.295	1.08544e-30	Sq1A	PTPRE
RPS11	8.93284e-35	0.280849	1	1	1.54583e-30	Sq1A	RPS11
KRT80	9.90648e-35	-0.779027	0.023	0.328	1.71432e-30	Sq1A	KRT80
PRSS23	1.54162e-34	-1.03741	0.065	0.386	2.66778e-30	Sq1A	PRSS23
SH3BGRL2	1.97551e-34	-0.721899	0.084	0.41	3.41862e-30	Sq1A	SH3BGRL2
SNHG5	2.22869e-34	0.509226	0.998	0.946	3.85676e-30	Sq1A	SNHG5
LUZP1	2.47724e-34	0.64854	0.919	0.733	4.28686e-30	Sq1A	LUZP1
KLK11	2.75095e-34	-0.915043	0.135	0.465	4.76052e-30	Sq1A	KLK11
RPS25	3.06506e-34	0.293675	1	1	5.30408e-30	Sq1A	RPS25
HNRNPC	3.61808e-34	0.463286	1	0.996	6.26109e-30	Sq1A	HNRNPC
RPL27	4.82843e-34	0.342797	1	1	8.3556e-30	Sq1A	RPL27
SERPINB5	5.51338e-34	0.530158	1	0.964	9.5409e-30	Sq1A	SERPINB5
PKM	5.9716e-34	0.368804	1	1	1.03338e-29	Sq1A	PKM
PTK2B	6.63094e-34	0.627469	0.766	0.445	1.14748e-29	Sq1A	PTK2B
PPP1R14B	6.63956e-34	0.456785	1	0.988	1.14898e-29	Sq1A	PPP1R14B
CCND1	1.74077e-33	-1.14699	0.766	0.895	3.0124e-29	Sq1A	CCND1
HNRNPM	3.137e-33	0.559844	1	0.973	5.42858e-29	Sq1A	HNRNPM
LDHB	3.68045e-33	0.439555	1	0.996	6.36901e-29	Sq1A	LDHB
SERPINE2	3.77071e-33	0.656771	0.689	0.356	6.52522e-29	Sq1A	SERPINE2
INHBA	6.38149e-33	0.917266	0.441	0.144	1.10432e-28	Sq1A	INHBA
RPS15A	9.43317e-33	0.337584	1	1	1.63241e-28	Sq1A	RPS15A
RPS19	9.76719e-33	0.327771	1	1	1.69021e-28	Sq1A	RPS19
SAT1	1.02414e-32	-1.1493	0.995	0.996	1.77227e-28	Sq1A	SAT1
TNS4	1.11851e-32	0.60434	0.889	0.598	1.93558e-28	Sq1A	TNS4
TALDO1	1.48283e-32	-0.661519	0.968	0.975	2.56604e-28	Sq1A	TALDO1
ARPC1B	1.65069e-32	0.460154	0.998	0.965	2.85651e-28	Sq1A	ARPC1B
TPM3	1.69508e-32	0.446791	1	1	2.93334e-28	Sq1A	TPM3
PRXL2A	2.03148e-32	0.495066	1	0.996	3.51547e-28	Sq1A	PRXL2A
NRG1	3.44504e-32	0.633161	0.536	0.22	5.96164e-28	Sq1A	NRG1
RPS8	3.92545e-32	0.289635	1	1	6.79299e-28	Sq1A	RPS8
HNRNPA2B1	5.99702e-32	0.541372	1	0.998	1.03778e-27	Sq1A	HNRNPA2B1
PPP1R3C	6.37884e-32	-1.30125	0.1	0.401	1.10386e-27	Sq1A	PPP1R3C
TAGLN2	9.35844e-32	0.497868	1	0.986	1.61948e-27	Sq1A	TAGLN2
SCEL	9.77128e-32	-1.12039	0.515	0.733	1.69092e-27	Sq1A	SCEL
TFPI2	1.08157e-31	1.04762	0.875	0.68	1.87166e-27	Sq1A	TFPI2
LDHA	1.64021e-31	0.533293	1	0.983	2.83838e-27	Sq1A	LDHA
SLC20A1	1.68938e-31	0.686435	0.868	0.642	2.92348e-27	Sq1A	SLC20A1
TP63	1.81841e-31	0.610853	0.766	0.466	3.14677e-27	Sq1A	TP63
TPM2	2.21503e-31	0.774561	0.756	0.45	3.83311e-27	Sq1A	TPM2
CYB5A	2.44479e-31	-0.652358	0.845	0.949	4.23071e-27	Sq1A	CYB5A
SERF2	3.51952e-31	-0.535311	1	1	6.09053e-27	Sq1A	SERF2
SERPINB3	3.97707e-31	-2.31182	0.777	0.861	6.88233e-27	Sq1A	SERPINB3
EEF1G	4.03462e-31	0.355849	1	0.999	6.98191e-27	Sq1A	EEF1G
RPL11	5.3117e-31	0.273774	1	1	9.1919e-27	Sq1A	RPL11
CST3	9.05586e-31	-0.824222	0.968	0.994	1.56712e-26	Sq1A	CST3
CNGA1	1.43337e-30	-0.543787	0.019	0.292	2.48044e-26	Sq1A	CNGA1
PPL	1.9046e-30	-1.10568	0.754	0.876	3.29591e-26	Sq1A	PPL
CSTA	2.06473e-30	-1.51965	0.842	0.869	3.57302e-26	Sq1A	CSTA
GPX3	3.2197e-30	-0.760589	0.081	0.379	5.57169e-26	Sq1A	GPX3
SNAI2	3.26197e-30	0.578233	0.691	0.376	5.64484e-26	Sq1A	SNAI2
LGALS3	3.59035e-30	-0.812953	0.958	0.98	6.2131e-26	Sq1A	LGALS3
CTNNAL1	3.68173e-30	0.531995	0.821	0.46	6.37124e-26	Sq1A	CTNNAL1
RAN	3.82891e-30	0.44248	1	0.998	6.62592e-26	Sq1A	RAN
ANXA2	3.86924e-30	0.36399	1	1	6.69571e-26	Sq1A	ANXA2
PLEC	4.06073e-30	0.642406	0.935	0.784	7.02709e-26	Sq1A	PLEC
RPL35A	4.38985e-30	0.271288	1	1	7.59663e-26	Sq1A	RPL35A
HSPE1	4.57439e-30	0.492902	0.998	0.984	7.91598e-26	Sq1A	HSPE1
MYO1B	4.69184e-30	0.625837	0.889	0.662	8.11923e-26	Sq1A	MYO1B
TMED3	5.30247e-30	-0.718569	0.673	0.818	9.17592e-26	Sq1A	TMED3
MEG8	5.30539e-30	0.675913	0.473	0.179	9.18097e-26	Sq1A	MEG8
PERP	7.49393e-30	-0.590646	1	1	1.29682e-25	Sq1A	PERP
NET1	8.33821e-30	0.557917	0.963	0.787	1.44293e-25	Sq1A	NET1
CEACAM5	8.51332e-30	-2.12121	0.016	0.279	1.47323e-25	Sq1A	CEACAM5
RAB10	9.54937e-30	-0.862742	0.977	0.99	1.65252e-25	Sq1A	RAB10
PROM2	1.32505e-29	-0.670762	0.369	0.645	2.29299e-25	Sq1A	PROM2
RPS3A	1.54374e-29	0.287279	1	1	2.67144e-25	Sq1A	RPS3A
CYP1B1	1.58605e-29	-1.28984	0.056	0.334	2.74466e-25	Sq1A	CYP1B1
GLUL	1.74671e-29	-0.96754	0.97	0.981	3.02268e-25	Sq1A	GLUL
RPL30	1.80001e-29	0.263473	1	1	3.11492e-25	Sq1A	RPL30
RPL7	1.80718e-29	0.298166	1	1	3.12732e-25	Sq1A	RPL7
SNHG16	2.23234e-29	0.473095	0.993	0.936	3.86306e-25	Sq1A	SNHG16
ITGB4	2.36477e-29	0.540185	0.951	0.802	4.09223e-25	Sq1A	ITGB4
CLCA4	2.36628e-29	-1.57466	0.23	0.514	4.09485e-25	Sq1A	CLCA4
ATP1B1	2.38805e-29	-0.903393	0.833	0.905	4.13252e-25	Sq1A	ATP1B1
FGFBP1	2.56017e-29	0.511277	1	0.99	4.43038e-25	Sq1A	FGFBP1
ATP6V1G1	2.78515e-29	-0.671515	0.998	0.998	4.8197e-25	Sq1A	ATP6V1G1
GAS5	2.81793e-29	0.423111	1	0.995	4.87643e-25	Sq1A	GAS5
PTHLH	3.9287e-29	0.641351	0.633	0.322	6.79862e-25	Sq1A	PTHLH
WWTR1	4.32024e-29	0.548334	0.921	0.703	7.47618e-25	Sq1A	WWTR1
EPHX3	4.84463e-29	-0.65509	0.021	0.282	8.38362e-25	Sq1A	EPHX3
LMO7	4.89179e-29	-1.06814	0.531	0.745	8.46523e-25	Sq1A	LMO7
GSTO1	5.86528e-29	0.48501	0.97	0.826	1.01499e-24	Sq1A	GSTO1
CCND2	6.26247e-29	0.693894	0.949	0.82	1.08372e-24	Sq1A	CCND2
KRT5	7.15735e-29	0.510117	1	0.964	1.23858e-24	Sq1A	KRT5
MYH14	7.49462e-29	-0.558108	0.016	0.274	1.29694e-24	Sq1A	MYH14
AC008397.1	8.71042e-29	-0.691562	0.026	0.288	1.50734e-24	Sq1A	AC008397.1
METRNL	8.86777e-29	-0.552663	0.067	0.354	1.53457e-24	Sq1A	METRNL
SNRPE	9.72689e-29	0.43479	1	0.975	1.68324e-24	Sq1A	SNRPE
MARVELD1	1.14834e-28	0.505197	0.64	0.321	1.98721e-24	Sq1A	MARVELD1
PDCD5	1.52264e-28	0.410763	0.998	0.979	2.63493e-24	Sq1A	PDCD5
ATP1A1	1.53864e-28	0.46161	1	0.969	2.66261e-24	Sq1A	ATP1A1
MAB21L4	1.70157e-28	-0.691547	0.012	0.262	2.94458e-24	Sq1A	MAB21L4
RPS14	1.78557e-28	0.260718	1	1	3.08992e-24	Sq1A	RPS14
RBM47	2.06528e-28	-0.850587	0.636	0.814	3.57397e-24	Sq1A	RBM47
TP53I3	2.12237e-28	-1.19746	0.638	0.774	3.67276e-24	Sq1A	TP53I3
INSR	2.23806e-28	-0.710722	0.079	0.366	3.87296e-24	Sq1A	INSR
SPINK5	2.37502e-28	-2.81198	0.8	0.876	4.10998e-24	Sq1A	SPINK5
TNFSF10	2.87138e-28	-0.790261	0.132	0.425	4.96893e-24	Sq1A	TNFSF10
HIST1H1C	3.12606e-28	-0.884002	0.364	0.626	5.40965e-24	Sq1A	HIST1H1C
SYNGR1	3.16829e-28	-0.525559	0.03	0.292	5.48272e-24	Sq1A	SYNGR1
AC104126.1	3.35908e-28	-1.32618	0.16	0.44	5.81289e-24	Sq1A	AC104126.1
SNRPF	3.80134e-28	0.463787	0.998	0.963	6.57823e-24	Sq1A	SNRPF
NCL	4.28139e-28	0.467762	1	0.994	7.40895e-24	Sq1A	NCL
SORT1	4.46106e-28	-0.629935	0.186	0.488	7.71987e-24	Sq1A	SORT1
S100A14	4.70171e-28	0.344415	1	1	8.1363e-24	Sq1A	S100A14
RHOC	4.71268e-28	0.50944	0.968	0.779	8.15529e-24	Sq1A	RHOC
HSP90B1	4.77543e-28	0.316309	0.995	0.998	8.26389e-24	Sq1A	HSP90B1
RPL31	4.82108e-28	0.32823	1	1	8.34288e-24	Sq1A	RPL31
HAS3	6.276e-28	0.508685	0.738	0.43	1.08606e-23	Sq1A	HAS3
CORO1C	6.29459e-28	0.517594	0.87	0.606	1.08928e-23	Sq1A	CORO1C
SMC4	7.57849e-28	-0.881451	0.589	0.781	1.31146e-23	Sq1A	SMC4
NEBL	8.4658e-28	-0.45916	0.009	0.254	1.46501e-23	Sq1A	NEBL
SMIM5	8.94462e-28	-0.63125	0.021	0.272	1.54787e-23	Sq1A	SMIM5
B3GALT5	9.8975e-28	-1.02964	0.042	0.302	1.71276e-23	Sq1A	B3GALT5
TTC9	1.10308e-27	-0.596221	0.077	0.354	1.90887e-23	Sq1A	TTC9
LYPD3	1.11682e-27	-1.14374	0.348	0.591	1.93266e-23	Sq1A	LYPD3
PARK7	1.26243e-27	0.399977	0.993	0.989	2.18464e-23	Sq1A	PARK7
TRIM29	1.39849e-27	-0.728392	0.807	0.876	2.42008e-23	Sq1A	TRIM29
WNT5A	1.65496e-27	-0.690567	0.065	0.336	2.86392e-23	Sq1A	WNT5A
CCT3	2.05157e-27	0.449504	0.988	0.95	3.55025e-23	Sq1A	CCT3
BICD2	2.73991e-27	0.516735	0.849	0.605	4.74142e-23	Sq1A	BICD2
VAMP8	2.84616e-27	-0.882403	0.991	0.991	4.92528e-23	Sq1A	VAMP8
BOLA3	3.30123e-27	0.472762	0.991	0.9	5.71278e-23	Sq1A	BOLA3
SLC25A6	3.58071e-27	0.400907	1	0.981	6.19643e-23	Sq1A	SLC25A6
CXCL6	3.59358e-27	-0.73975	0.044	0.304	6.21869e-23	Sq1A	CXCL6
DLG1	4.8362e-27	-0.738595	0.671	0.838	8.36904e-23	Sq1A	DLG1
TRIP10	8.07701e-27	-0.670235	0.329	0.609	1.39773e-22	Sq1A	TRIP10
TRMT112	8.34491e-27	0.39857	1	0.991	1.44409e-22	Sq1A	TRMT112
NT5E	1.06205e-26	0.578542	0.682	0.378	1.83787e-22	Sq1A	NT5E
TMSB4X	1.08155e-26	-0.592781	1	0.999	1.87163e-22	Sq1A	TMSB4X
SORBS2	1.09832e-26	-0.664636	0.072	0.341	1.90065e-22	Sq1A	SORBS2
ZNF185	1.12493e-26	-0.886355	0.599	0.782	1.94669e-22	Sq1A	ZNF185
STS	1.28693e-26	-0.822261	0.06	0.324	2.22703e-22	Sq1A	STS
HSP90AA1	1.62561e-26	0.427524	1	1	2.81312e-22	Sq1A	HSP90AA1
RAC1	1.76356e-26	-0.470053	1	1	3.05184e-22	Sq1A	RAC1
ATP1B3	1.80389e-26	0.4756	0.977	0.89	3.12164e-22	Sq1A	ATP1B3
GPRC5A	1.92604e-26	-1.09747	0.52	0.723	3.33301e-22	Sq1A	GPRC5A
TPD52L1	2.25297e-26	-0.679441	0.483	0.72	3.89876e-22	Sq1A	TPD52L1
RAB38	2.47047e-26	0.490003	0.884	0.65	4.27514e-22	Sq1A	RAB38
IL18	2.47524e-26	0.526115	0.974	0.931	4.2834e-22	Sq1A	IL18
DUOX2	2.62447e-26	-0.943147	0.023	0.266	4.54165e-22	Sq1A	DUOX2
FLNB	3.06218e-26	0.525288	0.949	0.868	5.29911e-22	Sq1A	FLNB
RASEF	3.21473e-26	-0.545701	0.086	0.36	5.56309e-22	Sq1A	RASEF
BICDL2	3.81106e-26	-0.53381	0.077	0.348	6.59504e-22	Sq1A	BICDL2
CAV2	4.12455e-26	0.516507	0.942	0.79	7.13754e-22	Sq1A	CAV2
GLTP	4.56147e-26	-0.789172	0.787	0.9	7.89362e-22	Sq1A	GLTP
CRABP2	4.67298e-26	-0.824583	0.051	0.305	8.08659e-22	Sq1A	CRABP2
TMEM184A	4.73293e-26	-0.483197	0.026	0.27	8.19034e-22	Sq1A	TMEM184A
RARRES1	4.77774e-26	-1.42212	0.07	0.326	8.26787e-22	Sq1A	RARRES1
FUT3	4.94033e-26	-0.525096	0.051	0.309	8.54924e-22	Sq1A	FUT3
HOMER3	5.99717e-26	0.491115	0.675	0.391	1.03781e-21	Sq1A	HOMER3
UPK3BL1	6.83769e-26	-1.01475	0.26	0.536	1.18326e-21	Sq1A	UPK3BL1
CCT2	7.65221e-26	0.429832	0.991	0.951	1.32421e-21	Sq1A	CCT2
EMP1	1.11015e-25	-1.18392	0.842	0.894	1.92112e-21	Sq1A	EMP1
PALLD	1.14581e-25	0.543732	0.768	0.505	1.98282e-21	Sq1A	PALLD
LIMCH1	1.23517e-25	-0.667946	0.265	0.546	2.13747e-21	Sq1A	LIMCH1
TINAGL1	1.31357e-25	0.589908	0.914	0.764	2.27314e-21	Sq1A	TINAGL1
ANXA1	1.46561e-25	-1.17673	1	0.998	2.53623e-21	Sq1A	ANXA1
F3	2.03603e-25	-0.998336	0.599	0.78	3.52336e-21	Sq1A	F3
ST6GALNAC1	2.57139e-25	-0.622412	0.097	0.362	4.44979e-21	Sq1A	ST6GALNAC1
PLEK2	3.01062e-25	0.471026	0.589	0.291	5.20987e-21	Sq1A	PLEK2
NBEAL2	4.46402e-25	-0.693509	0.225	0.505	7.72499e-21	Sq1A	NBEAL2
BSG	4.6588e-25	0.399341	0.998	0.931	8.06206e-21	Sq1A	BSG
ANXA11	5.27392e-25	-0.673095	0.921	0.949	9.12653e-21	Sq1A	ANXA11
AC019349.1	5.8009e-25	-0.474791	0.056	0.31	1.00385e-20	Sq1A	AC019349.1
IMPDH2	5.86496e-25	0.454851	0.958	0.83	1.01493e-20	Sq1A	IMPDH2
EIF1AX	7.35872e-25	0.339201	1	1	1.27343e-20	Sq1A	EIF1AX
TOMM6	8.60607e-25	0.429871	0.998	0.973	1.48928e-20	Sq1A	TOMM6
FAM107B	8.86688e-25	-0.997185	0.796	0.86	1.53441e-20	Sq1A	FAM107B
SLC25A24	9.15369e-25	-0.650548	0.766	0.877	1.58405e-20	Sq1A	SLC25A24
MT-ND6	1.1627e-24	0.508992	0.998	0.965	2.01206e-20	Sq1A	MT-ND6
CXXC5	1.23954e-24	-0.535338	0.109	0.376	2.14502e-20	Sq1A	CXXC5
SDC1	1.28059e-24	0.42256	1	0.994	2.21607e-20	Sq1A	SDC1
SLC9A3R1	1.33938e-24	-0.675268	0.903	0.944	2.31779e-20	Sq1A	SLC9A3R1
FAM3D	1.38314e-24	-0.688201	0.005	0.22	2.39353e-20	Sq1A	FAM3D
TNFRSF12A	1.75992e-24	0.419268	0.977	0.833	3.04553e-20	Sq1A	TNFRSF12A
TNFAIP2	1.96561e-24	-0.644752	0.188	0.462	3.40148e-20	Sq1A	TNFAIP2
DSE	2.04431e-24	0.489437	0.657	0.375	3.53768e-20	Sq1A	DSE
HNRNPR	3.80704e-24	0.443966	0.986	0.91	6.58809e-20	Sq1A	HNRNPR
OCIAD2	3.87153e-24	0.412356	0.972	0.858	6.69968e-20	Sq1A	OCIAD2
DANCR	3.97241e-24	0.457772	0.961	0.864	6.87426e-20	Sq1A	DANCR
CFAP97	5.0813e-24	0.507167	0.849	0.631	8.7932e-20	Sq1A	CFAP97
CREB3L2	5.11939e-24	-0.757175	0.285	0.537	8.8591e-20	Sq1A	CREB3L2
OTULINL	5.92121e-24	-0.528724	0.039	0.275	1.02467e-19	Sq1A	OTULINL
PXN	6.96893e-24	0.489347	0.833	0.601	1.20597e-19	Sq1A	PXN
FAM83D	7.2549e-24	-0.742891	0.309	0.551	1.25546e-19	Sq1A	FAM83D
BCAS1	8.49931e-24	-0.517742	0.009	0.222	1.47081e-19	Sq1A	BCAS1
C16orf74	8.55367e-24	0.517182	0.937	0.746	1.48021e-19	Sq1A	C16orf74
IGF2BP2	1.08143e-23	0.46447	0.838	0.588	1.87142e-19	Sq1A	IGF2BP2
DHRS9	1.1496e-23	-1.02599	0.023	0.245	1.98938e-19	Sq1A	DHRS9
EEF2	1.2535e-23	0.33236	1	1	2.16918e-19	Sq1A	EEF2
GRN	1.51575e-23	-0.698718	0.921	0.944	2.62301e-19	Sq1A	GRN
TMA7	1.62556e-23	0.261752	1	1	2.81304e-19	Sq1A	TMA7
H3F3A	1.92636e-23	-0.387331	1	1	3.33356e-19	Sq1A	H3F3A
EEF1B2	2.03362e-23	0.297726	1	1	3.51919e-19	Sq1A	EEF1B2
CTSD	2.15749e-23	-0.781825	0.833	0.921	3.73354e-19	Sq1A	CTSD
SHC1	2.2091e-23	0.511019	0.81	0.57	3.82285e-19	Sq1A	SHC1
DEGS2	2.29877e-23	-0.483403	0.014	0.228	3.97802e-19	Sq1A	DEGS2
RPS5	4.42923e-23	0.263115	1	1	7.66478e-19	Sq1A	RPS5
PRDX1	4.85141e-23	-0.627735	1	1	8.39537e-19	Sq1A	PRDX1
ZBTB7C	6.2875e-23	-0.4812	0.077	0.321	1.08805e-18	Sq1A	ZBTB7C
ACOT7	7.12295e-23	0.445019	0.791	0.506	1.23263e-18	Sq1A	ACOT7
HBEGF	7.96413e-23	0.688798	0.787	0.56	1.37819e-18	Sq1A	HBEGF
HMGCR	8.19674e-23	0.457103	0.974	0.914	1.41845e-18	Sq1A	HMGCR
PYCARD	9.0335e-23	0.517979	0.819	0.594	1.56325e-18	Sq1A	PYCARD
S100A12	1.07945e-22	-0.54911	0.037	0.26	1.86798e-18	Sq1A	S100A12
HNRNPA3	1.12617e-22	0.397625	0.998	0.994	1.94884e-18	Sq1A	HNRNPA3
CDK1	1.19245e-22	-1.15804	0.167	0.405	2.06354e-18	Sq1A	CDK1
IRS1	1.21471e-22	0.478018	0.65	0.389	2.10205e-18	Sq1A	IRS1
PTMA	1.40579e-22	0.397755	1	1	2.43271e-18	Sq1A	PTMA
CLINT1	1.50657e-22	-0.69265	0.868	0.926	2.60712e-18	Sq1A	CLINT1
PBX1	1.52185e-22	-0.715747	0.278	0.527	2.63355e-18	Sq1A	PBX1
MAT2A	1.55019e-22	0.452914	0.937	0.733	2.6826e-18	Sq1A	MAT2A
SAMD9	1.63007e-22	-1.27398	0.587	0.718	2.82083e-18	Sq1A	SAMD9
RPL26	1.76497e-22	0.284934	1	1	3.05427e-18	Sq1A	RPL26
SSB	2.4458e-22	0.415856	1	0.931	4.23246e-18	Sq1A	SSB
NFKBIZ	2.68027e-22	-0.575026	0.244	0.511	4.63821e-18	Sq1A	NFKBIZ
FAM83A	2.7159e-22	-0.670854	0.773	0.889	4.69986e-18	Sq1A	FAM83A
ATP13A3	2.88337e-22	0.501423	0.937	0.81	4.98967e-18	Sq1A	ATP13A3
DCBLD2	2.96458e-22	0.517615	0.886	0.672	5.13021e-18	Sq1A	DCBLD2
MFSD1	3.14928e-22	-0.559712	0.248	0.511	5.44984e-18	Sq1A	MFSD1
KLK8	3.1676e-22	-0.723932	0.021	0.23	5.48153e-18	Sq1A	KLK8
TECR	3.53582e-22	-0.511144	0.884	0.959	6.11874e-18	Sq1A	TECR
BNIP3	4.10463e-22	0.45708	0.954	0.831	7.10306e-18	Sq1A	BNIP3
HMGA2	4.33452e-22	0.479673	0.557	0.28	7.50089e-18	Sq1A	HMGA2
TLN1	4.77393e-22	0.487401	0.868	0.704	8.26129e-18	Sq1A	TLN1
VMO1	4.974e-22	-1.7157	0.026	0.235	8.6075e-18	Sq1A	VMO1
EGFR	6.20316e-22	0.429	0.958	0.866	1.07346e-17	Sq1A	EGFR
YWHAQ	6.80441e-22	0.365848	0.995	0.983	1.1775e-17	Sq1A	YWHAQ
SNHG29	6.92645e-22	0.344488	1	0.998	1.19862e-17	Sq1A	SNHG29
SMIM14	7.94141e-22	-0.684557	0.406	0.63	1.37426e-17	Sq1A	SMIM14
GPX2	9.77509e-22	-2.01741	0.297	0.509	1.69158e-17	Sq1A	GPX2
SH3BGRL3	1.16674e-21	0.328898	1	1	2.01905e-17	Sq1A	SH3BGRL3
SPINT1	1.16873e-21	-0.552691	0.833	0.919	2.02249e-17	Sq1A	SPINT1
B4GALT5	1.21997e-21	-0.674966	0.401	0.641	2.11116e-17	Sq1A	B4GALT5
MGST1	1.34489e-21	-0.515962	0.993	0.998	2.32732e-17	Sq1A	MGST1
BNC1	1.43801e-21	0.483507	0.717	0.456	2.48847e-17	Sq1A	BNC1
KLF7	1.50691e-21	0.560838	0.585	0.35	2.60771e-17	Sq1A	KLF7
DYNLT3	1.53691e-21	-0.566357	0.399	0.641	2.65963e-17	Sq1A	DYNLT3
ALDH3B1	1.64802e-21	-0.441372	0.021	0.225	2.85189e-17	Sq1A	ALDH3B1
DAPK1	1.66348e-21	-0.486697	0.035	0.248	2.87865e-17	Sq1A	DAPK1
SEMA4B	2.07857e-21	0.441316	0.91	0.744	3.59697e-17	Sq1A	SEMA4B
CDH3	2.4397e-21	0.477962	0.691	0.428	4.2219e-17	Sq1A	CDH3
MYH9	2.6532e-21	0.551334	0.937	0.869	4.59136e-17	Sq1A	MYH9
BTF3	2.80094e-21	0.267634	1	1	4.84702e-17	Sq1A	BTF3
EIF4B	3.4978e-21	0.383111	0.991	0.943	6.05294e-17	Sq1A	EIF4B
UPK3B	3.56868e-21	-0.42699	0.021	0.222	6.17561e-17	Sq1A	UPK3B
MSMB	3.87626e-21	-3.15953	0.019	0.216	6.70786e-17	Sq1A	MSMB
EPS8L1	4.37297e-21	-0.60144	0.155	0.401	7.56743e-17	Sq1A	EPS8L1
HEBP2	4.59969e-21	-0.574295	0.97	0.98	7.95976e-17	Sq1A	HEBP2
PPIB	4.90542e-21	0.311502	1	0.999	8.48883e-17	Sq1A	PPIB
PPIC	5.09901e-21	-0.601781	0.629	0.781	8.82384e-17	Sq1A	PPIC
HNRNPK	5.18265e-21	0.307828	1	1	8.96858e-17	Sq1A	HNRNPK
ATP6V0C	6.1391e-21	-0.405003	0.988	0.994	1.06237e-16	Sq1A	ATP6V0C
PSMA7	6.57488e-21	0.346	1	1	1.13778e-16	Sq1A	PSMA7
SLC38A2	6.92455e-21	0.389164	0.993	0.907	1.19829e-16	Sq1A	SLC38A2
DKK1	7.2576e-21	0.58857	0.738	0.461	1.25593e-16	Sq1A	DKK1
CCDC88A	7.63797e-21	0.469926	0.712	0.465	1.32175e-16	Sq1A	CCDC88A
PCDH1	7.85998e-21	-0.396917	0.086	0.321	1.36017e-16	Sq1A	PCDH1
OLFM4	1.03227e-20	-2.87253	0.06	0.271	1.78634e-16	Sq1A	OLFM4
TJP3	1.03284e-20	-0.368018	0.03	0.236	1.78734e-16	Sq1A	TJP3
ADH5	1.05707e-20	0.414371	0.935	0.812	1.82926e-16	Sq1A	ADH5
XBP1	1.06975e-20	-0.78755	0.503	0.691	1.8512e-16	Sq1A	XBP1
SH2D1B	1.14832e-20	-0.42828	0.002	0.184	1.98717e-16	Sq1A	SH2D1B
PITX1	1.22412e-20	-0.671712	0.94	0.981	2.11834e-16	Sq1A	PITX1
PRMT1	1.29347e-20	0.433054	0.87	0.704	2.23834e-16	Sq1A	PRMT1
HMGCS1	1.32814e-20	0.498669	0.933	0.807	2.29834e-16	Sq1A	HMGCS1
SLC38A1	1.36789e-20	0.374495	0.981	0.824	2.36713e-16	Sq1A	SLC38A1
MARCKS	1.68969e-20	-0.474111	0.984	0.989	2.924e-16	Sq1A	MARCKS
GRHL1	1.85438e-20	-0.461696	0.139	0.384	3.20901e-16	Sq1A	GRHL1
COTL1	2.04676e-20	0.433788	0.849	0.598	3.54192e-16	Sq1A	COTL1
SLC4A7	2.29727e-20	0.474579	0.756	0.526	3.97542e-16	Sq1A	SLC4A7
CREB3L1	2.30326e-20	-0.688232	0.012	0.199	3.9858e-16	Sq1A	CREB3L1
MT-CO1	2.47197e-20	-0.326527	1	1	4.27775e-16	Sq1A	MT-CO1
S100A11	2.70948e-20	-0.623016	1	1	4.68875e-16	Sq1A	S100A11
IL6R	3.16586e-20	0.395967	0.378	0.155	5.47851e-16	Sq1A	IL6R
LPCAT4	3.41431e-20	-0.569874	0.381	0.615	5.90846e-16	Sq1A	LPCAT4
GJA1	3.47312e-20	0.455513	0.872	0.664	6.01024e-16	Sq1A	GJA1
SET	3.66291e-20	0.339617	1	0.996	6.33866e-16	Sq1A	SET
RUVBL1	4.16001e-20	0.447527	0.835	0.642	7.19891e-16	Sq1A	RUVBL1
VDAC1	5.06599e-20	0.316601	1	0.998	8.76669e-16	Sq1A	VDAC1
MUC15	5.29543e-20	-0.383684	0.007	0.188	9.16375e-16	Sq1A	MUC15
GRHL3	6.40438e-20	-0.452022	0.056	0.27	1.10828e-15	Sq1A	GRHL3
SULT2B1	7.30861e-20	-0.503118	0.065	0.281	1.26476e-15	Sq1A	SULT2B1
FKBP5	7.69217e-20	0.450627	0.898	0.682	1.33113e-15	Sq1A	FKBP5
PPIA	8.82157e-20	0.29415	1	1	1.52657e-15	Sq1A	PPIA
VSIG10L	9.06414e-20	-0.365425	0.002	0.176	1.56855e-15	Sq1A	VSIG10L
FUT6	9.32238e-20	-0.344224	0.009	0.19	1.61324e-15	Sq1A	FUT6
GLDC	1.27326e-19	0.429307	0.531	0.282	2.20338e-15	Sq1A	GLDC
FABP5	1.33226e-19	-1.19084	1	0.998	2.30548e-15	Sq1A	FABP5
SOD1	1.36586e-19	0.318247	1	0.998	2.36362e-15	Sq1A	SOD1
ACTR3	1.36759e-19	0.376352	0.984	0.966	2.36661e-15	Sq1A	ACTR3
ASCC2	1.5757e-19	-0.726386	0.332	0.557	2.72675e-15	Sq1A	ASCC2
RSL1D1	1.74722e-19	0.405627	0.944	0.851	3.02356e-15	Sq1A	RSL1D1
CCT6A	2.01194e-19	0.331275	0.993	0.969	3.48166e-15	Sq1A	CCT6A
TSTD1	2.08173e-19	-0.545704	0.893	0.943	3.60243e-15	Sq1A	TSTD1
ACLY	2.15534e-19	0.440313	0.921	0.779	3.72981e-15	Sq1A	ACLY
DCXR	2.63396e-19	-0.439847	0.944	0.975	4.55806e-15	Sq1A	DCXR
GJB2	2.65111e-19	0.40015	0.995	0.934	4.58775e-15	Sq1A	GJB2
ITM2B	2.75243e-19	-0.512199	0.998	1	4.76308e-15	Sq1A	ITM2B
C6orf132	3.08214e-19	-0.6088	0.401	0.61	5.33364e-15	Sq1A	C6orf132
SLIRP	3.16511e-19	0.347093	0.995	0.985	5.47722e-15	Sq1A	SLIRP
KLK10	3.2638e-19	-1.00261	0.23	0.464	5.64801e-15	Sq1A	KLK10
ATP6V0B	3.31696e-19	-0.442107	0.968	0.981	5.73999e-15	Sq1A	ATP6V0B
IL1RN	3.41038e-19	-1.44088	0.629	0.745	5.90166e-15	Sq1A	IL1RN
ECM1	3.63223e-19	-1.57317	0.227	0.439	6.28557e-15	Sq1A	ECM1
ARL6IP1	3.92572e-19	-0.577837	0.974	0.981	6.79346e-15	Sq1A	ARL6IP1
FHL2	3.96451e-19	0.404386	0.733	0.485	6.86059e-15	Sq1A	FHL2
TMPRSS2	4.47212e-19	-0.344128	0.014	0.194	7.739e-15	Sq1A	TMPRSS2
FUCA1	4.8763e-19	-0.70525	0.316	0.527	8.43845e-15	Sq1A	FUCA1
RAB25	5.12363e-19	-0.582849	0.791	0.879	8.86644e-15	Sq1A	RAB25
SERPINB13	5.32528e-19	-0.934426	0.805	0.853	9.2154e-15	Sq1A	SERPINB13
LGMN	5.53257e-19	-0.599437	0.332	0.552	9.57412e-15	Sq1A	LGMN
MYEOV	6.06956e-19	-0.478916	0.023	0.209	1.05034e-14	Sq1A	MYEOV
CALML3	6.14146e-19	0.661787	0.877	0.735	1.06278e-14	Sq1A	CALML3
GALNT5	6.6783e-19	-0.531324	0.063	0.268	1.15568e-14	Sq1A	GALNT5
B4GALT1	8.80915e-19	-0.65027	0.517	0.701	1.52442e-14	Sq1A	B4GALT1
KRAS	8.9918e-19	-0.473704	0.708	0.835	1.55603e-14	Sq1A	KRAS
HIST1H4H	1.21006e-18	-0.490593	0.049	0.248	2.09401e-14	Sq1A	HIST1H4H
ERCC1	1.28781e-18	0.462772	0.689	0.479	2.22855e-14	Sq1A	ERCC1
SCAMP2	1.51186e-18	-0.495749	0.434	0.652	2.61628e-14	Sq1A	SCAMP2
MDK	1.60386e-18	-0.49169	0.067	0.274	2.77548e-14	Sq1A	MDK
PPM1K	1.75149e-18	-0.470727	0.146	0.378	3.03095e-14	Sq1A	PPM1K
SMCO4	2.4486e-18	-0.322799	0.049	0.248	4.23731e-14	Sq1A	SMCO4
TCEAL4	2.52068e-18	0.395768	0.926	0.794	4.36204e-14	Sq1A	TCEAL4
HIST1H2BC	2.57039e-18	-0.577743	0.123	0.341	4.44806e-14	Sq1A	HIST1H2BC
ST3GAL4	2.70588e-18	-0.563699	0.144	0.362	4.68253e-14	Sq1A	ST3GAL4
AGR2	3.16653e-18	-1.62884	0.868	0.88	5.47969e-14	Sq1A	AGR2
CAPRIN2	4.30205e-18	0.396389	0.476	0.239	7.4447e-14	Sq1A	CAPRIN2
SLITRK6	4.64035e-18	0.38407	0.415	0.191	8.03013e-14	Sq1A	SLITRK6
MCL1	4.73264e-18	0.411998	0.972	0.941	8.18984e-14	Sq1A	MCL1
SERBP1	5.08608e-18	0.281892	1	1	8.80146e-14	Sq1A	SERBP1
ACTB	5.51943e-18	0.263874	1	1	9.55137e-14	Sq1A	ACTB
LIPH	5.52998e-18	-0.361656	0.014	0.185	9.56962e-14	Sq1A	LIPH
HJURP	5.60897e-18	-0.388552	0.037	0.224	9.70632e-14	Sq1A	HJURP
NPM3	5.83419e-18	0.411642	0.715	0.465	1.00961e-13	Sq1A	NPM3
S100A4	6.16856e-18	-1.20453	0.536	0.688	1.06747e-13	Sq1A	S100A4
CCT5	6.28982e-18	0.365013	0.986	0.935	1.08845e-13	Sq1A	CCT5
EIF3E	6.64227e-18	0.294483	0.995	0.995	1.14944e-13	Sq1A	EIF3E
GTF3A	6.83748e-18	0.399664	0.87	0.694	1.18323e-13	Sq1A	GTF3A
RAB11A	7.13497e-18	-0.451741	0.935	0.976	1.23471e-13	Sq1A	RAB11A
ZG16B	7.64302e-18	-1.39873	0.121	0.325	1.32262e-13	Sq1A	ZG16B
SQOR	7.85109e-18	0.426151	0.856	0.686	1.35863e-13	Sq1A	SQOR
IGFBP3	9.24347e-18	-0.742924	0.137	0.354	1.59958e-13	Sq1A	IGFBP3
NME1	1.17812e-17	0.376821	0.954	0.854	2.03873e-13	Sq1A	NME1
TAX1BP1	1.48584e-17	-0.517498	0.937	0.96	2.57124e-13	Sq1A	TAX1BP1
POLR1D	1.56409e-17	0.313038	0.993	0.978	2.70666e-13	Sq1A	POLR1D
TMBIM6	1.75243e-17	-0.35255	1	1	3.03258e-13	Sq1A	TMBIM6
SCNN1A	1.805e-17	-0.613135	0.65	0.77	3.12355e-13	Sq1A	SCNN1A
GSDME	2.05099e-17	0.359468	0.443	0.212	3.54924e-13	Sq1A	GSDME
HIST1H2AC	2.1554e-17	-0.776389	0.462	0.626	3.72992e-13	Sq1A	HIST1H2AC
COX20	2.21067e-17	0.355074	0.977	0.921	3.82557e-13	Sq1A	COX20
ECI2	2.27113e-17	0.399272	0.619	0.399	3.9302e-13	Sq1A	ECI2
EFNB1	2.47954e-17	0.43173	0.566	0.338	4.29084e-13	Sq1A	EFNB1
EHF	2.49788e-17	-0.601566	0.761	0.84	4.32259e-13	Sq1A	EHF
RTKN2	2.58404e-17	-0.345603	0.035	0.216	4.47168e-13	Sq1A	RTKN2
HNRNPU	2.6739e-17	0.366644	0.984	0.969	4.62719e-13	Sq1A	HNRNPU
CNFN	3.11382e-17	-0.622848	0.318	0.529	5.38846e-13	Sq1A	CNFN
TTC22	3.14788e-17	-0.525851	0.067	0.259	5.4474e-13	Sq1A	TTC22
NIFK	3.33454e-17	0.365079	0.961	0.895	5.77041e-13	Sq1A	NIFK
TPBG	3.49631e-17	0.387038	0.9	0.776	6.05036e-13	Sq1A	TPBG
SERPINB4	3.5087e-17	-1.07439	0.123	0.33	6.0718e-13	Sq1A	SERPINB4
AHCY	4.38282e-17	0.364423	0.914	0.772	7.58447e-13	Sq1A	AHCY
G0S2	4.9069e-17	0.983001	0.374	0.17	8.4914e-13	Sq1A	G0S2
TRMT6	4.93202e-17	0.469954	0.652	0.439	8.53485e-13	Sq1A	TRMT6
TBCA	5.39136e-17	0.258371	1	0.998	9.32975e-13	Sq1A	TBCA
TMEM238	5.77791e-17	-0.451809	0.52	0.7	9.99868e-13	Sq1A	TMEM238
MAP4	5.8612e-17	0.396281	0.872	0.699	1.01428e-12	Sq1A	MAP4
BARD1	6.3647e-17	-0.453463	0.186	0.402	1.10141e-12	Sq1A	BARD1
EBNA1BP2	7.10963e-17	0.391717	0.898	0.767	1.23032e-12	Sq1A	EBNA1BP2
NT5C2	7.30922e-17	-0.473938	0.309	0.532	1.26486e-12	Sq1A	NT5C2
VASP	7.37454e-17	0.432881	0.684	0.485	1.27616e-12	Sq1A	VASP
MPZL2	8.17256e-17	-0.451433	0.963	0.975	1.41426e-12	Sq1A	MPZL2
SNHG6	8.49886e-17	0.309926	0.988	0.94	1.47073e-12	Sq1A	SNHG6
ORC6	8.82659e-17	-0.527906	0.172	0.391	1.52744e-12	Sq1A	ORC6
RIPK4	9.82801e-17	-0.435029	0.19	0.412	1.70074e-12	Sq1A	RIPK4
ATP5F1B	9.87473e-17	0.296697	0.998	0.994	1.70882e-12	Sq1A	ATP5F1B
RAB2A	1.23518e-16	-0.517183	0.97	0.979	2.13748e-12	Sq1A	RAB2A
FBL	1.29218e-16	0.346963	0.951	0.777	2.23611e-12	Sq1A	FBL
CCT8	1.4039e-16	0.329009	0.984	0.939	2.42945e-12	Sq1A	CCT8
NOTCH3	1.44874e-16	-0.473051	0.295	0.514	2.50704e-12	Sq1A	NOTCH3
SOX15	1.54807e-16	0.370974	0.856	0.66	2.67894e-12	Sq1A	SOX15
MIA2	1.7139e-16	-0.567439	0.527	0.695	2.96591e-12	Sq1A	MIA2
TMEM87A	1.71407e-16	-0.454367	0.687	0.821	2.9662e-12	Sq1A	TMEM87A
CRIP1	1.87482e-16	-0.704698	0.086	0.281	3.24437e-12	Sq1A	CRIP1
CLDN1	2.09435e-16	-0.589951	0.239	0.465	3.62428e-12	Sq1A	CLDN1
HSPH1	2.1828e-16	0.365526	0.968	0.879	3.77733e-12	Sq1A	HSPH1
SESN3	2.54182e-16	0.453816	0.691	0.492	4.39862e-12	Sq1A	SESN3
EIF2AK4	2.58808e-16	0.381675	0.805	0.635	4.47867e-12	Sq1A	EIF2AK4
CAMK2G	2.73253e-16	-0.418357	0.248	0.472	4.72864e-12	Sq1A	CAMK2G
EPHX1	2.78101e-16	-0.497136	0.367	0.578	4.81255e-12	Sq1A	EPHX1
SMIM22	2.9395e-16	-0.492476	0.118	0.321	5.08681e-12	Sq1A	SMIM22
OAS1	2.96846e-16	-0.412691	0.067	0.255	5.13692e-12	Sq1A	OAS1
SMAGP	3.18397e-16	-0.472411	0.255	0.461	5.50986e-12	Sq1A	SMAGP
LPAR3	3.28345e-16	0.386184	0.492	0.275	5.682e-12	Sq1A	LPAR3
UQCRQ	3.32416e-16	-0.355123	1	1	5.75245e-12	Sq1A	UQCRQ
DTD1	3.39918e-16	0.36368	0.733	0.526	5.88227e-12	Sq1A	DTD1
CRYBG2	3.64639e-16	-0.366	0.063	0.248	6.31008e-12	Sq1A	CRYBG2
S100A3	3.73044e-16	0.337037	0.394	0.184	6.45552e-12	Sq1A	S100A3
MPP7	3.94513e-16	-0.450388	0.278	0.501	6.82704e-12	Sq1A	MPP7
MAPK6	3.97309e-16	0.362106	0.923	0.829	6.87543e-12	Sq1A	MAPK6
CLIC1	4.82052e-16	0.314742	0.993	0.985	8.3419e-12	Sq1A	CLIC1
DYRK2	5.0765e-16	-0.416157	0.234	0.459	8.78488e-12	Sq1A	DYRK2
MET	5.30822e-16	0.335983	0.61	0.362	9.18588e-12	Sq1A	MET
RRAGD	5.31157e-16	-0.291982	0.03	0.196	9.19167e-12	Sq1A	RRAGD
GDF15	5.66818e-16	-1.6049	0.051	0.224	9.80879e-12	Sq1A	GDF15
CHCHD10	5.77193e-16	-0.44327	0.817	0.895	9.98833e-12	Sq1A	CHCHD10
BTG1	5.88057e-16	-0.602788	0.903	0.938	1.01763e-11	Sq1A	BTG1
B3GNT3	6.05863e-16	-0.364463	0.065	0.25	1.04845e-11	Sq1A	B3GNT3
QSOX1	6.44418e-16	-0.543824	0.596	0.735	1.11517e-11	Sq1A	QSOX1
NANS	6.51459e-16	-0.584471	0.578	0.725	1.12735e-11	Sq1A	NANS
NETO2	7.09356e-16	0.35764	0.784	0.564	1.22754e-11	Sq1A	NETO2
GALNT7	7.11108e-16	-0.526415	0.499	0.676	1.23057e-11	Sq1A	GALNT7
OCLN	8.55358e-16	-0.371449	0.121	0.326	1.4802e-11	Sq1A	OCLN
PAICS	9.40358e-16	0.346384	0.893	0.676	1.62729e-11	Sq1A	PAICS
HRAS	9.47389e-16	0.316314	0.963	0.884	1.63946e-11	Sq1A	HRAS
CCNDBP1	9.99735e-16	-0.605635	0.394	0.57	1.73004e-11	Sq1A	CCNDBP1
GJB3	1.21483e-15	0.377435	0.654	0.434	2.10226e-11	Sq1A	GJB3
CD59	1.24185e-15	0.293157	1	0.998	2.14902e-11	Sq1A	CD59
FBXO5	1.24749e-15	-0.398752	0.067	0.248	2.15879e-11	Sq1A	FBXO5
CDA	1.41998e-15	-0.916099	0.19	0.391	2.45727e-11	Sq1A	CDA
MRPS17	1.44378e-15	0.38713	0.803	0.627	2.49846e-11	Sq1A	MRPS17
PA2G4	1.61134e-15	0.28004	0.995	0.994	2.78842e-11	Sq1A	PA2G4
RIOK3	1.64809e-15	-0.647442	0.84	0.904	2.85202e-11	Sq1A	RIOK3
AQP3	1.70315e-15	0.498159	0.954	0.916	2.9473e-11	Sq1A	AQP3
DNAJB1	1.7383e-15	-0.402408	0.916	0.97	3.00812e-11	Sq1A	DNAJB1
AKR1B10	1.76632e-15	0.499542	0.534	0.3	3.05662e-11	Sq1A	AKR1B10
SNCG	1.82235e-15	-0.640915	0.132	0.33	3.15357e-11	Sq1A	SNCG
CRIP2	1.88565e-15	-0.562937	0.306	0.514	3.26312e-11	Sq1A	CRIP2
RDX	1.91662e-15	-0.522151	0.979	0.983	3.31672e-11	Sq1A	RDX
CCT4	1.97763e-15	0.328869	0.974	0.944	3.42229e-11	Sq1A	CCT4
DSC2	2.08551e-15	-0.867861	0.629	0.735	3.60897e-11	Sq1A	DSC2
PYGB	2.18047e-15	0.363175	0.833	0.672	3.77331e-11	Sq1A	PYGB
MYC	2.20222e-15	0.463942	0.8	0.614	3.81095e-11	Sq1A	MYC
SGPP2	2.28123e-15	-0.49164	0.441	0.632	3.94767e-11	Sq1A	SGPP2
SVIP	2.29098e-15	-0.396459	0.429	0.641	3.96454e-11	Sq1A	SVIP
TSPAN6	2.40558e-15	-0.463764	0.394	0.589	4.16285e-11	Sq1A	TSPAN6
C15orf48	2.53153e-15	-1.21063	0.06	0.235	4.38081e-11	Sq1A	C15orf48
CYP4F3	3.09986e-15	-0.250896	0.012	0.156	5.3643e-11	Sq1A	CYP4F3
SLC12A6	3.11334e-15	-0.444363	0.262	0.471	5.38763e-11	Sq1A	SLC12A6
DUOXA1	3.15308e-15	-0.306592	0.063	0.241	5.4564e-11	Sq1A	DUOXA1
SNRPG	3.2318e-15	0.305527	1	0.991	5.59263e-11	Sq1A	SNRPG
JAG1	3.24202e-15	0.372469	0.858	0.703	5.61032e-11	Sq1A	JAG1
UBE2C	3.39932e-15	-1.23302	0.241	0.421	5.88253e-11	Sq1A	UBE2C
USP1	3.4234e-15	-0.493234	0.367	0.561	5.92419e-11	Sq1A	USP1
SCNN1B	3.62328e-15	-0.384576	0.088	0.276	6.27008e-11	Sq1A	SCNN1B
PDIA6	4.09833e-15	0.319169	0.986	0.96	7.09216e-11	Sq1A	PDIA6
TCF25	4.11209e-15	-0.374652	0.872	0.948	7.11597e-11	Sq1A	TCF25
AHSA1	4.14503e-15	0.350295	0.798	0.605	7.17297e-11	Sq1A	AHSA1
DGUOK	4.14795e-15	0.330118	0.949	0.892	7.17802e-11	Sq1A	DGUOK
SYNCRIP	4.45973e-15	0.304507	0.984	0.964	7.71756e-11	Sq1A	SYNCRIP
HNRNPH3	4.69307e-15	0.386399	0.921	0.816	8.12136e-11	Sq1A	HNRNPH3
PKN2	4.99496e-15	-0.415667	0.798	0.894	8.64378e-11	Sq1A	PKN2
SFPQ	4.998e-15	0.30128	0.977	0.939	8.64903e-11	Sq1A	SFPQ
KIAA0040	5.24638e-15	0.394812	0.594	0.381	9.07887e-11	Sq1A	KIAA0040
HMGN2	5.6956e-15	0.354125	0.993	0.993	9.85624e-11	Sq1A	HMGN2
PHB2	6.08976e-15	0.318527	0.965	0.87	1.05383e-10	Sq1A	PHB2
MAP7D1	6.51548e-15	0.382241	0.654	0.459	1.1275e-10	Sq1A	MAP7D1
CACYBP	7.04567e-15	0.334083	0.91	0.756	1.21925e-10	Sq1A	CACYBP
JUND	7.18428e-15	-0.546909	0.738	0.84	1.24324e-10	Sq1A	JUND
DHRS3	7.67397e-15	0.293006	0.963	0.843	1.32798e-10	Sq1A	DHRS3
MAPKBP1	7.94009e-15	0.366643	0.524	0.32	1.37403e-10	Sq1A	MAPKBP1
MRPL51	7.97876e-15	0.280149	0.995	0.989	1.38072e-10	Sq1A	MRPL51
PHB	8.30237e-15	0.328123	0.958	0.877	1.43673e-10	Sq1A	PHB
TMEM125	8.69562e-15	-0.266289	0.072	0.256	1.50478e-10	Sq1A	TMEM125
NINL	8.77272e-15	-0.28826	0.037	0.199	1.51812e-10	Sq1A	NINL
C4orf48	8.80507e-15	-0.598872	0.636	0.734	1.52372e-10	Sq1A	C4orf48
GTSE1	9.2183e-15	-0.662461	0.118	0.298	1.59523e-10	Sq1A	GTSE1
SCP2	1.00264e-14	-0.432226	0.812	0.899	1.73507e-10	Sq1A	SCP2
VCP	1.0252e-14	0.326214	0.979	0.925	1.77411e-10	Sq1A	VCP
SNCA	1.02969e-14	0.362763	0.471	0.255	1.78189e-10	Sq1A	SNCA
SERPINB2	1.04138e-14	-0.484429	0.014	0.156	1.80211e-10	Sq1A	SERPINB2
PTGES3	1.0771e-14	0.269697	0.998	0.993	1.86393e-10	Sq1A	PTGES3
PSME4	1.10405e-14	0.383429	0.775	0.619	1.91056e-10	Sq1A	PSME4
KHDRBS1	1.12244e-14	0.309542	0.988	0.94	1.94238e-10	Sq1A	KHDRBS1
PNPLA2	1.145e-14	-0.409831	0.234	0.446	1.98142e-10	Sq1A	PNPLA2
MFSD2A	1.1776e-14	0.339857	0.487	0.27	2.03784e-10	Sq1A	MFSD2A
SERPINB1	1.18756e-14	-0.820684	0.947	0.943	2.05508e-10	Sq1A	SERPINB1
MCC	1.5051e-14	0.414265	0.671	0.5	2.60458e-10	Sq1A	MCC
ELOB	1.51467e-14	-0.39872	1	1	2.62113e-10	Sq1A	ELOB
CCT7	1.52708e-14	0.33339	0.912	0.844	2.64261e-10	Sq1A	CCT7
LPIN1	1.53367e-14	0.348426	0.664	0.432	2.65401e-10	Sq1A	LPIN1
SDC4	1.69887e-14	0.359063	0.947	0.828	2.9399e-10	Sq1A	SDC4
RPS10	1.72549e-14	0.258014	1	1	2.98596e-10	Sq1A	RPS10
MMP24OS	1.73181e-14	-0.500699	0.712	0.775	2.99689e-10	Sq1A	MMP24OS
AC008771.1	1.77168e-14	-0.482526	0.336	0.516	3.0659e-10	Sq1A	AC008771.1
PRDX2	1.96543e-14	-0.405444	0.993	1	3.40117e-10	Sq1A	PRDX2
SASH1	2.09428e-14	-0.487732	0.269	0.465	3.62415e-10	Sq1A	SASH1
DOCK8	2.1022e-14	-0.311435	0.03	0.182	3.63786e-10	Sq1A	DOCK8
CD55	2.15566e-14	-0.837732	0.503	0.64	3.73036e-10	Sq1A	CD55
KCNMA1	2.32241e-14	0.342026	0.48	0.269	4.01893e-10	Sq1A	KCNMA1
C18orf32	2.49114e-14	-0.477941	0.879	0.919	4.31092e-10	Sq1A	C18orf32
TRAPPC3	2.51494e-14	0.317276	0.926	0.86	4.35211e-10	Sq1A	TRAPPC3
FAM3C	2.57139e-14	-0.544308	0.988	0.994	4.44979e-10	Sq1A	FAM3C
CTSS	2.57165e-14	-0.252938	0.016	0.158	4.45024e-10	Sq1A	CTSS
PKP2	2.70864e-14	0.379482	0.833	0.691	4.68731e-10	Sq1A	PKP2
FAM110C	2.71057e-14	0.481315	0.731	0.586	4.69065e-10	Sq1A	FAM110C
BCAT1	2.75884e-14	-0.461325	0.079	0.252	4.77417e-10	Sq1A	BCAT1
MECOM	2.88173e-14	-0.439409	0.362	0.555	4.98683e-10	Sq1A	MECOM
C21orf58	2.88186e-14	-0.309865	0.065	0.236	4.98705e-10	Sq1A	C21orf58
MYO5A	2.91865e-14	0.381767	0.499	0.304	5.05072e-10	Sq1A	MYO5A
EIF3I	3.03821e-14	0.305048	0.947	0.892	5.25762e-10	Sq1A	EIF3I
TPCN1	3.06167e-14	-0.374398	0.118	0.308	5.29821e-10	Sq1A	TPCN1
CHMP5	3.39467e-14	-0.460323	0.898	0.945	5.87447e-10	Sq1A	CHMP5
ENPP4	3.47593e-14	-0.296554	0.046	0.208	6.01509e-10	Sq1A	ENPP4
ANKRD11	3.64222e-14	0.301109	0.991	0.941	6.30286e-10	Sq1A	ANKRD11
DDAH1	3.87788e-14	-0.334589	0.146	0.34	6.71067e-10	Sq1A	DDAH1
NDRG2	3.97573e-14	-0.317406	0.023	0.168	6.88e-10	Sq1A	NDRG2
CEP170	4.02577e-14	0.356129	0.487	0.289	6.9666e-10	Sq1A	CEP170
HIST1H3B	4.11663e-14	-0.38432	0.019	0.159	7.12383e-10	Sq1A	HIST1H3B
GFPT1	4.32207e-14	-0.521705	0.418	0.599	7.47933e-10	Sq1A	GFPT1
OXR1	4.43474e-14	-0.38291	0.311	0.519	7.67432e-10	Sq1A	OXR1
SNHG19	4.50248e-14	0.485223	0.624	0.462	7.79155e-10	Sq1A	SNHG19
CYP51A1	4.58901e-14	0.287172	0.995	0.97	7.94129e-10	Sq1A	CYP51A1
HERC6	4.6904e-14	-0.265888	0.042	0.2	8.11674e-10	Sq1A	HERC6
LPP	4.74405e-14	-0.398428	0.747	0.848	8.20957e-10	Sq1A	LPP
NASP	5.06648e-14	0.297829	0.951	0.89	8.76754e-10	Sq1A	NASP
ZNF431	5.14728e-14	-0.434498	0.274	0.48	8.90736e-10	Sq1A	ZNF431
ARL4C	5.20708e-14	0.397788	0.78	0.601	9.01086e-10	Sq1A	ARL4C
REC8	5.40307e-14	0.487113	0.573	0.384	9.35002e-10	Sq1A	REC8
ERLEC1	5.89654e-14	-0.482668	0.608	0.745	1.0204e-09	Sq1A	ERLEC1
PTPRZ1	6.73052e-14	0.339771	0.399	0.204	1.16472e-09	Sq1A	PTPRZ1
AURKB	7.38335e-14	-0.4693	0.125	0.306	1.27769e-09	Sq1A	AURKB
MTPN	7.4312e-14	-0.42424	0.995	1	1.28597e-09	Sq1A	MTPN
PRSS27	7.87393e-14	-0.36853	0.019	0.156	1.36258e-09	Sq1A	PRSS27
PSMD2	7.88164e-14	0.336633	0.942	0.887	1.36392e-09	Sq1A	PSMD2
UBE2D3	8.06354e-14	0.265581	1	0.991	1.3954e-09	Sq1A	UBE2D3
KIF13B	8.17277e-14	-0.394569	0.179	0.378	1.4143e-09	Sq1A	KIF13B
ABCC3	8.17318e-14	0.330497	0.443	0.239	1.41437e-09	Sq1A	ABCC3
ZNF750	8.21769e-14	-0.360075	0.084	0.26	1.42207e-09	Sq1A	ZNF750
TTK	8.26172e-14	-0.402018	0.086	0.258	1.42969e-09	Sq1A	TTK
DYNLT1	8.38415e-14	-0.333489	0.995	0.994	1.45088e-09	Sq1A	DYNLT1
ABHD2	8.97228e-14	-0.557299	0.406	0.58	1.55265e-09	Sq1A	ABHD2
CA12	9.25336e-14	0.327493	0.984	0.915	1.60129e-09	Sq1A	CA12
TMPRSS11D	9.40553e-14	-0.310878	0.023	0.165	1.62763e-09	Sq1A	TMPRSS11D
PHLDB2	9.82053e-14	0.335242	0.559	0.349	1.69944e-09	Sq1A	PHLDB2
BSPRY	1.00935e-13	-0.260322	0.058	0.221	1.74669e-09	Sq1A	BSPRY
DDIT4	1.04262e-13	0.359705	0.995	0.969	1.80426e-09	Sq1A	DDIT4
AKTIP	1.14335e-13	-0.327763	0.186	0.391	1.97856e-09	Sq1A	AKTIP
ARHGAP11A	1.15874e-13	-0.421482	0.123	0.305	2.0052e-09	Sq1A	ARHGAP11A
AL512274.1	1.2198e-13	-0.430192	0.139	0.322	2.11087e-09	Sq1A	AL512274.1
STIL	1.25134e-13	-0.258105	0.051	0.21	2.16545e-09	Sq1A	STIL
DCUN1D5	1.35884e-13	0.367662	0.856	0.731	2.35148e-09	Sq1A	DCUN1D5
DGUOK-AS1	1.3617e-13	0.359617	0.415	0.232	2.35641e-09	Sq1A	DGUOK-AS1
MBNL1	1.40277e-13	0.348658	0.951	0.894	2.42749e-09	Sq1A	MBNL1
SLC35F2	1.44791e-13	0.324628	0.469	0.268	2.5056e-09	Sq1A	SLC35F2
IDH1	1.56571e-13	-0.523775	0.889	0.925	2.70946e-09	Sq1A	IDH1
WEE1	1.6139e-13	-0.406599	0.22	0.416	2.79285e-09	Sq1A	WEE1
NDE1	1.85357e-13	0.348822	0.596	0.385	3.2076e-09	Sq1A	NDE1
IL20RA	1.89467e-13	-0.316417	0.1	0.279	3.27872e-09	Sq1A	IL20RA
GUK1	2.00633e-13	-0.280313	1	0.999	3.47195e-09	Sq1A	GUK1
DDX21	2.04536e-13	0.316639	0.991	0.966	3.53949e-09	Sq1A	DDX21
CTSC	2.16988e-13	0.436547	0.763	0.571	3.75497e-09	Sq1A	CTSC
TCP1	2.32027e-13	0.3069	0.956	0.899	4.01523e-09	Sq1A	TCP1
ACER3	2.33577e-13	0.356659	0.756	0.59	4.04205e-09	Sq1A	ACER3
STX6	2.49912e-13	0.329936	0.722	0.54	4.32473e-09	Sq1A	STX6
MMP28	2.59652e-13	0.315776	0.64	0.416	4.49328e-09	Sq1A	MMP28
NAMPT	2.67748e-13	-0.616369	0.756	0.816	4.63338e-09	Sq1A	NAMPT
ANXA10	2.84069e-13	0.310716	0.186	0.056	4.91582e-09	Sq1A	ANXA10
CENPW	3.00885e-13	0.34894	0.787	0.58	5.20681e-09	Sq1A	CENPW
CCDC69	3.05623e-13	-0.327799	0.042	0.191	5.2888e-09	Sq1A	CCDC69
LYN	3.08033e-13	-0.425905	0.209	0.398	5.33051e-09	Sq1A	LYN
FAM114A1	3.16018e-13	-0.486199	0.316	0.495	5.4687e-09	Sq1A	FAM114A1
ARHGAP26	3.20954e-13	-0.324951	0.107	0.284	5.5541e-09	Sq1A	ARHGAP26
CXCL16	3.21358e-13	-0.347489	0.139	0.324	5.56109e-09	Sq1A	CXCL16
BCAR3	3.24699e-13	0.371353	0.654	0.454	5.61892e-09	Sq1A	BCAR3
C5orf66-AS1	3.3871e-13	-0.39803	0.084	0.249	5.86138e-09	Sq1A	C5orf66-AS1
LSM7	3.4781e-13	0.283767	0.986	0.95	6.01885e-09	Sq1A	LSM7
PLK1	3.58509e-13	-0.510106	0.097	0.265	6.204e-09	Sq1A	PLK1
GATA3	3.63293e-13	-0.469987	0.288	0.469	6.28679e-09	Sq1A	GATA3
INO80C	3.6859e-13	0.319758	0.719	0.522	6.37845e-09	Sq1A	INO80C
LINC00662	3.82722e-13	0.340197	0.49	0.295	6.62301e-09	Sq1A	LINC00662
FAM102A	3.86745e-13	-0.328365	0.104	0.28	6.69262e-09	Sq1A	FAM102A
ERBB3	3.88096e-13	-0.405504	0.213	0.401	6.71601e-09	Sq1A	ERBB3
CD99	3.89174e-13	0.307542	0.974	0.939	6.73466e-09	Sq1A	CD99
DTL	4.00141e-13	-0.301719	0.046	0.198	6.92444e-09	Sq1A	DTL
CDCA8	4.14389e-13	-0.457675	0.121	0.294	7.171e-09	Sq1A	CDCA8
TYW3	4.18056e-13	0.333023	0.754	0.571	7.23446e-09	Sq1A	TYW3
HMGB1	4.2173e-13	0.338903	1	1	7.29804e-09	Sq1A	HMGB1
PRELID1	4.25436e-13	0.275179	0.991	0.984	7.36217e-09	Sq1A	PRELID1
SNHG21	4.3146e-13	0.258274	0.267	0.11	7.46642e-09	Sq1A	SNHG21
COMMD6	4.34704e-13	0.253786	1	0.995	7.52255e-09	Sq1A	COMMD6
MT-ND3	4.36992e-13	-0.288866	1	1	7.56215e-09	Sq1A	MT-ND3
TM7SF2	4.51646e-13	-0.444628	0.348	0.526	7.81573e-09	Sq1A	TM7SF2
SRM	4.64801e-13	0.298115	0.907	0.745	8.04338e-09	Sq1A	SRM
HNRNPDL	4.67267e-13	0.342656	0.961	0.941	8.08606e-09	Sq1A	HNRNPDL
RGS2	4.75419e-13	0.37919	0.684	0.505	8.22713e-09	Sq1A	RGS2
AC010198.2	4.75598e-13	0.311082	0.334	0.161	8.23022e-09	Sq1A	AC010198.2
CAB39L	5.09558e-13	-0.317548	0.093	0.265	8.8179e-09	Sq1A	CAB39L
TMEM219	5.30046e-13	-0.402164	0.52	0.675	9.17245e-09	Sq1A	TMEM219
AHNAK2	5.4051e-13	0.5064	0.675	0.492	9.35353e-09	Sq1A	AHNAK2
CTSB	5.657e-13	-0.43059	0.872	0.94	9.78944e-09	Sq1A	CTSB
MXD4	5.84491e-13	0.371302	0.657	0.471	1.01146e-08	Sq1A	MXD4
PARP2	6.10354e-13	-0.264594	0.086	0.254	1.05622e-08	Sq1A	PARP2
TSPAN1	6.53211e-13	-0.719999	0.821	0.87	1.13038e-08	Sq1A	TSPAN1
AL121761.1	6.57105e-13	-0.305039	0.021	0.152	1.13712e-08	Sq1A	AL121761.1
SCD	6.62498e-13	0.262448	1	0.981	1.14645e-08	Sq1A	SCD
TRPS1	6.89259e-13	-0.421754	0.425	0.605	1.19276e-08	Sq1A	TRPS1
MEAK7	7.10141e-13	0.347992	0.682	0.494	1.2289e-08	Sq1A	MEAK7
CMPK1	7.24815e-13	-0.365751	0.777	0.886	1.25429e-08	Sq1A	CMPK1
PWP1	7.49607e-13	0.343387	0.78	0.615	1.29719e-08	Sq1A	PWP1
RAB5IF	7.99018e-13	-0.346272	0.947	0.959	1.3827e-08	Sq1A	RAB5IF
FOSL1	8.47413e-13	0.327507	0.606	0.381	1.46645e-08	Sq1A	FOSL1
SNRPD1	8.68969e-13	0.278847	0.993	0.936	1.50375e-08	Sq1A	SNRPD1
LITAF	9.47377e-13	-0.45255	0.684	0.794	1.63944e-08	Sq1A	LITAF
EHD2	9.92895e-13	0.342498	0.705	0.514	1.71821e-08	Sq1A	EHD2
MLPH	1.04857e-12	-0.444669	0.223	0.412	1.81455e-08	Sq1A	MLPH
A4GALT	1.05131e-12	-0.27487	0.081	0.244	1.8193e-08	Sq1A	A4GALT
PRKAA2	1.06077e-12	-0.261528	0.077	0.241	1.83566e-08	Sq1A	PRKAA2
GNAI2	1.14345e-12	0.309941	0.963	0.889	1.97874e-08	Sq1A	GNAI2
BZW2	1.14722e-12	0.338315	0.84	0.713	1.98527e-08	Sq1A	BZW2
CDCA5	1.20419e-12	-0.274227	0.079	0.242	2.08384e-08	Sq1A	CDCA5
CALR	1.25679e-12	0.251357	0.998	0.995	2.17487e-08	Sq1A	CALR
FAT2	1.26409e-12	0.343691	0.626	0.43	2.18751e-08	Sq1A	FAT2
SRSF3	1.39069e-12	0.293296	0.993	0.959	2.40659e-08	Sq1A	SRSF3
IDS	1.39375e-12	-0.501267	0.499	0.649	2.41189e-08	Sq1A	IDS
TC2N	1.41197e-12	-0.378037	0.213	0.401	2.44342e-08	Sq1A	TC2N
NRP1	1.44422e-12	0.320943	0.497	0.294	2.49922e-08	Sq1A	NRP1
CBX3	1.45079e-12	0.28079	0.998	0.968	2.51058e-08	Sq1A	CBX3
SH2D4A	1.60714e-12	-0.371716	0.297	0.489	2.78115e-08	Sq1A	SH2D4A
MYL6	1.68004e-12	-0.275531	1	1	2.90731e-08	Sq1A	MYL6
GALNT12	1.69988e-12	-0.440653	0.302	0.482	2.94165e-08	Sq1A	GALNT12
RAD50	1.72956e-12	0.326181	0.865	0.73	2.993e-08	Sq1A	RAD50
SERPINE1	1.73155e-12	0.32731	0.309	0.146	2.99645e-08	Sq1A	SERPINE1
CPEB4	1.7706e-12	-0.469353	0.434	0.6	3.06403e-08	Sq1A	CPEB4
CD109	1.78768e-12	0.415774	0.777	0.601	3.09358e-08	Sq1A	CD109
MPC1	1.81035e-12	-0.37785	0.682	0.779	3.13282e-08	Sq1A	MPC1
YAP1	1.81041e-12	0.31989	0.835	0.68	3.13291e-08	Sq1A	YAP1
CDCA2	1.8287e-12	-0.383715	0.093	0.255	3.16457e-08	Sq1A	CDCA2
ATP5F1A	1.89209e-12	0.264879	0.991	0.983	3.27426e-08	Sq1A	ATP5F1A
ETS1	2.03405e-12	0.275944	0.299	0.136	3.51992e-08	Sq1A	ETS1
BX890604.2	2.10809e-12	0.359705	0.633	0.454	3.64804e-08	Sq1A	BX890604.2
ASS1	2.27205e-12	-0.458543	0.095	0.255	3.93179e-08	Sq1A	ASS1
KIFC1	2.35204e-12	-0.304758	0.077	0.234	4.07021e-08	Sq1A	KIFC1
LYAR	2.56634e-12	0.332974	0.726	0.524	4.44106e-08	Sq1A	LYAR
BRCA2	2.60337e-12	-0.363702	0.121	0.294	4.50513e-08	Sq1A	BRCA2
GPI	2.68853e-12	0.284138	0.981	0.943	4.65251e-08	Sq1A	GPI
KLK7	2.72422e-12	-0.785963	0.026	0.154	4.71426e-08	Sq1A	KLK7
CCPG1	3.0592e-12	-0.478901	0.246	0.426	5.29394e-08	Sq1A	CCPG1
ARHGDIA	3.18914e-12	0.254034	0.951	0.856	5.51882e-08	Sq1A	ARHGDIA
CLMP	3.31378e-12	0.350095	0.422	0.236	5.7345e-08	Sq1A	CLMP
CCNF	3.42553e-12	-0.290366	0.07	0.222	5.92788e-08	Sq1A	CCNF
P2RY2	3.50425e-12	-0.320137	0.167	0.35	6.0641e-08	Sq1A	P2RY2
PSMB1	3.67373e-12	0.270183	0.991	0.994	6.35738e-08	Sq1A	PSMB1
EMP2	4.12065e-12	-0.382585	0.745	0.845	7.13079e-08	Sq1A	EMP2
CENPU	4.27807e-12	-0.357224	0.172	0.346	7.4032e-08	Sq1A	CENPU
CNN2	4.68484e-12	0.328835	0.898	0.801	8.10712e-08	Sq1A	CNN2
LAD1	4.81888e-12	0.27918	0.93	0.84	8.33907e-08	Sq1A	LAD1
UBE2T	5.20725e-12	-0.518054	0.383	0.542	9.01114e-08	Sq1A	UBE2T
RMI2	5.47921e-12	-0.250883	0.06	0.209	9.48178e-08	Sq1A	RMI2
FUS	5.48474e-12	0.260921	0.974	0.902	9.49135e-08	Sq1A	FUS
METAP2	5.57637e-12	0.274218	0.981	0.964	9.6499e-08	Sq1A	METAP2
PSMD9	5.59192e-12	0.292809	0.923	0.786	9.67681e-08	Sq1A	PSMD9
RDH10	5.65833e-12	-0.779915	0.265	0.424	9.79175e-08	Sq1A	RDH10
DUSP7	6.22295e-12	0.292785	0.626	0.429	1.07688e-07	Sq1A	DUSP7
AC015802.6	6.30181e-12	0.324583	0.515	0.336	1.09053e-07	Sq1A	AC015802.6
GTPBP4	6.41675e-12	0.289597	0.856	0.706	1.11042e-07	Sq1A	GTPBP4
NCAPH	6.74219e-12	-0.342443	0.109	0.274	1.16674e-07	Sq1A	NCAPH
EPS8L2	6.77361e-12	-0.411563	0.494	0.659	1.17217e-07	Sq1A	EPS8L2
ACACA	6.80955e-12	0.324628	0.624	0.448	1.17839e-07	Sq1A	ACACA
LINC01503	6.85865e-12	0.314673	0.515	0.322	1.18689e-07	Sq1A	LINC01503
XRCC6	7.06e-12	0.277396	0.97	0.915	1.22173e-07	Sq1A	XRCC6
TOP1	7.10254e-12	0.270721	0.988	0.975	1.22909e-07	Sq1A	TOP1
PARP1	7.1883e-12	0.288078	0.886	0.733	1.24393e-07	Sq1A	PARP1
PTPN1	7.88378e-12	0.335194	0.821	0.69	1.36429e-07	Sq1A	PTPN1
OLA1	8.7921e-12	0.300445	0.937	0.853	1.52147e-07	Sq1A	OLA1
IMPDH1	9.20027e-12	0.283598	0.497	0.302	1.59211e-07	Sq1A	IMPDH1
ICA1	9.25463e-12	-0.274158	0.148	0.329	1.60151e-07	Sq1A	ICA1
PTTG1	9.83857e-12	0.343792	0.87	0.729	1.70256e-07	Sq1A	PTTG1
MST1R	9.95293e-12	0.278371	0.429	0.244	1.72236e-07	Sq1A	MST1R
TGFB1	1.01984e-11	0.358749	0.733	0.56	1.76483e-07	Sq1A	TGFB1
SNX24	1.09001e-11	-0.295911	0.197	0.38	1.88627e-07	Sq1A	SNX24
CRTAP	1.11519e-11	0.274509	0.842	0.667	1.92983e-07	Sq1A	CRTAP
NOP16	1.20855e-11	0.327466	0.657	0.475	2.0914e-07	Sq1A	NOP16
MIR222HG	1.26021e-11	0.280838	0.378	0.199	2.1808e-07	Sq1A	MIR222HG
CAP1	1.28165e-11	0.261603	1	0.999	2.21789e-07	Sq1A	CAP1
TNFRSF6B	1.29874e-11	0.312832	0.445	0.27	2.24747e-07	Sq1A	TNFRSF6B
ATAD5	1.36048e-11	-0.30766	0.107	0.268	2.35431e-07	Sq1A	ATAD5
FDPS	1.37299e-11	0.2684	0.988	0.955	2.37596e-07	Sq1A	FDPS
RHBDL2	1.39358e-11	-0.371199	0.125	0.291	2.41159e-07	Sq1A	RHBDL2
NAGK	1.46322e-11	-0.364291	0.367	0.537	2.5321e-07	Sq1A	NAGK
TMEM45B	1.50257e-11	-0.439419	0.548	0.676	2.60019e-07	Sq1A	TMEM45B
BLOC1S1	1.50771e-11	-0.320786	0.842	0.929	2.6091e-07	Sq1A	BLOC1S1
FAM111A	1.54188e-11	-0.417387	0.218	0.386	2.66823e-07	Sq1A	FAM111A
PSD3	1.58019e-11	-0.358288	0.441	0.621	2.73452e-07	Sq1A	PSD3
SMTN	1.59125e-11	0.26809	0.557	0.348	2.75365e-07	Sq1A	SMTN
FUBP1	1.59308e-11	0.324729	0.773	0.63	2.75683e-07	Sq1A	FUBP1
OSTF1	1.61327e-11	-0.385536	0.775	0.835	2.79177e-07	Sq1A	OSTF1
FMNL2	1.66326e-11	0.307977	0.499	0.314	2.87827e-07	Sq1A	FMNL2
APOL6	1.78428e-11	-0.308067	0.135	0.301	3.08769e-07	Sq1A	APOL6
ADAMTS1	1.93648e-11	0.488336	0.39	0.222	3.35108e-07	Sq1A	ADAMTS1
BNIP3L	2.01382e-11	-0.528547	0.719	0.787	3.48491e-07	Sq1A	BNIP3L
AP2M1	2.07995e-11	0.265117	0.97	0.939	3.59936e-07	Sq1A	AP2M1
E2F7	2.09192e-11	-0.29645	0.07	0.215	3.62006e-07	Sq1A	E2F7
FAM111B	2.20196e-11	-0.492861	0.077	0.224	3.81049e-07	Sq1A	FAM111B
FLRT3	2.31222e-11	0.262511	0.325	0.164	4.0013e-07	Sq1A	FLRT3
CAMSAP2	2.48155e-11	0.31121	0.696	0.511	4.29433e-07	Sq1A	CAMSAP2
AGO2	2.52343e-11	0.295495	0.81	0.624	4.36679e-07	Sq1A	AGO2
MUC4	2.53377e-11	-0.384383	0.086	0.235	4.3847e-07	Sq1A	MUC4
BICD1	2.61694e-11	0.312	0.439	0.259	4.52861e-07	Sq1A	BICD1
DHX9	2.85355e-11	0.276606	0.833	0.68	4.93806e-07	Sq1A	DHX9
CASTOR1	2.95709e-11	-0.264251	0.056	0.194	5.11724e-07	Sq1A	CASTOR1
PCDH7	2.98806e-11	0.282659	0.58	0.375	5.17083e-07	Sq1A	PCDH7
TNFRSF10B	3.1289e-11	0.321996	0.599	0.421	5.41455e-07	Sq1A	TNFRSF10B
RAC2	3.26004e-11	0.352455	0.571	0.394	5.6415e-07	Sq1A	RAC2
SLC16A1-AS1	3.44528e-11	0.310755	0.415	0.238	5.96206e-07	Sq1A	SLC16A1-AS1
HIST1H1B	3.51434e-11	-0.393506	0.032	0.155	6.08157e-07	Sq1A	HIST1H1B
CMBL	3.55847e-11	0.282403	0.413	0.241	6.15794e-07	Sq1A	CMBL
CLSTN1	3.73778e-11	0.29306	0.877	0.73	6.46824e-07	Sq1A	CLSTN1
EIF3F	3.92288e-11	0.258033	0.981	0.941	6.78854e-07	Sq1A	EIF3F
TMEM51	4.0013e-11	-0.277932	0.148	0.318	6.92425e-07	Sq1A	TMEM51
RNF181	4.10846e-11	-0.400553	0.896	0.915	7.10969e-07	Sq1A	RNF181
SAMD12	4.13474e-11	-0.343782	0.16	0.325	7.15517e-07	Sq1A	SAMD12
NOB1	4.59193e-11	0.306768	0.564	0.391	7.94634e-07	Sq1A	NOB1
NSG1	4.7581e-11	0.324162	0.664	0.476	8.23389e-07	Sq1A	NSG1
ARSJ	4.83921e-11	0.324955	0.506	0.338	8.37426e-07	Sq1A	ARSJ
ADD3	4.84593e-11	-0.385871	0.471	0.623	8.38588e-07	Sq1A	ADD3
DSC3	4.88437e-11	0.280177	0.84	0.677	8.45241e-07	Sq1A	DSC3
PIK3R1	4.91639e-11	0.305009	0.805	0.645	8.50782e-07	Sq1A	PIK3R1
MTUS1	5.25847e-11	-0.435798	0.369	0.539	9.09979e-07	Sq1A	MTUS1
EIF3M	5.51979e-11	0.26287	0.961	0.935	9.552e-07	Sq1A	EIF3M
CHORDC1	5.5218e-11	0.318114	0.756	0.603	9.55547e-07	Sq1A	CHORDC1
SPINT1-AS1	5.60582e-11	-0.397098	0.425	0.574	9.70088e-07	Sq1A	SPINT1-AS1
STARD4	5.68402e-11	0.330779	0.719	0.559	9.8362e-07	Sq1A	STARD4
SGO1	6.19404e-11	-0.28026	0.09	0.244	1.07188e-06	Sq1A	SGO1
TRIOBP	6.36789e-11	-0.361291	0.638	0.745	1.10196e-06	Sq1A	TRIOBP
SMARCD1	6.75333e-11	0.286381	0.682	0.505	1.16866e-06	Sq1A	SMARCD1
ABCE1	6.80419e-11	0.32677	0.831	0.708	1.17746e-06	Sq1A	ABCE1
PSMB7	7.3624e-11	0.303019	0.94	0.876	1.27406e-06	Sq1A	PSMB7
ACAT2	7.49052e-11	0.280003	0.937	0.816	1.29623e-06	Sq1A	ACAT2
SSH1	7.75947e-11	0.338083	0.566	0.391	1.34278e-06	Sq1A	SSH1
RER1	8.20331e-11	-0.279185	0.951	0.943	1.41958e-06	Sq1A	RER1
NRARP	8.58115e-11	-0.414959	0.2	0.366	1.48497e-06	Sq1A	NRARP
IFI16	8.85529e-11	0.294788	0.817	0.662	1.53241e-06	Sq1A	IFI16
NPDC1	8.88343e-11	-0.3567	0.248	0.419	1.53728e-06	Sq1A	NPDC1
UQCR11	8.94655e-11	-0.282354	1	1	1.5482e-06	Sq1A	UQCR11
MAGOH	9.07541e-11	0.315187	0.766	0.604	1.5705e-06	Sq1A	MAGOH
ETFB	9.24259e-11	-0.340105	0.937	0.96	1.59943e-06	Sq1A	ETFB
ETV6	9.44208e-11	-0.314792	0.179	0.342	1.63395e-06	Sq1A	ETV6
CAPRIN1	9.51884e-11	0.279911	0.907	0.871	1.64723e-06	Sq1A	CAPRIN1
TAF1D	9.52779e-11	0.292295	0.912	0.836	1.64878e-06	Sq1A	TAF1D
HILPDA	9.55615e-11	-0.645919	0.439	0.589	1.65369e-06	Sq1A	HILPDA
SYTL2	9.63544e-11	-0.448262	0.118	0.268	1.66741e-06	Sq1A	SYTL2
TMC4	1.01044e-10	-0.292938	0.123	0.278	1.74856e-06	Sq1A	TMC4
MAP3K20	1.08372e-10	0.290178	0.575	0.385	1.87538e-06	Sq1A	MAP3K20
IKZF2	1.1274e-10	-0.397994	0.418	0.573	1.95097e-06	Sq1A	IKZF2
SRC	1.13468e-10	0.304794	0.48	0.308	1.96357e-06	Sq1A	SRC
ABCA1	1.13815e-10	-0.344727	0.144	0.3	1.96957e-06	Sq1A	ABCA1
TMOD3	1.14587e-10	-0.368412	0.972	0.991	1.98293e-06	Sq1A	TMOD3
GSEC	1.14616e-10	-0.280327	0.077	0.22	1.98343e-06	Sq1A	GSEC
ERBB2	1.17172e-10	-0.312046	0.285	0.468	2.02766e-06	Sq1A	ERBB2
SLC9A3R2	1.19183e-10	-0.291747	0.088	0.234	2.06247e-06	Sq1A	SLC9A3R2
MRTO4	1.19289e-10	0.286922	0.752	0.559	2.06429e-06	Sq1A	MRTO4
COMTD1	1.24592e-10	-0.360646	0.613	0.735	2.15606e-06	Sq1A	COMTD1
SLC40A1	1.26164e-10	-0.321092	0.093	0.24	2.18326e-06	Sq1A	SLC40A1
PLIN3	1.28238e-10	0.299302	0.684	0.54	2.21916e-06	Sq1A	PLIN3
PHLDA2	1.30622e-10	0.282024	0.995	0.993	2.26041e-06	Sq1A	PHLDA2
ASPM	1.31455e-10	-0.744645	0.239	0.392	2.27483e-06	Sq1A	ASPM
KIF18A	1.3381e-10	-0.254022	0.058	0.191	2.31557e-06	Sq1A	KIF18A
ALDH7A1	1.36198e-10	0.315963	0.68	0.534	2.35691e-06	Sq1A	ALDH7A1
HIST1H2BD	1.44572e-10	-0.443243	0.225	0.39	2.50182e-06	Sq1A	HIST1H2BD
EVPL	1.45361e-10	-0.380898	0.176	0.336	2.51548e-06	Sq1A	EVPL
TOMM34	1.4844e-10	0.289814	0.573	0.388	2.56876e-06	Sq1A	TOMM34
OST4	1.51335e-10	-0.258657	1	0.999	2.61886e-06	Sq1A	OST4
AMZ2	1.52963e-10	0.296343	0.573	0.395	2.64703e-06	Sq1A	AMZ2
AL161431.1	1.54801e-10	0.268942	0.473	0.298	2.67883e-06	Sq1A	AL161431.1
TSLP	1.55474e-10	0.290653	0.299	0.151	2.69047e-06	Sq1A	TSLP
GLS	1.72119e-10	0.303438	0.747	0.596	2.97853e-06	Sq1A	GLS
PPP1R18	1.74379e-10	0.257375	0.387	0.22	3.01763e-06	Sq1A	PPP1R18
GSPT1	1.74409e-10	0.263179	0.972	0.916	3.01815e-06	Sq1A	GSPT1
DUSP10	1.75305e-10	-0.259535	0.058	0.19	3.03365e-06	Sq1A	DUSP10
DHCR7	1.8343e-10	0.331773	0.791	0.655	3.17425e-06	Sq1A	DHCR7
DDX27	1.94932e-10	0.301128	0.803	0.681	3.3733e-06	Sq1A	DDX27
PLAAT4	1.96389e-10	-0.306997	0.053	0.182	3.39851e-06	Sq1A	PLAAT4
ESCO2	1.97335e-10	-0.307904	0.104	0.252	3.41489e-06	Sq1A	ESCO2
CKAP2L	2.01961e-10	-0.391784	0.132	0.285	3.49493e-06	Sq1A	CKAP2L
RSL24D1	2.08564e-10	0.254153	0.961	0.894	3.6092e-06	Sq1A	RSL24D1
SLC2A1	2.13404e-10	0.298183	0.981	0.944	3.69295e-06	Sq1A	SLC2A1
PDAP1	2.18975e-10	0.263582	0.972	0.93	3.78936e-06	Sq1A	PDAP1
RPS6KA1	2.25496e-10	0.302063	0.608	0.445	3.90221e-06	Sq1A	RPS6KA1
LOXL2	2.46281e-10	0.312039	0.385	0.222	4.26189e-06	Sq1A	LOXL2
BLCAP	2.50817e-10	0.324098	0.868	0.719	4.34039e-06	Sq1A	BLCAP
AHCYL1	2.54566e-10	-0.313007	0.847	0.925	4.40526e-06	Sq1A	AHCYL1
METTL8	2.6033e-10	0.285435	0.517	0.335	4.50501e-06	Sq1A	METTL8
CIB1	2.81957e-10	-0.280207	1	0.999	4.87926e-06	Sq1A	CIB1
LARS	2.84602e-10	0.321618	0.875	0.791	4.92503e-06	Sq1A	LARS
ARHGAP27	3.00652e-10	-0.317141	0.213	0.381	5.20278e-06	Sq1A	ARHGAP27
CSF3	3.01168e-10	0.382071	0.234	0.104	5.21172e-06	Sq1A	CSF3
SLC35A3	3.11437e-10	-0.335277	0.397	0.556	5.38941e-06	Sq1A	SLC35A3
CDC6	3.16542e-10	-0.348047	0.148	0.302	5.47776e-06	Sq1A	CDC6
TLE4	3.23722e-10	0.376524	0.671	0.507	5.60201e-06	Sq1A	TLE4
LDLR	3.27047e-10	0.269539	0.984	0.941	5.65956e-06	Sq1A	LDLR
SASS6	3.35807e-10	-0.25031	0.114	0.264	5.81113e-06	Sq1A	SASS6
YARS2	3.59096e-10	0.253791	0.408	0.248	6.21416e-06	Sq1A	YARS2
FXR1	3.62314e-10	0.258661	0.956	0.9	6.26984e-06	Sq1A	FXR1
MYO5B	3.66961e-10	-0.278885	0.142	0.299	6.35026e-06	Sq1A	MYO5B
PDZK1IP1	3.67063e-10	-0.391208	0.084	0.221	6.35202e-06	Sq1A	PDZK1IP1
LAMC1	3.74133e-10	0.303699	0.617	0.449	6.47438e-06	Sq1A	LAMC1
IFRD2	3.75083e-10	0.295828	0.608	0.439	6.49082e-06	Sq1A	IFRD2
SH3GLB2	3.91117e-10	-0.271369	0.241	0.418	6.76829e-06	Sq1A	SH3GLB2
NCAPG	4.0775e-10	-0.42344	0.155	0.301	7.05612e-06	Sq1A	NCAPG
RBPMS	4.21663e-10	-0.336756	0.325	0.492	7.29688e-06	Sq1A	RBPMS
MRPL11	4.28899e-10	0.287626	0.803	0.642	7.42209e-06	Sq1A	MRPL11
COA4	4.4084e-10	0.254357	0.923	0.871	7.62873e-06	Sq1A	COA4
HNRNPH1	4.70833e-10	0.269099	0.942	0.881	8.14776e-06	Sq1A	HNRNPH1
LRRC8A	4.97462e-10	0.260192	0.889	0.736	8.60858e-06	Sq1A	LRRC8A
SAR1B	5.22609e-10	-0.331909	0.629	0.749	9.04374e-06	Sq1A	SAR1B
ITPA	5.31237e-10	0.28035	0.773	0.619	9.19306e-06	Sq1A	ITPA
CCDC85B	5.34819e-10	0.265286	0.756	0.58	9.25504e-06	Sq1A	CCDC85B
CENPA	5.40898e-10	-0.323848	0.074	0.205	9.36023e-06	Sq1A	CENPA
GOLIM4	5.51334e-10	0.298541	0.476	0.31	9.54083e-06	Sq1A	GOLIM4
TAF1B	6.0868e-10	0.296461	0.52	0.352	1.05332e-05	Sq1A	TAF1B
SLC39A10	6.18274e-10	0.304108	0.452	0.299	1.06992e-05	Sq1A	SLC39A10
FAM50A	6.46231e-10	-0.296397	0.524	0.662	1.1183e-05	Sq1A	FAM50A
GMDS	6.49699e-10	-0.329332	0.232	0.392	1.1243e-05	Sq1A	GMDS
TRIM16	6.50044e-10	-0.35869	0.283	0.444	1.1249e-05	Sq1A	TRIM16
LYRM4	6.55082e-10	0.264281	0.601	0.42	1.13362e-05	Sq1A	LYRM4
KRT6C	6.66145e-10	-0.652767	0.086	0.22	1.15276e-05	Sq1A	KRT6C
BANF1	6.77206e-10	0.264929	0.956	0.885	1.1719e-05	Sq1A	BANF1
CHKA	7.1414e-10	-0.2594	0.13	0.281	1.23582e-05	Sq1A	CHKA
CLCA2	7.20983e-10	0.322429	0.8	0.637	1.24766e-05	Sq1A	CLCA2
THRAP3	7.60998e-10	0.27798	0.914	0.81	1.31691e-05	Sq1A	THRAP3
TMEM158	7.76189e-10	0.252356	0.369	0.211	1.34319e-05	Sq1A	TMEM158
NEK2	7.82483e-10	-0.302394	0.09	0.229	1.35409e-05	Sq1A	NEK2
HPRT1	8.42852e-10	0.311521	0.71	0.541	1.45856e-05	Sq1A	HPRT1
KIF11	8.65428e-10	-0.450678	0.183	0.332	1.49762e-05	Sq1A	KIF11
C1orf21	9.01276e-10	-0.386065	0.557	0.68	1.55966e-05	Sq1A	C1orf21
DOCK5	9.46192e-10	0.320312	0.705	0.535	1.63739e-05	Sq1A	DOCK5
PAIP2	9.65495e-10	0.25886	0.877	0.792	1.67079e-05	Sq1A	PAIP2
EPB41L1	9.68835e-10	-0.308652	0.227	0.392	1.67657e-05	Sq1A	EPB41L1
SLC1A5	9.69782e-10	0.268764	0.838	0.705	1.67821e-05	Sq1A	SLC1A5
SNRPB2	9.85189e-10	0.285897	0.942	0.901	1.70487e-05	Sq1A	SNRPB2
UBE2A	9.99243e-10	-0.282126	0.666	0.769	1.72919e-05	Sq1A	UBE2A
KRT15	1.01901e-09	0.275194	0.995	0.979	1.7634e-05	Sq1A	KRT15
MACF1	1.03351e-09	0.291481	0.898	0.81	1.78849e-05	Sq1A	MACF1
NT5C	1.11407e-09	0.276491	0.729	0.561	1.92789e-05	Sq1A	NT5C
C1GALT1	1.14179e-09	-0.349388	0.464	0.601	1.97587e-05	Sq1A	C1GALT1
ATP6AP1	1.15588e-09	-0.373062	0.534	0.65	2.00025e-05	Sq1A	ATP6AP1
RAB27A	1.16391e-09	-0.301238	0.148	0.295	2.01415e-05	Sq1A	RAB27A
IFNGR2	1.17983e-09	0.265991	0.731	0.571	2.04169e-05	Sq1A	IFNGR2
DYNC1LI1	1.19809e-09	0.289848	0.798	0.656	2.07329e-05	Sq1A	DYNC1LI1
ATP2B4	1.35209e-09	0.320037	0.701	0.556	2.33979e-05	Sq1A	ATP2B4
SMS	1.46648e-09	0.29809	0.949	0.887	2.53774e-05	Sq1A	SMS
RFC3	1.47037e-09	-0.361099	0.195	0.344	2.54447e-05	Sq1A	RFC3
SQSTM1	1.48688e-09	-0.482195	0.752	0.828	2.57305e-05	Sq1A	SQSTM1
MPHOSPH6	1.57863e-09	0.251158	0.812	0.629	2.73183e-05	Sq1A	MPHOSPH6
AJUBA	1.59354e-09	0.278203	0.325	0.179	2.75762e-05	Sq1A	AJUBA
BRCA1	1.66274e-09	-0.402156	0.197	0.346	2.87738e-05	Sq1A	BRCA1
ALDH3A1	1.67422e-09	-0.975627	0.065	0.185	2.89724e-05	Sq1A	ALDH3A1
PLEKHG3	1.69782e-09	0.264062	0.497	0.336	2.93808e-05	Sq1A	PLEKHG3
IP6K2	1.76085e-09	0.292694	0.754	0.625	3.04714e-05	Sq1A	IP6K2
ZYX	1.82652e-09	0.288096	0.817	0.713	3.16079e-05	Sq1A	ZYX
MRPS28	1.85115e-09	0.298893	0.754	0.625	3.20342e-05	Sq1A	MRPS28
NUSAP1	1.92154e-09	-0.698776	0.299	0.431	3.32522e-05	Sq1A	NUSAP1
SMDT1	1.94241e-09	-0.308221	0.833	0.895	3.36134e-05	Sq1A	SMDT1
TST	1.9643e-09	-0.381269	0.559	0.666	3.39922e-05	Sq1A	TST
EIF5B	1.99993e-09	0.251944	0.998	0.99	3.46088e-05	Sq1A	EIF5B
LRRC59	2.07643e-09	0.274453	0.831	0.719	3.59326e-05	Sq1A	LRRC59
PHC2	2.17809e-09	0.251207	0.585	0.402	3.76919e-05	Sq1A	PHC2
DMAC1	2.21649e-09	0.259387	0.891	0.836	3.83564e-05	Sq1A	DMAC1
C6orf141	2.25587e-09	0.268549	0.404	0.249	3.90378e-05	Sq1A	C6orf141
LY6D	2.31357e-09	-0.785393	0.067	0.191	4.00363e-05	Sq1A	LY6D
CEBPD	2.39965e-09	0.278085	0.854	0.772	4.15259e-05	Sq1A	CEBPD
AIG1	2.46645e-09	-0.360617	0.784	0.85	4.2682e-05	Sq1A	AIG1
AURKA	2.5016e-09	-0.567119	0.195	0.33	4.32902e-05	Sq1A	AURKA
SMAP1	2.51862e-09	-0.366571	0.601	0.719	4.35847e-05	Sq1A	SMAP1
AIDA	2.5364e-09	0.290506	0.742	0.6	4.38924e-05	Sq1A	AIDA
UNC93B1	2.60034e-09	-0.265532	0.123	0.266	4.49989e-05	Sq1A	UNC93B1
UTP3	2.61391e-09	0.295128	0.592	0.436	4.52337e-05	Sq1A	UTP3
ZNF462	2.85072e-09	0.280383	0.596	0.435	4.93317e-05	Sq1A	ZNF462
BCL7C	2.9041e-09	0.274137	0.671	0.509	5.02555e-05	Sq1A	BCL7C
TSC22D1	2.99216e-09	0.290918	0.703	0.596	5.17793e-05	Sq1A	TSC22D1
TMA16	3.08015e-09	0.254789	0.761	0.586	5.3302e-05	Sq1A	TMA16
TMC5	3.09627e-09	-0.474354	0.121	0.259	5.3581e-05	Sq1A	TMC5
OTUB2	3.1063e-09	-0.256494	0.121	0.264	5.37546e-05	Sq1A	OTUB2
MCM10	3.13577e-09	-0.28897	0.088	0.219	5.42645e-05	Sq1A	MCM10
NIPAL2	3.17567e-09	-0.326716	0.237	0.388	5.4955e-05	Sq1A	NIPAL2
DENR	3.32026e-09	0.252091	0.954	0.914	5.74571e-05	Sq1A	DENR
AGPAT5	3.6168e-09	0.272857	0.619	0.445	6.25888e-05	Sq1A	AGPAT5
SNHG4	3.6315e-09	0.285976	0.439	0.28	6.2843e-05	Sq1A	SNHG4
B3GNT5	3.67268e-09	0.289839	0.852	0.739	6.35557e-05	Sq1A	B3GNT5
FOXC1	3.67899e-09	-0.290645	0.211	0.369	6.36649e-05	Sq1A	FOXC1
KIF14	3.72741e-09	-0.322745	0.111	0.246	6.45028e-05	Sq1A	KIF14
IARS2	3.73681e-09	0.277958	0.877	0.801	6.46655e-05	Sq1A	IARS2
PTPRF	3.84597e-09	-0.328759	0.629	0.733	6.65545e-05	Sq1A	PTPRF
KIF2C	3.84658e-09	-0.33008	0.111	0.244	6.65651e-05	Sq1A	KIF2C
IL13RA1	3.88254e-09	-0.2745	0.26	0.415	6.71873e-05	Sq1A	IL13RA1
ADAM8	4.12511e-09	0.261546	0.311	0.166	7.1385e-05	Sq1A	ADAM8
WDR43	4.195e-09	0.258732	0.796	0.639	7.25944e-05	Sq1A	WDR43
PPP1R3B	4.25115e-09	-0.285411	0.121	0.259	7.35662e-05	Sq1A	PPP1R3B
ADSL	4.64794e-09	0.297197	0.624	0.49	8.04326e-05	Sq1A	ADSL
MFSD11	4.68793e-09	-0.253845	0.227	0.384	8.11246e-05	Sq1A	MFSD11
GPATCH4	4.71701e-09	0.258285	0.691	0.535	8.16278e-05	Sq1A	GPATCH4
POLD2	4.7455e-09	0.257829	0.805	0.644	8.21209e-05	Sq1A	POLD2
IL1RAP	4.76258e-09	0.30735	0.599	0.449	8.24164e-05	Sq1A	IL1RAP
MELK	4.85101e-09	-0.285012	0.135	0.272	8.39468e-05	Sq1A	MELK
ESYT1	4.87282e-09	0.25814	0.596	0.441	8.43242e-05	Sq1A	ESYT1
NFKB1	4.91434e-09	0.302837	0.698	0.552	8.50427e-05	Sq1A	NFKB1
BUB3	5.0014e-09	-0.385136	0.74	0.789	8.65492e-05	Sq1A	BUB3
CTNND1	5.06863e-09	-0.271148	0.942	0.976	8.77127e-05	Sq1A	CTNND1
FTL	5.0956e-09	-0.906157	1	0.995	8.81794e-05	Sq1A	FTL
DAAM1	5.41674e-09	-0.351049	0.64	0.754	9.37367e-05	Sq1A	DAAM1
MRPL3	5.74577e-09	0.271342	0.828	0.677	9.94306e-05	Sq1A	MRPL3
BCL2L11	5.8505e-09	-0.257837	0.142	0.286	0.000101243	Sq1A	BCL2L11
LMNB1	5.88958e-09	-0.321813	0.174	0.318	0.000101919	Sq1A	LMNB1
EIF3G	6.37019e-09	0.258087	0.903	0.829	0.000110236	Sq1A	EIF3G
AP1S1	6.37387e-09	0.254734	0.879	0.762	0.0001103	Sq1A	AP1S1
PNP	6.62944e-09	0.2582	0.826	0.718	0.000114722	Sq1A	PNP
CCNA2	7.13156e-09	-0.501668	0.218	0.352	0.000123412	Sq1A	CCNA2
UGP2	7.24337e-09	-0.38118	0.803	0.868	0.000125346	Sq1A	UGP2
ARPC3	7.37184e-09	-0.257375	1	0.998	0.00012757	Sq1A	ARPC3
FOXP1	7.45458e-09	0.270327	0.91	0.806	0.000129002	Sq1A	FOXP1
PLGRKT	7.63355e-09	0.289573	0.643	0.505	0.000132099	Sq1A	PLGRKT
DIAPH1	7.71958e-09	0.272045	0.847	0.716	0.000133587	Sq1A	DIAPH1
ZNRF1	7.74724e-09	-0.331039	0.381	0.53	0.000134066	Sq1A	ZNRF1
ROBO1	7.82669e-09	-0.318915	0.288	0.442	0.000135441	Sq1A	ROBO1
EIF4EBP3	8.25793e-09	-0.317812	0.181	0.325	0.000142903	Sq1A	EIF4EBP3
CPNE1	8.59139e-09	0.26875	0.687	0.566	0.000148674	Sq1A	CPNE1
ATP6V1F	8.60926e-09	-0.271825	0.972	0.985	0.000148983	Sq1A	ATP6V1F
NDC80	8.81882e-09	-0.255787	0.088	0.216	0.00015261	Sq1A	NDC80
EPCAM	8.93318e-09	-0.386634	0.517	0.631	0.000154589	Sq1A	EPCAM
PMAIP1	9.46214e-09	-0.386152	0.304	0.451	0.000163742	Sq1A	PMAIP1
CLSPN	9.48174e-09	-0.475356	0.202	0.34	0.000164082	Sq1A	CLSPN
VAMP2	9.60199e-09	-0.335827	0.413	0.544	0.000166162	Sq1A	VAMP2
H2AFJ	1.03293e-08	-0.297244	0.919	0.95	0.000178748	Sq1A	H2AFJ
YPEL3	1.10555e-08	-0.375323	0.265	0.408	0.000191316	Sq1A	YPEL3
SGPL1	1.10627e-08	-0.268401	0.311	0.47	0.00019144	Sq1A	SGPL1
NFE2L1	1.15588e-08	0.271108	0.794	0.699	0.000200025	Sq1A	NFE2L1
ALCAM	1.15691e-08	-0.45766	0.466	0.588	0.000200203	Sq1A	ALCAM
RNF141	1.19126e-08	-0.30594	0.671	0.772	0.000206148	Sq1A	RNF141
LRIF1	1.19184e-08	-0.325868	0.276	0.426	0.000206247	Sq1A	LRIF1
CLNS1A	1.19643e-08	0.250457	0.923	0.829	0.000207042	Sq1A	CLNS1A
UACA	1.235e-08	-0.378482	0.35	0.496	0.000213716	Sq1A	UACA
TJP2	1.3032e-08	-0.300718	0.429	0.578	0.000225519	Sq1A	TJP2
ATP6V1D	1.31188e-08	-0.281952	0.875	0.914	0.000227021	Sq1A	ATP6V1D
P3H2	1.33314e-08	0.275454	0.367	0.221	0.000230699	Sq1A	P3H2
PTK6	1.36823e-08	-0.359422	0.469	0.594	0.000236771	Sq1A	PTK6
WLS	1.42548e-08	0.264999	0.559	0.399	0.000246679	Sq1A	WLS
POLD3	1.43784e-08	-0.314776	0.186	0.325	0.000248818	Sq1A	POLD3
ATP8B1	1.51948e-08	-0.311249	0.408	0.551	0.000262946	Sq1A	ATP8B1
TSPO	1.56322e-08	-0.276468	1	1	0.000270515	Sq1A	TSPO
UHRF1	1.58082e-08	-0.278959	0.1	0.224	0.000273561	Sq1A	UHRF1
KIF22	1.58408e-08	-0.271279	0.244	0.391	0.000274124	Sq1A	KIF22
SURF6	1.59349e-08	0.289103	0.671	0.547	0.000275753	Sq1A	SURF6
KIF23	1.68546e-08	-0.399729	0.142	0.272	0.000291669	Sq1A	KIF23
FKBP14	1.70092e-08	0.266334	0.506	0.35	0.000294345	Sq1A	FKBP14
CARD19	1.71807e-08	0.271544	0.61	0.466	0.000297312	Sq1A	CARD19
TNKS1BP1	1.72171e-08	0.274862	0.536	0.386	0.000297941	Sq1A	TNKS1BP1
SNRPC	1.77242e-08	0.257633	0.849	0.728	0.000306718	Sq1A	SNRPC
ATP2B1	1.95014e-08	0.265254	0.835	0.738	0.000337472	Sq1A	ATP2B1
UBL3	2.0251e-08	-0.40974	0.397	0.532	0.000350443	Sq1A	UBL3
SLC25A23	2.06394e-08	-0.286259	0.26	0.409	0.000357165	Sq1A	SLC25A23
EPB41L4A	2.08582e-08	-0.384564	0.343	0.476	0.000360951	Sq1A	EPB41L4A
NIBAN1	2.10032e-08	-0.330906	0.139	0.272	0.000363461	Sq1A	NIBAN1
EWSR1	2.10401e-08	0.268747	0.768	0.634	0.000364099	Sq1A	EWSR1
NOP58	2.44068e-08	0.261718	0.782	0.66	0.00042236	Sq1A	NOP58
BCL7A	2.49028e-08	0.251915	0.617	0.45	0.000430944	Sq1A	BCL7A
USP46	2.52312e-08	-0.292477	0.327	0.484	0.000436625	Sq1A	USP46
CLDN10	2.53356e-08	-0.562378	0.077	0.191	0.000438432	Sq1A	CLDN10
FEN1	2.65383e-08	-0.330864	0.167	0.301	0.000459246	Sq1A	FEN1
ACADM	2.7803e-08	-0.401919	0.601	0.713	0.000481132	Sq1A	ACADM
MYO10	2.80164e-08	0.26605	0.712	0.584	0.000484823	Sq1A	MYO10
FBN2	2.8495e-08	0.263568	0.513	0.358	0.000493105	Sq1A	FBN2
MUC1	2.89583e-08	-0.632835	0.603	0.686	0.000501123	Sq1A	MUC1
GNAI1	2.96399e-08	0.276577	0.668	0.542	0.000512918	Sq1A	GNAI1
PTAFR	2.96667e-08	0.263619	0.478	0.334	0.000513382	Sq1A	PTAFR
TMEM40	2.98679e-08	-0.435328	0.478	0.596	0.000516864	Sq1A	TMEM40
KIAA0232	3.00864e-08	-0.286619	0.323	0.47	0.000520645	Sq1A	KIAA0232
RND3	3.03251e-08	-0.459413	0.821	0.881	0.000524777	Sq1A	RND3
SPATS2	3.17003e-08	0.300287	0.573	0.44	0.000548574	Sq1A	SPATS2
MAP7D3	3.40311e-08	0.264663	0.367	0.231	0.000588908	Sq1A	MAP7D3
STMP1	3.4444e-08	-0.284637	0.991	0.988	0.000596053	Sq1A	STMP1
GABARAPL2	3.45119e-08	-0.295515	0.893	0.905	0.000597228	Sq1A	GABARAPL2
METRN	3.69982e-08	-0.392637	0.45	0.575	0.000640254	Sq1A	METRN
BCL11B	3.74959e-08	0.267821	0.441	0.295	0.000648866	Sq1A	BCL11B
STAT6	3.80828e-08	0.258605	0.51	0.365	0.000659022	Sq1A	STAT6
CDKN2B	4.2717e-08	-0.268364	0.197	0.342	0.000739217	Sq1A	CDKN2B
ZDHHC20	4.38061e-08	-0.30694	0.545	0.676	0.000758065	Sq1A	ZDHHC20
CAVIN2	4.44997e-08	0.280542	0.436	0.286	0.000770068	Sq1A	CAVIN2
ANKRD9	4.4602e-08	-0.259691	0.306	0.454	0.000771838	Sq1A	ANKRD9
TAF9	5.20366e-08	0.291152	0.787	0.664	0.000900493	Sq1A	TAF9
CAMK2N1	5.40377e-08	-0.382573	0.211	0.351	0.000935122	Sq1A	CAMK2N1
HIST1H1A	5.54928e-08	-1.00689	0.114	0.228	0.000960303	Sq1A	HIST1H1A
SERP1	5.89896e-08	-0.276205	0.974	0.976	0.00102081	Sq1A	SERP1
SRSF1	6.18412e-08	0.264411	0.805	0.703	0.00107016	Sq1A	SRSF1
HARS	6.32436e-08	0.25059	0.589	0.444	0.00109443	Sq1A	HARS
FBXL5	6.36674e-08	-0.300677	0.531	0.649	0.00110176	Sq1A	FBXL5
SSRP1	6.49481e-08	0.254133	0.805	0.641	0.00112393	Sq1A	SSRP1
LINC01320	6.80972e-08	-0.494882	0.116	0.235	0.00117842	Sq1A	LINC01320
MAPK13	7.04326e-08	-0.254809	0.404	0.555	0.00121884	Sq1A	MAPK13
BCCIP	8.08547e-08	0.283321	0.754	0.645	0.00139919	Sq1A	BCCIP
SLC66A2	8.09333e-08	-0.285292	0.436	0.559	0.00140055	Sq1A	SLC66A2
WNT7B	8.09468e-08	-0.304042	0.309	0.45	0.00140078	Sq1A	WNT7B
PTPN14	8.34029e-08	0.277668	0.575	0.438	0.00144329	Sq1A	PTPN14
SEH1L	8.37337e-08	0.253229	0.578	0.432	0.00144901	Sq1A	SEH1L
ERO1A	8.55973e-08	-0.444277	0.824	0.841	0.00148126	Sq1A	ERO1A
HIPK1	8.76075e-08	-0.271977	0.39	0.534	0.00151605	Sq1A	HIPK1
ABHD5	9.06735e-08	-0.288393	0.35	0.488	0.00156911	Sq1A	ABHD5
MAST4	9.29061e-08	-0.306768	0.865	0.906	0.00160774	Sq1A	MAST4
RAI14	9.30216e-08	0.272202	0.531	0.391	0.00160974	Sq1A	RAI14
SSR4	9.72485e-08	-0.275679	0.977	0.994	0.00168289	Sq1A	SSR4
RIT1	9.78434e-08	-0.278924	0.311	0.458	0.00169318	Sq1A	RIT1
TEAD1	9.94287e-08	-0.29862	0.777	0.854	0.00172061	Sq1A	TEAD1
ZFR	1.00859e-07	0.268486	0.78	0.685	0.00174537	Sq1A	ZFR
PCBD1	1.06368e-07	-0.252459	0.838	0.9	0.0018407	Sq1A	PCBD1
PLAT	1.08813e-07	-0.622398	0.155	0.276	0.001883	Sq1A	PLAT
ARFGEF3	1.22947e-07	-0.284298	0.32	0.465	0.0021276	Sq1A	ARFGEF3
TSPAN3	1.23362e-07	-0.375978	0.675	0.762	0.00213478	Sq1A	TSPAN3
SMIM3	1.27934e-07	0.253649	0.643	0.498	0.0022139	Sq1A	SMIM3
WASF2	1.29727e-07	-0.287001	0.937	0.97	0.00224493	Sq1A	WASF2
ACAP2	1.47154e-07	-0.271703	0.647	0.734	0.0025465	Sq1A	ACAP2
CDK6	1.47181e-07	0.306704	0.921	0.899	0.00254697	Sq1A	CDK6
TMPO	1.49557e-07	-0.465491	0.534	0.605	0.00258808	Sq1A	TMPO
HMGB2	1.51643e-07	-0.805038	0.557	0.605	0.00262419	Sq1A	HMGB2
RAB13	1.52302e-07	0.25804	0.9	0.816	0.00263558	Sq1A	RAB13
KLF3	1.64599e-07	-0.364356	0.694	0.774	0.00284839	Sq1A	KLF3
DEPDC1	1.73011e-07	-0.494331	0.193	0.31	0.00299395	Sq1A	DEPDC1
SGO2	1.73561e-07	-0.369285	0.216	0.348	0.00300348	Sq1A	SGO2
MIS18A	1.87945e-07	-0.281044	0.225	0.358	0.00325239	Sq1A	MIS18A
GMNN	2.01449e-07	-0.435463	0.499	0.568	0.00348608	Sq1A	GMNN
PCSK1N	2.08286e-07	-0.312407	0.179	0.309	0.00360439	Sq1A	PCSK1N
FTX	2.17518e-07	0.265023	0.664	0.546	0.00376416	Sq1A	FTX
PRSS8	2.26828e-07	-0.285094	0.269	0.404	0.00392525	Sq1A	PRSS8
CMTM8	2.34531e-07	-0.259691	0.19	0.318	0.00405855	Sq1A	CMTM8
SHCBP1	2.38497e-07	-0.280968	0.155	0.279	0.00412718	Sq1A	SHCBP1
LINC00511	2.39384e-07	-0.264895	0.271	0.416	0.00414254	Sq1A	LINC00511
AKR1C2	2.40742e-07	-0.28817	0.081	0.188	0.00416605	Sq1A	AKR1C2
TGFBR2	2.4356e-07	0.266463	0.708	0.58	0.00421481	Sq1A	TGFBR2
TACC2	2.5262e-07	-0.432135	0.501	0.614	0.00437159	Sq1A	TACC2
TMEM106C	2.59603e-07	-0.32356	0.432	0.541	0.00449243	Sq1A	TMEM106C
ATAD2	2.75815e-07	-0.429179	0.323	0.446	0.00477298	Sq1A	ATAD2
STK39	2.76007e-07	-0.414519	0.638	0.71	0.0047763	Sq1A	STK39
ARFGAP3	2.7756e-07	-0.281854	0.457	0.578	0.00480318	Sq1A	ARFGAP3
TOPBP1	2.91642e-07	-0.262226	0.278	0.418	0.00504686	Sq1A	TOPBP1
LAMP2	3.02112e-07	-0.27361	0.849	0.866	0.00522805	Sq1A	LAMP2
NQO1	3.11408e-07	-0.445409	0.466	0.583	0.00538891	Sq1A	NQO1
IL6ST	3.23126e-07	0.259128	0.726	0.613	0.0055917	Sq1A	IL6ST
DYNC1H1	3.25654e-07	0.278347	0.903	0.835	0.00563544	Sq1A	DYNC1H1
MAML2	3.34266e-07	-0.287107	0.265	0.4	0.00578448	Sq1A	MAML2
TMED4	3.48567e-07	-0.265389	0.675	0.749	0.00603195	Sq1A	TMED4
SRD5A3	3.80977e-07	-0.306359	0.374	0.501	0.0065928	Sq1A	SRD5A3
KLF4	3.87979e-07	-0.273131	0.295	0.434	0.00671397	Sq1A	KLF4
ZWINT	4.0263e-07	-0.360432	0.292	0.405	0.00696751	Sq1A	ZWINT
SPC25	4.31574e-07	-0.278895	0.137	0.251	0.00746838	Sq1A	SPC25
ESR1	4.9329e-07	-0.29335	0.401	0.536	0.00853638	Sq1A	ESR1
TBL1X	5.05356e-07	-0.250041	0.211	0.34	0.00874518	Sq1A	TBL1X
CDH1	5.2114e-07	-0.270896	0.87	0.91	0.00901833	Sq1A	CDH1
UBALD2	5.38863e-07	-0.327431	0.339	0.462	0.00932502	Sq1A	UBALD2
GNL3L	5.4064e-07	0.265497	0.545	0.418	0.00935577	Sq1A	GNL3L
TMEM159	5.50269e-07	-0.254782	0.452	0.593	0.00952241	Sq1A	TMEM159
TACC3	5.77243e-07	-0.329708	0.179	0.302	0.00998918	Sq1A	TACC3
NOTCH2	5.91135e-07	-0.2835	0.336	0.459	0.0102296	Sq1A	NOTCH2
IBTK	6.41479e-07	-0.376751	0.687	0.748	0.0111008	Sq1A	IBTK
COPS8	6.61234e-07	0.257421	0.654	0.537	0.0114426	Sq1A	COPS8
C3orf14	7.06993e-07	-0.270764	0.327	0.452	0.0122345	Sq1A	C3orf14
CHD2	7.2395e-07	0.258465	0.775	0.677	0.012528	Sq1A	CHD2
CITED4	7.29627e-07	0.250609	0.756	0.63	0.0126262	Sq1A	CITED4
MANSC1	7.36993e-07	-0.271318	0.288	0.412	0.0127537	Sq1A	MANSC1
NUF2	7.77817e-07	-0.258574	0.144	0.261	0.0134601	Sq1A	NUF2
TSPAN13	7.78097e-07	-0.342585	0.645	0.713	0.013465	Sq1A	TSPAN13
IRF1	8.53431e-07	-0.277929	0.148	0.264	0.0147686	Sq1A	IRF1
STOML2	9.06349e-07	0.25666	0.87	0.821	0.0156844	Sq1A	STOML2
NAA20	9.7625e-07	-0.251821	0.835	0.869	0.016894	Sq1A	NAA20
CDCA3	1.00606e-06	-0.262141	0.128	0.239	0.0174099	Sq1A	CDCA3
AHDC1	1.07898e-06	-0.277344	0.295	0.418	0.0186717	Sq1A	AHDC1
NIPAL3	1.11868e-06	-0.27396	0.357	0.485	0.0193588	Sq1A	NIPAL3
GOLPH3L	1.15006e-06	-0.258015	0.246	0.369	0.0199017	Sq1A	GOLPH3L
CENPK	1.29899e-06	-0.295873	0.223	0.346	0.0224791	Sq1A	CENPK
ATF3	1.31818e-06	-0.399416	0.139	0.255	0.0228111	Sq1A	ATF3
DENND10	1.3626e-06	-0.259892	0.462	0.586	0.0235799	Sq1A	DENND10
PLLP	1.39274e-06	0.26583	0.527	0.411	0.0241014	Sq1A	PLLP
SGSM3	1.49115e-06	-0.306997	0.332	0.45	0.0258043	Sq1A	SGSM3
STK38	1.60976e-06	-0.255294	0.306	0.438	0.0278569	Sq1A	STK38
GOLM1	1.63058e-06	-0.298812	0.274	0.396	0.0282172	Sq1A	GOLM1
ZNF503	1.63068e-06	-0.306403	0.374	0.5	0.028219	Sq1A	ZNF503
TOP2A	1.70046e-06	-1.2609	0.466	0.51	0.0294265	Sq1A	TOP2A
GIPC1	1.85039e-06	-0.271119	0.791	0.836	0.0320209	Sq1A	GIPC1
ADIPOR1	1.95965e-06	-0.250724	0.719	0.794	0.0339118	Sq1A	ADIPOR1
PIM3	1.97563e-06	-0.334566	0.462	0.565	0.0341883	Sq1A	PIM3
CASP14	2.26214e-06	-0.363562	0.084	0.181	0.0391464	Sq1A	CASP14
SDCBP2	2.36061e-06	-0.292371	0.339	0.458	0.0408503	Sq1A	SDCBP2
TMEM181	2.50049e-06	-0.267693	0.552	0.664	0.0432711	Sq1A	TMEM181
ITGB6	2.53796e-06	-0.29306	0.302	0.422	0.0439195	Sq1A	ITGB6
AAK1	2.54786e-06	-0.279489	0.575	0.675	0.0440906	Sq1A	AAK1
MTHFD2L	2.742e-06	0.256137	0.592	0.471	0.0474503	Sq1A	MTHFD2L
ALDH1A3	2.75215e-06	-0.657152	0.587	0.651	0.047626	Sq1A	ALDH1A3
LAPTM4A	2.785e-06	-0.291824	0.877	0.899	0.0481945	Sq1A	LAPTM4A
ZNF91	2.90034e-06	-0.268278	0.306	0.426	0.0501904	Sq1A	ZNF91
STN1	2.91002e-06	-0.255064	0.306	0.431	0.0503579	Sq1A	STN1
TPX2	3.05729e-06	-0.618001	0.36	0.449	0.0529063	Sq1A	TPX2
PLAU	3.14471e-06	0.280469	0.483	0.354	0.0544192	Sq1A	PLAU
TRIM59	3.28633e-06	-0.317199	0.383	0.48	0.05687	Sq1A	TRIM59
PROM1	3.47617e-06	-0.362474	0.13	0.234	0.0601551	Sq1A	PROM1
ZNHIT6	3.61619e-06	0.264803	0.501	0.382	0.0625781	Sq1A	ZNHIT6
CHPT1	3.68808e-06	-0.250604	0.36	0.486	0.0638222	Sq1A	CHPT1
APTX	4.26047e-06	0.251726	0.564	0.462	0.0737274	Sq1A	APTX
CPE	4.28054e-06	-0.33242	0.193	0.299	0.0740748	Sq1A	CPE
RACGAP1	4.55953e-06	-0.289077	0.225	0.338	0.0789027	Sq1A	RACGAP1
SECISBP2L	4.59569e-06	-0.279039	0.411	0.512	0.0795285	Sq1A	SECISBP2L
C4orf3	4.74118e-06	-0.403236	0.984	0.98	0.082046	Sq1A	C4orf3
TRAM1	4.87354e-06	-0.280514	0.796	0.835	0.0843365	Sq1A	TRAM1
ATP6AP2	5.17317e-06	-0.251019	0.824	0.845	0.0895218	Sq1A	ATP6AP2
GJB6	5.23174e-06	-0.270282	0.239	0.356	0.0905353	Sq1A	GJB6
TXNIP	5.24422e-06	-0.4182	0.923	0.943	0.0907511	Sq1A	TXNIP
ZFP36	5.48114e-06	-0.270918	0.471	0.574	0.0948511	Sq1A	ZFP36
SIPA1L1	6.07806e-06	-0.291776	0.411	0.517	0.105181	Sq1A	SIPA1L1
ARRDC3	6.34777e-06	-0.328876	0.394	0.504	0.109848	Sq1A	ARRDC3
NUDT8	6.80443e-06	-0.270232	0.401	0.512	0.117751	Sq1A	NUDT8
AHR	6.80912e-06	-0.343316	0.668	0.703	0.117832	Sq1A	AHR
CREG1	6.89854e-06	-0.304024	0.599	0.655	0.119379	Sq1A	CREG1
TM4SF1	7.96529e-06	-0.592018	0.724	0.764	0.137839	Sq1A	TM4SF1
MALAT1	9.35577e-06	-0.295477	1	1	0.161902	Sq1A	MALAT1
GABPB1-AS1	9.63065e-06	0.261224	0.622	0.52	0.166658	Sq1A	GABPB1-AS1
CKAP2	9.72913e-06	-0.398641	0.404	0.496	0.168363	Sq1A	CKAP2
BCL2L1	9.87794e-06	-0.286514	0.48	0.586	0.170938	Sq1A	BCL2L1
TSKU	1.01157e-05	-0.281662	0.309	0.412	0.175052	Sq1A	TSKU
LMBRD1	1.0125e-05	-0.272747	0.411	0.515	0.175214	Sq1A	LMBRD1
TSPAN5	1.0581e-05	0.258146	0.631	0.542	0.183103	Sq1A	TSPAN5
AKR1A1	1.06426e-05	-0.323827	0.731	0.755	0.18417	Sq1A	AKR1A1
XIST	1.24141e-05	-0.28327	0.944	0.948	0.214825	Sq1A	XIST
ASRGL1	1.24703e-05	-0.455709	0.179	0.279	0.215798	Sq1A	ASRGL1
UCA1	1.32214e-05	-0.405418	0.128	0.222	0.228797	Sq1A	UCA1
RASSF7	1.46942e-05	-0.282985	0.415	0.512	0.254283	Sq1A	RASSF7
KRT8	1.55756e-05	-0.390424	0.988	0.989	0.269535	Sq1A	KRT8
COBLL1	1.73082e-05	-0.261046	0.52	0.616	0.299519	Sq1A	COBLL1
BASP1	1.78125e-05	-0.301117	0.432	0.529	0.308245	Sq1A	BASP1
VPS4B	1.93191e-05	-0.313996	0.937	0.945	0.334318	Sq1A	VPS4B
GCLM	2.0011e-05	-0.273923	0.404	0.51	0.34629	Sq1A	GCLM
RARRES2	2.13218e-05	-0.299589	0.111	0.202	0.368974	Sq1A	RARRES2
GALNT3	2.48985e-05	-0.263473	0.759	0.82	0.430869	Sq1A	GALNT3
RHOB	2.64885e-05	-0.264192	0.193	0.292	0.458383	Sq1A	RHOB
SORL1	3.0403e-05	-0.282846	0.26	0.365	0.526123	Sq1A	SORL1
CD46	3.51418e-05	-0.334278	0.963	0.954	0.608129	Sq1A	CD46
HES1	3.55177e-05	-0.322465	0.747	0.821	0.614634	Sq1A	HES1
HIST1H1D	3.66383e-05	-0.583388	0.109	0.19	0.634026	Sq1A	HIST1H1D
MYBL2	4.00797e-05	-0.252078	0.158	0.25	0.693579	Sq1A	MYBL2
CAPS	4.05224e-05	-0.323496	0.137	0.23	0.701241	Sq1A	CAPS
DNAJC15	4.15381e-05	-0.334806	0.183	0.279	0.718817	Sq1A	DNAJC15
LRP11	4.3818e-05	-0.250453	0.594	0.671	0.758271	Sq1A	LRP11
RABAC1	4.4545e-05	-0.292112	0.796	0.848	0.770852	Sq1A	RABAC1
G2E3	4.65885e-05	-0.255959	0.439	0.532	0.806215	Sq1A	G2E3
CD9	4.69597e-05	-0.291963	1	1	0.812637	Sq1A	CD9
LRP10	5.04681e-05	-0.255875	0.536	0.62	0.87335	Sq1A	LRP10
SGK1	5.28986e-05	-0.314211	0.362	0.461	0.91541	Sq1A	SGK1
BIK	5.53169e-05	-0.264234	0.357	0.452	0.957258	Sq1A	BIK
NPEPPS	5.64892e-05	-0.317174	0.794	0.815	0.977545	Sq1A	NPEPPS
PLK2	6.07721e-05	-0.271363	0.564	0.649	1	Sq1A	PLK2
H1F0	6.15453e-05	-0.27779	0.555	0.661	1	Sq1A	H1F0
DAPP1	6.73821e-05	-0.265492	0.473	0.574	1	Sq1A	DAPP1
ST14	7.19539e-05	-0.253875	0.527	0.611	1	Sq1A	ST14
CDC25B	7.19645e-05	-0.287077	0.23	0.329	1	Sq1A	CDC25B
DBF4	8.36921e-05	-0.294724	0.283	0.372	1	Sq1A	DBF4
SARAF	8.8747e-05	-0.257173	0.84	0.889	1	Sq1A	SARAF
C1orf116	8.8912e-05	-0.309543	0.555	0.613	1	Sq1A	C1orf116
FNBP1L	9.44806e-05	-0.272678	0.575	0.641	1	Sq1A	FNBP1L
FCHO2	9.65894e-05	-0.272433	0.339	0.432	1	Sq1A	FCHO2
PIGR	9.80592e-05	-0.324687	0.206	0.296	1	Sq1A	PIGR
KRCC1	0.000100731	-0.251553	0.443	0.531	1	Sq1A	KRCC1
HLA-DQB1	0.000138081	-0.264192	0.104	0.182	1	Sq1A	HLA-DQB1
NMRK1	0.000138717	-0.250488	0.399	0.496	1	Sq1A	NMRK1
PEG10	0.000147334	-0.328135	0.146	0.232	1	Sq1A	PEG10
H2AFX	0.000162238	-0.281862	0.387	0.469	1	Sq1A	H2AFX
HIST1H1E	0.00017527	-0.282149	0.128	0.205	1	Sq1A	HIST1H1E
PTTG1IP	0.000180104	-0.265878	0.828	0.856	1	Sq1A	PTTG1IP
C2orf88	0.000198071	-0.267916	0.104	0.18	1	Sq1A	C2orf88
HSBP1L1	0.000203627	-0.253249	0.636	0.698	1	Sq1A	HSBP1L1
CENPE	0.000218368	-0.359841	0.223	0.309	1	Sq1A	CENPE
RRM2	0.000225206	-0.687741	0.439	0.461	1	Sq1A	RRM2
CCDC186	0.000244297	-0.271746	0.694	0.746	1	Sq1A	CCDC186
MUC5B	0.000247392	-0.473055	0.385	0.466	1	Sq1A	MUC5B
ISG15	0.00030791	-0.358132	0.339	0.42	1	Sq1A	ISG15
MUC16	0.000308897	-0.294919	0.167	0.25	1	Sq1A	MUC16
SAA2	0.000309147	-0.964478	0.276	0.352	1	Sq1A	SAA2
TSC22D3	0.000348827	-0.285025	0.299	0.381	1	Sq1A	TSC22D3
CYTOR	0.000363512	-0.261087	0.564	0.647	1	Sq1A	CYTOR
IFI27	0.000363839	-0.821591	0.427	0.506	1	Sq1A	IFI27
HIST1H4C	0.000390907	-1.52463	0.738	0.715	1	Sq1A	HIST1H4C
SCGB2A1	0.000393413	-0.46414	0.16	0.239	1	Sq1A	SCGB2A1
HLA-DRB1	0.000402175	-0.369166	0.216	0.294	1	Sq1A	HLA-DRB1
JUN	0.000423655	-0.376473	0.531	0.6	1	Sq1A	JUN
MKI67	0.000610914	-0.653398	0.422	0.464	1	Sq1A	MKI67
KNL1	0.000699833	-0.280238	0.246	0.324	1	Sq1A	KNL1
SLC7A2	0.000712437	-0.287343	0.155	0.229	1	Sq1A	SLC7A2
HLA-DPA1	0.000800769	-0.251436	0.104	0.172	1	Sq1A	HLA-DPA1
UCP2	0.00080406	-0.26274	0.165	0.24	1	Sq1A	UCP2
SELENOM	0.000906008	-0.261553	0.204	0.281	1	Sq1A	SELENOM
CKS1B	0.000959538	-0.47281	0.731	0.725	1	Sq1A	CKS1B
FOSB	0.00117356	-0.251302	0.318	0.394	1	Sq1A	FOSB
HERPUD1	0.00147578	-0.300588	0.397	0.474	1	Sq1A	HERPUD1
GLRX	0.00159398	-0.253909	0.19	0.26	1	Sq1A	GLRX
SLC12A2	0.00161224	-0.276342	0.587	0.639	1	Sq1A	SLC12A2
NIBAN2	0.00220035	-0.255991	0.594	0.641	1	Sq1A	NIBAN2
KRT16	0.00235953	-0.654971	0.144	0.208	1	Sq1A	KRT16
PSAP	0.00296091	-0.267491	0.933	0.954	1	Sq1A	PSAP
TYMS	0.00307098	-0.281862	0.348	0.405	1	Sq1A	TYMS
HELLS	0.00329328	-0.361256	0.404	0.448	1	Sq1A	HELLS
SAMD8	0.00344677	-0.266936	0.578	0.632	1	Sq1A	SAMD8
KIF20B	0.00584954	-0.329019	0.471	0.515	1	Sq1A	KIF20B
VAMP5	0.00639766	-0.332532	0.478	0.516	1	Sq1A	VAMP5
WFDC2	0.00655106	-1.10356	0.585	0.606	1	Sq1A	WFDC2
CTSV	0.0076319	-0.298282	0.316	0.372	1	Sq1A	CTSV
CDK1.1	9.77923e-88	1.7462	0.771	0.198	1.6923e-83	Sq1B	CDK1
MKI67.1	1.09744e-79	1.74529	0.88	0.331	1.89912e-75	Sq1B	MKI67
NUSAP1.1	3.327e-79	1.45566	0.831	0.262	5.75737e-75	Sq1B	NUSAP1
RRM2.1	3.82287e-78	1.38125	0.872	0.338	6.61548e-74	Sq1B	RRM2
ASPM.1	3.16951e-76	1.48126	0.778	0.218	5.48484e-72	Sq1B	ASPM
DEK	8.89373e-76	1.13678	0.989	0.903	1.53906e-71	Sq1B	DEK
HMGB2.1	9.71823e-76	1.61621	0.925	0.495	1.68174e-71	Sq1B	HMGB2
ORC6.1	1.01295e-75	1.10555	0.748	0.195	1.75291e-71	Sq1B	ORC6
BRCA2.1	8.92911e-75	0.90843	0.647	0.119	1.54518e-70	Sq1B	BRCA2
CKAP2L.1	6.80449e-73	0.994169	0.632	0.121	1.17752e-68	Sq1B	CKAP2L
HJURP.1	7.51682e-73	0.802519	0.511	0.061	1.30079e-68	Sq1B	HJURP
CKS1B.1	8.49597e-73	1.39825	0.977	0.658	1.47023e-68	Sq1B	CKS1B
PRC1	9.15584e-73	1.35149	0.85	0.304	1.58442e-68	Sq1B	PRC1
NCAPH.1	3.61024e-71	0.793811	0.613	0.107	6.24751e-67	Sq1B	NCAPH
NCAPG.1	1.33239e-70	0.987321	0.647	0.141	2.3057e-66	Sq1B	NCAPG
PCLAF	2.45034e-70	1.31038	0.962	0.601	4.24032e-66	Sq1B	PCLAF
TMPO.1	1.55917e-69	1.19352	0.91	0.489	2.69815e-65	Sq1B	TMPO
TUBB	2.33552e-69	0.860511	1	0.999	4.04162e-65	Sq1B	TUBB
TOP2A.1	2.51132e-69	2.0857	0.861	0.394	4.34584e-65	Sq1B	TOP2A
CEP55	6.54147e-68	1.17403	0.771	0.234	1.132e-63	Sq1B	CEP55
CLSPN.1	6.96621e-68	1.1415	0.692	0.181	1.2055e-63	Sq1B	CLSPN
GTSE1.1	1.1904e-67	1.18485	0.617	0.13	2.05999e-63	Sq1B	GTSE1
CDCA8.1	3.07681e-67	0.959389	0.617	0.127	5.32443e-63	Sq1B	CDCA8
TPX2.1	7.74034e-67	1.47038	0.801	0.312	1.33947e-62	Sq1B	TPX2
KIF20B.1	2.11881e-66	1.29455	0.883	0.394	3.66661e-62	Sq1B	KIF20B
KIF11.1	4.62958e-66	1.0432	0.677	0.171	8.01148e-62	Sq1B	KIF11
UBE2C.1	1.211e-65	1.62599	0.744	0.252	2.09564e-61	Sq1B	UBE2C
MAD2L1	7.28836e-65	1.1017	0.835	0.326	1.26125e-60	Sq1B	MAD2L1
KNL1.1	8.99626e-65	1.03659	0.692	0.188	1.5568e-60	Sq1B	KNL1
CCNA2.1	3.84395e-64	1.05904	0.707	0.195	6.65196e-60	Sq1B	CCNA2
ARHGAP11A.1	5.80412e-64	0.893868	0.617	0.138	1.0044e-59	Sq1B	ARHGAP11A
PBK	1.64236e-63	0.972449	0.789	0.254	2.84211e-59	Sq1B	PBK
SGO2.1	2.43724e-63	1.01719	0.699	0.192	4.21765e-59	Sq1B	SGO2
UBE2T.1	2.31533e-62	1.04484	0.861	0.383	4.00668e-58	Sq1B	UBE2T
TYMS.1	2.89689e-62	1.00663	0.786	0.275	5.01306e-58	Sq1B	TYMS
DEPDC1.1	3.81633e-62	1.13014	0.65	0.164	6.60416e-58	Sq1B	DEPDC1
ANLN	8.20684e-62	1.2942	0.767	0.291	1.42019e-57	Sq1B	ANLN
BRCA1.1	1.44473e-61	0.9531	0.677	0.189	2.50011e-57	Sq1B	BRCA1
HELLS.1	2.4549e-61	1.1568	0.816	0.326	4.24821e-57	Sq1B	HELLS
TACC3.1	4.29084e-61	0.965846	0.635	0.155	7.4253e-57	Sq1B	TACC3
ESCO2.1	9.39964e-61	0.76784	0.549	0.105	1.62661e-56	Sq1B	ESCO2
ATAD2.1	1.50726e-60	1.11848	0.774	0.301	2.60832e-56	Sq1B	ATAD2
KIF23.1	9.76461e-60	0.976499	0.583	0.128	1.68977e-55	Sq1B	KIF23
AURKA.1	5.12494e-59	1.15697	0.647	0.182	8.86871e-55	Sq1B	AURKA
STMN1	1.64687e-58	1.21023	0.974	0.714	2.84991e-54	Sq1B	STMN1
TTK.1	6.89233e-58	0.816667	0.534	0.105	1.19272e-53	Sq1B	TTK
KIF14.1	2.40147e-57	0.838492	0.538	0.106	4.15574e-53	Sq1B	KIF14
KIF2C.1	3.72552e-57	0.77733	0.534	0.105	6.44702e-53	Sq1B	KIF2C
UBE2S	4.00872e-57	1.34514	0.97	0.756	6.93709e-53	Sq1B	UBE2S
AURKB.1	5.705e-57	0.901167	0.598	0.145	9.87251e-53	Sq1B	AURKB
ZWINT.1	6.40114e-57	0.858033	0.744	0.261	1.10772e-52	Sq1B	ZWINT
PLK1.1	1.13409e-56	1.00049	0.541	0.114	1.96254e-52	Sq1B	PLK1
DNAJC9	1.38135e-56	0.926552	0.842	0.391	2.39043e-52	Sq1B	DNAJC9
CENPF	1.68827e-56	1.52196	0.793	0.32	2.92156e-52	Sq1B	CENPF
FANCI	2.31441e-56	0.836093	0.703	0.225	4.00509e-52	Sq1B	FANCI
CKS2	4.56193e-56	1.52231	0.944	0.699	7.89441e-52	Sq1B	CKS2
H2AFZ	8.93562e-56	0.903702	1	0.99	1.54631e-51	Sq1B	H2AFZ
CDC20	1.22287e-54	1.24427	0.726	0.266	2.11618e-50	Sq1B	CDC20
MCM7	1.48854e-54	0.932904	0.778	0.302	2.57592e-50	Sq1B	MCM7
MCM10.1	2.95677e-54	0.738222	0.485	0.087	5.11669e-50	Sq1B	MCM10
MELK.1	3.88912e-54	0.698486	0.564	0.131	6.73012e-50	Sq1B	MELK
SHCBP1.1	9.78442e-54	0.756559	0.583	0.14	1.69319e-49	Sq1B	SHCBP1
TUBA1B	1.07047e-53	0.870056	1	0.996	1.85246e-49	Sq1B	TUBA1B
SPC25.1	1.12498e-53	0.700375	0.545	0.119	1.94677e-49	Sq1B	SPC25
BIRC5	1.59344e-53	1.0875	0.846	0.398	2.75745e-49	Sq1B	BIRC5
CDCA5.1	1.80416e-53	0.630451	0.504	0.097	3.1221e-49	Sq1B	CDCA5
ATAD5.1	3.06438e-53	0.705233	0.541	0.12	5.30291e-49	Sq1B	ATAD5
FEN1.1	5.54586e-53	0.81196	0.602	0.159	9.59711e-49	Sq1B	FEN1
NCAPD3	1.27614e-52	0.833731	0.695	0.241	2.20836e-48	Sq1B	NCAPD3
DUT	1.29882e-52	0.972936	0.989	0.876	2.24761e-48	Sq1B	DUT
RFC3.1	8.3035e-52	0.841269	0.639	0.196	1.43692e-47	Sq1B	RFC3
NASP.1	1.09095e-51	1.00381	0.989	0.89	1.88788e-47	Sq1B	NASP
PTMA.1	3.34549e-51	0.777721	1	1	5.78938e-47	Sq1B	PTMA
CDC6.1	5.31598e-51	0.763945	0.59	0.154	9.1993e-47	Sq1B	CDC6
RRM1	6.24974e-51	0.896087	0.895	0.498	1.08152e-46	Sq1B	RRM1
LMNB1.1	8.54068e-51	0.776354	0.609	0.173	1.47796e-46	Sq1B	LMNB1
CENPK.1	1.559e-50	0.7685	0.662	0.204	2.69785e-46	Sq1B	CENPK
KIFC1.1	4.26514e-50	0.657603	0.481	0.095	7.38082e-46	Sq1B	KIFC1
DLGAP5	4.91843e-50	1.10708	0.68	0.232	8.51135e-46	Sq1B	DLGAP5
CDCA2.1	5.3132e-50	0.793908	0.511	0.112	9.19449e-46	Sq1B	CDCA2
FBXO5.1	1.13561e-49	0.710011	0.489	0.101	1.96518e-45	Sq1B	FBXO5
USP1.1	1.44008e-49	0.834565	0.842	0.397	2.49207e-45	Sq1B	USP1
HMMR	2.11287e-49	1.21221	0.677	0.24	3.65632e-45	Sq1B	HMMR
DIAPH3	2.87075e-49	0.788374	0.654	0.206	4.96783e-45	Sq1B	DIAPH3
TCOF1	5.2841e-49	0.906658	0.767	0.337	9.14414e-45	Sq1B	TCOF1
HSPB1.1	7.68708e-49	-1.62878	0.959	0.994	1.33025e-44	Sq1B	HSPB1
PRIM1	1.67596e-48	0.625504	0.477	0.096	2.90025e-44	Sq1B	PRIM1
HIST1H1B.1	2.16739e-48	0.871814	0.357	0.045	3.75067e-44	Sq1B	HIST1H1B
GMNN.1	4.0828e-48	0.903473	0.85	0.459	7.06529e-44	Sq1B	GMNN
BUB1	4.45503e-48	0.739847	0.545	0.137	7.70942e-44	Sq1B	BUB1
DBF4.1	4.55807e-48	0.83577	0.684	0.247	7.88774e-44	Sq1B	DBF4
BARD1.1	1.25242e-47	0.738172	0.677	0.23	2.16732e-43	Sq1B	BARD1
HSPA8	2.0743e-47	0.856704	0.996	0.998	3.58958e-43	Sq1B	HSPA8
GINS1	8.7996e-47	0.593369	0.47	0.098	1.52277e-42	Sq1B	GINS1
BUB1B	9.13654e-47	0.72392	0.508	0.121	1.58108e-42	Sq1B	BUB1B
NUF2.1	1.05128e-46	0.691993	0.538	0.133	1.81924e-42	Sq1B	NUF2
MIS18BP1	2.63299e-46	0.83458	0.744	0.342	4.5564e-42	Sq1B	MIS18BP1
CDCA3.1	2.65476e-46	0.675264	0.504	0.116	4.59407e-42	Sq1B	CDCA3
SMC2	2.81432e-46	0.867564	0.827	0.402	4.87019e-42	Sq1B	SMC2
RANBP1	3.22823e-46	0.808514	0.996	0.95	5.58645e-42	Sq1B	RANBP1
KIF18A.1	3.58163e-46	0.568524	0.414	0.07	6.19801e-42	Sq1B	KIF18A
DTL.1	5.17113e-46	0.60071	0.414	0.07	8.94864e-42	Sq1B	DTL
E2F7.1	2.23587e-45	0.611847	0.444	0.087	3.86918e-41	Sq1B	E2F7
VRK1	2.94551e-45	0.803222	0.729	0.309	5.09721e-41	Sq1B	VRK1
MND1	3.21538e-45	0.584309	0.481	0.108	5.56421e-41	Sq1B	MND1
FAM111B.1	3.65842e-45	0.906084	0.455	0.094	6.3309e-41	Sq1B	FAM111B
PSMC3IP	4.17453e-45	0.636296	0.571	0.16	7.22402e-41	Sq1B	PSMC3IP
CKAP2.1	4.55291e-45	1.03744	0.767	0.38	7.87881e-41	Sq1B	CKAP2
CENPE.1	8.07994e-45	1.07833	0.594	0.192	1.39823e-40	Sq1B	CENPE
BLM	8.6264e-45	0.574399	0.395	0.066	1.4928e-40	Sq1B	BLM
ECT2	9.55051e-45	0.868924	0.733	0.315	1.65272e-40	Sq1B	ECT2
DNMT1	1.48588e-44	0.99928	0.868	0.539	2.57131e-40	Sq1B	DNMT1
STIL.1	1.71386e-44	0.515043	0.425	0.08	2.96583e-40	Sq1B	STIL
PRKDC	2.7532e-44	0.770341	0.996	0.947	4.76442e-40	Sq1B	PRKDC
HIST1H3B.1	4.49578e-44	0.749921	0.342	0.046	7.77994e-40	Sq1B	HIST1H3B
KPNB1	4.79135e-44	0.725586	0.996	0.982	8.29143e-40	Sq1B	KPNB1
RBL1	1.34134e-43	0.629144	0.541	0.146	2.3212e-39	Sq1B	RBL1
KIF4A	1.40169e-43	0.689783	0.56	0.154	2.42562e-39	Sq1B	KIF4A
HNRNPAB	1.45889e-43	0.848168	0.989	0.968	2.52461e-39	Sq1B	HNRNPAB
C21orf58.1	1.82073e-43	0.593655	0.459	0.098	3.15077e-39	Sq1B	C21orf58
PSIP1	1.84635e-43	0.78371	0.759	0.336	3.19511e-39	Sq1B	PSIP1
NEK2.1	2.28103e-43	0.638447	0.466	0.102	3.94733e-39	Sq1B	NEK2
CD24.1	2.36547e-43	-1.76102	0.951	0.991	4.09344e-39	Sq1B	CD24
KPNA2	2.59915e-43	1.2912	0.895	0.587	4.49783e-39	Sq1B	KPNA2
CDCA4	4.75055e-43	0.732512	0.628	0.225	8.22083e-39	Sq1B	CDCA4
S100A9.1	5.08895e-43	-3.2559	0.985	0.997	8.80643e-39	Sq1B	S100A9
NDC80.1	5.32817e-43	0.582567	0.451	0.094	9.2204e-39	Sq1B	NDC80
S100A8.1	1.14635e-42	-3.80922	0.677	0.916	1.98377e-38	Sq1B	S100A8
S100A11.1	1.17435e-42	-0.845716	1	1	2.0322e-38	Sq1B	S100A11
BUB3.1	1.33036e-42	0.810254	0.929	0.728	2.3022e-38	Sq1B	BUB3
TK1	2.78134e-42	0.738006	0.673	0.251	4.81312e-38	Sq1B	TK1
SAT1.1	7.64836e-42	-1.20357	0.989	0.998	1.32355e-37	Sq1B	SAT1
MCM4	1.1548e-41	0.880421	0.763	0.374	1.99838e-37	Sq1B	MCM4
CCNB2	1.59891e-41	0.830065	0.643	0.231	2.76691e-37	Sq1B	CCNB2
KIF15	1.99457e-41	0.519979	0.41	0.081	3.45161e-37	Sq1B	KIF15
CENPU.1	6.66483e-41	0.660538	0.594	0.2	1.15335e-36	Sq1B	CENPU
DTYMK	7.70927e-41	0.81102	0.898	0.574	1.33409e-36	Sq1B	DTYMK
SMC1A	1.54192e-40	0.849921	0.936	0.692	2.66829e-36	Sq1B	SMC1A
CSTB.1	2.25684e-40	-2.49041	1	1	3.90547e-36	Sq1B	CSTB
MIR924HG	3.62765e-40	0.46068	0.376	0.066	6.27764e-36	Sq1B	MIR924HG
PRR11	3.93843e-40	0.904793	0.714	0.302	6.81546e-36	Sq1B	PRR11
CBX3.1	5.07849e-40	0.639984	1	0.972	8.78833e-36	Sq1B	CBX3
FBL.1	5.40814e-40	0.725675	0.97	0.802	9.35879e-36	Sq1B	FBL
CDC25A	6.18482e-40	0.479746	0.35	0.056	1.07028e-35	Sq1B	CDC25A
XRCC2	7.06259e-40	0.617589	0.38	0.072	1.22218e-35	Sq1B	XRCC2
VAMP8.1	1.22205e-39	-1.0446	0.974	0.996	2.11476e-35	Sq1B	VAMP8
TCF19	2.69097e-39	0.455438	0.395	0.076	4.65673e-35	Sq1B	TCF19
FOXM1	4.98643e-39	0.621285	0.571	0.184	8.62902e-35	Sq1B	FOXM1
SKA1	7.07576e-39	0.515046	0.444	0.103	1.22446e-34	Sq1B	SKA1
SKA3	8.38623e-39	0.513824	0.444	0.103	1.45124e-34	Sq1B	SKA3
PERP.1	1.00599e-38	-0.650281	1	1	1.74087e-34	Sq1B	PERP
RACGAP1.1	1.14303e-38	0.695872	0.605	0.213	1.97801e-34	Sq1B	RACGAP1
RAD51AP1	1.31017e-38	0.472591	0.447	0.104	2.26725e-34	Sq1B	RAD51AP1
PTTG1.1	1.45839e-38	0.899705	0.962	0.727	2.52374e-34	Sq1B	PTTG1
HIST1H1D.1	2.01369e-38	1.28194	0.406	0.094	3.48468e-34	Sq1B	HIST1H1D
MIS18A.1	2.08389e-38	0.682026	0.617	0.227	3.60616e-34	Sq1B	MIS18A
SGO1.1	2.33532e-38	0.559542	0.466	0.114	4.04126e-34	Sq1B	SGO1
YWHAH	2.43712e-38	0.710033	0.951	0.74	4.21743e-34	Sq1B	YWHAH
CENPA.1	3.84331e-38	0.634036	0.41	0.09	6.65085e-34	Sq1B	CENPA
ASF1B	4.52141e-38	0.596068	0.481	0.13	7.8243e-34	Sq1B	ASF1B
RPL39L	5.32203e-38	0.662015	0.695	0.286	9.20978e-34	Sq1B	RPL39L
SUPT16H	5.40472e-38	0.76718	0.951	0.782	9.35287e-34	Sq1B	SUPT16H
FUS.1	6.62782e-38	0.676161	0.992	0.91	1.14694e-33	Sq1B	FUS
CCNB1	7.2659e-38	1.22383	0.789	0.449	1.25736e-33	Sq1B	CCNB1
HIST1H1A.1	8.3577e-38	1.75052	0.44	0.118	1.4463e-33	Sq1B	HIST1H1A
NCAPD2	1.74282e-37	0.726277	0.733	0.335	3.01595e-33	Sq1B	NCAPD2
TOPBP1.1	2.34234e-37	0.658758	0.684	0.282	4.05343e-33	Sq1B	TOPBP1
HMGB1.1	2.46823e-37	0.644154	1	1	4.27127e-33	Sq1B	HMGB1
H2AFX.1	2.6003e-37	0.805846	0.722	0.363	4.49982e-33	Sq1B	H2AFX
HIST1H4C.1	3.13039e-37	2.14218	0.887	0.678	5.41715e-33	Sq1B	HIST1H4C
FAM111A.1	3.38271e-37	0.709183	0.628	0.245	5.85378e-33	Sq1B	FAM111A
DHFR	4.58638e-37	0.762786	0.711	0.338	7.93674e-33	Sq1B	DHFR
TUBB4B	5.78701e-37	0.614805	1	1	1.00144e-32	Sq1B	TUBB4B
CDKN3	6.93525e-37	0.739312	0.756	0.348	1.20015e-32	Sq1B	CDKN3
SNRPD1.1	1.00952e-36	0.674804	0.992	0.946	1.74697e-32	Sq1B	SNRPD1
CHEK1	1.17103e-36	0.689744	0.624	0.245	2.02647e-32	Sq1B	CHEK1
CSTA.1	1.97676e-36	-1.54385	0.703	0.903	3.42078e-32	Sq1B	CSTA
RFC4	2.95259e-36	0.549328	0.47	0.127	5.10945e-32	Sq1B	RFC4
CSE1L	4.22276e-36	0.739825	0.902	0.674	7.30748e-32	Sq1B	CSE1L
GINS2	5.50385e-36	0.649721	0.59	0.216	9.52442e-32	Sq1B	GINS2
RAN.1	5.64752e-36	0.594008	1	0.998	9.77303e-32	Sq1B	RAN
SASS6.1	7.07007e-36	0.521592	0.481	0.137	1.22348e-31	Sq1B	SASS6
KNSTRN	1.15725e-35	0.565095	0.523	0.161	2.00263e-31	Sq1B	KNSTRN
MCM8	1.49632e-35	0.5235	0.474	0.135	2.58939e-31	Sq1B	MCM8
CBX5	1.82273e-35	0.712059	0.936	0.731	3.15424e-31	Sq1B	CBX5
CDC25C	2.24441e-35	0.392561	0.312	0.049	3.88394e-31	Sq1B	CDC25C
CCNF.1	2.48142e-35	0.511059	0.417	0.101	4.29409e-31	Sq1B	CCNF
ERCC6L	2.61463e-35	0.444995	0.331	0.057	4.52462e-31	Sq1B	ERCC6L
HIST1H2AH	3.4719e-35	0.474762	0.233	0.021	6.00813e-31	Sq1B	HIST1H2AH
TEX30	3.71228e-35	0.626385	0.613	0.242	6.42411e-31	Sq1B	TEX30
AGR2.1	6.5623e-35	-1.58652	0.733	0.915	1.13561e-30	Sq1B	AGR2
NSD2	1.03022e-34	0.63671	0.677	0.288	1.78279e-30	Sq1B	NSD2
PTGES3.1	1.76862e-34	0.575277	1	0.993	3.06059e-30	Sq1B	PTGES3
TRIP13	1.82885e-34	0.504236	0.526	0.166	3.16483e-30	Sq1B	TRIP13
CIP2A	2.24666e-34	0.606082	0.538	0.181	3.88785e-30	Sq1B	CIP2A
RFC2	2.63367e-34	0.595605	0.594	0.228	4.55756e-30	Sq1B	RFC2
CHAF1A	3.13408e-34	0.604289	0.504	0.164	5.42353e-30	Sq1B	CHAF1A
UHRF1.1	4.57702e-34	0.594748	0.425	0.113	7.92053e-30	Sq1B	UHRF1
ANP32B	4.96683e-34	0.59424	1	0.991	8.5951e-30	Sq1B	ANP32B
CTNNAL1.1	8.71663e-34	0.774412	0.861	0.511	1.50841e-29	Sq1B	CTNNAL1
KIF18B	9.24239e-34	0.377381	0.297	0.047	1.5994e-29	Sq1B	KIF18B
LMNB2	9.41461e-34	0.657566	0.726	0.364	1.6292e-29	Sq1B	LMNB2
MCM3	1.58853e-33	0.848874	0.718	0.368	2.74895e-29	Sq1B	MCM3
NEIL3	1.60293e-33	0.387217	0.305	0.05	2.77387e-29	Sq1B	NEIL3
SRSF3.1	1.95063e-33	0.61281	0.996	0.964	3.37557e-29	Sq1B	SRSF3
TTF2	2.97321e-33	0.653528	0.68	0.321	5.14514e-29	Sq1B	TTF2
MYBL1	3.30292e-33	0.38533	0.289	0.045	5.71571e-29	Sq1B	MYBL1
SNRPB	5.40213e-33	0.552425	0.996	0.948	9.34839e-29	Sq1B	SNRPB
CENPJ	6.31856e-33	0.468462	0.406	0.103	1.09343e-28	Sq1B	CENPJ
MYBL2.1	6.76562e-33	0.606972	0.477	0.146	1.17079e-28	Sq1B	MYBL2
FTH1.1	7.76587e-33	-1.34731	1	1	1.34388e-28	Sq1B	FTH1
PARP1.1	8.05854e-33	0.702926	0.929	0.747	1.39453e-28	Sq1B	PARP1
PCNA	8.36943e-33	0.954662	0.797	0.55	1.44833e-28	Sq1B	PCNA
PAICS.1	9.16856e-33	0.655395	0.929	0.704	1.58662e-28	Sq1B	PAICS
CENPW.1	9.75355e-33	0.71049	0.902	0.583	1.68785e-28	Sq1B	CENPW
NUCKS1	1.30221e-32	0.522579	1	0.999	2.25348e-28	Sq1B	NUCKS1
HIST1H2AL	1.3098e-32	0.410853	0.248	0.03	2.2666e-28	Sq1B	HIST1H2AL
PHF19	1.86954e-32	0.558303	0.586	0.221	3.23523e-28	Sq1B	PHF19
FXYD3.1	2.06015e-32	-1.38423	0.989	0.994	3.56508e-28	Sq1B	FXYD3
XRCC5	2.2934e-32	0.547936	0.992	0.987	3.96872e-28	Sq1B	XRCC5
CENPH	2.59869e-32	0.623983	0.729	0.36	4.49703e-28	Sq1B	CENPH
SIVA1	3.00963e-32	0.639561	0.955	0.85	5.20816e-28	Sq1B	SIVA1
POLQ	3.19159e-32	0.453179	0.35	0.075	5.52304e-28	Sq1B	POLQ
MCM6	4.12864e-32	0.75085	0.586	0.24	7.14462e-28	Sq1B	MCM6
HMGN2.1	4.67001e-32	0.644806	1	0.991	8.08145e-28	Sq1B	HMGN2
EXOSC8	4.89946e-32	0.619566	0.808	0.464	8.47852e-28	Sq1B	EXOSC8
CENPM	5.71286e-32	0.517906	0.53	0.182	9.8861e-28	Sq1B	CENPM
TUBA1C	5.90712e-32	0.726238	0.996	0.994	1.02223e-27	Sq1B	TUBA1C
SSRP1.1	5.91348e-32	0.709281	0.895	0.645	1.02333e-27	Sq1B	SSRP1
HSP90AA1.1	7.25217e-32	0.605898	1	1	1.25499e-27	Sq1B	HSP90AA1
GEN1	7.26009e-32	0.481109	0.444	0.126	1.25636e-27	Sq1B	GEN1
GPSM2	7.85241e-32	0.695833	0.722	0.384	1.35886e-27	Sq1B	GPSM2
HSPD1.1	1.32341e-31	0.691984	0.996	0.984	2.29016e-27	Sq1B	HSPD1
KRT13.1	1.41507e-31	-2.60036	0.887	0.946	2.44877e-27	Sq1B	KRT13
NCL.1	1.6715e-31	0.770996	1	0.995	2.89254e-27	Sq1B	NCL
MYO19	1.94259e-31	0.525102	0.534	0.188	3.36165e-27	Sq1B	MYO19
MSH2	2.05535e-31	0.574589	0.545	0.204	3.55678e-27	Sq1B	MSH2
PA2G4.1	2.77889e-31	0.584942	0.996	0.994	4.80887e-27	Sq1B	PA2G4
MMS22L	2.90062e-31	0.569873	0.481	0.159	5.01952e-27	Sq1B	MMS22L
HEBP2.1	3.08073e-31	-0.737955	0.944	0.985	5.3312e-27	Sq1B	HEBP2
CDC45	1.37457e-30	0.392058	0.342	0.075	2.37869e-26	Sq1B	CDC45
SPDL1	2.01873e-30	0.611314	0.605	0.253	3.49341e-26	Sq1B	SPDL1
TIMELESS	2.07681e-30	0.442768	0.444	0.131	3.59391e-26	Sq1B	TIMELESS
SET.1	2.3928e-30	0.522243	1	0.997	4.14075e-26	Sq1B	SET
MGME1	2.52443e-30	0.57835	0.594	0.252	4.36853e-26	Sq1B	MGME1
EXOSC9	2.65866e-30	0.557639	0.556	0.217	4.60081e-26	Sq1B	EXOSC9
TMEM97	2.73287e-30	0.566922	0.628	0.269	4.72923e-26	Sq1B	TMEM97
RFWD3	2.81297e-30	0.505732	0.541	0.194	4.86785e-26	Sq1B	RFWD3
C9orf16.1	2.94078e-30	-1.34596	0.895	0.96	5.08902e-26	Sq1B	C9orf16
TMEM106C.1	3.17263e-30	0.625421	0.778	0.427	5.49024e-26	Sq1B	TMEM106C
BTG3	3.77212e-30	0.684862	0.827	0.539	6.52765e-26	Sq1B	BTG3
PKMYT1	4.86319e-30	0.4468	0.35	0.082	8.41575e-26	Sq1B	PKMYT1
DDIAS	1.00715e-29	0.379257	0.305	0.059	1.74287e-25	Sq1B	DDIAS
CDC25B.1	1.07223e-29	0.690567	0.564	0.22	1.8555e-25	Sq1B	CDC25B
HAUS8	1.28866e-29	0.416584	0.361	0.087	2.23003e-25	Sq1B	HAUS8
WEE1.1	1.54514e-29	0.628846	0.62	0.273	2.67387e-25	Sq1B	WEE1
H2AFV	1.55625e-29	0.572351	0.989	0.913	2.69309e-25	Sq1B	H2AFV
SLC43A3	1.57e-29	0.474062	0.35	0.083	2.71689e-25	Sq1B	SLC43A3
MTFR2	1.61385e-29	0.402822	0.312	0.064	2.79277e-25	Sq1B	MTFR2
RAD18	1.79283e-29	0.428355	0.429	0.124	3.10249e-25	Sq1B	RAD18
SRSF7	1.92308e-29	0.612001	0.989	0.858	3.32789e-25	Sq1B	SRSF7
RAB25.1	2.04516e-29	-0.815497	0.714	0.885	3.53915e-25	Sq1B	RAB25
RFC5	2.11943e-29	0.518739	0.47	0.156	3.66768e-25	Sq1B	RFC5
SFPQ.1	2.68786e-29	0.637628	0.996	0.94	4.65135e-25	Sq1B	SFPQ
DEPDC1B	3.35295e-29	0.503622	0.432	0.131	5.80228e-25	Sq1B	DEPDC1B
ATP6V1G1.1	3.77921e-29	-0.708717	0.992	0.999	6.53992e-25	Sq1B	ATP6V1G1
MT2A.1	5.46055e-29	0.948134	1	0.978	9.44948e-25	Sq1B	MT2A
POLE3	5.51815e-29	0.656728	0.876	0.672	9.54917e-25	Sq1B	POLE3
SYNE2	5.85711e-29	0.631465	0.925	0.687	1.01357e-24	Sq1B	SYNE2
TMSB4X.1	5.87236e-29	-0.642737	1	0.999	1.01621e-24	Sq1B	TMSB4X
RMI1	6.07746e-29	0.448819	0.436	0.133	1.0517e-24	Sq1B	RMI1
KNTC1	7.89682e-29	0.422842	0.342	0.082	1.36654e-24	Sq1B	KNTC1
HNRNPD	9.87417e-29	0.612593	0.974	0.877	1.70873e-24	Sq1B	HNRNPD
NAP1L1.1	1.11575e-28	0.47148	1	1	1.9308e-24	Sq1B	NAP1L1
RAD21	1.75389e-28	0.655277	0.962	0.821	3.03511e-24	Sq1B	RAD21
RHCG.1	1.93178e-28	-2.41406	0.575	0.788	3.34294e-24	Sq1B	RHCG
CENPI	2.09111e-28	0.326198	0.259	0.042	3.61866e-24	Sq1B	CENPI
FANCD2	2.20954e-28	0.430259	0.481	0.161	3.8236e-24	Sq1B	FANCD2
HNRNPA3.1	2.6413e-28	0.53694	1	0.994	4.57076e-24	Sq1B	HNRNPA3
HNRNPF	3.88314e-28	0.578587	0.977	0.894	6.71978e-24	Sq1B	HNRNPF
HNRNPR.1	4.36953e-28	0.594727	0.977	0.925	7.56148e-24	Sq1B	HNRNPR
POLD3.1	5.11887e-28	0.628443	0.519	0.209	8.8582e-24	Sq1B	POLD3
HPGD.1	6.062e-28	-2.84842	0.462	0.719	1.04903e-23	Sq1B	HPGD
FOSL1.1	6.4152e-28	0.693655	0.726	0.387	1.11015e-23	Sq1B	FOSL1
NCAPG2	7.72189e-28	0.458862	0.481	0.166	1.33627e-23	Sq1B	NCAPG2
PIF1	9.11416e-28	0.430045	0.274	0.05	1.5772e-23	Sq1B	PIF1
IL1RN.1	9.95691e-28	-1.54153	0.485	0.765	1.72304e-23	Sq1B	IL1RN
SPAG5	1.30472e-27	0.443614	0.353	0.091	2.25782e-23	Sq1B	SPAG5
EXO1	1.39436e-27	0.319583	0.237	0.035	2.41295e-23	Sq1B	EXO1
ANP32E	1.42398e-27	0.639181	0.883	0.652	2.46419e-23	Sq1B	ANP32E
NOP56	1.90477e-27	0.736706	0.917	0.793	3.29621e-23	Sq1B	NOP56
MCM5	2.02644e-27	0.487355	0.455	0.154	3.50676e-23	Sq1B	MCM5
SLC29A1	2.09374e-27	0.402058	0.331	0.079	3.62321e-23	Sq1B	SLC29A1
SMC4.1	2.35883e-27	0.562133	0.936	0.653	4.08196e-23	Sq1B	SMC4
TACSTD2.1	2.56484e-27	-1.0784	0.959	0.98	4.43846e-23	Sq1B	TACSTD2
CDCA7	2.57824e-27	0.57194	0.515	0.2	4.46164e-23	Sq1B	CDCA7
NFIB	3.00499e-27	0.620492	0.838	0.542	5.20013e-23	Sq1B	NFIB
YBX1.1	3.28222e-27	0.464972	1	1	5.67988e-23	Sq1B	YBX1
RNPS1	3.40978e-27	0.590942	0.914	0.766	5.90062e-23	Sq1B	RNPS1
RAD51	3.44677e-27	0.372303	0.327	0.077	5.96464e-23	Sq1B	RAD51
SERPINB1.1	5.49073e-27	-1.17826	0.872	0.964	9.50171e-23	Sq1B	SERPINB1
PSRC1	6.39549e-27	0.368575	0.271	0.051	1.10674e-22	Sq1B	PSRC1
PLK4	6.93008e-27	0.364974	0.297	0.063	1.19925e-22	Sq1B	PLK4
CACYBP.1	7.68717e-27	0.585327	0.955	0.77	1.33026e-22	Sq1B	CACYBP
TFAM	1.12398e-26	0.608415	0.91	0.704	1.94505e-22	Sq1B	TFAM
DKC1	1.201e-26	0.684519	0.891	0.662	2.07832e-22	Sq1B	DKC1
NUP107	2.01734e-26	0.517314	0.586	0.258	3.49101e-22	Sq1B	NUP107
CIT	2.04936e-26	0.455866	0.474	0.165	3.54642e-22	Sq1B	CIT
HIRIP3	2.1813e-26	0.446488	0.504	0.188	3.77475e-22	Sq1B	HIRIP3
MASTL	2.64682e-26	0.43159	0.372	0.107	4.58032e-22	Sq1B	MASTL
CENPL	2.70201e-26	0.411524	0.387	0.114	4.67583e-22	Sq1B	CENPL
TRA2B	3.0127e-26	0.591946	0.944	0.795	5.21348e-22	Sq1B	TRA2B
ANXA1.1	3.02871e-26	-1.12365	1	0.998	5.24118e-22	Sq1B	ANXA1
SMC3	3.26315e-26	0.639871	0.853	0.629	5.64688e-22	Sq1B	SMC3
ARHGEF39	3.6351e-26	0.418335	0.327	0.082	6.29054e-22	Sq1B	ARHGEF39
CDT1	3.66686e-26	0.425879	0.38	0.109	6.34551e-22	Sq1B	CDT1
POP7	3.82407e-26	0.584212	0.797	0.513	6.61756e-22	Sq1B	POP7
NPM1.1	5.11532e-26	0.521599	1	1	8.85207e-22	Sq1B	NPM1
PARPBP	5.18791e-26	0.438137	0.436	0.143	8.97767e-22	Sq1B	PARPBP
CCDC14	6.22394e-26	0.497836	0.556	0.235	1.07705e-21	Sq1B	CCDC14
GRN.1	6.56021e-26	-0.788964	0.868	0.954	1.13524e-21	Sq1B	GRN
ITM2B.1	6.6802e-26	-0.590993	1	0.999	1.15601e-21	Sq1B	ITM2B
HNRNPU.1	7.66117e-26	0.615268	0.992	0.969	1.32577e-21	Sq1B	HNRNPU
WDHD1	8.9939e-26	0.439726	0.391	0.118	1.55639e-21	Sq1B	WDHD1
LBR	1.04509e-25	0.645782	0.823	0.583	1.80853e-21	Sq1B	LBR
FADS1	1.0771e-25	0.715949	0.748	0.432	1.86392e-21	Sq1B	FADS1
LGALS3.1	1.16978e-25	-0.829793	0.947	0.979	2.0243e-21	Sq1B	LGALS3
CYSRT1.1	1.21799e-25	-2.00954	0.158	0.487	2.10772e-21	Sq1B	CYSRT1
SMCHD1	1.33254e-25	0.58249	0.778	0.478	2.30596e-21	Sq1B	SMCHD1
CAV1.1	1.418e-25	0.628226	0.996	0.806	2.45385e-21	Sq1B	CAV1
ILF3	1.50216e-25	0.580609	0.932	0.732	2.5995e-21	Sq1B	ILF3
WDR76	1.65125e-25	0.46303	0.312	0.077	2.85749e-21	Sq1B	WDR76
CCNE2	1.71157e-25	0.544558	0.316	0.079	2.96187e-21	Sq1B	CCNE2
EZH2	2.54042e-25	0.533084	0.526	0.221	4.3962e-21	Sq1B	EZH2
LCN2.1	2.55442e-25	-3.14731	0.853	0.918	4.42043e-21	Sq1B	LCN2
ATP5F1E	2.71517e-25	-0.353301	1	1	4.69861e-21	Sq1B	ATP5F1E
HMGA1.1	2.75507e-25	0.575958	0.992	0.964	4.76766e-21	Sq1B	HMGA1
SRSF2	2.96547e-25	0.580694	0.992	0.908	5.13175e-21	Sq1B	SRSF2
CLDN7.1	3.06519e-25	-1.1557	0.771	0.878	5.30431e-21	Sq1B	CLDN7
TSPO.1	3.07994e-25	-0.484276	1	1	5.32983e-21	Sq1B	TSPO
SAMD9.1	3.1712e-25	-1.16217	0.444	0.735	5.48777e-21	Sq1B	SAMD9
NPM3.1	3.29749e-25	0.551908	0.808	0.482	5.70631e-21	Sq1B	NPM3
NUDT1	3.3247e-25	0.591361	0.797	0.492	5.75339e-21	Sq1B	NUDT1
S100A6	3.70616e-25	-0.580324	1	1	6.41351e-21	Sq1B	S100A6
RPA3	4.07264e-25	0.527273	0.966	0.856	7.0477e-21	Sq1B	RPA3
KIF20A	4.42509e-25	0.482954	0.372	0.112	7.65762e-21	Sq1B	KIF20A
DPYSL2	5.58444e-25	0.514983	0.594	0.261	9.66387e-21	Sq1B	DPYSL2
TEDC1	8.64116e-25	0.315805	0.331	0.085	1.49535e-20	Sq1B	TEDC1
FSCN1.1	8.98349e-25	0.54294	0.989	0.841	1.55459e-20	Sq1B	FSCN1
CCT6A.1	1.05031e-24	0.539992	0.996	0.972	1.81756e-20	Sq1B	CCT6A
NDC1	1.08626e-24	0.524246	0.571	0.269	1.87977e-20	Sq1B	NDC1
BRIX1	1.23382e-24	0.570281	0.763	0.452	2.13513e-20	Sq1B	BRIX1
ORC1	1.26027e-24	0.308288	0.222	0.035	2.1809e-20	Sq1B	ORC1
SMTN.1	1.38055e-24	0.657469	0.662	0.354	2.38905e-20	Sq1B	SMTN
CKAP5	1.54956e-24	0.645225	0.733	0.441	2.68151e-20	Sq1B	CKAP5
CHAF1B	1.5592e-24	0.330134	0.289	0.065	2.6982e-20	Sq1B	CHAF1B
HIST1H3G	1.77651e-24	0.423495	0.274	0.06	3.07424e-20	Sq1B	HIST1H3G
HSP90AB1.1	2.15741e-24	0.479496	1	1	3.7334e-20	Sq1B	HSP90AB1
BCL2L12	2.26236e-24	0.506448	0.571	0.256	3.91501e-20	Sq1B	BCL2L12
FANCM	2.35751e-24	0.345118	0.316	0.08	4.07968e-20	Sq1B	FANCM
RBMX	2.48256e-24	0.521311	0.989	0.883	4.29607e-20	Sq1B	RBMX
SNRPG.1	2.51936e-24	0.45407	0.996	0.994	4.35975e-20	Sq1B	SNRPG
MZT1	2.56156e-24	0.587853	0.797	0.525	4.43277e-20	Sq1B	MZT1
HNRNPA1.1	2.66101e-24	0.472915	1	0.99	4.60488e-20	Sq1B	HNRNPA1
DNA2	2.93874e-24	0.320344	0.244	0.046	5.08549e-20	Sq1B	DNA2
DEFB1.1	3.06573e-24	-1.30921	0.271	0.572	5.30524e-20	Sq1B	DEFB1
PPM1G	3.67567e-24	0.596932	0.981	0.925	6.36075e-20	Sq1B	PPM1G
CENPX	3.80215e-24	0.56818	0.947	0.774	6.57962e-20	Sq1B	CENPX
LIG1	4.47156e-24	0.436174	0.451	0.166	7.73804e-20	Sq1B	LIG1
FANCA	5.43192e-24	0.362332	0.301	0.074	9.39994e-20	Sq1B	FANCA
C20orf27	5.43222e-24	0.526783	0.677	0.359	9.40045e-20	Sq1B	C20orf27
MCM2	6.07968e-24	0.414757	0.361	0.109	1.05209e-19	Sq1B	MCM2
DDX39A	7.60619e-24	0.573285	0.752	0.44	1.31625e-19	Sq1B	DDX39A
RIF1	9.07791e-24	0.643571	0.812	0.539	1.57093e-19	Sq1B	RIF1
SERBP1.1	9.90308e-24	0.412493	1	1	1.71373e-19	Sq1B	SERBP1
DSCC1	9.93854e-24	0.398675	0.361	0.108	1.71986e-19	Sq1B	DSCC1
LRR1	1.02522e-23	0.482197	0.549	0.244	1.77414e-19	Sq1B	LRR1
SLPI.1	1.07458e-23	-1.98821	0.553	0.766	1.85957e-19	Sq1B	SLPI
WBP11	1.19464e-23	0.57173	0.812	0.541	2.06732e-19	Sq1B	WBP11
YEATS4	1.36935e-23	0.539739	0.639	0.328	2.36965e-19	Sq1B	YEATS4
RHNO1	1.40358e-23	0.409386	0.53	0.225	2.4289e-19	Sq1B	RHNO1
C18orf54	1.41955e-23	0.302629	0.305	0.075	2.45652e-19	Sq1B	C18orf54
NCCRP1.1	1.42596e-23	-1.2635	0.068	0.384	2.46762e-19	Sq1B	NCCRP1
TP53I3.1	1.4379e-23	-1.12817	0.56	0.772	2.48829e-19	Sq1B	TP53I3
HIST1H1E.1	1.44595e-23	0.688854	0.372	0.124	2.50221e-19	Sq1B	HIST1H1E
CCT5.1	1.65846e-23	0.519753	0.981	0.945	2.86996e-19	Sq1B	CCT5
HAUS1	1.91925e-23	0.496076	0.602	0.296	3.32127e-19	Sq1B	HAUS1
NETO2.1	1.97135e-23	0.563647	0.853	0.582	3.41143e-19	Sq1B	NETO2
C18orf32.1	3.10684e-23	-0.616694	0.835	0.924	5.37639e-19	Sq1B	C18orf32
CD9.1	4.49703e-23	-0.579927	1	1	7.78211e-19	Sq1B	CD9
FANCB	4.72583e-23	0.352286	0.32	0.086	8.17805e-19	Sq1B	FANCB
BRIP1	5.4635e-23	0.314198	0.271	0.061	9.45459e-19	Sq1B	BRIP1
EXOSC2	5.8934e-23	0.418354	0.474	0.185	1.01985e-18	Sq1B	EXOSC2
RANGAP1	6.68073e-23	0.592051	0.782	0.52	1.1561e-18	Sq1B	RANGAP1
ENO1.1	7.96714e-23	0.389414	1	1	1.37871e-18	Sq1B	ENO1
CKLF	8.26916e-23	0.54649	0.853	0.581	1.43098e-18	Sq1B	CKLF
C19orf48	8.37615e-23	0.5123	0.639	0.331	1.44949e-18	Sq1B	C19orf48
CDK4	8.99299e-23	0.576817	0.756	0.477	1.55624e-18	Sq1B	CDK4
HSPE1.1	1.16914e-22	0.523626	0.992	0.988	2.02319e-18	Sq1B	HSPE1
SERF2.1	1.25397e-22	-0.498315	1	1	2.16999e-18	Sq1B	SERF2
SNRPE.1	1.3385e-22	0.453631	0.996	0.98	2.31627e-18	Sq1B	SNRPE
PARP2.1	1.43401e-22	0.371353	0.402	0.138	2.48155e-18	Sq1B	PARP2
HIST1H3F	1.46243e-22	0.281445	0.169	0.02	2.53074e-18	Sq1B	HIST1H3F
MIS12	1.59733e-22	0.433969	0.481	0.198	2.76418e-18	Sq1B	MIS12
PRDX5	1.61122e-22	-0.518166	0.996	0.997	2.78821e-18	Sq1B	PRDX5
SNHG1	2.0429e-22	0.516428	0.789	0.499	3.53523e-18	Sq1B	SNHG1
MALL.1	2.14159e-22	-0.912026	0.865	0.928	3.70602e-18	Sq1B	MALL
PAGR1	2.24342e-22	0.488568	0.677	0.372	3.88224e-18	Sq1B	PAGR1
MTHFD2	2.43861e-22	0.515105	0.917	0.701	4.22001e-18	Sq1B	MTHFD2
TNFRSF12A.1	2.60729e-22	0.647856	0.962	0.861	4.51191e-18	Sq1B	TNFRSF12A
EIF4A1.1	2.71983e-22	0.401793	1	1	4.70667e-18	Sq1B	EIF4A1
TCN1.1	3.08004e-22	-1.7633	0.117	0.421	5.33001e-18	Sq1B	TCN1
ZWILCH	3.22139e-22	0.44015	0.602	0.291	5.57462e-18	Sq1B	ZWILCH
NUDT15	3.24793e-22	0.56022	0.767	0.505	5.62055e-18	Sq1B	NUDT15
DKK1.1	3.25136e-22	0.857586	0.786	0.495	5.62648e-18	Sq1B	DKK1
ALYREF	3.71285e-22	0.547591	0.838	0.594	6.42509e-18	Sq1B	ALYREF
LYAR.1	3.8081e-22	0.578282	0.812	0.535	6.58992e-18	Sq1B	LYAR
RNASEH2B	4.67751e-22	0.434081	0.579	0.269	8.09444e-18	Sq1B	RNASEH2B
TRIM59.1	5.16106e-22	0.612665	0.65	0.39	8.93121e-18	Sq1B	TRIM59
KIF22.1	5.46934e-22	0.475726	0.571	0.276	9.4647e-18	Sq1B	KIF22
PPDPF.1	5.48219e-22	-0.724284	1	1	9.48694e-18	Sq1B	PPDPF
RBBP8	5.7784e-22	0.548276	0.861	0.615	9.99952e-18	Sq1B	RBBP8
TOMM40	6.03733e-22	0.551779	0.744	0.467	1.04476e-17	Sq1B	TOMM40
SLF1	6.48275e-22	0.387739	0.391	0.133	1.12184e-17	Sq1B	SLF1
ASAH1.1	6.65014e-22	-0.75846	0.662	0.822	1.15081e-17	Sq1B	ASAH1
WDR34	7.2328e-22	0.53185	0.658	0.368	1.25164e-17	Sq1B	WDR34
RFC1	7.2485e-22	0.57856	0.883	0.697	1.25435e-17	Sq1B	RFC1
INCENP	7.40201e-22	0.404436	0.305	0.085	1.28092e-17	Sq1B	INCENP
KHSRP	7.40311e-22	0.50281	0.846	0.572	1.28111e-17	Sq1B	KHSRP
CEP78	7.46782e-22	0.465621	0.508	0.221	1.29231e-17	Sq1B	CEP78
LYPD3.1	7.47119e-22	-1.08643	0.286	0.567	1.29289e-17	Sq1B	LYPD3
MYL6.1	7.70294e-22	-0.387381	1	1	1.33299e-17	Sq1B	MYL6
CCDC18	8.07851e-22	0.369156	0.357	0.114	1.39799e-17	Sq1B	CCDC18
NRM	8.12787e-22	0.341254	0.331	0.098	1.40653e-17	Sq1B	NRM
DRAP1.1	9.41476e-22	0.547958	0.985	0.96	1.62922e-17	Sq1B	DRAP1
HNRNPA2B1.1	9.61021e-22	0.448269	0.996	0.999	1.66305e-17	Sq1B	HNRNPA2B1
RPA1	1.09599e-21	0.513147	0.756	0.454	1.89661e-17	Sq1B	RPA1
MDC1	1.12778e-21	0.349601	0.417	0.149	1.95163e-17	Sq1B	MDC1
OIP5	1.35179e-21	0.322912	0.286	0.074	2.33927e-17	Sq1B	OIP5
ACTN1.1	1.48873e-21	0.550174	0.962	0.833	2.57625e-17	Sq1B	ACTN1
RAD51C	1.56604e-21	0.470802	0.609	0.314	2.71003e-17	Sq1B	RAD51C
SNX5	1.74507e-21	0.495824	0.861	0.607	3.01985e-17	Sq1B	SNX5
HIST1H2AC.1	1.85466e-21	-0.847695	0.346	0.63	3.20949e-17	Sq1B	HIST1H2AC
SNRNP40	2.27141e-21	0.469295	0.654	0.354	3.93068e-17	Sq1B	SNRNP40
GART	2.29339e-21	0.55911	0.756	0.499	3.96872e-17	Sq1B	GART
POLD4	2.8585e-21	-0.56426	0.718	0.888	4.94664e-17	Sq1B	POLD4
GAS2L3	3.21519e-21	0.334682	0.267	0.064	5.56388e-17	Sq1B	GAS2L3
HAUS6	3.24507e-21	0.485499	0.583	0.29	5.61559e-17	Sq1B	HAUS6
RBM17	3.689e-21	0.478385	0.951	0.818	6.38382e-17	Sq1B	RBM17
TFDP1	3.69504e-21	0.544803	0.891	0.701	6.39427e-17	Sq1B	TFDP1
GMPS	3.70447e-21	0.550497	0.688	0.409	6.41058e-17	Sq1B	GMPS
SLC6A14.1	3.75827e-21	-1.25325	0.113	0.411	6.50368e-17	Sq1B	SLC6A14
SFRP1.1	3.78932e-21	0.541191	0.846	0.579	6.55741e-17	Sq1B	SFRP1
LSM8	3.94989e-21	0.464139	0.981	0.842	6.83528e-17	Sq1B	LSM8
CEACAM6.1	4.10887e-21	-2.09628	0.12	0.417	7.1104e-17	Sq1B	CEACAM6
CENPO	4.17143e-21	0.289466	0.267	0.065	7.21865e-17	Sq1B	CENPO
NUP50	5.20871e-21	0.542129	0.763	0.505	9.01367e-17	Sq1B	NUP50
PTBP1	5.89899e-21	0.531686	0.883	0.731	1.02082e-16	Sq1B	PTBP1
MRTO4.1	6.71938e-21	0.536461	0.816	0.574	1.16279e-16	Sq1B	MRTO4
SLC38A1.1	7.97384e-21	0.502853	0.97	0.854	1.37987e-16	Sq1B	SLC38A1
CHTF18	8.09328e-21	0.395383	0.361	0.122	1.40054e-16	Sq1B	CHTF18
PMS1	8.77853e-21	0.378477	0.485	0.202	1.51912e-16	Sq1B	PMS1
C4orf46	9.07581e-21	0.332816	0.316	0.093	1.57057e-16	Sq1B	C4orf46
E2F8	9.21091e-21	0.253942	0.207	0.037	1.59395e-16	Sq1B	E2F8
LRATD1.1	9.27047e-21	-0.82368	0.335	0.615	1.60425e-16	Sq1B	LRATD1
NUP85	1.00265e-20	0.43478	0.568	0.277	1.73508e-16	Sq1B	NUP85
SPINK5.1	1.00502e-20	-2.39595	0.763	0.874	1.73918e-16	Sq1B	SPINK5
NAP1L4	1.17817e-20	0.492901	0.917	0.778	2.03882e-16	Sq1B	NAP1L4
CXCL17.1	1.24939e-20	-1.32712	0.102	0.391	2.16208e-16	Sq1B	CXCL17
WDR43.1	1.38318e-20	0.516103	0.868	0.646	2.39359e-16	Sq1B	WDR43
LSM6	1.59733e-20	0.545364	0.835	0.623	2.76418e-16	Sq1B	LSM6
H3F3B	1.73678e-20	0.316712	1	1	3.0055e-16	Sq1B	H3F3B
HYLS1	1.75879e-20	0.355495	0.335	0.106	3.04358e-16	Sq1B	HYLS1
POLA2	1.80028e-20	0.320419	0.282	0.076	3.11538e-16	Sq1B	POLA2
CCT2.1	2.14025e-20	0.467403	0.996	0.956	3.70369e-16	Sq1B	CCT2
NUP188	2.3192e-20	0.433051	0.545	0.263	4.01338e-16	Sq1B	NUP188
TCP1.1	2.32529e-20	0.463056	0.977	0.903	4.02391e-16	Sq1B	TCP1
IDH1.1	2.62141e-20	-0.645795	0.842	0.932	4.53635e-16	Sq1B	IDH1
LSM2	2.76434e-20	0.512529	0.876	0.684	4.78369e-16	Sq1B	LSM2
SERPINB3.1	2.94452e-20	-1.89759	0.718	0.863	5.09549e-16	Sq1B	SERPINB3
NXT1	3.21841e-20	0.475347	0.564	0.282	5.56946e-16	Sq1B	NXT1
ACTL6A	3.50353e-20	0.459665	0.729	0.444	6.06286e-16	Sq1B	ACTL6A
CST3.1	3.5099e-20	-0.70315	0.981	0.985	6.07388e-16	Sq1B	CST3
HP1BP3	3.75694e-20	0.49482	0.985	0.884	6.50139e-16	Sq1B	HP1BP3
HNRNPDL.1	3.80436e-20	0.489385	0.985	0.938	6.58345e-16	Sq1B	HNRNPDL
PPIH	3.91597e-20	0.446935	0.756	0.452	6.77658e-16	Sq1B	PPIH
FIGNL1	4.33229e-20	0.36808	0.346	0.115	7.49702e-16	Sq1B	FIGNL1
SMPD4	4.52061e-20	0.431564	0.541	0.264	7.82291e-16	Sq1B	SMPD4
SERPINB13.1	4.57407e-20	-0.917112	0.677	0.88	7.91543e-16	Sq1B	SERPINB13
NONO	4.7346e-20	0.442897	0.974	0.912	8.19322e-16	Sq1B	NONO
NUDC	4.8343e-20	0.486159	0.977	0.877	8.36576e-16	Sq1B	NUDC
LSM5	8.13151e-20	0.428838	0.996	0.967	1.40716e-15	Sq1B	LSM5
DSN1	8.20812e-20	0.344714	0.383	0.138	1.42042e-15	Sq1B	DSN1
CAVIN1.1	9.11907e-20	0.514823	0.936	0.69	1.57805e-15	Sq1B	CAVIN1
ARL6IP5	1.02457e-19	-0.446953	0.936	0.987	1.77303e-15	Sq1B	ARL6IP5
NUP62	1.05748e-19	0.495049	0.605	0.34	1.82997e-15	Sq1B	NUP62
NOTCH1	1.06832e-19	0.45397	0.496	0.228	1.84873e-15	Sq1B	NOTCH1
SPRR3.1	1.09436e-19	-4.08223	0.421	0.634	1.89379e-15	Sq1B	SPRR3
RBM8A	1.09751e-19	0.415097	0.992	0.984	1.89924e-15	Sq1B	RBM8A
BCAR3.1	1.11701e-19	0.513494	0.744	0.463	1.93298e-15	Sq1B	BCAR3
LMO7.1	1.16785e-19	-0.965003	0.515	0.713	2.02096e-15	Sq1B	LMO7
CENPN	1.31066e-19	0.392697	0.526	0.242	2.2681e-15	Sq1B	CENPN
SLC38A2.1	1.53359e-19	0.498415	0.992	0.922	2.65387e-15	Sq1B	SLC38A2
PPP1R14B.1	1.64789e-19	0.393507	0.996	0.991	2.85167e-15	Sq1B	PPP1R14B
CMSS1	1.65561e-19	0.52313	0.778	0.506	2.86503e-15	Sq1B	CMSS1
TPD52L1.1	1.85393e-19	-0.706097	0.47	0.683	3.20822e-15	Sq1B	TPD52L1
DDX46	1.91303e-19	0.463279	0.974	0.895	3.3105e-15	Sq1B	DDX46
AGPAT5.1	2.04728e-19	0.470506	0.733	0.444	3.54281e-15	Sq1B	AGPAT5
SRSF4	2.20909e-19	0.42832	0.977	0.859	3.82283e-15	Sq1B	SRSF4
SAE1	2.33714e-19	0.48843	0.665	0.388	4.04443e-15	Sq1B	SAE1
ARHGAP19	2.56172e-19	0.381728	0.301	0.091	4.43306e-15	Sq1B	ARHGAP19
CDK2	2.56333e-19	0.331626	0.357	0.123	4.43584e-15	Sq1B	CDK2
TGS1	2.59412e-19	0.47006	0.647	0.367	4.48912e-15	Sq1B	TGS1
COTL1.1	2.65362e-19	0.531286	0.85	0.64	4.59209e-15	Sq1B	COTL1
CEP152	2.70689e-19	0.387978	0.32	0.104	4.68427e-15	Sq1B	CEP152
SLF2	3.30431e-19	0.460553	0.538	0.262	5.71811e-15	Sq1B	SLF2
XPO1	3.47523e-19	0.485309	0.959	0.823	6.01389e-15	Sq1B	XPO1
CNTLN	3.47667e-19	0.319773	0.289	0.084	6.01638e-15	Sq1B	CNTLN
SRRT	3.57045e-19	0.483489	0.65	0.367	6.17866e-15	Sq1B	SRRT
TPR	3.63869e-19	0.470443	0.944	0.818	6.29676e-15	Sq1B	TPR
G2E3.1	3.73501e-19	0.540243	0.711	0.441	6.46343e-15	Sq1B	G2E3
DHX15	3.73687e-19	0.43717	0.902	0.703	6.46666e-15	Sq1B	DHX15
MAGOHB	3.87208e-19	0.458997	0.711	0.444	6.70064e-15	Sq1B	MAGOHB
SKA2	3.90105e-19	0.432129	0.789	0.498	6.75077e-15	Sq1B	SKA2
TOMM6.1	3.95533e-19	0.415741	0.996	0.977	6.84471e-15	Sq1B	TOMM6
ILF2	4.04033e-19	0.46486	0.88	0.67	6.99179e-15	Sq1B	ILF2
ARPC3.1	4.275e-19	-0.422512	0.996	0.999	7.39789e-15	Sq1B	ARPC3
LRRC58	4.52437e-19	0.507863	0.846	0.636	7.82943e-15	Sq1B	LRRC58
TUBG1	4.56865e-19	0.472271	0.759	0.51	7.90606e-15	Sq1B	TUBG1
LSM4	4.63938e-19	0.434977	0.974	0.909	8.02844e-15	Sq1B	LSM4
CTPS1	4.8906e-19	0.455615	0.598	0.333	8.46318e-15	Sq1B	CTPS1
RAB10.1	5.0518e-19	-0.793993	0.985	0.985	8.74214e-15	Sq1B	RAB10
CTCF	5.20085e-19	0.493068	0.726	0.488	9.00008e-15	Sq1B	CTCF
MAT2A.1	5.67421e-19	0.485247	0.925	0.771	9.81922e-15	Sq1B	MAT2A
DDX39B	5.7799e-19	0.449929	0.951	0.779	1.00021e-14	Sq1B	DDX39B
HELLPAR	5.95078e-19	0.276955	0.233	0.055	1.02978e-14	Sq1B	HELLPAR
STMP1.1	6.05546e-19	-0.452662	0.977	0.992	1.0479e-14	Sq1B	STMP1
CEBPZ	6.77294e-19	0.499946	0.91	0.709	1.17206e-14	Sq1B	CEBPZ
RMI2.1	7.02873e-19	0.341135	0.331	0.109	1.21632e-14	Sq1B	RMI2
POLR2H	8.87559e-19	0.410996	0.985	0.899	1.53592e-14	Sq1B	POLR2H
EIF1AX.1	9.18943e-19	0.3831	1	1	1.59023e-14	Sq1B	EIF1AX
IQGAP3	9.7986e-19	0.313189	0.293	0.089	1.69565e-14	Sq1B	IQGAP3
HNRNPC.1	9.80076e-19	0.389026	1	0.997	1.69602e-14	Sq1B	HNRNPC
HOPX.1	1.00695e-18	-1.82525	0.135	0.401	1.74253e-14	Sq1B	HOPX
MT1E.1	1.01142e-18	0.69691	0.891	0.629	1.75027e-14	Sq1B	MT1E
CALR.1	1.08081e-18	0.413242	1	0.995	1.87034e-14	Sq1B	CALR
RPL22L1.1	1.09005e-18	0.511914	0.996	0.95	1.88632e-14	Sq1B	RPL22L1
SRRM2	1.18625e-18	0.346702	1	0.992	2.05281e-14	Sq1B	SRRM2
PRDX1.1	1.27406e-18	-0.605723	1	1	2.20475e-14	Sq1B	PRDX1
XRCC3	1.36201e-18	0.276947	0.244	0.062	2.35696e-14	Sq1B	XRCC3
MRPL11.1	1.4253e-18	0.465025	0.872	0.651	2.46648e-14	Sq1B	MRPL11
CALM2	1.60017e-18	0.375818	1	1	2.76909e-14	Sq1B	CALM2
GCNT3.1	1.65361e-18	-0.912174	0.071	0.339	2.86157e-14	Sq1B	GCNT3
LDHB.1	1.77838e-18	0.368922	1	0.997	3.07749e-14	Sq1B	LDHB
ZNF185.1	1.80081e-18	-0.83782	0.59	0.753	3.1163e-14	Sq1B	ZNF185
SAFB	2.16853e-18	0.476137	0.662	0.401	3.75265e-14	Sq1B	SAFB
SPC24	2.21422e-18	0.289247	0.271	0.077	3.83172e-14	Sq1B	SPC24
GPN3	2.37458e-18	0.462852	0.722	0.448	4.10921e-14	Sq1B	GPN3
ARL6IP6	2.48674e-18	0.45271	0.628	0.349	4.3033e-14	Sq1B	ARL6IP6
TMEM59.1	2.93995e-18	-0.731145	0.887	0.952	5.08759e-14	Sq1B	TMEM59
CEACAM1.1	3.1069e-18	-0.918177	0.244	0.512	5.37649e-14	Sq1B	CEACAM1
POLR2D	3.12612e-18	0.417913	0.564	0.293	5.40975e-14	Sq1B	POLR2D
TRMT112.1	3.18544e-18	0.385483	0.992	0.995	5.5124e-14	Sq1B	TRMT112
EIF5A.1	3.32243e-18	0.429531	0.992	0.99	5.74947e-14	Sq1B	EIF5A
MAP3K20.1	3.84712e-18	0.458638	0.673	0.391	6.65743e-14	Sq1B	MAP3K20
CENPQ	4.11499e-18	0.328588	0.368	0.136	7.12099e-14	Sq1B	CENPQ
XRCC6.1	4.13354e-18	0.406457	0.981	0.921	7.1531e-14	Sq1B	XRCC6
UBE2I	4.53156e-18	0.422505	0.989	0.92	7.84186e-14	Sq1B	UBE2I
ABLIM1.1	4.64144e-18	-0.797122	0.722	0.84	8.03201e-14	Sq1B	ABLIM1
UQCR11.1	4.81552e-18	-0.389619	1	1	8.33325e-14	Sq1B	UQCR11
NFATC2IP	4.99329e-18	0.479459	0.756	0.517	8.64089e-14	Sq1B	NFATC2IP
HSPA9	5.08883e-18	0.495741	0.947	0.819	8.80622e-14	Sq1B	HSPA9
MCUB	5.28391e-18	0.343423	0.368	0.14	9.14381e-14	Sq1B	MCUB
CHRAC1	5.33787e-18	0.442178	0.68	0.412	9.23718e-14	Sq1B	CHRAC1
UMPS	5.95141e-18	0.451585	0.632	0.377	1.02989e-13	Sq1B	UMPS
MSH6	6.31727e-18	0.57531	0.579	0.324	1.0932e-13	Sq1B	MSH6
TMPRSS11E.1	6.39524e-18	-1.11408	0.09	0.355	1.1067e-13	Sq1B	TMPRSS11E
PRPF4	7.05423e-18	0.497915	0.65	0.393	1.22073e-13	Sq1B	PRPF4
TTL	8.10081e-18	0.441435	0.628	0.363	1.40185e-13	Sq1B	TTL
TRIM28	8.51349e-18	0.464381	0.85	0.712	1.47326e-13	Sq1B	TRIM28
C4orf3.1	8.88894e-18	-0.569583	0.955	0.989	1.53823e-13	Sq1B	C4orf3
RPA2	9.23701e-18	0.433496	0.568	0.303	1.59846e-13	Sq1B	RPA2
PGP	9.26383e-18	0.489869	0.805	0.577	1.60311e-13	Sq1B	PGP
MPHOSPH9	9.3171e-18	0.401405	0.489	0.231	1.61232e-13	Sq1B	MPHOSPH9
TIPIN	9.97687e-18	0.374169	0.417	0.175	1.7265e-13	Sq1B	TIPIN
MAZ	1.00076e-17	0.441403	0.707	0.442	1.73182e-13	Sq1B	MAZ
DIAPH1.1	1.01061e-17	0.458034	0.91	0.721	1.74886e-13	Sq1B	DIAPH1
DSTN	1.04075e-17	-0.344874	1	1	1.80102e-13	Sq1B	DSTN
DDX11	1.1144e-17	0.314107	0.297	0.095	1.92847e-13	Sq1B	DDX11
RRP1B	1.15346e-17	0.438638	0.684	0.417	1.99606e-13	Sq1B	RRP1B
CYCS	1.16531e-17	0.423925	0.996	0.987	2.01657e-13	Sq1B	CYCS
AP2B1.1	1.2035e-17	0.426898	0.985	0.879	2.08266e-13	Sq1B	AP2B1
IPO5	1.27312e-17	0.503941	0.793	0.589	2.20313e-13	Sq1B	IPO5
H1FX	1.28999e-17	0.611175	0.827	0.66	2.23233e-13	Sq1B	H1FX
TIMM21	1.31756e-17	0.399093	0.489	0.236	2.28004e-13	Sq1B	TIMM21
RAD23A	1.35724e-17	0.422667	0.977	0.898	2.34871e-13	Sq1B	RAD23A
SFXN1	1.36033e-17	0.481892	0.816	0.603	2.35405e-13	Sq1B	SFXN1
TICRR	1.43089e-17	0.27414	0.218	0.052	2.47615e-13	Sq1B	TICRR
E2F3	1.43163e-17	0.434989	0.59	0.325	2.47743e-13	Sq1B	E2F3
SAMD1	1.5236e-17	0.483285	0.59	0.333	2.6366e-13	Sq1B	SAMD1
SLC2A4RG	1.53072e-17	0.42201	0.665	0.379	2.64891e-13	Sq1B	SLC2A4RG
FOXP1.1	1.6838e-17	0.446304	0.966	0.808	2.91381e-13	Sq1B	FOXP1
SYNCRIP.1	1.915e-17	0.435508	0.985	0.967	3.31391e-13	Sq1B	SYNCRIP
DCTPP1	1.94255e-17	0.512519	0.763	0.543	3.36159e-13	Sq1B	DCTPP1
HMGB3	1.94978e-17	0.485613	0.805	0.587	3.3741e-13	Sq1B	HMGB3
CENPP	1.96127e-17	0.25994	0.222	0.054	3.39398e-13	Sq1B	CENPP
PPL.1	1.97062e-17	-0.940121	0.752	0.856	3.41015e-13	Sq1B	PPL
ATP1B1.1	1.9945e-17	-0.776109	0.789	0.905	3.45149e-13	Sq1B	ATP1B1
HAT1	2.0105e-17	0.447762	0.729	0.47	3.47916e-13	Sq1B	HAT1
MUC20.1	2.14513e-17	-1.0961	0.128	0.385	3.71215e-13	Sq1B	MUC20
SNHG17	2.26702e-17	0.434206	0.756	0.489	3.92309e-13	Sq1B	SNHG17
LRRC8C	2.26737e-17	0.341962	0.451	0.195	3.92369e-13	Sq1B	LRRC8C
TROAP	2.35125e-17	0.352665	0.398	0.162	4.06883e-13	Sq1B	TROAP
[truncated: 9,070 more rows]
