# Supplementary material for: Single-cell atlas of cervical organoids uncovers epithelial immune heterogeneity and intercellular cross-talk during Chlamydia infection
Source: Sci Adv. 2025 Oct 3;11(40):eady1640. doi: 10.1126/sciadv.ady1640 (PMC12494012; doi:10.1126/sciadv.ady1640)
Supplement: Supplementary file 2 — Tables S1 to S11 [file sciadv.ady1640_tables_s1_to_s11.zip › Table S3.xlsx]

## Sheet: Fig_S1J
Differentially regulated genes across columnar epithelial subclusters of endocervix, related to figure S1J.
	p_val	avg_log2FC	pct.1	pct.2	p_val_adj	cluster	gene
LGR5	2.11998e-70	1.66989	0.794	0.111	3.58467e-66	Co1A	LGR5
VTCN1	5.55665e-43	1.54147	0.814	0.228	9.39574e-39	Co1A	VTCN1
PTGS2	9.75758e-42	2.59954	0.897	0.34	1.64991e-37	Co1A	PTGS2
FSTL4	7.84926e-40	0.94954	0.526	0.078	1.32723e-35	Co1A	FSTL4
THSD7A	1.12328e-39	0.944222	0.577	0.1	1.89935e-35	Co1A	THSD7A
VAX2	4.27611e-39	0.712498	0.34	0.023	7.23047e-35	Co1A	VAX2
EMID1	4.71649e-39	0.586083	0.361	0.028	7.97511e-35	Co1A	EMID1
HLA-DRB5	9.84516e-38	1.02151	0.619	0.123	1.66472e-33	Co1A	HLA-DRB5
APCDD1L-DT	3.04812e-37	0.659423	0.33	0.023	5.15407e-33	Co1A	APCDD1L-DT
UGT2B7	3.40733e-36	1.01175	0.732	0.163	5.76145e-32	Co1A	UGT2B7
SLC26A2	1.31852e-35	1.63621	0.99	0.582	2.22948e-31	Co1A	SLC26A2
STXBP6	3.44986e-34	1.4077	0.938	0.6	5.83337e-30	Co1A	STXBP6
ITM2C	4.89527e-34	1.49633	0.959	0.752	8.27742e-30	Co1A	ITM2C
SERPINA5	1.14116e-33	1.49526	0.577	0.124	1.92959e-29	Co1A	SERPINA5
CITED4	9.33386e-33	1.27553	1	0.683	1.57826e-28	Co1A	CITED4
DSTN	2.52538e-32	-1.01169	0.959	0.999	4.27017e-28	Co1A	DSTN
APCDD1L	2.78711e-31	0.469976	0.258	0.015	4.71272e-27	Co1A	APCDD1L
SLC39A8	1.01397e-30	1.46216	0.948	0.597	1.71453e-26	Co1A	SLC39A8
PENK	3.89436e-30	1.94018	0.454	0.079	6.58497e-26	Co1A	PENK
CTHRC1	3.37772e-29	0.925255	0.443	0.078	5.71139e-25	Co1A	CTHRC1
ALCAM	1.54951e-27	1.1905	1	0.957	2.62006e-23	Co1A	ALCAM
CDH2	7.0136e-27	1.16653	0.959	0.666	1.18593e-22	Co1A	CDH2
CFTR	7.84328e-27	1.43043	0.928	0.632	1.32622e-22	Co1A	CFTR
PRR15	2.0687e-25	1.08749	0.773	0.324	3.49796e-21	Co1A	PRR15
ANO1	2.23268e-25	0.57153	0.309	0.037	3.77525e-21	Co1A	ANO1
ARSJ	3.27024e-25	0.754633	0.649	0.205	5.52965e-21	Co1A	ARSJ
TNFRSF18	8.46892e-25	1.09364	0.794	0.335	1.43201e-20	Co1A	TNFRSF18
CLEC4F	9.9857e-25	0.287055	0.196	0.01	1.68848e-20	Co1A	CLEC4F
GATA2	1.90514e-24	0.542229	0.268	0.028	3.22141e-20	Co1A	GATA2
PLA2G4A	2.17987e-24	1.03846	0.825	0.429	3.68594e-20	Co1A	PLA2G4A
PECAM1	2.29962e-24	1.0629	0.536	0.138	3.88843e-20	Co1A	PECAM1
KLK11	3.15788e-24	-1.24252	0.464	0.849	5.33966e-20	Co1A	KLK11
EPB41L2	5.28452e-24	0.970764	0.773	0.342	8.9356e-20	Co1A	EPB41L2
GLYATL2	4.1281e-23	0.424559	0.186	0.01	6.9802e-19	Co1A	GLYATL2
IQGAP2	3.50839e-22	0.609921	0.536	0.147	5.93234e-18	Co1A	IQGAP2
ACSL4	3.71086e-22	1.17923	0.866	0.495	6.27469e-18	Co1A	ACSL4
KLK10	5.62321e-22	-2.04383	0.371	0.8	9.50828e-18	Co1A	KLK10
PRXL2A	7.02749e-22	0.833443	1	0.965	1.18828e-17	Co1A	PRXL2A
SLC34A2	1.64939e-21	1.19098	0.979	0.86	2.78896e-17	Co1A	SLC34A2
CYB5A	7.28014e-21	0.774625	1	0.943	1.231e-16	Co1A	CYB5A
NEDD9	7.86847e-21	1.21392	0.918	0.699	1.33048e-16	Co1A	NEDD9
ANXA6	8.97968e-21	0.45922	0.278	0.038	1.51837e-16	Co1A	ANXA6
SNHG5	1.47754e-20	-0.830979	0.948	0.983	2.49837e-16	Co1A	SNHG5
IL1R1	2.29193e-20	0.967437	0.99	0.851	3.87543e-16	Co1A	IL1R1
LINC01541	4.08301e-20	0.974401	0.753	0.327	6.90395e-16	Co1A	LINC01541
MAP2K6	1.19446e-19	1.01972	0.876	0.539	2.01971e-15	Co1A	MAP2K6
ADCYAP1R1	3.35795e-19	0.564054	0.423	0.1	5.67795e-15	Co1A	ADCYAP1R1
HLA-DQB1	1.30246e-18	-1.5291	0.402	0.758	2.20232e-14	Co1A	HLA-DQB1
PODXL	2.16795e-18	1.25323	0.794	0.546	3.66578e-14	Co1A	PODXL
WFDC2	2.766e-18	1.40263	1	0.975	4.67702e-14	Co1A	WFDC2
FREM2	3.5231e-18	0.435772	0.361	0.078	5.95722e-14	Co1A	FREM2
RNF150	5.4262e-18	0.89885	0.701	0.326	9.17517e-14	Co1A	RNF150
RHOBTB3	7.29657e-18	0.785933	0.639	0.253	1.23378e-13	Co1A	RHOBTB3
LDHB	7.72769e-18	0.681784	1	0.993	1.30668e-13	Co1A	LDHB
SUSD4	8.04159e-18	0.332922	0.227	0.029	1.35975e-13	Co1A	SUSD4
CLU	8.8551e-18	1.11512	1	0.912	1.49731e-13	Co1A	CLU
RARRES1	1.45572e-17	2.59734	0.619	0.275	2.46147e-13	Co1A	RARRES1
TMEM101	1.84679e-17	1.0173	0.918	0.651	3.12273e-13	Co1A	TMEM101
SORL1	2.00018e-17	0.913289	0.99	0.824	3.3821e-13	Co1A	SORL1
HMGCR	3.97232e-17	1.16503	0.959	0.915	6.71679e-13	Co1A	HMGCR
ADD2	4.69489e-17	0.267404	0.206	0.024	7.93859e-13	Co1A	ADD2
TSPO	1.51296e-16	-0.76739	0.938	0.988	2.55826e-12	Co1A	TSPO
SBSPON	2.06114e-16	0.807439	0.691	0.346	3.48518e-12	Co1A	SBSPON
GAS5	3.41305e-16	0.619541	1	0.975	5.77113e-12	Co1A	GAS5
RNF180	3.91835e-16	0.511587	0.443	0.129	6.62554e-12	Co1A	RNF180
TRHDE	5.09686e-16	0.845072	0.629	0.283	8.61828e-12	Co1A	TRHDE
BX890604.2	8.94675e-16	-0.877723	0.155	0.586	1.51281e-11	Co1A	BX890604.2
COL18A1	1.06381e-15	0.793924	0.979	0.813	1.79879e-11	Co1A	COL18A1
ZNF423	1.38589e-15	0.337858	0.216	0.031	2.3434e-11	Co1A	ZNF423
KRT7	1.41909e-15	-1.13007	0.67	0.921	2.39955e-11	Co1A	KRT7
S100A10	1.43445e-15	-0.95152	0.99	0.999	2.42551e-11	Co1A	S100A10
RCN2	1.88072e-15	0.648499	0.969	0.896	3.18011e-11	Co1A	RCN2
IL1R2	3.03878e-15	0.943167	0.412	0.121	5.13828e-11	Co1A	IL1R2
FAM171B	4.09919e-15	0.344314	0.186	0.023	6.93132e-11	Co1A	FAM171B
PPM1H	4.82143e-15	0.703997	0.649	0.301	8.15255e-11	Co1A	PPM1H
LAMA3	5.17028e-15	-0.93344	0.175	0.583	8.74242e-11	Co1A	LAMA3
LCN12	5.66409e-15	0.733765	0.495	0.177	9.57742e-11	Co1A	LCN12
CFI	6.85052e-15	0.83046	0.763	0.455	1.15835e-10	Co1A	CFI
SLC16A6	6.9923e-15	1.17015	0.464	0.162	1.18233e-10	Co1A	SLC16A6
LDOC1	7.32115e-15	0.353436	0.371	0.096	1.23793e-10	Co1A	LDOC1
DCDC2	7.87984e-15	0.913141	0.959	0.816	1.3324e-10	Co1A	DCDC2
CP	8.54138e-15	0.827151	0.99	0.877	1.44426e-10	Co1A	CP
MACROD2	9.01466e-15	-0.981777	0.33	0.714	1.52429e-10	Co1A	MACROD2
HIPK2	1.05475e-14	0.784973	0.856	0.592	1.78347e-10	Co1A	HIPK2
ATP6V1C2	1.51316e-14	0.448183	0.299	0.068	2.5586e-10	Co1A	ATP6V1C2
CYB5R1	1.63417e-14	1.04725	0.701	0.381	2.76322e-10	Co1A	CYB5R1
FAM181B	3.17123e-14	0.385679	0.361	0.096	5.36224e-10	Co1A	FAM181B
ITPR2	4.83191e-14	0.814167	0.814	0.516	8.17027e-10	Co1A	ITPR2
AC108752.1	5.07024e-14	0.358034	0.278	0.058	8.57326e-10	Co1A	AC108752.1
SPON1	5.13343e-14	0.795181	0.99	0.83	8.68011e-10	Co1A	SPON1
UACA	5.78518e-14	1.00145	0.969	0.892	9.78215e-10	Co1A	UACA
PRAME	1.36827e-13	-0.792879	0.021	0.411	2.3136e-09	Co1A	PRAME
RNASE1	1.60013e-13	1.37248	0.722	0.457	2.70565e-09	Co1A	RNASE1
COL25A1	1.6548e-13	0.287781	0.227	0.041	2.79811e-09	Co1A	COL25A1
ENTPD1	1.8095e-13	0.4551	0.361	0.104	3.05969e-09	Co1A	ENTPD1
AR	2.05883e-13	0.659489	0.505	0.198	3.48128e-09	Co1A	AR
ALDH6A1	2.08681e-13	0.654702	0.629	0.311	3.5286e-09	Co1A	ALDH6A1
MTRNR2L1	2.28052e-13	-0.721165	0.052	0.452	3.85613e-09	Co1A	MTRNR2L1
EPHX1	2.61499e-13	0.720201	0.876	0.643	4.42168e-09	Co1A	EPHX1
MBP	2.77204e-13	0.633902	0.969	0.885	4.68724e-09	Co1A	MBP
MZT2A	4.15552e-13	-0.707735	0.258	0.635	7.02657e-09	Co1A	MZT2A
LMO4	5.7302e-13	0.738704	0.99	0.841	9.6892e-09	Co1A	LMO4
IL18R1	7.65473e-13	0.352256	0.247	0.052	1.29434e-08	Co1A	IL18R1
RUNX3	1.52403e-12	0.73184	0.794	0.513	2.57698e-08	Co1A	RUNX3
NDRG2	1.71011e-12	0.565612	0.443	0.161	2.89163e-08	Co1A	NDRG2
TMEM158	1.91735e-12	0.277777	0.227	0.044	3.24205e-08	Co1A	TMEM158
ITGB4	2.13609e-12	-0.72593	0.423	0.745	3.61191e-08	Co1A	ITGB4
CCDC6	2.18724e-12	0.688662	0.897	0.722	3.6984e-08	Co1A	CCDC6
KCNG1	2.93718e-12	0.330419	0.278	0.067	4.96647e-08	Co1A	KCNG1
SIPA1L2	3.34172e-12	0.592718	0.526	0.227	5.65052e-08	Co1A	SIPA1L2
TNNC1	3.55145e-12	0.496522	0.34	0.097	6.00514e-08	Co1A	TNNC1
PCBD1	3.56572e-12	-0.635818	0.825	0.925	6.02927e-08	Co1A	PCBD1
PTMA	3.5685e-12	-0.544623	1	1	6.03398e-08	Co1A	PTMA
CAMK2D	3.59412e-12	0.564878	0.649	0.328	6.0773e-08	Co1A	CAMK2D
LY6E	4.3857e-12	0.709935	0.969	0.862	7.41578e-08	Co1A	LY6E
EYA2	5.08809e-12	0.612565	0.742	0.426	8.60345e-08	Co1A	EYA2
PKM	5.75756e-12	0.548129	1	1	9.73546e-08	Co1A	PKM
BCAT1	6.18778e-12	1.13826	0.918	0.772	1.04629e-07	Co1A	BCAT1
SSTR2	1.37486e-11	0.49752	0.381	0.133	2.32475e-07	Co1A	SSTR2
LINC00882	2.15169e-11	0.547324	0.32	0.098	3.63829e-07	Co1A	LINC00882
NKX6-2	2.15373e-11	0.497812	0.299	0.081	3.64174e-07	Co1A	NKX6-2
MCCC2	2.39585e-11	0.608217	0.773	0.521	4.05114e-07	Co1A	MCCC2
PDP1	2.98763e-11	0.576341	0.629	0.324	5.05178e-07	Co1A	PDP1
GLDC	3.43546e-11	0.300861	0.33	0.097	5.80901e-07	Co1A	GLDC
HLA-DQA1	3.71827e-11	-1.15464	0.134	0.469	6.28723e-07	Co1A	HLA-DQA1
HLA-DQA2	4.93227e-11	0.291687	0.165	0.027	8.33997e-07	Co1A	HLA-DQA2
MUC1	5.32145e-11	0.640342	1	0.997	8.99804e-07	Co1A	MUC1
MT1X	5.86985e-11	0.548089	0.629	0.321	9.92533e-07	Co1A	MT1X
TCF7L1	7.7613e-11	0.443186	0.443	0.173	1.31236e-06	Co1A	TCF7L1
FAT2	9.9868e-11	0.328009	0.32	0.096	1.68867e-06	Co1A	FAT2
AMT	1.26964e-10	0.302228	0.278	0.076	2.14684e-06	Co1A	AMT
CALM1	1.45896e-10	-0.768149	1	1	2.46696e-06	Co1A	CALM1
MAL2	1.51619e-10	-0.809344	0.804	0.936	2.56372e-06	Co1A	MAL2
ANXA1	1.97345e-10	-0.732733	0.928	0.983	3.3369e-06	Co1A	ANXA1
S100A14	2.06218e-10	-0.800892	0.711	0.881	3.48695e-06	Co1A	S100A14
C12orf75	2.22171e-10	0.718395	0.969	0.983	3.75669e-06	Co1A	C12orf75
FADS1	2.75776e-10	-0.855754	0.237	0.548	4.66309e-06	Co1A	FADS1
NPC2	3.09817e-10	0.5546	0.979	0.954	5.2387e-06	Co1A	NPC2
KRT19	4.09615e-10	-0.659386	1	0.998	6.92618e-06	Co1A	KRT19
TMSB10	6.03882e-10	0.283581	1	1	1.0211e-05	Co1A	TMSB10
WDR82	6.89182e-10	0.530285	0.866	0.664	1.16534e-05	Co1A	WDR82
EMC10	7.13765e-10	0.474213	0.897	0.806	1.20691e-05	Co1A	EMC10
ITFG1	7.31901e-10	0.469893	0.773	0.498	1.23757e-05	Co1A	ITFG1
MYLK	9.73813e-10	0.771174	0.68	0.421	1.64662e-05	Co1A	MYLK
PFKP	9.80616e-10	-0.594413	0.237	0.561	1.65812e-05	Co1A	PFKP
TMEM178A	1.04224e-09	0.296499	0.216	0.052	1.76233e-05	Co1A	TMEM178A
BHLHE41	1.36096e-09	0.463694	0.753	0.463	2.30125e-05	Co1A	BHLHE41
RPS8	1.41555e-09	-0.289754	1	1	2.39355e-05	Co1A	RPS8
CLDN1	1.53797e-09	-0.888978	0.278	0.596	2.60056e-05	Co1A	CLDN1
ITM2B	1.55811e-09	0.464012	1	0.999	2.63461e-05	Co1A	ITM2B
ERAP2	1.58631e-09	0.279328	0.32	0.103	2.68229e-05	Co1A	ERAP2
MALL	1.74894e-09	-0.934878	0.186	0.482	2.95728e-05	Co1A	MALL
TMEM106B	1.91364e-09	0.5415	0.897	0.742	3.23577e-05	Co1A	TMEM106B
DOC2B	1.96719e-09	0.538446	0.546	0.276	3.32633e-05	Co1A	DOC2B
SNRPB2	1.97521e-09	-0.576353	0.557	0.788	3.33988e-05	Co1A	SNRPB2
FAM155A	2.03569e-09	0.299853	0.258	0.072	3.44215e-05	Co1A	FAM155A
SPINT2	2.07208e-09	0.328636	1	1	3.50368e-05	Co1A	SPINT2
SMIM26	2.34338e-09	-0.569856	0.546	0.806	3.96243e-05	Co1A	SMIM26
PHF8	2.487e-09	0.578733	0.567	0.316	4.20527e-05	Co1A	PHF8
PPP2R1A	2.63737e-09	0.472548	0.918	0.818	4.45952e-05	Co1A	PPP2R1A
MT1G	2.7029e-09	0.647138	0.289	0.093	4.57033e-05	Co1A	MT1G
ANKS1A	2.79428e-09	0.742546	0.485	0.246	4.72485e-05	Co1A	ANKS1A
TCTN3	3.01179e-09	0.548178	0.68	0.419	5.09263e-05	Co1A	TCTN3
CDKN1A	3.10543e-09	-0.931601	0.351	0.634	5.25097e-05	Co1A	CDKN1A
PSAP	3.13928e-09	0.4963	0.99	0.933	5.3082e-05	Co1A	PSAP
EFHD2	3.58867e-09	-0.570393	0.33	0.632	6.06807e-05	Co1A	EFHD2
ANKRD34B	3.68736e-09	0.357525	0.34	0.123	6.23495e-05	Co1A	ANKRD34B
TMSB4X	4.02792e-09	-0.449457	1	1	6.81081e-05	Co1A	TMSB4X
PLPP3	4.14922e-09	0.568341	0.588	0.308	7.01591e-05	Co1A	PLPP3
FTH1	4.28078e-09	-0.394069	1	1	7.23837e-05	Co1A	FTH1
PIK3R1	4.47737e-09	0.564097	0.907	0.701	7.57078e-05	Co1A	PIK3R1
CMTM6	4.68682e-09	0.381429	1	1	7.92494e-05	Co1A	CMTM6
EHF	4.85299e-09	0.518068	0.948	0.881	8.20592e-05	Co1A	EHF
ATP6AP1	4.9819e-09	0.503841	0.887	0.73	8.4239e-05	Co1A	ATP6AP1
ALPP	5.09635e-09	1.65332	0.464	0.229	8.61743e-05	Co1A	ALPP
ALPG	5.55404e-09	0.694559	0.32	0.114	9.39132e-05	Co1A	ALPG
TGM2	5.67003e-09	-1.06105	0.196	0.509	9.58746e-05	Co1A	TGM2
CD70	6.44387e-09	-0.604175	0.052	0.34	0.000108959	Co1A	CD70
ENTPD3	6.57438e-09	0.418007	0.536	0.264	0.000111166	Co1A	ENTPD3
MT-ND5	6.83923e-09	0.343904	1	0.999	0.000115644	Co1A	MT-ND5
CLIC1	6.9663e-09	-0.505389	0.876	0.97	0.000117793	Co1A	CLIC1
MARCKSL1	8.20701e-09	0.61622	0.866	0.74	0.000138772	Co1A	MARCKSL1
VIM	8.71088e-09	0.807364	0.526	0.278	0.000147292	Co1A	VIM
SLC25A35	1.01883e-08	0.538594	0.464	0.213	0.000172274	Co1A	SLC25A35
RAB30	1.03836e-08	0.297314	0.186	0.044	0.000175576	Co1A	RAB30
TXNRD1	1.16624e-08	-0.754679	0.495	0.724	0.000197199	Co1A	TXNRD1
MZT2B	1.28032e-08	-0.547136	0.619	0.84	0.000216489	Co1A	MZT2B
FAM171A1	1.31475e-08	0.302021	0.309	0.109	0.000222312	Co1A	FAM171A1
PTPN4	1.59351e-08	0.577864	0.619	0.377	0.000269446	Co1A	PTPN4
CA8	1.75351e-08	0.464719	0.557	0.286	0.000296501	Co1A	CA8
KRT18	1.89649e-08	-0.903022	0.979	0.99	0.000320677	Co1A	KRT18
HOXB8	2.12105e-08	0.497067	0.856	0.694	0.000358649	Co1A	HOXB8
IL10	2.20882e-08	0.498961	0.289	0.103	0.00037349	Co1A	IL10
SNHG8	2.33941e-08	0.462683	0.928	0.859	0.00039557	Co1A	SNHG8
EEF1B2	2.35344e-08	-0.432024	0.99	0.993	0.000397942	Co1A	EEF1B2
AC016747.1	2.56251e-08	-0.505479	0.031	0.295	0.000433295	Co1A	AC016747.1
SDF4	2.62885e-08	0.496525	0.866	0.779	0.000444512	Co1A	SDF4
ADD3	2.70885e-08	0.583047	0.856	0.723	0.00045804	Co1A	ADD3
MAGED1	2.74525e-08	0.538399	0.835	0.612	0.000464194	Co1A	MAGED1
MAGT1	2.9293e-08	0.404609	0.835	0.656	0.000495316	Co1A	MAGT1
NCALD	3.18525e-08	0.525162	0.515	0.28	0.000538594	Co1A	NCALD
PLA2G12A	3.50092e-08	0.486506	0.814	0.604	0.000591971	Co1A	PLA2G12A
RHOF	3.9096e-08	-0.63962	0.227	0.492	0.000661074	Co1A	RHOF
C14orf132	3.93922e-08	-0.690255	0.072	0.34	0.000666082	Co1A	C14orf132
S100A16	4.05959e-08	-0.707659	0.732	0.897	0.000686435	Co1A	S100A16
MAGED2	4.31365e-08	0.450186	0.639	0.403	0.000729395	Co1A	MAGED2
ECI2	4.61209e-08	0.414563	0.66	0.392	0.000779858	Co1A	ECI2
XRN2	4.66283e-08	-0.483457	0.66	0.837	0.000788438	Co1A	XRN2
CXCL5	4.83694e-08	-0.804577	0.32	0.59	0.000817879	Co1A	CXCL5
ZNF770	4.95956e-08	0.433002	0.835	0.626	0.000838612	Co1A	ZNF770
NBL1	5.36868e-08	-0.503263	0.134	0.417	0.000907791	Co1A	NBL1
TSPAN14	5.6858e-08	0.47601	0.897	0.691	0.000961412	Co1A	TSPAN14
EMP2	5.84768e-08	-0.518619	0.464	0.72	0.000988784	Co1A	EMP2
GAPDH	6.1695e-08	-0.323337	1	1	0.0010432	Co1A	GAPDH
HSP90AB1	6.19924e-08	-0.424301	1	1	0.00104823	Co1A	HSP90AB1
HS6ST1	6.26384e-08	0.523672	0.918	0.796	0.00105915	Co1A	HS6ST1
GPRC5A	6.64167e-08	-0.892156	0.206	0.472	0.00112304	Co1A	GPRC5A
PRIM2	7.244e-08	0.407466	0.381	0.167	0.00122489	Co1A	PRIM2
ANK3	7.69752e-08	0.393111	0.598	0.331	0.00130157	Co1A	ANK3
CHST12	7.89541e-08	0.288233	0.381	0.161	0.00133503	Co1A	CHST12
TLR5	7.92796e-08	0.330398	0.371	0.156	0.00134054	Co1A	TLR5
STX18	8.11499e-08	0.761363	0.866	0.795	0.00137216	Co1A	STX18
USP46	8.27431e-08	0.448519	0.619	0.372	0.0013991	Co1A	USP46
FGFR1	8.48837e-08	0.320414	0.371	0.155	0.0014353	Co1A	FGFR1
PPP1R14B	8.64002e-08	-0.627646	0.68	0.844	0.00146094	Co1A	PPP1R14B
PLAAT4	8.64135e-08	-0.789444	0.371	0.611	0.00146117	Co1A	PLAAT4
LAPTM4B	8.83276e-08	0.529447	1	0.936	0.00149353	Co1A	LAPTM4B
TSPAN13	8.85367e-08	0.444683	0.784	0.562	0.00149707	Co1A	TSPAN13
SNX5	8.88016e-08	-0.527985	0.515	0.723	0.00150155	Co1A	SNX5
DAPL1	8.92279e-08	0.729182	0.34	0.146	0.00150875	Co1A	DAPL1
DNAJC15	9.16167e-08	-0.53206	0.804	0.913	0.00154915	Co1A	DNAJC15
NPR3	9.30012e-08	0.251151	0.175	0.044	0.00157256	Co1A	NPR3
FAM107B	9.42535e-08	-0.527516	0.794	0.946	0.00159373	Co1A	FAM107B
BTF3	9.61822e-08	-0.362748	0.99	0.999	0.00162635	Co1A	BTF3
MT-ND2	1.00697e-07	0.256978	1	0.999	0.00170268	Co1A	MT-ND2
SOX17	1.01618e-07	0.557599	0.876	0.745	0.00171826	Co1A	SOX17
C2orf74	1.03554e-07	-0.391858	0.01	0.249	0.001751	Co1A	C2orf74
HDLBP	1.07789e-07	0.415793	0.969	0.929	0.00182261	Co1A	HDLBP
KMT2C	1.11376e-07	0.600225	0.887	0.793	0.00188326	Co1A	KMT2C
ATP1B1	1.11827e-07	-0.523059	0.825	0.942	0.00189088	Co1A	ATP1B1
NECTIN3	1.1217e-07	0.546646	0.598	0.387	0.00189668	Co1A	NECTIN3
SEC22B	1.16993e-07	0.373218	0.701	0.447	0.00197824	Co1A	SEC22B
GCNT3	1.27276e-07	-0.575339	0.134	0.403	0.00215212	Co1A	GCNT3
TSPAN12	1.30105e-07	0.658276	0.763	0.633	0.00219995	Co1A	TSPAN12
CHGA	1.31962e-07	0.929741	0.351	0.156	0.00223134	Co1A	CHGA
PCLAF	1.32093e-07	-0.695387	0.392	0.652	0.00223356	Co1A	PCLAF
RPS16	1.33085e-07	-0.254901	1	1	0.00225034	Co1A	RPS16
HOMER2	1.45131e-07	0.433573	0.711	0.477	0.00245401	Co1A	HOMER2
LINC02762	1.52813e-07	0.303199	0.278	0.101	0.00258391	Co1A	LINC02762
CYP1A1	1.59584e-07	0.888222	0.402	0.194	0.00269841	Co1A	CYP1A1
HLA-C	1.89361e-07	0.46731	1	0.969	0.00320191	Co1A	HLA-C
PRKAR1A	1.96763e-07	0.355213	0.969	0.959	0.00332706	Co1A	PRKAR1A
PLP2	1.98313e-07	-0.463277	0.443	0.72	0.00335328	Co1A	PLP2
ATP6V1B2	2.03252e-07	0.479484	0.67	0.452	0.00343679	Co1A	ATP6V1B2
LPGAT1	2.05821e-07	0.492996	0.773	0.601	0.00348023	Co1A	LPGAT1
PFN1	2.1941e-07	-0.438705	1	1	0.00371	Co1A	PFN1
STMN1	2.28694e-07	-0.707656	0.753	0.87	0.00386699	Co1A	STMN1
ANXA2	2.35602e-07	-0.469201	1	1	0.00398379	Co1A	ANXA2
ADGRF1	2.61433e-07	-0.510436	0.01	0.238	0.00442057	Co1A	ADGRF1
ALDH1A1	2.64251e-07	0.593313	0.969	0.919	0.00446822	Co1A	ALDH1A1
C6orf15	2.6489e-07	0.51636	0.227	0.072	0.00447903	Co1A	C6orf15
EEF1A2	2.75499e-07	-0.449404	0.021	0.258	0.00465841	Co1A	EEF1A2
MLEC	2.8083e-07	0.391667	0.959	0.933	0.00474856	Co1A	MLEC
ANP32B	3.04174e-07	-0.576322	0.856	0.898	0.00514328	Co1A	ANP32B
ST6GALNAC1	3.05524e-07	0.515116	0.907	0.834	0.0051661	Co1A	ST6GALNAC1
SULT1A1	3.07768e-07	-0.368977	0.01	0.235	0.00520405	Co1A	SULT1A1
ATP7B	3.69901e-07	0.281689	0.351	0.147	0.00625466	Co1A	ATP7B
CDH6	3.8517e-07	0.510703	0.454	0.231	0.00651283	Co1A	CDH6
LDHA	3.86138e-07	-0.548055	0.907	0.968	0.00652921	Co1A	LDHA
MT-ND4	3.97187e-07	0.254829	1	0.999	0.00671603	Co1A	MT-ND4
CEP85L	3.99255e-07	0.270848	0.278	0.103	0.006751	Co1A	CEP85L
C12orf57	4.10345e-07	-0.451199	0.423	0.687	0.00693852	Co1A	C12orf57
UGDH	4.13026e-07	0.459846	0.701	0.482	0.00698386	Co1A	UGDH
GSR	4.14521e-07	0.511942	0.753	0.651	0.00700913	Co1A	GSR
HOXB3	4.15377e-07	0.44575	0.887	0.731	0.00702362	Co1A	HOXB3
CELF2	4.17942e-07	-0.532151	0.278	0.532	0.00706698	Co1A	CELF2
LINC01320	4.43729e-07	0.512353	0.99	0.918	0.00750301	Co1A	LINC01320
TMEM97	4.72837e-07	-0.52517	0.124	0.375	0.0079952	Co1A	TMEM97
APMAP	5.13814e-07	0.40706	0.577	0.348	0.00868808	Co1A	APMAP
PDZK1IP1	6.20113e-07	-0.814128	0.278	0.525	0.0104855	Co1A	PDZK1IP1
BCL2L1	6.39602e-07	-0.572521	0.536	0.75	0.010815	Co1A	BCL2L1
SRI	6.75049e-07	-0.453436	0.742	0.902	0.0114144	Co1A	SRI
EPPK1	7.16802e-07	-0.383724	0.052	0.283	0.0121204	Co1A	EPPK1
BEX3	7.21164e-07	0.358542	0.979	0.915	0.0121942	Co1A	BEX3
PPDPF	7.25505e-07	-0.349246	1	0.993	0.0122676	Co1A	PPDPF
DEFB1	7.34664e-07	0.670511	0.794	0.615	0.0124224	Co1A	DEFB1
S1PR2	7.57831e-07	0.270083	0.237	0.083	0.0128142	Co1A	S1PR2
PLOD2	7.80722e-07	-0.474046	0.113	0.357	0.0132012	Co1A	PLOD2
OTUD7B	8.06917e-07	0.393213	0.433	0.222	0.0136442	Co1A	OTUD7B
CTTN	8.74571e-07	-0.436963	0.505	0.74	0.0147881	Co1A	CTTN
GRINA	8.97492e-07	0.37801	0.763	0.547	0.0151757	Co1A	GRINA
SKAP2	9.07671e-07	-0.394267	0.144	0.4	0.0153478	Co1A	SKAP2
PGR	9.43029e-07	0.294943	0.186	0.054	0.0159457	Co1A	PGR
ITIH5	9.44944e-07	-0.678096	0.309	0.55	0.0159781	Co1A	ITIH5
CD44	9.99912e-07	-0.550349	0.299	0.543	0.0169075	Co1A	CD44
PLK2	1.05417e-06	-0.622613	0.454	0.664	0.0178249	Co1A	PLK2
IL32	1.06865e-06	0.871912	0.804	0.667	0.0180699	Co1A	IL32
ISG20	1.07714e-06	-0.497801	0.268	0.524	0.0182134	Co1A	ISG20
NNMT	1.08651e-06	0.305241	0.835	0.659	0.0183717	Co1A	NNMT
SOX5	1.19934e-06	0.416755	0.454	0.254	0.0202796	Co1A	SOX5
LAMP1	1.26049e-06	0.442115	0.938	0.848	0.0213136	Co1A	LAMP1
CTSO	1.30742e-06	0.326874	0.485	0.254	0.0221071	Co1A	CTSO
KIAA0040	1.37532e-06	-0.463491	0.227	0.477	0.0232554	Co1A	KIAA0040
TFAP2A	1.38043e-06	0.334851	0.361	0.165	0.0233417	Co1A	TFAP2A
CLTC	1.4457e-06	0.338365	0.979	0.946	0.0244453	Co1A	CLTC
RRBP1	1.49985e-06	-0.441225	0.711	0.853	0.025361	Co1A	RRBP1
SDCCAG8	1.51148e-06	-0.491698	0.433	0.63	0.0255577	Co1A	SDCCAG8
YIPF6	1.54658e-06	0.360358	0.763	0.524	0.026151	Co1A	YIPF6
TBC1D9	1.56215e-06	0.326267	0.443	0.226	0.0264143	Co1A	TBC1D9
EMX2OS	1.58942e-06	0.387769	0.598	0.353	0.0268755	Co1A	EMX2OS
CFH	1.59519e-06	0.424922	0.402	0.204	0.026973	Co1A	CFH
SCNN1A	1.67591e-06	0.399305	0.928	0.853	0.028338	Co1A	SCNN1A
DDX5	1.68866e-06	0.331948	1	0.999	0.0285535	Co1A	DDX5
RTN4	1.69793e-06	-0.386877	0.897	0.955	0.0287103	Co1A	RTN4
FSTL1	1.78352e-06	0.440703	0.588	0.379	0.0301576	Co1A	FSTL1
LYPD1	1.83461e-06	-0.51197	0.124	0.358	0.0310215	Co1A	LYPD1
MGAT3	1.84968e-06	0.347114	0.526	0.304	0.0312762	Co1A	MGAT3
SPATS2L	1.85581e-06	-0.45962	0.247	0.508	0.0313799	Co1A	SPATS2L
CX3CL1	1.87797e-06	0.36037	0.392	0.197	0.0317547	Co1A	CX3CL1
PRKCSH	1.88244e-06	0.402842	0.784	0.604	0.0318302	Co1A	PRKCSH
RPS19	1.95284e-06	-0.271912	1	1	0.0330206	Co1A	RPS19
GNAI1	1.97134e-06	-0.377887	0.175	0.431	0.0333334	Co1A	GNAI1
EBNA1BP2	2.18523e-06	-0.433209	0.381	0.626	0.03695	Co1A	EBNA1BP2
TNFSF9	2.26874e-06	-0.457037	0.093	0.323	0.0383622	Co1A	TNFSF9
TMOD3	2.29141e-06	-0.411876	0.701	0.89	0.0387455	Co1A	TMOD3
LINC02582	2.31124e-06	0.496346	0.742	0.587	0.0390808	Co1A	LINC02582
RANGRF	2.32507e-06	0.384395	0.639	0.404	0.0393146	Co1A	RANGRF
CKLF	2.43961e-06	-0.502351	0.392	0.612	0.0412514	Co1A	CKLF
PLTP	2.56888e-06	0.312841	0.433	0.224	0.0434372	Co1A	PLTP
MT-ND4L	2.5914e-06	0.373979	0.969	0.964	0.0438179	Co1A	MT-ND4L
PRNP	2.61617e-06	0.514228	0.691	0.524	0.0442368	Co1A	PRNP
UNC93A	2.78776e-06	-0.688273	0.165	0.395	0.0471383	Co1A	UNC93A
MYLIP	2.91137e-06	0.325257	0.546	0.326	0.0492284	Co1A	MYLIP
DACH1	2.92053e-06	0.268544	0.206	0.07	0.0493833	Co1A	DACH1
G3BP1	3.07737e-06	0.324832	0.99	0.961	0.0520353	Co1A	G3BP1
FBLN1	3.16566e-06	0.981394	0.742	0.641	0.0535281	Co1A	FBLN1
ZBTB10	3.21465e-06	0.337561	0.608	0.397	0.0543566	Co1A	ZBTB10
PCAT19	3.21968e-06	-0.544869	0.01	0.204	0.0544416	Co1A	PCAT19
TTC9	3.22992e-06	-0.404812	0.134	0.371	0.0546148	Co1A	TTC9
PLIN2	3.25463e-06	0.332274	0.371	0.183	0.0550326	Co1A	PLIN2
TUBB2A	3.27473e-06	0.389096	0.392	0.195	0.0553723	Co1A	TUBB2A
TRIM2	3.28184e-06	0.351887	0.845	0.71	0.0554927	Co1A	TRIM2
STEAP2	3.30181e-06	-0.376415	0.196	0.435	0.0558302	Co1A	STEAP2
GALNT10	3.32781e-06	0.384974	0.526	0.316	0.0562699	Co1A	GALNT10
SYK	3.38122e-06	-0.317688	0.124	0.362	0.057173	Co1A	SYK
CDA	3.50721e-06	-0.487802	0.072	0.289	0.0593034	Co1A	CDA
GRAMD2B	3.52906e-06	0.604142	0.784	0.623	0.0596728	Co1A	GRAMD2B
SLC16A3	3.66179e-06	-0.446158	0.247	0.498	0.0619172	Co1A	SLC16A3
CIRBP	3.85362e-06	0.389289	0.907	0.851	0.0651609	Co1A	CIRBP
PLAAT3	3.93854e-06	-0.42877	0.186	0.435	0.0665968	Co1A	PLAAT3
RPS27L	4.02083e-06	-0.425136	1	0.991	0.0679883	Co1A	RPS27L
DLX5	4.02273e-06	0.475692	0.536	0.344	0.0680203	Co1A	DLX5
HLA-DPA1	4.08057e-06	-0.753933	0.629	0.76	0.0689983	Co1A	HLA-DPA1
PROM1	4.2583e-06	0.443162	0.948	0.841	0.0720035	Co1A	PROM1
SEMA3C	4.33586e-06	0.499467	0.649	0.463	0.073315	Co1A	SEMA3C
ADGRL2	4.42264e-06	0.315996	0.34	0.162	0.0747823	Co1A	ADGRL2
ZNF677	4.43256e-06	0.266083	0.237	0.09	0.0749501	Co1A	ZNF677
WIPI1	4.46428e-06	0.335418	0.412	0.213	0.0754865	Co1A	WIPI1
GREB1	4.61411e-06	0.339049	0.33	0.154	0.07802	Co1A	GREB1
SPINK5	4.67926e-06	0.378431	0.33	0.158	0.0791216	Co1A	SPINK5
AAK1	4.68133e-06	0.373218	0.649	0.435	0.0791566	Co1A	AAK1
SYNGR1	4.74011e-06	0.276665	0.392	0.191	0.0801506	Co1A	SYNGR1
NENF	4.82853e-06	-0.35061	0.505	0.715	0.0816456	Co1A	NENF
ATP6V1F	5.02476e-06	-0.384903	0.814	0.919	0.0849637	Co1A	ATP6V1F
SLC7A5	5.14507e-06	-0.495435	0.165	0.394	0.0869981	Co1A	SLC7A5
SORD	5.29713e-06	0.445283	0.639	0.437	0.0895691	Co1A	SORD
SPECC1	5.4687e-06	0.435247	0.753	0.629	0.0924702	Co1A	SPECC1
CDKN2A	5.53888e-06	0.284151	0.505	0.28	0.093657	Co1A	CDKN2A
OBSL1	5.58376e-06	0.321588	0.402	0.209	0.0944157	Co1A	OBSL1
MECOM	5.67565e-06	0.410548	0.918	0.84	0.0959695	Co1A	MECOM
H2AFY	5.77731e-06	0.343792	0.979	0.954	0.0976885	Co1A	H2AFY
PCYOX1	5.9525e-06	0.336723	0.918	0.754	0.100651	Co1A	PCYOX1
KITLG	5.97881e-06	0.341965	0.381	0.195	0.101096	Co1A	KITLG
KRT8	6.08238e-06	-0.559491	1	0.998	0.102847	Co1A	KRT8
PTTG1	6.23831e-06	-0.652457	0.443	0.664	0.105484	Co1A	PTTG1
MT1F	6.27741e-06	0.571847	0.464	0.271	0.106145	Co1A	MT1F
CAPN2	6.41037e-06	-0.455371	0.515	0.699	0.108393	Co1A	CAPN2
MT1E	6.42776e-06	0.352913	0.464	0.258	0.108687	Co1A	MT1E
IFITM3	6.75997e-06	-0.536862	0.948	0.959	0.114304	Co1A	IFITM3
C1orf116	6.85577e-06	-0.398294	0.134	0.362	0.115924	Co1A	C1orf116
PTPN3	7.00785e-06	0.343889	0.649	0.437	0.118496	Co1A	PTPN3
PRSS16	7.17477e-06	-0.297273	0.052	0.261	0.121318	Co1A	PRSS16
KLC1	7.28388e-06	0.32203	0.608	0.387	0.123163	Co1A	KLC1
RBBP7	7.38862e-06	0.385544	0.845	0.762	0.124934	Co1A	RBBP7
HYAL2	7.44683e-06	0.399578	0.536	0.345	0.125918	Co1A	HYAL2
ANXA3	7.47585e-06	-0.645062	0.299	0.51	0.126409	Co1A	ANXA3
PPFIBP1	7.54482e-06	0.486947	0.784	0.678	0.127575	Co1A	PPFIBP1
PDZRN3	7.90314e-06	0.325485	0.289	0.129	0.133634	Co1A	PDZRN3
OTUB2	8.07534e-06	0.266961	0.268	0.111	0.136546	Co1A	OTUB2
ZBED2	8.13145e-06	-0.370844	0.082	0.293	0.137495	Co1A	ZBED2
GPRC5B	8.4535e-06	0.316803	0.299	0.138	0.14294	Co1A	GPRC5B
SELENOP	8.85231e-06	0.728664	0.804	0.671	0.149684	Co1A	SELENOP
NTMT1	8.943e-06	-0.415249	0.351	0.565	0.151217	Co1A	NTMT1
PRKX	9.1033e-06	-0.410597	0.289	0.53	0.153928	Co1A	PRKX
ARHGAP18	9.25395e-06	-0.652042	0.402	0.604	0.156475	Co1A	ARHGAP18
MET	9.4804e-06	-0.480682	0.495	0.679	0.160304	Co1A	MET
YBX1	9.70791e-06	-0.348282	1	0.999	0.164151	Co1A	YBX1
NUDT16	9.76155e-06	0.526722	0.526	0.348	0.165058	Co1A	NUDT16
CTSH	1.03037e-05	0.399004	0.515	0.321	0.174225	Co1A	CTSH
GRN	1.04753e-05	0.405403	0.887	0.754	0.177127	Co1A	GRN
RPSA	1.07666e-05	-0.273494	1	1	0.182053	Co1A	RPSA
GLIS3	1.10517e-05	0.506106	0.722	0.528	0.186873	Co1A	GLIS3
UBE2H	1.16603e-05	0.318558	0.918	0.895	0.197164	Co1A	UBE2H
ATOX1	1.21402e-05	0.393448	0.979	0.936	0.205278	Co1A	ATOX1
NDUFA4	1.22038e-05	0.313592	1	0.998	0.206353	Co1A	NDUFA4
GUCY1B1	1.32437e-05	0.305307	0.495	0.283	0.223937	Co1A	GUCY1B1
MICOS10	1.379e-05	-0.388445	0.948	0.972	0.233174	Co1A	MICOS10
MED31	1.4e-05	-0.420272	0.412	0.641	0.236725	Co1A	MED31
PRCP	1.41513e-05	0.344944	0.66	0.451	0.239284	Co1A	PRCP
EIF2S2	1.43659e-05	-0.353212	0.99	0.985	0.242914	Co1A	EIF2S2
RHOD	1.55135e-05	-0.439095	0.247	0.469	0.262318	Co1A	RHOD
BACE1	1.58399e-05	0.317448	0.567	0.356	0.267837	Co1A	BACE1
MDM2	1.62634e-05	-0.813266	0.577	0.688	0.274998	Co1A	MDM2
LIMS1	1.66053e-05	0.448378	0.907	0.855	0.280779	Co1A	LIMS1
INPP1	1.6696e-05	-0.351488	0.144	0.352	0.282312	Co1A	INPP1
KLK13	1.7104e-05	-0.380777	0.031	0.214	0.289211	Co1A	KLK13
TRIM33	1.72162e-05	0.381995	0.66	0.495	0.291108	Co1A	TRIM33
AP1S2	1.75438e-05	0.418493	0.856	0.693	0.296648	Co1A	AP1S2
SPINT1	1.79013e-05	0.296935	0.979	0.9	0.302693	Co1A	SPINT1
PHLDA2	1.81485e-05	-0.573144	0.309	0.527	0.306874	Co1A	PHLDA2
TTN-AS1	1.86023e-05	-0.294155	0.021	0.196	0.314546	Co1A	TTN-AS1
SERPINB1	1.86476e-05	-0.379364	0.845	0.928	0.315312	Co1A	SERPINB1
CD24	1.89657e-05	0.257162	1	1	0.320692	Co1A	CD24
TBC1D16	2.00848e-05	0.271752	0.464	0.258	0.339614	Co1A	TBC1D16
SLC7A2	2.11011e-05	0.631426	0.897	0.817	0.356798	Co1A	SLC7A2
SLC4A7	2.18404e-05	0.396026	0.732	0.574	0.369299	Co1A	SLC4A7
ETHE1	2.56515e-05	-0.42528	0.495	0.686	0.433741	Co1A	ETHE1
CCNG2	2.61135e-05	0.315841	0.66	0.466	0.441552	Co1A	CCNG2
ATP8B1	2.61824e-05	-0.348517	0.216	0.437	0.442718	Co1A	ATP8B1
NPM1	2.64568e-05	-0.375856	1	1	0.447357	Co1A	NPM1
CAVIN1	2.6647e-05	-0.476177	0.196	0.394	0.450574	Co1A	CAVIN1
FYTTD1	2.7132e-05	0.411837	0.701	0.547	0.458774	Co1A	FYTTD1
LRP6	2.79458e-05	0.325048	0.577	0.373	0.472535	Co1A	LRP6
AMD1	2.87676e-05	0.319831	0.918	0.842	0.486432	Co1A	AMD1
SEL1L3	2.94339e-05	0.436935	0.495	0.317	0.497698	Co1A	SEL1L3
SESN3	2.94714e-05	0.398702	0.515	0.329	0.498332	Co1A	SESN3
ELK3	2.96744e-05	-0.406299	0.124	0.322	0.501765	Co1A	ELK3
EVL	2.96884e-05	0.250371	0.392	0.209	0.502002	Co1A	EVL
CTSE	3.00866e-05	-0.293907	0	0.155	0.508734	Co1A	CTSE
IL6R	3.02054e-05	-0.354491	0.144	0.349	0.510744	Co1A	IL6R
GSTP1	3.02224e-05	-0.352572	0.99	1	0.511031	Co1A	GSTP1
SNU13	3.15334e-05	-0.343466	0.948	0.972	0.533198	Co1A	SNU13
RFLNB	3.19302e-05	0.26844	0.247	0.108	0.539908	Co1A	RFLNB
CEP126	3.20825e-05	-0.673499	0.031	0.2	0.542483	Co1A	CEP126
CTNNB1	3.32491e-05	0.305725	0.938	0.863	0.562208	Co1A	CTNNB1
USP22	3.32923e-05	0.300716	0.866	0.764	0.562939	Co1A	USP22
SMAP2	3.45954e-05	0.342574	0.526	0.331	0.584974	Co1A	SMAP2
HMGA1	3.50423e-05	-0.56116	0.804	0.875	0.592531	Co1A	HMGA1
TKT	3.56742e-05	-0.270641	1	0.994	0.603215	Co1A	TKT
PYCARD	3.59251e-05	-0.354098	0.196	0.411	0.607457	Co1A	PYCARD
ARHGEF28	3.60331e-05	-0.302227	0.041	0.217	0.609283	Co1A	ARHGEF28
RBP1	3.61605e-05	-0.587337	0.34	0.53	0.611437	Co1A	RBP1
SFN	3.73318e-05	-0.529447	0.567	0.739	0.631243	Co1A	SFN
DEK	3.8455e-05	-0.429448	0.866	0.942	0.650235	Co1A	DEK
MAPK1IP1L	3.98056e-05	0.329526	0.876	0.727	0.673072	Co1A	MAPK1IP1L
MATN2	3.99593e-05	0.257302	0.278	0.129	0.675672	Co1A	MATN2
LAMB3	4.00799e-05	-0.466848	0.588	0.776	0.677712	Co1A	LAMB3
SMYD2	4.05878e-05	0.257531	0.515	0.302	0.6863	Co1A	SMYD2
HEXA	4.12096e-05	0.277418	0.619	0.408	0.696813	Co1A	HEXA
SDF2	4.13616e-05	0.291206	0.588	0.386	0.699384	Co1A	SDF2
TGFB2	4.18138e-05	-0.284774	0.021	0.184	0.70703	Co1A	TGFB2
CENPX	4.42793e-05	-0.38417	0.454	0.649	0.748719	Co1A	CENPX
SAT2	4.52231e-05	0.288642	0.691	0.498	0.764677	Co1A	SAT2
NHSL1	4.58206e-05	-0.385981	0.227	0.429	0.77478	Co1A	NHSL1
AL079338.1	4.59421e-05	-0.549456	0.691	0.781	0.776835	Co1A	AL079338.1
ENPP1	4.68745e-05	0.285542	0.351	0.178	0.792601	Co1A	ENPP1
PGRMC1	4.69351e-05	0.316216	0.804	0.7	0.793625	Co1A	PGRMC1
PAPSS1	4.69361e-05	0.38884	0.856	0.722	0.793643	Co1A	PAPSS1
PKP2	4.72545e-05	0.357584	0.711	0.531	0.799026	Co1A	PKP2
SNRPB	4.76586e-05	-0.405859	0.794	0.873	0.805859	Co1A	SNRPB
GSTO1	4.81816e-05	-0.371297	0.464	0.686	0.814702	Co1A	GSTO1
CPD	4.8194e-05	0.340402	0.897	0.838	0.814913	Co1A	CPD
INAVA	4.91639e-05	-0.301786	0.175	0.389	0.831313	Co1A	INAVA
QPCT	4.92456e-05	-0.270634	0.031	0.2	0.832693	Co1A	QPCT
FNDC3B	5.03317e-05	0.429081	0.897	0.804	0.851059	Co1A	FNDC3B
SUPT4H1	5.12725e-05	-0.364544	0.433	0.621	0.866967	Co1A	SUPT4H1
A4GALT	5.2205e-05	0.326614	0.536	0.345	0.882735	Co1A	A4GALT
PPIC	5.23185e-05	0.366227	0.866	0.795	0.884654	Co1A	PPIC
FZD10	5.31386e-05	0.250541	0.34	0.173	0.898521	Co1A	FZD10
AL161431.1	5.32285e-05	-0.50909	0.227	0.446	0.900041	Co1A	AL161431.1
IFITM2	5.34231e-05	-0.41813	0.186	0.394	0.903331	Co1A	IFITM2
MISP	5.46157e-05	-0.289952	0.082	0.269	0.923496	Co1A	MISP
BEX4	5.49642e-05	0.282037	0.485	0.289	0.929389	Co1A	BEX4
EZR	5.50002e-05	-0.422067	0.99	0.998	0.929999	Co1A	EZR
MYEOV	5.5168e-05	-0.367889	0.082	0.264	0.932836	Co1A	MYEOV
S100A13	5.75172e-05	-0.353931	0.804	0.942	0.972559	Co1A	S100A13
SMAD3	5.8102e-05	-0.384805	0.258	0.469	0.982446	Co1A	SMAD3
ASAH1	5.83107e-05	0.430972	0.804	0.733	0.985976	Co1A	ASAH1
CNOT11	5.97043e-05	0.42873	0.66	0.504	1	Co1A	CNOT11
DNPH1	6.00806e-05	-0.354806	0.402	0.597	1	Co1A	DNPH1
RAD50	6.0323e-05	-0.344398	0.495	0.723	1	Co1A	RAD50
DDB2	6.1135e-05	-0.321138	0.144	0.338	1	Co1A	DDB2
LGR4	6.13746e-05	0.65282	0.66	0.606	1	Co1A	LGR4
LMO7	6.21699e-05	-0.45947	0.34	0.518	1	Co1A	LMO7
CERT1	6.26259e-05	0.317022	0.897	0.823	1	Co1A	CERT1
ACAA2	6.42013e-05	-0.320267	0.206	0.406	1	Co1A	ACAA2
LRRN1	6.48642e-05	-0.302265	0.052	0.222	1	Co1A	LRRN1
IDH2	6.58747e-05	-0.356159	0.351	0.568	1	Co1A	IDH2
PDCD4	6.6043e-05	0.352433	0.66	0.462	1	Co1A	PDCD4
AFAP1L2	6.73435e-05	-0.307342	0.113	0.3	1	Co1A	AFAP1L2
TMEM184B	6.76726e-05	0.352649	0.557	0.375	1	Co1A	TMEM184B
VPS35	6.79775e-05	-0.350383	0.835	0.911	1	Co1A	VPS35
GLS	6.98829e-05	-0.470325	0.454	0.657	1	Co1A	GLS
MFSD1	7.04915e-05	0.325141	0.526	0.338	1	Co1A	MFSD1
SRGAP3	7.31198e-05	-0.443131	0.454	0.632	1	Co1A	SRGAP3
SMIM6	7.36446e-05	-0.705117	0.144	0.331	1	Co1A	SMIM6
BMP7	7.36456e-05	0.364808	0.526	0.353	1	Co1A	BMP7
NTHL1	7.43498e-05	-0.291343	0.093	0.278	1	Co1A	NTHL1
IRS1	7.43971e-05	0.353768	0.526	0.34	1	Co1A	IRS1
LMNA	7.45326e-05	-0.387065	0.814	0.889	1	Co1A	LMNA
TIMP2	7.6757e-05	-0.462112	0.216	0.415	1	Co1A	TIMP2
ANXA4	7.70541e-05	-0.564008	0.948	0.985	1	Co1A	ANXA4
SMIM27	7.74551e-05	0.251767	0.371	0.2	1	Co1A	SMIM27
NAPRT	7.80719e-05	-0.254574	0.041	0.206	1	Co1A	NAPRT
BNIP3	7.91884e-05	-0.374309	0.588	0.75	1	Co1A	BNIP3
SLC39A9	7.99468e-05	0.270162	0.67	0.474	1	Co1A	SLC39A9
PPP1CB	8.01679e-05	0.295171	0.99	0.969	1	Co1A	PPP1CB
MMP7	8.15732e-05	-0.651963	0.948	0.944	1	Co1A	MMP7
PTGS1	8.39414e-05	0.340773	0.392	0.22	1	Co1A	PTGS1
RARRES2	8.68223e-05	-0.304537	0.742	0.856	1	Co1A	RARRES2
SEC61A1	8.94627e-05	0.311473	0.784	0.615	1	Co1A	SEC61A1
IAH1	9.22121e-05	-0.325668	0.464	0.625	1	Co1A	IAH1
HDGF	9.29074e-05	-0.387264	0.753	0.841	1	Co1A	HDGF
SLC44A4	9.45629e-05	-0.657243	0.237	0.419	1	Co1A	SLC44A4
SEPTIN2	9.73596e-05	0.259675	0.959	0.943	1	Co1A	SEPTIN2
DPYSL2	9.80727e-05	-0.355881	0.165	0.35	1	Co1A	DPYSL2
IDI1	9.8342e-05	-0.451893	0.67	0.793	1	Co1A	IDI1
ITGA3	9.85484e-05	-0.457986	0.474	0.652	1	Co1A	ITGA3
TSPYL1	9.96838e-05	0.411683	0.732	0.604	1	Co1A	TSPYL1
ECHS1	0.000102671	0.287728	0.969	0.862	1	Co1A	ECHS1
CRNKL1	0.000102807	-0.2685	0.134	0.33	1	Co1A	CRNKL1
JUN	0.000104515	0.576426	0.68	0.55	1	Co1A	JUN
TACC2	0.000106645	-0.606183	0.165	0.346	1	Co1A	TACC2
CERS6	0.000106853	0.302751	0.577	0.397	1	Co1A	CERS6
NET1	0.000107023	-0.395619	0.412	0.596	1	Co1A	NET1
GABRP	0.000109389	-0.315279	0.031	0.185	1	Co1A	GABRP
DCTN6	0.00010982	-0.302117	0.278	0.482	1	Co1A	DCTN6
ELP3	0.000110655	0.444063	0.423	0.263	1	Co1A	ELP3
PPIA	0.000112247	-0.280537	1	1	1	Co1A	PPIA
MGAT4A	0.000113841	0.309541	0.66	0.492	1	Co1A	MGAT4A
CTDSPL	0.000114941	-0.345222	0.299	0.491	1	Co1A	CTDSPL
TXNDC5	0.000118435	0.371832	0.68	0.546	1	Co1A	TXNDC5
CYB5R3	0.000119435	0.316726	0.876	0.861	1	Co1A	CYB5R3
TMPO	0.000119807	-0.491742	0.454	0.633	1	Co1A	TMPO
ST13	0.000122573	-0.275934	0.99	0.99	1	Co1A	ST13
RALBP1	0.000122808	-0.321553	0.887	0.925	1	Co1A	RALBP1
PDXK	0.00012434	-0.412766	0.66	0.803	1	Co1A	PDXK
SLC44A3	0.000127454	-0.271718	0.103	0.283	1	Co1A	SLC44A3
RBPJ	0.000127575	-0.321725	0.546	0.736	1	Co1A	RBPJ
ESRRG	0.000128354	0.454685	0.412	0.267	1	Co1A	ESRRG
TIMP1	0.000130984	-0.344258	0.588	0.795	1	Co1A	TIMP1
F3	0.000137463	0.623125	0.567	0.418	1	Co1A	F3
RBM17	0.000137882	-0.354192	0.619	0.78	1	Co1A	RBM17
MRPL54	0.000138772	-0.351488	0.588	0.72	1	Co1A	MRPL54
EIF1	0.000143221	-0.2654	1	1	1	Co1A	EIF1
GNAS	0.000143391	0.303274	1	0.995	1	Co1A	GNAS
PADI1	0.000144054	-0.402145	0.082	0.253	1	Co1A	PADI1
HMGB2	0.000145308	-0.621669	0.351	0.526	1	Co1A	HMGB2
LAMP2	0.000146826	0.29289	0.835	0.693	1	Co1A	LAMP2
PPP1R14C	0.000148951	-0.287648	0.031	0.181	1	Co1A	PPP1R14C
TRHDE-AS1	0.000153518	0.355087	0.443	0.273	1	Co1A	TRHDE-AS1
ATP6AP2	0.000153764	0.266432	0.887	0.81	1	Co1A	ATP6AP2
KIZ	0.00016147	-0.306128	0.134	0.323	1	Co1A	KIZ
NR1D2	0.000164761	0.283888	0.402	0.238	1	Co1A	NR1D2
SCEL	0.00016485	-0.492507	0.155	0.337	1	Co1A	SCEL
HLA-DPB1	0.000164945	-0.6236	0.412	0.567	1	Co1A	HLA-DPB1
BID	0.000165471	-0.296644	0.113	0.292	1	Co1A	BID
PARD3	0.000166403	-0.296003	0.247	0.451	1	Co1A	PARD3
CALD1	0.000168665	0.279522	0.536	0.345	1	Co1A	CALD1
GSTO2	0.000171936	-0.322296	0.206	0.396	1	Co1A	GSTO2
DCBLD2	0.000174033	-0.675036	0.814	0.849	1	Co1A	DCBLD2
ELOVL5	0.000175759	0.347488	0.732	0.618	1	Co1A	ELOVL5
ZFP36L1	0.00017783	0.382401	0.959	0.889	1	Co1A	ZFP36L1
BSG	0.000180653	0.282519	0.979	0.939	1	Co1A	BSG
EGFR	0.000181276	-0.318664	0.237	0.425	1	Co1A	EGFR
SQSTM1	0.000183764	0.259954	0.825	0.737	1	Co1A	SQSTM1
SCNN1G	0.000186281	0.396716	0.289	0.151	1	Co1A	SCNN1G
CTSA	0.000187129	0.312002	0.598	0.455	1	Co1A	CTSA
PPP3CA	0.000190271	0.342574	0.711	0.563	1	Co1A	PPP3CA
PTGES3	0.000191172	-0.385761	0.969	0.985	1	Co1A	PTGES3
HERPUD1	0.000191211	0.270101	0.691	0.584	1	Co1A	HERPUD1
NRCAM	0.000191591	0.283288	0.474	0.302	1	Co1A	NRCAM
NCKAP1	0.000197411	0.296443	0.825	0.758	1	Co1A	NCKAP1
ARF3	0.000199615	0.275932	0.866	0.788	1	Co1A	ARF3
GCNT2	0.000201282	0.287864	0.381	0.226	1	Co1A	GCNT2
IFT22	0.000202982	-0.41801	0.423	0.632	1	Co1A	IFT22
IK	0.000207579	-0.538908	0.763	0.838	1	Co1A	IK
LAMC2	0.000210265	-0.507729	0.443	0.642	1	Co1A	LAMC2
C9orf24	0.000211441	-1.45455	0.021	0.158	1	Co1A	C9orf24
PHKB	0.000213743	0.360687	0.732	0.596	1	Co1A	PHKB
COX14	0.000216163	0.289255	0.938	0.833	1	Co1A	COX14
DHRS3	0.000219058	0.459201	0.907	0.84	1	Co1A	DHRS3
SYTL1	0.000222499	-0.296003	0.165	0.351	1	Co1A	SYTL1
TCF4	0.000224834	0.289305	0.206	0.092	1	Co1A	TCF4
IL18	0.000225343	-0.426675	0.371	0.537	1	Co1A	IL18
INPP4B	0.000225807	-0.27887	0.041	0.192	1	Co1A	INPP4B
CIITA	0.000227966	-0.462565	0.227	0.408	1	Co1A	CIITA
RALGAPA2	0.000228202	-0.315406	0.371	0.581	1	Co1A	RALGAPA2
XPR1	0.000234235	0.277024	0.567	0.386	1	Co1A	XPR1
NAA20	0.000235179	-0.317247	0.351	0.54	1	Co1A	NAA20
LIF	0.000238721	-0.419101	0.175	0.36	1	Co1A	LIF
MRPL11	0.000242043	-0.350062	0.412	0.57	1	Co1A	MRPL11
CCT2	0.00024276	-0.390616	0.835	0.911	1	Co1A	CCT2
HLA-DOA	0.000247969	-0.353249	0.134	0.307	1	Co1A	HLA-DOA
PHF5A	0.000255714	-0.308312	0.216	0.395	1	Co1A	PHF5A
LITAF	0.000255995	-0.321167	0.856	0.929	1	Co1A	LITAF
FAM20A	0.000260264	0.297984	0.722	0.528	1	Co1A	FAM20A
NME3	0.000261206	0.308311	0.711	0.537	1	Co1A	NME3
FNBP1	0.000261707	0.269683	0.794	0.607	1	Co1A	FNBP1
ACSS2	0.000262537	0.304055	0.423	0.278	1	Co1A	ACSS2
H3F3B	0.000265401	-0.262546	1	1	1	Co1A	H3F3B
TSC22D4	0.000270537	-0.284701	0.134	0.306	1	Co1A	TSC22D4
AK4	0.000276427	0.401461	0.691	0.548	1	Co1A	AK4
S100A4	0.000277064	-0.55269	0.969	0.964	1	Co1A	S100A4
IGBP1	0.000281027	-0.309487	0.392	0.581	1	Co1A	IGBP1
FGF18	0.000285292	-0.54464	0.619	0.724	1	Co1A	FGF18
POLR2L	0.000286484	-0.268267	1	0.998	1	Co1A	POLR2L
DYNLL1	0.000287942	-0.583058	1	0.999	1	Co1A	DYNLL1
STEAP1	0.000288338	-0.28626	0.134	0.311	1	Co1A	STEAP1
PSMA7	0.000289279	-0.358647	0.979	0.973	1	Co1A	PSMA7
LRIG1	0.000296145	0.291366	0.691	0.47	1	Co1A	LRIG1
GLRX	0.000305479	0.319222	0.505	0.337	1	Co1A	GLRX
SLC11A2	0.000307779	0.388432	0.536	0.374	1	Co1A	SLC11A2
REPS2	0.00030916	0.309459	0.309	0.167	1	Co1A	REPS2
RRM2	0.000318365	-0.573245	0.186	0.358	1	Co1A	RRM2
USP1	0.000330928	-0.407744	0.34	0.505	1	Co1A	USP1
ANKZF1	0.000331807	-0.265864	0.103	0.271	1	Co1A	ANKZF1
ARHGAP35	0.000341403	0.31566	0.619	0.465	1	Co1A	ARHGAP35
SLC25A29	0.000341926	0.339589	0.557	0.386	1	Co1A	SLC25A29
TPM3	0.000343305	-0.329535	0.979	0.986	1	Co1A	TPM3
VPS13D	0.000345211	0.392264	0.588	0.433	1	Co1A	VPS13D
S100A6	0.00034551	-0.377542	1	1	1	Co1A	S100A6
RAB11FIP1	0.000345655	-0.550478	0.608	0.732	1	Co1A	RAB11FIP1
CSRP2	0.000348647	0.321701	0.443	0.306	1	Co1A	CSRP2
EMX2	0.000352856	0.330118	0.701	0.555	1	Co1A	EMX2
BLVRB	0.000353052	-0.312765	0.33	0.513	1	Co1A	BLVRB
ARHGAP23	0.000353522	-0.279656	0.072	0.227	1	Co1A	ARHGAP23
FAR1	0.00035412	0.318728	0.753	0.659	1	Co1A	FAR1
RAN	0.000354486	-0.446077	0.959	0.984	1	Co1A	RAN
MTHFD2	0.000356626	0.292459	0.835	0.715	1	Co1A	MTHFD2
HSP90B1	0.000359448	-0.350793	1	0.997	1	Co1A	HSP90B1
ROMO1	0.000366074	0.259854	1	0.964	1	Co1A	ROMO1
NR2F1	0.000367786	-0.337078	0.093	0.256	1	Co1A	NR2F1
TYMS	0.000368354	-0.558947	0.237	0.39	1	Co1A	TYMS
E2F7	0.00038208	-0.300924	0.021	0.154	1	Co1A	E2F7
RDH10	0.000386358	0.514945	0.639	0.516	1	Co1A	RDH10
RANBP2	0.000391286	0.309607	0.773	0.691	1	Co1A	RANBP2
MRPL23	0.000392169	-0.291481	0.186	0.358	1	Co1A	MRPL23
TCEAL9	0.00039411	0.27407	0.845	0.736	1	Co1A	TCEAL9
PHB	0.000396558	-0.326262	0.67	0.774	1	Co1A	PHB
CNKSR3	0.00039897	0.360233	0.443	0.292	1	Co1A	CNKSR3
MYL6B	0.000399824	0.268781	0.794	0.657	1	Co1A	MYL6B
ODF3B	0.000401308	-0.687998	0.052	0.191	1	Co1A	ODF3B
RANBP1	0.000405648	-0.538922	0.763	0.818	1	Co1A	RANBP1
TBRG1	0.000410962	-0.254781	0.237	0.429	1	Co1A	TBRG1
DPP4	0.000414753	-0.39674	0.144	0.309	1	Co1A	DPP4
SNW1	0.000414775	-0.322625	0.515	0.656	1	Co1A	SNW1
RUVBL2	0.000418201	-0.367713	0.381	0.549	1	Co1A	RUVBL2
FAM91A1	0.000430152	0.289197	0.711	0.585	1	Co1A	FAM91A1
GPSM2	0.000431765	-0.2542	0.082	0.241	1	Co1A	GPSM2
CMTM7	0.000434701	0.318246	0.753	0.686	1	Co1A	CMTM7
SSBP1	0.000446622	-0.266957	0.897	0.929	1	Co1A	SSBP1
TMEM120B	0.000451292	-0.303825	0.165	0.331	1	Co1A	TMEM120B
FOXP1	0.000454705	-0.36104	0.392	0.578	1	Co1A	FOXP1
PSMB9	0.000455969	-0.282933	0.134	0.307	1	Co1A	PSMB9
TPPP3	0.000462169	-1.81483	0.041	0.174	1	Co1A	TPPP3
TUSC3	0.000462899	0.276869	0.784	0.657	1	Co1A	TUSC3
ALDH18A1	0.00046458	0.333425	0.608	0.477	1	Co1A	ALDH18A1
SNHG19	0.000470926	-0.394596	0.454	0.598	1	Co1A	SNHG19
IQCD	0.000471376	-0.512959	0.134	0.292	1	Co1A	IQCD
MYO6	0.000477884	0.290971	0.825	0.776	1	Co1A	MYO6
LINC01578	0.000485743	0.274527	0.691	0.546	1	Co1A	LINC01578
CACYBP	0.00049263	-0.365381	0.68	0.752	1	Co1A	CACYBP
GARS	0.000493718	-0.316838	0.515	0.696	1	Co1A	GARS
C20orf85	0.000495939	-1.63434	0.031	0.159	1	Co1A	C20orf85
SPEF2	0.00050125	-0.406246	0.072	0.218	1	Co1A	SPEF2
WWTR1	0.000503202	0.343669	0.763	0.612	1	Co1A	WWTR1
PSMB8	0.000505966	-0.29207	0.371	0.562	1	Co1A	PSMB8
UBXN1	0.000510849	-0.309304	0.485	0.635	1	Co1A	UBXN1
MT-ATP8	0.00051303	0.336633	0.887	0.811	1	Co1A	MT-ATP8
SUCLG2	0.000516622	0.303871	0.753	0.613	1	Co1A	SUCLG2
FDFT1	0.000525298	-0.379384	0.856	0.922	1	Co1A	FDFT1
ST14	0.000527359	0.307154	0.814	0.724	1	Co1A	ST14
TSKU	0.000530364	0.276575	0.33	0.194	1	Co1A	TSKU
SAP30	0.000531242	-0.254685	0.103	0.261	1	Co1A	SAP30
NAPEPLD	0.000533305	-0.340236	0.309	0.474	1	Co1A	NAPEPLD
TK1	0.00053603	-0.441169	0.206	0.371	1	Co1A	TK1
MME	0.000543999	0.283987	0.371	0.221	1	Co1A	MME
ATP2C1	0.000546744	0.341186	0.619	0.488	1	Co1A	ATP2C1
EIF4EBP1	0.000548228	-0.341121	0.33	0.487	1	Co1A	EIF4EBP1
CHORDC1	0.000555799	-0.404692	0.392	0.552	1	Co1A	CHORDC1
CAPG	0.000556794	-0.355502	0.309	0.479	1	Co1A	CAPG
STOM	0.000563605	-0.613063	0.052	0.187	1	Co1A	STOM
FAM183A	0.000564636	-1.10436	0.041	0.17	1	Co1A	FAM183A
SPTBN1	0.000570476	-0.464123	0.66	0.794	1	Co1A	SPTBN1
CHPF	0.000571848	0.394389	0.567	0.444	1	Co1A	CHPF
MUC4	0.000572793	-0.451056	0.443	0.612	1	Co1A	MUC4
SNHG32	0.000583758	0.272487	0.763	0.623	1	Co1A	SNHG32
LLGL2	0.000585596	-0.285938	0.402	0.59	1	Co1A	LLGL2
ZNF608	0.000590948	0.272222	0.557	0.381	1	Co1A	ZNF608
DYDC2	0.000591174	-0.635101	0.052	0.188	1	Co1A	DYDC2
PNRC1	0.000596154	0.30507	0.794	0.687	1	Co1A	PNRC1
ZMYND10	0.000603553	-0.612651	0.041	0.171	1	Co1A	ZMYND10
SLC3A2	0.000608341	-0.420371	0.289	0.459	1	Co1A	SLC3A2
UXT	0.000610241	-0.316819	0.649	0.804	1	Co1A	UXT
KIF4A	0.00061228	-0.27106	0.062	0.209	1	Co1A	KIF4A
KLK6	0.000614043	-0.29962	0.031	0.162	1	Co1A	KLK6
MAGEF1	0.000615753	0.260508	0.639	0.467	1	Co1A	MAGEF1
HNRNPA0	0.000617057	0.250832	0.866	0.8	1	Co1A	HNRNPA0
RCN1	0.000618947	0.275374	0.794	0.663	1	Co1A	RCN1
CEBPB	0.000636789	0.290918	0.794	0.713	1	Co1A	CEBPB
USP33	0.000652455	-0.2783	0.34	0.511	1	Co1A	USP33
TRIM38	0.000659918	0.312002	0.557	0.413	1	Co1A	TRIM38
APOBEC3C	0.000674846	0.276575	0.34	0.203	1	Co1A	APOBEC3C
BAG2	0.000686439	0.258486	0.454	0.297	1	Co1A	BAG2
FAM234A	0.000697454	0.275092	0.66	0.51	1	Co1A	FAM234A
SSR1	0.000697503	0.29181	0.918	0.869	1	Co1A	SSR1
GTSE1	0.000704311	-0.338549	0.072	0.22	1	Co1A	GTSE1
SCD	0.000705496	-0.448171	0.814	0.854	1	Co1A	SCD
RSPH3	0.00073103	-0.420687	0.34	0.502	1	Co1A	RSPH3
SDC2	0.000736333	0.359527	0.474	0.346	1	Co1A	SDC2
RPS6KB2	0.000738119	-0.25942	0.196	0.359	1	Co1A	RPS6KB2
CCDC34	0.000742317	-0.368032	0.309	0.479	1	Co1A	CCDC34
TMEM173	0.000750425	-0.308468	0.124	0.279	1	Co1A	TMEM173
ILK	0.000784034	-0.263003	0.34	0.524	1	Co1A	ILK
TMEM45B	0.000792455	-0.294263	0.124	0.279	1	Co1A	TMEM45B
TEAD1	0.000796208	-0.308077	0.794	0.87	1	Co1A	TEAD1
EPAS1	0.00080093	0.273829	0.505	0.349	1	Co1A	EPAS1
SLC2A1	0.000806231	-0.318992	0.526	0.657	1	Co1A	SLC2A1
RUVBL1	0.000820179	-0.419368	0.454	0.607	1	Co1A	RUVBL1
SLC66A3	0.000827045	0.294396	0.412	0.27	1	Co1A	SLC66A3
SERINC5	0.000827317	0.335418	0.907	0.834	1	Co1A	SERINC5
ACYP1	0.000839777	-0.286436	0.155	0.313	1	Co1A	ACYP1
HLA-DMA	0.000844025	-0.460695	0.907	0.873	1	Co1A	HLA-DMA
SNRPD1	0.000863896	-0.374881	0.794	0.879	1	Co1A	SNRPD1
POFUT1	0.000866843	0.329978	0.351	0.227	1	Co1A	POFUT1
UBR3	0.000867377	0.281542	0.608	0.451	1	Co1A	UBR3
SLC7A11	0.000869387	-0.289952	0.072	0.216	1	Co1A	SLC7A11
ID4	0.00086945	-0.410285	0.567	0.683	1	Co1A	ID4
CRLS1	0.000869785	-0.281262	0.309	0.476	1	Co1A	CRLS1
METTL7A	0.000879702	-0.330446	0.227	0.38	1	Co1A	METTL7A
LMAN2	0.000891405	0.287102	0.928	0.831	1	Co1A	LMAN2
PKP4	0.000892655	0.29436	0.876	0.738	1	Co1A	PKP4
KDM5B	0.000900079	0.309752	0.794	0.695	1	Co1A	KDM5B
MSI2	0.000914356	0.264435	0.784	0.696	1	Co1A	MSI2
SURF2	0.000926084	-0.273779	0.227	0.389	1	Co1A	SURF2
SNHG16	0.000927722	-0.277217	0.866	0.897	1	Co1A	SNHG16
LPIN2	0.000929183	0.326689	0.763	0.66	1	Co1A	LPIN2
HTATIP2	0.000929353	-0.28467	0.196	0.352	1	Co1A	HTATIP2
SOCS3	0.000932283	0.280952	0.33	0.187	1	Co1A	SOCS3
NORAD	0.000957927	0.305395	0.959	0.877	1	Co1A	NORAD
PTPRF	0.000957948	0.274681	0.732	0.662	1	Co1A	PTPRF
CRNDE	0.000970521	-0.412002	0.144	0.301	1	Co1A	CRNDE
IDO1	0.000986058	0.395967	0.485	0.346	1	Co1A	IDO1
RAB11B	0.00100176	0.292329	0.763	0.637	1	Co1A	RAB11B
GDF11	0.00100245	0.26847	0.34	0.207	1	Co1A	GDF11
C5orf24	0.00100268	0.287115	0.835	0.669	1	Co1A	C5orf24
PSME1	0.0010068	-0.272369	0.918	0.966	1	Co1A	PSME1
ZNRF2	0.00101063	0.273549	0.443	0.312	1	Co1A	ZNRF2
ARPC2	0.00101419	-0.28882	0.969	0.992	1	Co1A	ARPC2
DIAPH2	0.00102133	-0.310421	0.216	0.375	1	Co1A	DIAPH2
B3GALNT1	0.00104186	0.259408	0.464	0.313	1	Co1A	B3GALNT1
ACSL5	0.00105964	-0.252688	0.144	0.302	1	Co1A	ACSL5
IGF1R	0.00109285	0.285259	0.722	0.622	1	Co1A	IGF1R
MKI67	0.0011039	-0.654683	0.196	0.353	1	Co1A	MKI67
CCPG1	0.00111354	0.306944	0.691	0.562	1	Co1A	CCPG1
CTSL	0.00111361	-0.270952	0.186	0.338	1	Co1A	CTSL
MRPL51	0.00111997	-0.2612	0.845	0.927	1	Co1A	MRPL51
BBC3	0.0011656	-0.25642	0.052	0.18	1	Co1A	BBC3
COBL	0.00117208	-0.301518	0.175	0.323	1	Co1A	COBL
TPST2	0.00117833	0.279245	0.433	0.29	1	Co1A	TPST2
FZD7	0.00119044	0.278835	0.351	0.217	1	Co1A	FZD7
CAV1	0.00119049	-0.452614	0.237	0.4	1	Co1A	CAV1
UBE2I	0.00120236	-0.311188	0.629	0.751	1	Co1A	UBE2I
ID2	0.00120635	-0.417947	0.454	0.581	1	Co1A	ID2
AK7	0.00121136	-0.440221	0.082	0.225	1	Co1A	AK7
BICC1	0.00122787	-0.362237	0.371	0.519	1	Co1A	BICC1
EEA1	0.00122797	-0.300765	0.392	0.543	1	Co1A	EEA1
POR	0.00123739	0.256321	0.784	0.633	1	Co1A	POR
KRTCAP3	0.00124405	-0.263573	0.351	0.532	1	Co1A	KRTCAP3
TRAPPC4	0.00124654	-0.283813	0.412	0.569	1	Co1A	TRAPPC4
MUC5B	0.00125563	0.388544	0.938	0.842	1	Co1A	MUC5B
GEMIN6	0.00126714	-0.261355	0.206	0.364	1	Co1A	GEMIN6
RAB11FIP2	0.00128242	0.338213	0.505	0.374	1	Co1A	RAB11FIP2
TNS3	0.00128766	0.364891	0.629	0.499	1	Co1A	TNS3
CITED2	0.00128886	-0.528121	0.299	0.459	1	Co1A	CITED2
BSCL2	0.00129472	0.253102	0.742	0.605	1	Co1A	BSCL2
PA2G4	0.00131198	-0.353544	0.928	0.942	1	Co1A	PA2G4
HMGN2	0.00134626	-0.314109	0.979	0.968	1	Co1A	HMGN2
TJP3	0.00135055	-0.263931	0.206	0.372	1	Co1A	TJP3
NRIP1	0.00135357	0.275399	0.804	0.703	1	Co1A	NRIP1
HOXB7	0.00138159	0.30309	0.784	0.696	1	Co1A	HOXB7
BCL2L15	0.00139338	-0.353288	0.351	0.497	1	Co1A	BCL2L15
SHTN1	0.00140411	-0.258082	0.289	0.459	1	Co1A	SHTN1
MAGOH	0.00143224	-0.308632	0.423	0.57	1	Co1A	MAGOH
MSN	0.00143588	0.279137	0.649	0.499	1	Co1A	MSN
MRPL33	0.00144428	-0.291293	0.938	0.952	1	Co1A	MRPL33
SIPA1L1	0.00146277	0.317957	0.485	0.344	1	Co1A	SIPA1L1
MFHAS1	0.00147383	0.39687	0.876	0.845	1	Co1A	MFHAS1
SPATA18	0.00147812	-0.508527	0.258	0.406	1	Co1A	SPATA18
SYTL3	0.00148352	-0.297054	0.155	0.306	1	Co1A	SYTL3
MEGF9	0.00148721	0.253437	0.381	0.25	1	Co1A	MEGF9
CCDC170	0.00148737	-0.984812	0.072	0.196	1	Co1A	CCDC170
CRIP1	0.00149862	-0.999374	0.505	0.606	1	Co1A	CRIP1
NCOA7	0.00150818	0.261756	0.711	0.547	1	Co1A	NCOA7
HSPD1	0.00153526	-0.391724	1	0.985	1	Co1A	HSPD1
JPT1	0.00154217	-0.36672	0.938	0.958	1	Co1A	JPT1
RRM2B	0.00155559	-0.336662	0.464	0.603	1	Co1A	RRM2B
MRPS23	0.00159523	-0.286908	0.433	0.581	1	Co1A	MRPS23
CDR2L	0.00160077	0.307814	0.371	0.24	1	Co1A	CDR2L
ESD	0.00163317	-0.28377	0.629	0.747	1	Co1A	ESD
NUDT8	0.00163715	-0.259359	0.144	0.291	1	Co1A	NUDT8
SLFN13	0.00170164	-0.374761	0.402	0.532	1	Co1A	SLFN13
WWC1	0.00171513	-0.318348	0.423	0.6	1	Co1A	WWC1
NCEH1	0.00173369	-0.339551	0.237	0.39	1	Co1A	NCEH1
KTN1	0.00173416	-0.291711	0.969	0.986	1	Co1A	KTN1
CENPF	0.00177396	-0.682087	0.237	0.389	1	Co1A	CENPF
RAB3GAP1	0.00177997	0.264372	0.598	0.469	1	Co1A	RAB3GAP1
PALLD	0.00181732	0.324726	0.67	0.553	1	Co1A	PALLD
TPR	0.00189307	-0.306128	0.711	0.795	1	Co1A	TPR
LRRC23	0.00191758	-0.633847	0.155	0.285	1	Co1A	LRRC23
UBAC1	0.00192406	-0.306128	0.299	0.441	1	Co1A	UBAC1
LDLRAD1	0.00192821	-0.509285	0.041	0.154	1	Co1A	LDLRAD1
LINC00963	0.00194673	-0.337113	0.289	0.438	1	Co1A	LINC00963
FOSL2	0.00197836	-0.319184	0.278	0.428	1	Co1A	FOSL2
MAP2K3	0.0019958	-0.318237	0.402	0.543	1	Co1A	MAP2K3
STXBP2	0.00202713	0.261329	0.526	0.39	1	Co1A	STXBP2
PREPL	0.00205211	0.25686	0.711	0.592	1	Co1A	PREPL
ZNF185	0.00205954	-0.283852	0.443	0.62	1	Co1A	ZNF185
MFGE8	0.00206272	0.263825	0.856	0.773	1	Co1A	MFGE8
ZYX	0.00207792	-0.312445	0.33	0.481	1	Co1A	ZYX
MPZL1	0.0020874	0.283888	0.67	0.564	1	Co1A	MPZL1
SMAD1	0.00208892	0.268695	0.495	0.358	1	Co1A	SMAD1
LINC02303	0.00210978	-0.367975	0.093	0.224	1	Co1A	LINC02303
MPC1	0.00211943	0.251208	0.66	0.517	1	Co1A	MPC1
RESF1	0.00214878	0.33111	0.876	0.796	1	Co1A	RESF1
SEC11A	0.00216425	-0.268208	0.928	0.954	1	Co1A	SEC11A
RAB7B	0.00217173	-0.250633	0.082	0.212	1	Co1A	RAB7B
H2AFZ	0.00222211	-0.476691	1	0.994	1	Co1A	H2AFZ
MYOF	0.00222884	0.338814	0.897	0.839	1	Co1A	MYOF
MAGOHB	0.00225454	-0.282991	0.227	0.366	1	Co1A	MAGOHB
TMEM141	0.00226672	0.343582	0.701	0.644	1	Co1A	TMEM141
GTF2I	0.00226721	-0.259581	1	0.991	1	Co1A	GTF2I
SMS	0.00227542	-0.324873	0.825	0.875	1	Co1A	SMS
UBE2M	0.00229184	-0.260375	0.474	0.618	1	Co1A	UBE2M
HGD	0.00231522	0.37259	0.505	0.379	1	Co1A	HGD
TSC22D2	0.00231588	0.3006	0.454	0.33	1	Co1A	TSC22D2
TSPAN1	0.00234173	-1.13259	0.567	0.68	1	Co1A	TSPAN1
CIAO2B	0.00234715	-0.267965	0.763	0.898	1	Co1A	CIAO2B
HACD3	0.0023989	-0.266522	0.753	0.867	1	Co1A	HACD3
TM4SF1	0.00240828	-0.346162	0.124	0.27	1	Co1A	TM4SF1
P4HA1	0.00241249	-0.376949	0.474	0.568	1	Co1A	P4HA1
SMARCA2	0.00242746	0.27039	0.784	0.672	1	Co1A	SMARCA2
CHD3	0.00243358	0.288767	0.608	0.474	1	Co1A	CHD3
RGCC	0.00244362	-0.255279	0.062	0.183	1	Co1A	RGCC
MGST1	0.00247389	-0.294577	0.907	0.944	1	Co1A	MGST1
FAT1	0.00248914	-0.275923	0.598	0.731	1	Co1A	FAT1
SLC6A6	0.00249717	0.329062	0.814	0.753	1	Co1A	SLC6A6
SPATA13	0.00249981	0.308202	0.505	0.363	1	Co1A	SPATA13
NUDC	0.00253244	-0.434069	0.887	0.888	1	Co1A	NUDC
METRN	0.00256293	-0.358902	0.206	0.352	1	Co1A	METRN
SPIN1	0.00257348	0.2581	0.887	0.805	1	Co1A	SPIN1
MYRF	0.00258432	-0.299591	0.505	0.64	1	Co1A	MYRF
MGME1	0.0025958	-0.250013	0.144	0.28	1	Co1A	MGME1
SRM	0.00259717	-0.428244	0.34	0.466	1	Co1A	SRM
HNRNPH2	0.00259856	0.268724	0.753	0.677	1	Co1A	HNRNPH2
MDK	0.00261309	0.363142	0.536	0.418	1	Co1A	MDK
AKR7A2	0.00264152	-0.276008	0.485	0.65	1	Co1A	AKR7A2
DCAF6	0.00265591	0.296491	0.649	0.53	1	Co1A	DCAF6
ANAPC15	0.00267225	-0.260445	0.34	0.49	1	Co1A	ANAPC15
WFS1	0.00271542	0.310973	0.412	0.285	1	Co1A	WFS1
UBE2S	0.00276654	-0.488669	0.464	0.605	1	Co1A	UBE2S
MLXIP	0.00277628	0.361197	0.608	0.519	1	Co1A	MLXIP
REC8	0.00279838	-0.290676	0.742	0.835	1	Co1A	REC8
GCHFR	0.00280417	-0.270784	0.742	0.823	1	Co1A	GCHFR
GDF15	0.00281141	-0.511856	0.165	0.299	1	Co1A	GDF15
CTNNAL1	0.00287698	-0.373829	0.567	0.665	1	Co1A	CTNNAL1
SIVA1	0.00290496	-0.339354	0.567	0.685	1	Co1A	SIVA1
POLR2J3	0.00290741	-0.30377	0.505	0.608	1	Co1A	POLR2J3
RGS10	0.00291659	-0.2781	0.495	0.663	1	Co1A	RGS10
STOML2	0.00295237	-0.272195	0.68	0.783	1	Co1A	STOML2
AURKB	0.00299584	-0.289338	0.093	0.22	1	Co1A	AURKB
PIK3R3	0.00302403	0.289269	0.423	0.297	1	Co1A	PIK3R3
B4GALT1	0.0030632	0.299406	0.701	0.591	1	Co1A	B4GALT1
TPX2	0.0030895	-0.496481	0.216	0.348	1	Co1A	TPX2
AGPS	0.00311811	0.322911	0.598	0.486	1	Co1A	AGPS
FBXO22	0.00313491	-0.25518	0.289	0.433	1	Co1A	FBXO22
PAM	0.00317481	-0.377298	0.454	0.56	1	Co1A	PAM
CLDN7	0.00335744	-0.282082	0.887	0.937	1	Co1A	CLDN7
DLGAP4	0.00341627	0.250025	0.433	0.316	1	Co1A	DLGAP4
ARF4	0.00341805	0.255323	0.887	0.869	1	Co1A	ARF4
PIN4	0.00342994	0.255585	0.753	0.677	1	Co1A	PIN4
CARHSP1	0.0034311	-0.269486	0.649	0.818	1	Co1A	CARHSP1
HLA-DRA	0.00346109	-0.618068	0.99	0.948	1	Co1A	HLA-DRA
ZMAT2	0.0034717	-0.282562	0.577	0.735	1	Co1A	ZMAT2
TUBGCP2	0.00349619	-0.277467	0.505	0.647	1	Co1A	TUBGCP2
SERPINA1	0.00352061	-0.373614	0.701	0.818	1	Co1A	SERPINA1
FDPS	0.0035424	-0.321141	0.845	0.899	1	Co1A	FDPS
ITGAV	0.00361896	0.356145	0.753	0.672	1	Co1A	ITGAV
POLR2I	0.00367629	-0.347664	0.784	0.866	1	Co1A	POLR2I
SLC47A1	0.00371394	0.254681	0.268	0.159	1	Co1A	SLC47A1
RIBC2	0.00372685	-0.340047	0.082	0.2	1	Co1A	RIBC2
RRAD	0.00384959	-0.68512	0.062	0.17	1	Co1A	RRAD
RPA3	0.00385476	-0.302042	0.649	0.774	1	Co1A	RPA3
LBR	0.0038651	-0.31155	0.454	0.592	1	Co1A	LBR
ERICH3	0.00395335	-0.678713	0.124	0.248	1	Co1A	ERICH3
RHOB	0.00398226	0.45867	0.526	0.401	1	Co1A	RHOB
PLSCR1	0.00399099	-0.298685	0.443	0.576	1	Co1A	PLSCR1
LIPG	0.00405724	0.330101	0.495	0.367	1	Co1A	LIPG
HMGCS1	0.00406606	-0.264216	0.619	0.714	1	Co1A	HMGCS1
SECISBP2L	0.00406701	0.337387	0.639	0.577	1	Co1A	SECISBP2L
B3GNT5	0.00407764	-0.283336	0.165	0.299	1	Co1A	B3GNT5
TRPC4AP	0.00411346	0.256865	0.412	0.297	1	Co1A	TRPC4AP
CLSPN	0.00411895	-0.365585	0.134	0.264	1	Co1A	CLSPN
MAN1A2	0.00420982	0.295703	0.732	0.681	1	Co1A	MAN1A2
PPL	0.00422352	-0.314787	0.381	0.517	1	Co1A	PPL
CDK2AP2	0.00427447	-0.327823	0.495	0.623	1	Co1A	CDK2AP2
APPL1	0.00427892	-0.285596	0.577	0.689	1	Co1A	APPL1
CENPM	0.00428755	-0.295827	0.165	0.292	1	Co1A	CENPM
DDRGK1	0.00431992	-0.254337	0.485	0.62	1	Co1A	DDRGK1
MFAP5	0.00433237	-0.315145	0.103	0.231	1	Co1A	MFAP5
C4orf19	0.00436085	-0.277886	0.299	0.44	1	Co1A	C4orf19
PTGR1	0.00436452	0.258724	0.588	0.488	1	Co1A	PTGR1
EMP1	0.00438678	-0.48444	0.227	0.345	1	Co1A	EMP1
AMZ2	0.00439802	-0.252688	0.216	0.35	1	Co1A	AMZ2
AHR	0.00440114	0.267534	0.804	0.701	1	Co1A	AHR
CLPP	0.00457128	-0.263736	0.309	0.452	1	Co1A	CLPP
AKAP12	0.00459396	-0.754485	0.072	0.183	1	Co1A	AKAP12
LSM2	0.00472633	-0.302925	0.485	0.589	1	Co1A	LSM2
EIF5	0.00475928	-0.254605	0.814	0.897	1	Co1A	EIF5
NUSAP1	0.00477149	-0.500208	0.196	0.324	1	Co1A	NUSAP1
TMEM256	0.00478377	0.257829	0.928	0.895	1	Co1A	TMEM256
ITPRID2	0.00478893	0.267513	0.639	0.55	1	Co1A	ITPRID2
SNRNP25	0.00479167	-0.292206	0.34	0.469	1	Co1A	SNRNP25
FRYL	0.00480964	0.318661	0.546	0.452	1	Co1A	FRYL
LONRF2	0.00482111	0.331302	0.443	0.322	1	Co1A	LONRF2
NOP53	0.00485642	0.260333	0.711	0.62	1	Co1A	NOP53
IGF2BP3	0.00486785	-0.250531	0.588	0.702	1	Co1A	IGF2BP3
RBM47	0.00494306	-0.25026	0.845	0.951	1	Co1A	RBM47
C9orf16	0.00495887	0.25771	1	0.977	1	Co1A	C9orf16
MCUR1	0.00516598	-0.254644	0.402	0.542	1	Co1A	MCUR1
ZHX3	0.00517404	0.262901	0.485	0.371	1	Co1A	ZHX3
ADGRE5	0.00517919	-0.261734	0.155	0.28	1	Co1A	ADGRE5
CBLB	0.00521155	0.358386	0.608	0.501	1	Co1A	CBLB
SDF2L1	0.00523242	-0.349465	0.402	0.55	1	Co1A	SDF2L1
DAG1	0.00527191	-0.257218	0.546	0.671	1	Co1A	DAG1
RND3	0.00542921	-0.594101	0.433	0.537	1	Co1A	RND3
NEAT1	0.00547777	-0.362263	0.99	0.999	1	Co1A	NEAT1
TNFAIP8L1	0.00553712	-0.479976	0.134	0.247	1	Co1A	TNFAIP8L1
PIGR	0.00553758	0.489962	0.876	0.808	1	Co1A	PIGR
ADIPOR1	0.00554361	0.296982	0.66	0.587	1	Co1A	ADIPOR1
IFNAR1	0.00561418	0.254782	0.66	0.553	1	Co1A	IFNAR1
PRUNE2	0.00572158	-0.27218	0.258	0.385	1	Co1A	PRUNE2
CALML4	0.00579746	-0.41243	0.093	0.202	1	Co1A	CALML4
TMEM248	0.00584106	0.287127	0.67	0.567	1	Co1A	TMEM248
MARK3	0.0058643	0.304912	0.588	0.487	1	Co1A	MARK3
MYCBP	0.00603162	-0.345161	0.577	0.645	1	Co1A	MYCBP
HSPB1	0.00605317	-0.30517	0.897	0.941	1	Co1A	HSPB1
UCA1	0.00605589	-0.414577	0.794	0.822	1	Co1A	UCA1
RCAN3	0.00618089	-0.302087	0.278	0.401	1	Co1A	RCAN3
BTG2	0.00621965	-0.325194	0.361	0.502	1	Co1A	BTG2
PBK	0.00626103	-0.295337	0.134	0.258	1	Co1A	PBK
CISD2	0.00631926	-0.255452	0.546	0.663	1	Co1A	CISD2
CAMK2N1	0.00633749	-0.268433	0.206	0.348	1	Co1A	CAMK2N1
LRRC6	0.00634133	-0.311971	0.124	0.243	1	Co1A	LRRC6
CFAP300	0.00635227	-0.442025	0.072	0.174	1	Co1A	CFAP300
PYGL	0.00639086	0.287466	0.629	0.517	1	Co1A	PYGL
CFDP1	0.00653929	-0.291758	0.763	0.855	1	Co1A	CFDP1
IDH1	0.00684597	0.278323	0.876	0.837	1	Co1A	IDH1
GPATCH4	0.00685448	-0.254039	0.34	0.474	1	Co1A	GPATCH4
TNIP1	0.00700159	-0.309687	0.546	0.648	1	Co1A	TNIP1
LRP11	0.00712306	-0.357475	0.32	0.447	1	Co1A	LRP11
SPTAN1	0.00728587	-0.352275	0.536	0.632	1	Co1A	SPTAN1
CYTOR	0.00748554	-0.348135	0.216	0.326	1	Co1A	CYTOR
PLK1	0.00754352	-0.299869	0.062	0.163	1	Co1A	PLK1
RDH11	0.00764921	0.283575	0.784	0.718	1	Co1A	RDH11
RASSF7	0.00764982	-0.26816	0.412	0.541	1	Co1A	RASSF7
IFI27L2	0.00790574	0.288524	0.753	0.66	1	Co1A	IFI27L2
FOXO1	0.00795636	0.359496	0.557	0.45	1	Co1A	FOXO1
DYNLT1	0.0080848	-0.268322	1	0.995	1	Co1A	DYNLT1
NDFIP1	0.00808735	0.266529	0.742	0.678	1	Co1A	NDFIP1
MRPS34	0.00810985	-0.253756	0.825	0.89	1	Co1A	MRPS34
CASC19	0.00812574	-0.313748	0.062	0.159	1	Co1A	CASC19
ZNF618	0.00818612	0.333478	0.433	0.326	1	Co1A	ZNF618
MGST3	0.00821311	-0.256526	0.959	0.958	1	Co1A	MGST3
SPAG16	0.00837114	-0.350601	0.351	0.483	1	Co1A	SPAG16
ESR1	0.00838595	0.306735	0.794	0.718	1	Co1A	ESR1
MRTO4	0.00887984	-0.25065	0.351	0.477	1	Co1A	MRTO4
DNAAF4	0.0089398	-0.444624	0.206	0.316	1	Co1A	DNAAF4
TP53	0.00895507	0.296105	0.515	0.419	1	Co1A	TP53
PPP1R7	0.00900323	-0.272584	0.536	0.64	1	Co1A	PPP1R7
SMC3	0.00907488	-0.32886	0.505	0.592	1	Co1A	SMC3
OPTN	0.0092671	-0.294819	0.474	0.571	1	Co1A	OPTN
FHAD1	0.00927746	-0.376277	0.072	0.168	1	Co1A	FHAD1
TWISTNB	0.0093531	-0.268702	0.33	0.468	1	Co1A	TWISTNB
WWP1	0.00939244	0.257267	0.464	0.352	1	Co1A	WWP1
WDR86-AS1	0.00939744	-0.759924	0.093	0.189	1	Co1A	WDR86-AS1
UQCRH	0.00956424	-0.258551	0.969	0.986	1	Co1A	UQCRH
ARL6IP1	0.00963844	-0.277746	0.948	0.979	1	Co1A	ARL6IP1
HLA-DRB1	0.00969648	-0.454193	0.938	0.897	1	Co1A	HLA-DRB1
BRIX1	0.00974595	-0.261373	0.258	0.374	1	Co1A	BRIX1
CC2D2A	0.00983717	-0.480568	0.186	0.29	1	Co1A	CC2D2A
PLXDC2	2.03167e-70	0.71414	0.424	0.007	3.43536e-66	Co1B	PLXDC2
GUCY1A1	2.64174e-63	2.03537	0.879	0.13	4.46692e-59	Co1B	GUCY1A1
DMBT1	1.35292e-55	1.61756	0.455	0.02	2.28765e-51	Co1B	DMBT1
PKHD1L1	7.41765e-55	1.71929	0.758	0.093	1.25425e-50	Co1B	PKHD1L1
UGT2B7.1	1.09459e-45	1.55654	0.894	0.171	1.85084e-41	Co1B	UGT2B7
FBXL7	1.29764e-41	0.418487	0.288	0.008	2.19418e-37	Co1B	FBXL7
TMTC1	3.06022e-40	1.45847	0.667	0.105	5.17453e-36	Co1B	TMTC1
SYNGR1.1	4.23638e-40	1.11787	0.818	0.167	7.16329e-36	Co1B	SYNGR1
AC104083.1	7.60327e-40	0.761279	0.47	0.043	1.28564e-35	Co1B	AC104083.1
ADCYAP1R1.1	1.41135e-39	1.01431	0.652	0.094	2.38646e-35	Co1B	ADCYAP1R1
SLCO1B3	2.59195e-39	0.857225	0.576	0.07	4.38273e-35	Co1B	SLCO1B3
PRXL2A.1	1.13736e-37	1.7864	1	0.966	1.92316e-33	Co1B	PRXL2A
FGF14	1.65879e-35	1.09627	0.5	0.058	2.80484e-31	Co1B	FGF14
NNMT.1	1.04404e-34	2.65085	0.985	0.654	1.76536e-30	Co1B	NNMT
GPX3	1.70432e-33	1.47313	0.621	0.107	2.88184e-29	Co1B	GPX3
TNFRSF18.1	1.33864e-32	1.51543	0.955	0.339	2.26351e-28	Co1B	TNFRSF18
PTGS2.1	1.63727e-32	1.96663	0.955	0.355	2.76845e-28	Co1B	PTGS2
PAEP	6.35623e-32	3.63749	0.788	0.233	1.07478e-27	Co1B	PAEP
MSX1	2.96613e-31	1.09453	0.636	0.117	5.01542e-27	Co1B	MSX1
RARRES1.1	3.75345e-30	1.71247	0.864	0.268	6.34671e-26	Co1B	RARRES1
C6orf15.1	9.59692e-29	0.96954	0.455	0.06	1.62274e-24	Co1B	C6orf15
GREB1.1	1.49932e-28	0.831554	0.652	0.136	2.5352e-24	Co1B	GREB1
BMPR1B-DT	4.24516e-28	0.433112	0.348	0.032	7.17815e-24	Co1B	BMPR1B-DT
IL32.1	5.32298e-28	2.80958	0.97	0.66	9.00063e-24	Co1B	IL32
CFH.1	1.35426e-27	1.14968	0.727	0.187	2.28992e-23	Co1B	CFH
GATA2-AS1	4.01198e-27	0.414222	0.333	0.03	6.78385e-23	Co1B	GATA2-AS1
RHOBTB3.1	8.09764e-27	1.50642	0.773	0.256	1.36923e-22	Co1B	RHOBTB3
BHLHE41.1	1.23723e-26	1.25249	0.955	0.459	2.09202e-22	Co1B	BHLHE41
CP.1	2.19936e-26	1.78697	1	0.88	3.7189e-22	Co1B	CP
PLEKHS1	4.94825e-26	1.3248	0.818	0.26	8.36699e-22	Co1B	PLEKHS1
CPM	6.74853e-26	1.42651	0.697	0.192	1.14111e-21	Co1B	CPM
TFF3	9.51046e-26	3.90708	0.727	0.247	1.60812e-21	Co1B	TFF3
SCNN1G.1	4.93361e-25	0.916859	0.606	0.132	8.34224e-21	Co1B	SCNN1G
SLC7A2.1	9.73239e-25	1.45541	1	0.812	1.64565e-20	Co1B	SLC7A2
LINC01502	5.71376e-24	0.899389	0.242	0.017	9.6614e-20	Co1B	LINC01502
BCAT1.1	2.00224e-23	-2.00059	0.197	0.83	3.38559e-19	Co1B	BCAT1
MAF	3.69246e-23	0.563594	0.348	0.043	6.24359e-19	Co1B	MAF
GUCY1B1.1	6.24489e-23	1.29973	0.742	0.272	1.05595e-18	Co1B	GUCY1B1
LINC01541.1	4.94333e-22	1.52067	0.803	0.338	8.35867e-18	Co1B	LINC01541
AC108134.3	5.47479e-22	0.776504	0.273	0.026	9.25732e-18	Co1B	AC108134.3
SLC25A35.1	1.32351e-21	0.902695	0.682	0.206	2.23793e-17	Co1B	SLC25A35
CDH5	2.73625e-21	0.610549	0.409	0.068	4.62672e-17	Co1B	CDH5
PAM.1	3.21206e-21	1.13928	0.894	0.523	5.43128e-17	Co1B	PAM
FAM155A.1	1.50264e-20	0.737183	0.394	0.068	2.54082e-16	Co1B	FAM155A
ENPP1.1	1.85884e-20	0.788777	0.606	0.166	3.14311e-16	Co1B	ENPP1
HIF1A	2.15349e-20	0.937301	1	0.938	3.64133e-16	Co1B	HIF1A
PKM.1	2.35199e-20	0.912449	1	1	3.97697e-16	Co1B	PKM
SLC26A2.1	2.72891e-20	1.59306	0.939	0.6	4.61432e-16	Co1B	SLC26A2
AGR2	3.65103e-20	1.56176	1	0.971	6.17352e-16	Co1B	AGR2
STX18.1	3.74938e-20	1.02342	0.985	0.789	6.33983e-16	Co1B	STX18
SLC39A8.1	4.91504e-20	1.09657	0.955	0.609	8.31084e-16	Co1B	SLC39A8
UACA.1	8.18955e-20	1.14351	1	0.893	1.38477e-15	Co1B	UACA
HSD17B2	9.65177e-20	0.386847	0.242	0.022	1.63202e-15	Co1B	HSD17B2
LINC01320.1	1.16738e-19	1.51663	0.985	0.921	1.97392e-15	Co1B	LINC01320
SLC16A14	1.43437e-19	0.345761	0.197	0.013	2.42538e-15	Co1B	SLC16A14
GLRX.1	1.70995e-19	1.05876	0.758	0.324	2.89135e-15	Co1B	GLRX
SCNN1B	2.53968e-19	0.634877	0.424	0.082	4.29435e-15	Co1B	SCNN1B
HLA-C.1	3.49368e-19	0.962703	1	0.97	5.90746e-15	Co1B	HLA-C
MUC5B.1	3.54093e-19	1.96981	0.985	0.842	5.98736e-15	Co1B	MUC5B
PROM2	4.65799e-19	1.07491	0.727	0.292	7.8762e-15	Co1B	PROM2
MLPH	1.72235e-18	0.820328	0.682	0.238	2.91232e-14	Co1B	MLPH
SPON1.1	2.53843e-18	1.10143	0.985	0.836	4.29223e-14	Co1B	SPON1
SELP	2.99752e-18	0.309818	0.182	0.012	5.06851e-14	Co1B	SELP
IFI27	4.80364e-18	1.65113	0.97	0.774	8.12248e-14	Co1B	IFI27
CREB3L1	5.12153e-18	0.645307	0.227	0.022	8.66e-14	Co1B	CREB3L1
SEC14L1	2.37619e-17	1.12036	0.939	0.831	4.0179e-13	Co1B	SEC14L1
SPATA13.1	2.56088e-17	1.08481	0.788	0.347	4.33018e-13	Co1B	SPATA13
SLC34A2.1	3.13826e-17	1.19077	1	0.862	5.30648e-13	Co1B	SLC34A2
GALNT4	3.20239e-17	1.26853	0.879	0.581	5.41492e-13	Co1B	GALNT4
RUNX3.1	1.90776e-16	0.969351	0.909	0.515	3.22583e-12	Co1B	RUNX3
ST6GALNAC1.1	2.63916e-16	0.92852	0.985	0.831	4.46256e-12	Co1B	ST6GALNAC1
PPM1L	5.13473e-16	0.708183	0.591	0.188	8.68231e-12	Co1B	PPM1L
ATP1A1	5.91363e-16	0.713481	1	0.971	9.99935e-12	Co1B	ATP1A1
A4GALT.1	6.04058e-16	0.750804	0.773	0.334	1.0214e-11	Co1B	A4GALT
MACROD2.1	1.03795e-15	-1.25539	0.212	0.709	1.75506e-11	Co1B	MACROD2
PGR.1	1.06457e-15	0.689348	0.303	0.05	1.80009e-11	Co1B	PGR
EYA2.1	1.68947e-15	0.886477	0.803	0.433	2.85672e-11	Co1B	EYA2
SPDEF	1.90321e-15	0.56259	0.333	0.063	3.21813e-11	Co1B	SPDEF
ZBTB38	2.13711e-15	1.06368	0.879	0.584	3.61364e-11	Co1B	ZBTB38
CAT	2.89328e-15	0.92748	0.939	0.694	4.89225e-11	Co1B	CAT
APBA2	4.481e-15	0.395626	0.288	0.047	7.57692e-11	Co1B	APBA2
FGFBP1	5.99791e-15	1.28595	0.97	0.9	1.01419e-10	Co1B	FGFBP1
MYOF.1	9.16013e-15	0.861215	0.97	0.836	1.54889e-10	Co1B	MYOF
WFDC2.1	1.024e-14	1.28725	1	0.975	1.73148e-10	Co1B	WFDC2
ACSL4.1	1.06815e-14	0.920892	0.818	0.511	1.80614e-10	Co1B	ACSL4
IL1R1.1	1.08175e-14	0.864498	1	0.855	1.82913e-10	Co1B	IL1R1
MFSD4A	1.42417e-14	0.368982	0.227	0.029	2.40812e-10	Co1B	MFSD4A
CLU.1	1.93176e-14	1.01706	1	0.915	3.26641e-10	Co1B	CLU
ALDH1A1.1	2.74702e-14	1.09945	1	0.918	4.64494e-10	Co1B	ALDH1A1
IRAK3	2.89329e-14	0.353745	0.394	0.086	4.89227e-10	Co1B	IRAK3
MGLL	3.14693e-14	0.807184	0.667	0.271	5.32114e-10	Co1B	MGLL
EPSTI1	3.28816e-14	0.671616	0.545	0.181	5.55995e-10	Co1B	EPSTI1
MUC1.1	3.59489e-14	0.814819	1	0.997	6.07859e-10	Co1B	MUC1
B3GALNT1.1	3.74302e-14	0.726805	0.712	0.3	6.32908e-10	Co1B	B3GALNT1
RMST	8.90831e-14	0.630454	0.288	0.054	1.50631e-09	Co1B	RMST
IGFBP2	9.18679e-14	-0.888605	0.621	0.908	1.55339e-09	Co1B	IGFBP2
TSKU.1	1.06403e-13	0.494595	0.561	0.181	1.79917e-09	Co1B	TSKU
LINC02582.1	1.27578e-13	-1.14001	0.167	0.635	2.15722e-09	Co1B	LINC02582
LAMA4	1.96387e-13	0.49087	0.47	0.135	3.32071e-09	Co1B	LAMA4
CHPT1	2.38956e-13	0.660535	0.667	0.291	4.04051e-09	Co1B	CHPT1
SEMA3B	2.5105e-13	0.765254	0.424	0.116	4.24501e-09	Co1B	SEMA3B
ANXA5	3.88788e-13	0.589207	1	0.978	6.57401e-09	Co1B	ANXA5
PLCB1	4.8379e-13	0.651778	0.682	0.284	8.18041e-09	Co1B	PLCB1
AOC1	5.79066e-13	0.764755	0.5	0.161	9.79142e-09	Co1B	AOC1
LDHB.1	7.07761e-13	0.984267	1	0.993	1.19675e-08	Co1B	LDHB
ABLIM1	8.11683e-13	-1.14034	0.258	0.718	1.37248e-08	Co1B	ABLIM1
HLA-DRB5.1	8.53448e-13	0.444207	0.5	0.149	1.4431e-08	Co1B	HLA-DRB5
XBP1	1.46121e-12	1.07307	0.955	0.777	2.47075e-08	Co1B	XBP1
P4HB	1.73972e-12	0.68819	1	0.931	2.94169e-08	Co1B	P4HB
CD55	1.77837e-12	0.791873	0.833	0.489	3.00704e-08	Co1B	CD55
PECAM1.1	1.81002e-12	1.05379	0.47	0.157	3.06057e-08	Co1B	PECAM1
TMEM101.1	2.13707e-12	1.1465	0.924	0.66	3.61357e-08	Co1B	TMEM101
SELENOP.1	2.58276e-12	0.966592	0.955	0.664	4.3672e-08	Co1B	SELENOP
TOX3	2.77447e-12	0.519493	0.424	0.121	4.69134e-08	Co1B	TOX3
PIGR.1	3.2167e-12	1.1536	0.955	0.804	5.43912e-08	Co1B	PIGR
FAM20A.1	4.64092e-12	0.885521	0.848	0.526	7.84733e-08	Co1B	FAM20A
SEL1L3.1	7.02183e-12	0.81632	0.667	0.311	1.18732e-07	Co1B	SEL1L3
TSPAN14.1	8.65521e-12	0.776684	0.909	0.697	1.46351e-07	Co1B	TSPAN14
IDH1.1	1.01527e-11	0.701011	0.939	0.833	1.71672e-07	Co1B	IDH1
ARMCX2	1.17859e-11	0.660355	0.712	0.342	1.99287e-07	Co1B	ARMCX2
ASRGL1	1.41305e-11	0.675667	1	0.981	2.38932e-07	Co1B	ASRGL1
HGD.1	1.5135e-11	0.844129	0.697	0.369	2.55918e-07	Co1B	HGD
BCKDHB	1.54237e-11	0.575661	0.561	0.225	2.60799e-07	Co1B	BCKDHB
ESR1.1	1.85136e-11	0.853734	0.909	0.713	3.13047e-07	Co1B	ESR1
PRNP.1	2.11918e-11	0.829318	0.833	0.519	3.58333e-07	Co1B	PRNP
OPRK1	2.21514e-11	0.437809	0.364	0.095	3.74558e-07	Co1B	OPRK1
ATP6V1A	2.94879e-11	0.688486	0.97	0.772	4.98611e-07	Co1B	ATP6V1A
FGF18.1	3.63151e-11	-1.20246	0.409	0.736	6.14052e-07	Co1B	FGF18
CCDC152	4.42789e-11	0.317179	0.227	0.04	7.48711e-07	Co1B	CCDC152
AGPS.1	4.56057e-11	0.664325	0.803	0.474	7.71147e-07	Co1B	AGPS
HTRA1	4.98417e-11	0.51821	0.394	0.119	8.42773e-07	Co1B	HTRA1
OTUD7B.1	5.44058e-11	0.570854	0.545	0.221	9.19947e-07	Co1B	OTUD7B
ARMCX3	6.752e-11	0.746048	0.848	0.624	1.1417e-06	Co1B	ARMCX3
RNF180.1	1.00777e-10	0.457987	0.439	0.14	1.70404e-06	Co1B	RNF180
SNHG5.1	1.12293e-10	-0.6698	0.955	0.981	1.89877e-06	Co1B	SNHG5
USP46.1	1.47979e-10	0.596071	0.727	0.372	2.50218e-06	Co1B	USP46
SNHG16.1	1.48268e-10	-0.721529	0.758	0.904	2.50706e-06	Co1B	SNHG16
HMGB3	1.53077e-10	1.27131	0.758	0.526	2.58838e-06	Co1B	HMGB3
FOXA2	1.75293e-10	0.698675	0.485	0.19	2.96404e-06	Co1B	FOXA2
SESN3.1	2.17618e-10	0.623785	0.652	0.326	3.67971e-06	Co1B	SESN3
ANXA4.1	2.3081e-10	-1.10791	0.97	0.982	3.90277e-06	Co1B	ANXA4
MLEC.1	2.43627e-10	0.619428	0.97	0.933	4.1195e-06	Co1B	MLEC
MYLK.1	2.89926e-10	0.694875	0.758	0.424	4.90235e-06	Co1B	MYLK
SETD7	3.07905e-10	0.600833	0.667	0.349	5.20636e-06	Co1B	SETD7
PGRMC1.1	3.40118e-10	0.716689	0.909	0.696	5.75105e-06	Co1B	PGRMC1
CD44.1	3.60644e-10	-0.833788	0.152	0.546	6.09813e-06	Co1B	CD44
MAN2A1	3.79712e-10	0.592071	0.894	0.629	6.42055e-06	Co1B	MAN2A1
SLC44A4.1	4.14415e-10	0.639551	0.727	0.377	7.00735e-06	Co1B	SLC44A4
ROBO2	4.48463e-10	0.379417	0.258	0.056	7.58306e-06	Co1B	ROBO2
TPBG	5.04892e-10	0.65504	0.803	0.484	8.53723e-06	Co1B	TPBG
CD63	5.33861e-10	0.488225	1	0.991	9.02705e-06	Co1B	CD63
LYPD6B	5.44906e-10	0.693511	0.636	0.346	9.21381e-06	Co1B	LYPD6B
TFCP2L1	5.45964e-10	0.919405	0.576	0.277	9.2317e-06	Co1B	TFCP2L1
ZFAS1	5.99696e-10	-0.700511	0.939	0.983	1.01403e-05	Co1B	ZFAS1
MGAT3.1	6.69782e-10	0.526399	0.652	0.302	1.13253e-05	Co1B	MGAT3
CLDN1.1	7.51133e-10	-1.14245	0.242	0.587	1.27009e-05	Co1B	CLDN1
MMP7.1	7.60286e-10	-1.23053	0.833	0.953	1.28557e-05	Co1B	MMP7
PLA2G4A.1	8.04904e-10	0.74927	0.773	0.446	1.36101e-05	Co1B	PLA2G4A
BTF3.1	8.15491e-10	-0.510476	1	0.998	1.37891e-05	Co1B	BTF3
SORL1.1	8.57548e-10	0.763335	0.955	0.832	1.45003e-05	Co1B	SORL1
PRR15.1	8.61513e-10	0.740826	0.682	0.347	1.45673e-05	Co1B	PRR15
CITED4.1	8.7282e-10	0.835389	0.894	0.701	1.47585e-05	Co1B	CITED4
PYY	9.40022e-10	0.439297	0.288	0.073	1.58948e-05	Co1B	PYY
TMEM260	1.0131e-09	0.957622	0.667	0.375	1.71305e-05	Co1B	TMEM260
ALDH18A1.1	1.05499e-09	0.629517	0.758	0.471	1.78388e-05	Co1B	ALDH18A1
HLA-DQB1.1	1.05863e-09	-1.27672	0.47	0.74	1.79004e-05	Co1B	HLA-DQB1
RPLP2	1.21037e-09	-0.33447	1	1	2.04661e-05	Co1B	RPLP2
SLC51B	1.21597e-09	0.551728	0.288	0.072	2.05609e-05	Co1B	SLC51B
ENDOD1	1.26899e-09	0.611926	0.758	0.435	2.14573e-05	Co1B	ENDOD1
ERGIC1	1.27167e-09	0.72347	0.955	0.861	2.15027e-05	Co1B	ERGIC1
TMBIM6	1.37095e-09	0.39738	1	1	2.31814e-05	Co1B	TMBIM6
CYP1B1	1.4239e-09	1.00485	0.727	0.394	2.40767e-05	Co1B	CYP1B1
IL15	1.70985e-09	0.255193	0.242	0.053	2.89119e-05	Co1B	IL15
SECISBP2L.1	1.95854e-09	0.614559	0.848	0.564	3.31169e-05	Co1B	SECISBP2L
LY6E.1	2.51183e-09	0.610439	0.97	0.866	4.24725e-05	Co1B	LY6E
CCPG1.1	2.51824e-09	0.662608	0.818	0.557	4.25808e-05	Co1B	CCPG1
ELOVL5.1	2.52539e-09	0.806871	0.818	0.615	4.27018e-05	Co1B	ELOVL5
TRPS1	2.63031e-09	0.506431	0.742	0.433	4.44759e-05	Co1B	TRPS1
AL079338.1.1	2.74859e-09	-0.882777	0.5	0.792	4.64758e-05	Co1B	AL079338.1
OSMR	2.85154e-09	0.532991	0.606	0.29	4.82167e-05	Co1B	OSMR
PTPN4.1	3.37735e-09	0.622841	0.712	0.378	5.71075e-05	Co1B	PTPN4
ITGA6	3.81464e-09	0.643177	0.818	0.536	6.45017e-05	Co1B	ITGA6
CFTR.1	4.16755e-09	-0.899055	0.288	0.689	7.04691e-05	Co1B	CFTR
RPN2	4.28188e-09	0.54413	1	0.945	7.24022e-05	Co1B	RPN2
RDH10.1	4.39377e-09	0.601412	0.833	0.506	7.42943e-05	Co1B	RDH10
RBP1.1	4.64314e-09	-0.90702	0.167	0.536	7.85109e-05	Co1B	RBP1
ERLEC1	5.64148e-09	0.574795	0.909	0.669	9.53917e-05	Co1B	ERLEC1
TACC1	5.89373e-09	0.623132	0.621	0.319	9.96571e-05	Co1B	TACC1
SLC66A3.1	6.09115e-09	0.479116	0.576	0.263	0.000102995	Co1B	SLC66A3
ATP10D	6.3461e-09	0.395581	0.409	0.142	0.000107306	Co1B	ATP10D
PHACTR2	6.37805e-09	-0.745934	0.636	0.819	0.000107846	Co1B	PHACTR2
CST3	6.39922e-09	0.504022	1	0.974	0.000108204	Co1B	CST3
SLC40A1	6.75306e-09	0.304733	0.273	0.069	0.000114188	Co1B	SLC40A1
NAP1L1	7.19718e-09	-0.524336	1	0.997	0.000121697	Co1B	NAP1L1
AP1S2.1	7.60341e-09	-0.748058	0.424	0.73	0.000128566	Co1B	AP1S2
RASD1	8.33508e-09	0.749541	0.409	0.152	0.000140938	Co1B	RASD1
SOCS1	8.33626e-09	0.432162	0.348	0.111	0.000140958	Co1B	SOCS1
SLPI	1.06417e-08	1.5815	1	0.989	0.000179941	Co1B	SLPI
KLK10.1	1.15996e-08	-1.16369	0.5	0.775	0.000196138	Co1B	KLK10
FAM107B.1	1.37354e-08	-0.655192	0.803	0.94	0.000232251	Co1B	FAM107B
GAS5.1	1.44222e-08	0.522365	1	0.975	0.000243865	Co1B	GAS5
RPS8.1	1.49886e-08	-0.340459	1	1	0.000253442	Co1B	RPS8
TENT4B	1.73987e-08	0.758128	0.788	0.603	0.000294195	Co1B	TENT4B
FBLN1.1	1.75889e-08	0.834892	0.864	0.635	0.00029741	Co1B	FBLN1
WNT5A	2.17808e-08	0.545848	0.712	0.412	0.000368291	Co1B	WNT5A
SLC46A3	2.63311e-08	0.313481	0.303	0.088	0.000445233	Co1B	SLC46A3
RPS27A	2.84679e-08	-0.350797	1	1	0.000481364	Co1B	RPS27A
SYBU	3.05368e-08	0.51543	0.515	0.215	0.000516346	Co1B	SYBU
SLC12A2	3.11744e-08	0.642393	0.803	0.551	0.000527127	Co1B	SLC12A2
LAMC1	3.32054e-08	-0.683207	0.636	0.865	0.00056147	Co1B	LAMC1
FXYD3	3.34453e-08	0.447816	0.864	0.569	0.000565526	Co1B	FXYD3
GABARAPL1	3.36103e-08	0.467203	0.515	0.23	0.000568317	Co1B	GABARAPL1
SCGB1D2	3.6178e-08	1.8909	0.712	0.452	0.000611734	Co1B	SCGB1D2
PRCP.1	3.76214e-08	0.519082	0.712	0.454	0.00063614	Co1B	PRCP
GNAS.1	3.94358e-08	0.442367	1	0.996	0.00066682	Co1B	GNAS
IGFBP4	4.13889e-08	0.621546	0.545	0.271	0.000699845	Co1B	IGFBP4
STK17B	4.29689e-08	0.57243	0.727	0.435	0.00072656	Co1B	STK17B
GPATCH11	5.06005e-08	0.417909	0.47	0.192	0.000855605	Co1B	GPATCH11
TSHZ1	5.52037e-08	0.626542	0.833	0.582	0.000933439	Co1B	TSHZ1
ATP2C1.1	5.78967e-08	0.559026	0.742	0.483	0.000978975	Co1B	ATP2C1
IGF2BP3.1	5.95349e-08	-0.637756	0.394	0.713	0.00100668	Co1B	IGF2BP3
SEPTIN2.1	5.96296e-08	0.425051	1	0.941	0.00100828	Co1B	SEPTIN2
USP43	5.96994e-08	0.410842	0.439	0.176	0.00100946	Co1B	USP43
FCGRT	5.98456e-08	0.399102	0.545	0.248	0.00101193	Co1B	FCGRT
MGST1.1	6.53388e-08	-0.607734	0.848	0.947	0.00110481	Co1B	MGST1
ZNF107	6.55923e-08	0.304588	0.348	0.116	0.0011091	Co1B	ZNF107
HOMER2.1	6.85878e-08	0.562314	0.773	0.481	0.00115975	Co1B	HOMER2
SLC47A1.1	7.27224e-08	0.383361	0.409	0.152	0.00122966	Co1B	SLC47A1
FAM177A1	7.70194e-08	0.618621	0.909	0.776	0.00130232	Co1B	FAM177A1
PRRG4	7.75348e-08	0.601838	0.758	0.464	0.00131104	Co1B	PRRG4
PLAUR	7.85339e-08	0.321099	0.47	0.182	0.00132793	Co1B	PLAUR
GNPTAB	8.07307e-08	0.511809	0.621	0.33	0.00136508	Co1B	GNPTAB
BX890604.2.1	8.1026e-08	-0.7126	0.242	0.565	0.00137007	Co1B	BX890604.2
RBBP7.1	9.14282e-08	0.517158	0.924	0.76	0.00154596	Co1B	RBBP7
NLGN4X	1.01004e-07	-0.735319	0.167	0.499	0.00170787	Co1B	NLGN4X
UNC93A.1	1.09648e-07	-0.862616	0.061	0.395	0.00185404	Co1B	UNC93A
PRR5L	1.11933e-07	0.495629	0.424	0.174	0.00189268	Co1B	PRR5L
DYNLT3	1.12559e-07	0.675634	0.712	0.482	0.00190325	Co1B	DYNLT3
ANK3.1	1.20811e-07	0.437809	0.636	0.338	0.00204279	Co1B	ANK3
GDA	1.34276e-07	-0.59653	0.5	0.799	0.00227046	Co1B	GDA
NDRG2.1	1.38173e-07	0.435235	0.424	0.172	0.00233637	Co1B	NDRG2
HLA-DQA1.1	1.43267e-07	-1.08073	0.136	0.457	0.00242251	Co1B	HLA-DQA1
NPM1.1	1.4487e-07	-0.560508	1	1	0.0024496	Co1B	NPM1
THSD7A.1	1.4854e-07	0.293629	0.379	0.131	0.00251166	Co1B	THSD7A
HMGA1.1	1.5308e-07	-0.833691	0.864	0.868	0.00258843	Co1B	HMGA1
HSP90AB1.1	1.58945e-07	-0.526153	1	1	0.0026876	Co1B	HSP90AB1
ABCG1	1.76309e-07	0.28169	0.182	0.039	0.00298122	Co1B	ABCG1
TCN1	1.80069e-07	0.604871	0.212	0.055	0.00304478	Co1B	TCN1
BMPR1B	1.80455e-07	0.449345	0.455	0.199	0.00305131	Co1B	BMPR1B
RILPL2	2.08128e-07	0.400455	0.576	0.282	0.00351924	Co1B	RILPL2
GAD1	2.17374e-07	0.291684	0.333	0.113	0.00367558	Co1B	GAD1
TPM1	2.18517e-07	-0.956705	0.939	0.962	0.00369491	Co1B	TPM1
IRX3	2.2059e-07	0.3896	0.303	0.096	0.00372996	Co1B	IRX3
SLC1A1	2.33433e-07	0.487159	0.424	0.181	0.00394712	Co1B	SLC1A1
CYB5B	2.37109e-07	-0.654075	0.788	0.902	0.00400927	Co1B	CYB5B
IL13RA1	2.41748e-07	0.471756	0.591	0.308	0.00408772	Co1B	IL13RA1
IL20RA	2.53557e-07	0.504236	0.485	0.236	0.0042874	Co1B	IL20RA
MBD4	2.61326e-07	0.566795	0.667	0.405	0.00441877	Co1B	MBD4
DPYD	2.63425e-07	0.310211	0.348	0.123	0.00445425	Co1B	DPYD
PORCN	2.64112e-07	0.352876	0.303	0.101	0.00446587	Co1B	PORCN
LAMP1.1	2.92216e-07	0.493378	0.939	0.851	0.00494108	Co1B	LAMP1
CCDC6.1	2.95811e-07	0.507851	0.939	0.725	0.00500186	Co1B	CCDC6
GALNT10.1	3.14752e-07	0.506756	0.606	0.318	0.00532215	Co1B	GALNT10
NRP1	3.41963e-07	0.553927	0.636	0.357	0.00578226	Co1B	NRP1
PLCE1	3.44068e-07	0.347923	0.515	0.233	0.00581784	Co1B	PLCE1
TMX4	3.51053e-07	0.469374	0.924	0.748	0.00593596	Co1B	TMX4
SLC6A20	4.08658e-07	-0.784584	0.348	0.623	0.00691	Co1B	SLC6A20
ALPP.1	4.08884e-07	0.90901	0.485	0.236	0.00691383	Co1B	ALPP
VIM.1	4.14861e-07	0.455956	0.591	0.282	0.00701489	Co1B	VIM
PCYOX1.1	4.21261e-07	0.518621	0.924	0.76	0.0071231	Co1B	PCYOX1
UBA52	4.24258e-07	-0.295872	1	1	0.00717378	Co1B	UBA52
SOCS3.1	4.24779e-07	0.434114	0.439	0.183	0.00718259	Co1B	SOCS3
PPP2R1B	4.57776e-07	0.570748	0.576	0.349	0.00774053	Co1B	PPP2R1B
ZFP36L1.1	4.81727e-07	0.454033	1	0.888	0.00814552	Co1B	ZFP36L1
CLDN3	4.92185e-07	-0.69239	0.848	0.903	0.00832236	Co1B	CLDN3
S100A14.1	5.2392e-07	-0.777125	0.818	0.867	0.00885897	Co1B	S100A14
ACSL5.1	5.34696e-07	-0.481375	0.015	0.306	0.00904118	Co1B	ACSL5
CD70.1	5.47188e-07	-0.610508	0.03	0.331	0.0092524	Co1B	CD70
SLC4A7.1	5.54762e-07	0.535039	0.848	0.57	0.00938046	Co1B	SLC4A7
UGT8	5.56485e-07	0.432843	0.727	0.416	0.0094096	Co1B	UGT8
SOX17.1	5.66253e-07	0.521173	0.879	0.749	0.00957478	Co1B	SOX17
RDH11.1	6.17657e-07	0.50983	0.924	0.71	0.010444	Co1B	RDH11
FMN1	6.21323e-07	0.491664	0.561	0.306	0.010506	Co1B	FMN1
HID1	6.52943e-07	0.338478	0.318	0.111	0.0110406	Co1B	HID1
SLC38A1	6.60742e-07	-0.579656	0.636	0.85	0.0111725	Co1B	SLC38A1
MTRNR2L1.1	6.63414e-07	-0.607965	0.121	0.433	0.0112177	Co1B	MTRNR2L1
TMED5	6.69594e-07	0.482756	0.773	0.513	0.0113222	Co1B	TMED5
PREB	7.19086e-07	0.368039	0.53	0.253	0.012159	Co1B	PREB
APOL2	7.20605e-07	0.314111	0.485	0.21	0.0121847	Co1B	APOL2
PARP9	7.24893e-07	0.384957	0.667	0.379	0.0122572	Co1B	PARP9
AIFM1	7.38422e-07	0.453617	0.773	0.485	0.012486	Co1B	AIFM1
HSPB1.1	7.99528e-07	-0.592911	0.818	0.945	0.0135192	Co1B	HSPB1
RPL29	8.24989e-07	-0.325255	1	1	0.0139497	Co1B	RPL29
DNAJB12	8.50762e-07	0.575224	0.697	0.437	0.0143855	Co1B	DNAJB12
RPL12	9.2807e-07	-0.364078	1	1	0.0156927	Co1B	RPL12
MBP.1	9.51301e-07	0.526841	0.97	0.888	0.0160855	Co1B	MBP
RPL23A	9.63113e-07	-0.340933	1	1	0.0162853	Co1B	RPL23A
TNFSF10	9.86436e-07	0.599001	0.5	0.246	0.0166796	Co1B	TNFSF10
APOL1	1.01769e-06	0.595608	0.697	0.444	0.0172082	Co1B	APOL1
SSB	1.02719e-06	-0.52909	0.924	0.93	0.0173687	Co1B	SSB
MCCC2.1	1.05273e-06	0.436082	0.803	0.528	0.0178006	Co1B	MCCC2
CTSV	1.06342e-06	0.327604	0.379	0.153	0.0179813	Co1B	CTSV
PHYH	1.0808e-06	0.412144	0.515	0.256	0.0182752	Co1B	PHYH
CHDH	1.11604e-06	0.290571	0.364	0.14	0.0188711	Co1B	CHDH
PVT1	1.13276e-06	-0.467646	0.015	0.294	0.0191539	Co1B	PVT1
MUC5AC	1.15396e-06	0.495675	0.424	0.183	0.0195124	Co1B	MUC5AC
KIAA1217	1.17762e-06	-0.574164	0.47	0.698	0.0199124	Co1B	KIAA1217
LAMA3.1	1.4064e-06	-0.721153	0.288	0.56	0.0237809	Co1B	LAMA3
NMD3	1.62504e-06	0.387938	0.727	0.455	0.0274777	Co1B	NMD3
RPS14	1.63439e-06	-0.292266	1	1	0.0276359	Co1B	RPS14
SSPN	1.68934e-06	0.429889	0.394	0.172	0.0285651	Co1B	SSPN
LPCAT3	1.79818e-06	0.347737	0.455	0.21	0.0304054	Co1B	LPCAT3
EPDR1	1.855e-06	0.474904	0.576	0.334	0.0313663	Co1B	EPDR1
CXXC5	1.90499e-06	-0.588401	0.576	0.742	0.0322114	Co1B	CXXC5
BTG1	1.99861e-06	0.360953	0.939	0.774	0.0337945	Co1B	BTG1
INHBB	2.00585e-06	0.749998	0.652	0.404	0.033917	Co1B	INHBB
IDE	2.0632e-06	0.376227	0.682	0.399	0.0348867	Co1B	IDE
BASP1	2.07372e-06	-0.549896	0.833	0.935	0.0350646	Co1B	BASP1
SDF4.1	2.14725e-06	0.430731	0.939	0.776	0.0363078	Co1B	SDF4
HLA-DRA.1	2.26784e-06	-0.999899	0.97	0.951	0.0383469	Co1B	HLA-DRA
THSD4	2.29696e-06	0.353206	0.379	0.157	0.0388392	Co1B	THSD4
IFI27L2.1	2.40373e-06	0.52298	0.818	0.659	0.0406447	Co1B	IFI27L2
WIPF1	2.44599e-06	0.28991	0.258	0.084	0.0413592	Co1B	WIPF1
HNMT	2.47261e-06	0.396482	0.53	0.275	0.0418094	Co1B	HNMT
GCNT2.1	2.57262e-06	0.43405	0.455	0.226	0.0435005	Co1B	GCNT2
PDCD5	2.67263e-06	-0.498347	0.636	0.838	0.0451915	Co1B	PDCD5
STC1	2.76599e-06	1.16498	0.667	0.404	0.0467702	Co1B	STC1
DYNLL1.1	2.82872e-06	-0.701809	1	0.999	0.0478309	Co1B	DYNLL1
RFLNB.1	2.85617e-06	0.296035	0.303	0.109	0.0482949	Co1B	RFLNB
HGSNAT	2.92748e-06	0.372797	0.652	0.362	0.0495008	Co1B	HGSNAT
MPHOSPH8	3.01911e-06	0.616354	0.848	0.752	0.0510502	Co1B	MPHOSPH8
ERAP2.1	3.15743e-06	0.328484	0.303	0.112	0.0533889	Co1B	ERAP2
RCAN1	3.21896e-06	0.420057	0.364	0.151	0.0544294	Co1B	RCAN1
EHF.1	3.22374e-06	0.559904	0.939	0.884	0.0545102	Co1B	EHF
HNF1B	3.23089e-06	0.351272	0.515	0.257	0.0546311	Co1B	HNF1B
SIK2	3.4175e-06	0.484351	0.515	0.287	0.0577865	Co1B	SIK2
ARL4C	3.45059e-06	-0.731748	0.212	0.496	0.0583461	Co1B	ARL4C
CDK6	3.57172e-06	-0.578534	0.167	0.45	0.0603943	Co1B	CDK6
MGMT	3.61167e-06	-0.551691	0.636	0.791	0.0610698	Co1B	MGMT
RPS2	3.62762e-06	-0.293309	1	1	0.0613394	Co1B	RPS2
AC027644.3	3.62883e-06	0.417035	0.606	0.369	0.0613598	Co1B	AC027644.3
ASAH1.1	3.66629e-06	0.381353	0.924	0.727	0.0619932	Co1B	ASAH1
BCL2L1.1	3.81327e-06	-0.627483	0.591	0.738	0.0644786	Co1B	BCL2L1
PSAP.1	3.87429e-06	0.376365	1	0.934	0.0655103	Co1B	PSAP
AFAP1L2.1	4.01354e-06	-0.393833	0.03	0.3	0.067865	Co1B	AFAP1L2
CRYZ	4.24011e-06	0.579879	0.742	0.567	0.071696	Co1B	CRYZ
PHKB.1	4.29853e-06	0.494637	0.818	0.594	0.0726838	Co1B	PHKB
MTPN	4.31927e-06	0.421867	0.955	0.9	0.0730346	Co1B	MTPN
WNT7A	4.32285e-06	-0.596748	0.303	0.578	0.0730951	Co1B	WNT7A
NR2F2	4.5797e-06	0.574009	0.909	0.862	0.0774382	Co1B	NR2F2
GALNT6	4.58887e-06	0.506298	0.333	0.133	0.0775932	Co1B	GALNT6
CLIC5	4.61473e-06	0.817513	0.727	0.522	0.0780305	Co1B	CLIC5
PDE9A	4.65432e-06	-0.50913	0.076	0.351	0.0786999	Co1B	PDE9A
ATP7B.1	5.17011e-06	0.338273	0.364	0.153	0.0874214	Co1B	ATP7B
HMGCR.1	5.36775e-06	0.619419	0.97	0.916	0.0907633	Co1B	HMGCR
TXNIP	5.41557e-06	0.448122	1	0.935	0.0915718	Co1B	TXNIP
SNRPE	5.89591e-06	-0.485524	0.909	0.961	0.0996939	Co1B	SNRPE
TMEM64	6.27336e-06	0.283011	0.424	0.19	0.106076	Co1B	TMEM64
HIPK2.1	6.50661e-06	0.656992	0.788	0.606	0.11002	Co1B	HIPK2
MPST	6.50828e-06	0.395745	0.803	0.555	0.110049	Co1B	MPST
TSPAN13.1	6.57664e-06	0.463833	0.773	0.57	0.111204	Co1B	TSPAN13
ARHGAP26	6.75714e-06	0.540842	0.697	0.491	0.114256	Co1B	ARHGAP26
LCN12.1	7.04525e-06	0.485883	0.409	0.195	0.119128	Co1B	LCN12
RASSF6	7.05076e-06	0.353514	0.53	0.268	0.119221	Co1B	RASSF6
PLK2.1	7.19617e-06	-0.672008	0.409	0.66	0.12168	Co1B	PLK2
BACE2	7.48279e-06	0.399977	0.879	0.679	0.126527	Co1B	BACE2
YBX3	7.52237e-06	-0.620248	0.818	0.945	0.127196	Co1B	YBX3
PKDCC	7.61161e-06	0.362521	0.424	0.191	0.128705	Co1B	PKDCC
SSR1.1	7.76187e-06	0.497384	0.939	0.869	0.131245	Co1B	SSR1
PAX2	7.85778e-06	-0.557374	0.212	0.5	0.132867	Co1B	PAX2
YWHAB	8.44075e-06	0.284334	1	0.994	0.142725	Co1B	YWHAB
ILDR1	8.45442e-06	0.301763	0.273	0.1	0.142956	Co1B	ILDR1
RPL19	8.57106e-06	-0.267806	1	1	0.144928	Co1B	RPL19
NPDC1	8.78029e-06	0.405441	0.515	0.28	0.148466	Co1B	NPDC1
IL4I1	8.92245e-06	-0.870686	0.197	0.456	0.15087	Co1B	IL4I1
NAAA	9.03923e-06	0.286565	0.379	0.166	0.152844	Co1B	NAAA
AFF1	9.52159e-06	0.405658	0.652	0.425	0.161001	Co1B	AFF1
EFNA5	9.53011e-06	0.375207	0.5	0.267	0.161145	Co1B	EFNA5
LAMP2.1	1.00211e-05	0.424326	0.909	0.692	0.169447	Co1B	LAMP2
NEIL1	1.03876e-05	0.315102	0.379	0.168	0.175645	Co1B	NEIL1
CADM1	1.06572e-05	0.489128	0.742	0.549	0.180202	Co1B	CADM1
TLCD4	1.0747e-05	0.345098	0.515	0.276	0.181722	Co1B	TLCD4
HIGD1A	1.08806e-05	0.487137	0.894	0.747	0.18398	Co1B	HIGD1A
B3GAT3	1.09382e-05	0.306505	0.5	0.253	0.184955	Co1B	B3GAT3
TRHDE.1	1.12747e-05	0.312751	0.576	0.299	0.190643	Co1B	TRHDE
FAM181B.1	1.17171e-05	0.343751	0.288	0.111	0.198124	Co1B	FAM181B
DYNLT1.1	1.23595e-05	-0.440673	1	0.996	0.208986	Co1B	DYNLT1
CTDSPL.1	1.24124e-05	-0.497096	0.212	0.491	0.209881	Co1B	CTDSPL
BMI1	1.30196e-05	0.331237	0.591	0.334	0.220148	Co1B	BMI1
SULT1A1.1	1.35946e-05	-0.373289	0	0.228	0.229872	Co1B	SULT1A1
RBBP8	1.36008e-05	0.476706	0.818	0.652	0.229977	Co1B	RBBP8
BTBD3	1.38011e-05	0.490636	0.727	0.531	0.233363	Co1B	BTBD3
DOC2B.1	1.40723e-05	0.451188	0.53	0.286	0.237949	Co1B	DOC2B
NIPAL3	1.41938e-05	0.335414	0.606	0.348	0.240003	Co1B	NIPAL3
APP	1.44873e-05	0.402762	1	0.925	0.244965	Co1B	APP
ARMCX6	1.44921e-05	0.407307	0.485	0.274	0.245046	Co1B	ARMCX6
FRMD8	1.47702e-05	0.432354	0.576	0.338	0.24975	Co1B	FRMD8
ILK.1	1.48736e-05	0.354506	0.742	0.488	0.251498	Co1B	ILK
RSPH1	1.54471e-05	-1.77123	0.152	0.397	0.261194	Co1B	RSPH1
PNPLA8	1.55068e-05	0.357791	0.621	0.366	0.262205	Co1B	PNPLA8
MTURN	1.6095e-05	0.288549	0.424	0.198	0.27215	Co1B	MTURN
ENTPD3.1	1.64929e-05	0.364436	0.515	0.275	0.278879	Co1B	ENTPD3
AR.1	1.66617e-05	0.366812	0.439	0.214	0.281733	Co1B	AR
CTBS	1.69376e-05	0.358786	0.545	0.306	0.286399	Co1B	CTBS
FAM13B	1.77126e-05	0.312732	0.485	0.245	0.299502	Co1B	FAM13B
EEF1A2.1	1.83574e-05	-0.452008	0.015	0.251	0.310405	Co1B	EEF1A2
TPST2.1	1.83678e-05	0.341145	0.53	0.287	0.310582	Co1B	TPST2
PCDH7	1.88022e-05	-0.424322	0.576	0.842	0.317926	Co1B	PCDH7
HLA-DPB1.1	1.8844e-05	-0.718396	0.333	0.567	0.318634	Co1B	HLA-DPB1
CLDN10	1.89769e-05	0.426551	0.818	0.538	0.32088	Co1B	CLDN10
BUB3	1.92762e-05	0.425569	0.909	0.699	0.325941	Co1B	BUB3
PDXDC1	1.92951e-05	0.441033	0.879	0.738	0.32626	Co1B	PDXDC1
TNS3.1	1.93346e-05	0.355653	0.758	0.494	0.326928	Co1B	TNS3
ZDHHC2	2.02235e-05	0.345484	0.545	0.311	0.341959	Co1B	ZDHHC2
IGF2BP2	2.03881e-05	-0.473514	0.424	0.647	0.344742	Co1B	IGF2BP2
LMO4.1	2.0568e-05	-0.589523	0.712	0.867	0.347784	Co1B	LMO4
EPHX4	2.15207e-05	0.278121	0.258	0.095	0.363894	Co1B	EPHX4
RPL17	2.15429e-05	-0.333379	1	1	0.364269	Co1B	RPL17
ARL4D	2.19749e-05	0.343481	0.5	0.265	0.371574	Co1B	ARL4D
RGS10.1	2.27502e-05	-0.493653	0.424	0.662	0.384682	Co1B	RGS10
NUCB2	2.2796e-05	0.421867	0.591	0.366	0.385458	Co1B	NUCB2
TNIP1.1	2.28641e-05	0.404509	0.818	0.624	0.386609	Co1B	TNIP1
SH3BGRL3	2.3305e-05	-0.5326	0.97	0.975	0.394063	Co1B	SH3BGRL3
ZNF618.1	2.34724e-05	0.500847	0.545	0.321	0.396895	Co1B	ZNF618
HERPUD1.1	2.36332e-05	0.607978	0.712	0.586	0.399613	Co1B	HERPUD1
HMGN3	2.40024e-05	-0.654341	0.909	0.94	0.405857	Co1B	HMGN3
AHCYL1	2.46626e-05	0.374931	0.985	0.971	0.417021	Co1B	AHCYL1
RPS6	2.48666e-05	-0.289389	1	1	0.420469	Co1B	RPS6
KLF9	2.49664e-05	0.258159	0.333	0.142	0.422157	Co1B	KLF9
HLA-B	2.54078e-05	0.442508	0.97	0.935	0.429621	Co1B	HLA-B
BORCS7	2.56935e-05	0.375368	0.727	0.508	0.434451	Co1B	BORCS7
ANXA6.1	2.6685e-05	0.297293	0.182	0.054	0.451217	Co1B	ANXA6
EPS8	2.70239e-05	0.372255	0.818	0.611	0.456947	Co1B	EPS8
SLC16A1	2.73168e-05	-0.375423	0.106	0.374	0.4619	Co1B	SLC16A1
HNRNPR	2.73359e-05	0.369996	0.955	0.914	0.462224	Co1B	HNRNPR
IQGAP2.1	2.80676e-05	0.359514	0.379	0.172	0.474595	Co1B	IQGAP2
GK5	2.81732e-05	0.355932	0.667	0.426	0.47638	Co1B	GK5
PFKFB2	2.8615e-05	0.361072	0.439	0.228	0.483851	Co1B	PFKFB2
GNG12	2.93985e-05	0.421787	0.818	0.641	0.4971	Co1B	GNG12
RPL35A	2.98715e-05	-0.272538	1	1	0.505098	Co1B	RPL35A
GLTP	3.02639e-05	0.268751	0.561	0.3	0.511732	Co1B	GLTP
AC105460.1	3.03199e-05	-0.632581	0.015	0.236	0.512679	Co1B	AC105460.1
TOMM7	3.04419e-05	-0.308256	0.985	0.998	0.514743	Co1B	TOMM7
APIP	3.05713e-05	0.449036	0.545	0.332	0.516931	Co1B	APIP
PDPR	3.14002e-05	0.284334	0.394	0.186	0.530946	Co1B	PDPR
GFPT1	3.15197e-05	0.403889	0.879	0.764	0.532967	Co1B	GFPT1
GBA	3.18095e-05	0.296376	0.409	0.198	0.537867	Co1B	GBA
FBXL17	3.25194e-05	0.305263	0.47	0.239	0.54987	Co1B	FBXL17
TWF1	3.2562e-05	0.403191	0.879	0.707	0.550591	Co1B	TWF1
RNF14	3.35954e-05	0.337458	0.545	0.321	0.568065	Co1B	RNF14
LMAN1	3.38148e-05	0.370472	0.985	0.965	0.571774	Co1B	LMAN1
DNAJC3	3.4253e-05	0.441822	0.803	0.692	0.579185	Co1B	DNAJC3
PTMA.1	3.49193e-05	-0.377507	1	1	0.59045	Co1B	PTMA
BEX2	3.50108e-05	-0.429297	0.091	0.347	0.591998	Co1B	BEX2
IQCD.1	3.55192e-05	-0.666528	0.061	0.292	0.600594	Co1B	IQCD
SLC39A7	3.56855e-05	0.431308	0.697	0.504	0.603406	Co1B	SLC39A7
GOT1	3.57055e-05	0.341593	0.53	0.296	0.603744	Co1B	GOT1
TPD52L1	3.6445e-05	0.512199	0.773	0.567	0.616248	Co1B	TPD52L1
COPB1	3.65395e-05	0.402967	0.848	0.747	0.617846	Co1B	COPB1
ABCD3	3.66432e-05	0.410391	0.773	0.559	0.619599	Co1B	ABCD3
MRPS21	3.71458e-05	-0.39419	0.939	0.978	0.628098	Co1B	MRPS21
USP28	3.90183e-05	0.411159	0.485	0.279	0.659761	Co1B	USP28
AMD1.1	3.98735e-05	0.313134	0.939	0.843	0.674221	Co1B	AMD1
S100A13.1	4.02721e-05	-0.483144	0.864	0.933	0.680961	Co1B	S100A13
CTNNB1.1	4.17486e-05	0.322165	0.955	0.865	0.705928	Co1B	CTNNB1
FNBP1.1	4.21644e-05	0.425647	0.788	0.614	0.712959	Co1B	FNBP1
ARHGAP29	4.24804e-05	-0.63529	0.136	0.376	0.718302	Co1B	ARHGAP29
PSAT1	4.27432e-05	-0.461977	0.636	0.789	0.722745	Co1B	PSAT1
RPL32	4.38411e-05	-0.25549	1	1	0.741309	Co1B	RPL32
KCNK6	4.39817e-05	0.342897	0.348	0.16	0.743686	Co1B	KCNK6
GBP2	4.46859e-05	0.319164	0.485	0.255	0.755594	Co1B	GBP2
IL10RB	4.53145e-05	0.302854	0.439	0.221	0.766223	Co1B	IL10RB
TMEM165	4.56257e-05	0.411337	0.909	0.772	0.771485	Co1B	TMEM165
TBC1D17	4.56319e-05	-0.445152	0.152	0.397	0.771591	Co1B	TBC1D17
MIA2	4.57168e-05	0.40887	0.697	0.469	0.773025	Co1B	MIA2
BBX	4.6419e-05	0.451188	0.864	0.779	0.784899	Co1B	BBX
SH3PXD2B	4.76224e-05	0.255868	0.348	0.155	0.805247	Co1B	SH3PXD2B
VCP	4.87672e-05	0.325165	0.955	0.897	0.824605	Co1B	VCP
TBCA	4.88873e-05	-0.36855	0.985	1	0.826635	Co1B	TBCA
GPATCH4.1	4.89614e-05	-0.448788	0.227	0.478	0.827888	Co1B	GPATCH4
BNIP3L	5.11471e-05	0.406414	0.833	0.65	0.864846	Co1B	BNIP3L
PIP5K1C	5.1376e-05	0.29389	0.439	0.22	0.868716	Co1B	PIP5K1C
RPL4	5.15051e-05	-0.270955	1	0.999	0.870899	Co1B	RPL4
TSPO.1	5.40441e-05	-0.446269	0.985	0.983	0.913832	Co1B	TSPO
TIMP2.1	5.43147e-05	-0.541302	0.167	0.412	0.918407	Co1B	TIMP2
LINC02303.1	5.61905e-05	-0.525113	0.015	0.225	0.950126	Co1B	LINC02303
TMC5	5.70082e-05	-0.9811	0.833	0.857	0.963952	Co1B	TMC5
PEPD	5.71068e-05	0.295221	0.439	0.228	0.965619	Co1B	PEPD
ECI2.1	6.4106e-05	0.529124	0.606	0.405	1	Co1B	ECI2
PPM1K	6.58988e-05	0.297631	0.364	0.174	1	Co1B	PPM1K
EPB41L2.1	6.59507e-05	0.45349	0.591	0.37	1	Co1B	EPB41L2
FRS2	6.7876e-05	0.345088	0.53	0.303	1	Co1B	FRS2
MANBA	7.20181e-05	0.321732	0.5	0.285	1	Co1B	MANBA
HSPE1	7.21561e-05	-0.53437	0.955	0.982	1	Co1B	HSPE1
TTC39B	7.31307e-05	0.410152	0.515	0.315	1	Co1B	TTC39B
SDCBP	7.45066e-05	0.31408	0.97	0.883	1	Co1B	SDCBP
GMDS	7.64096e-05	0.299113	0.515	0.292	1	Co1B	GMDS
TEAD3	7.65759e-05	0.260504	0.303	0.131	1	Co1B	TEAD3
RPL7	7.67948e-05	-0.272759	1	1	1	Co1B	RPL7
RNF125	7.69218e-05	0.293117	0.258	0.103	1	Co1B	RNF125
SEC23B	7.75007e-05	0.363442	0.667	0.457	1	Co1B	SEC23B
TRIQK	7.75611e-05	0.301487	0.5	0.284	1	Co1B	TRIQK
HLA-DPA1.1	7.7919e-05	-0.742651	0.606	0.757	1	Co1B	HLA-DPA1
ATP6V0E1	7.84125e-05	0.407713	0.97	0.956	1	Co1B	ATP6V0E1
BCL6	7.98107e-05	0.27818	0.409	0.204	1	Co1B	BCL6
IER3	7.99406e-05	0.416941	0.833	0.672	1	Co1B	IER3
RNF19A	8.34413e-05	0.438549	0.758	0.598	1	Co1B	RNF19A
KDELR2	8.48022e-05	0.396202	0.909	0.855	1	Co1B	KDELR2
MT-CO2	8.48386e-05	-0.280174	1	1	1	Co1B	MT-CO2
FBXO9	8.53314e-05	0.416592	0.727	0.541	1	Co1B	FBXO9
ARHGEF12	8.74582e-05	0.474876	0.848	0.651	1	Co1B	ARHGEF12
SEM1	8.77972e-05	-0.362681	0.97	0.989	1	Co1B	SEM1
C2orf69	8.89142e-05	0.269537	0.394	0.196	1	Co1B	C2orf69
PIM3	8.95164e-05	0.35936	0.606	0.391	1	Co1B	PIM3
EDEM2	8.96344e-05	0.277344	0.455	0.239	1	Co1B	EDEM2
C20orf194	9.17036e-05	0.262158	0.364	0.172	1	Co1B	C20orf194
RPS19.1	9.18949e-05	-0.272508	1	1	1	Co1B	RPS19
METTL9	9.20528e-05	0.497208	0.848	0.746	1	Co1B	METTL9
MSLN	9.32232e-05	0.525272	0.485	0.285	1	Co1B	MSLN
FOS	9.36136e-05	0.64808	0.848	0.678	1	Co1B	FOS
TMED2	9.56403e-05	0.362428	0.985	0.956	1	Co1B	TMED2
LSR	9.60644e-05	0.33935	0.712	0.497	1	Co1B	LSR
NBL1.1	9.70017e-05	-0.466614	0.182	0.404	1	Co1B	NBL1
CPT1A	9.83604e-05	0.347354	0.53	0.322	1	Co1B	CPT1A
ATP1B3	9.91356e-05	0.396692	0.833	0.69	1	Co1B	ATP1B3
CTXN1	9.9255e-05	-0.583757	0.182	0.424	1	Co1B	CTXN1
LTBP1	9.9834e-05	0.321616	0.273	0.114	1	Co1B	LTBP1
SEC61A1.1	0.000100304	0.398365	0.818	0.619	1	Co1B	SEC61A1
GAPVD1	0.000100327	0.395346	0.697	0.511	1	Co1B	GAPVD1
OSBPL9	0.000102912	0.350093	0.636	0.414	1	Co1B	OSBPL9
SMIM30	0.000103838	0.378113	0.803	0.669	1	Co1B	SMIM30
NT5E	0.000106153	0.381593	0.667	0.438	1	Co1B	NT5E
HMGA2	0.000106865	-0.421593	0.152	0.38	1	Co1B	HMGA2
PRUNE2.1	0.000107092	0.346434	0.606	0.355	1	Co1B	PRUNE2
PRDX1	0.000107175	-0.348788	1	0.998	1	Co1B	PRDX1
GSTO1.1	0.000108761	-0.477494	0.5	0.676	1	Co1B	GSTO1
ECI1	0.000110782	-0.455371	0.561	0.705	1	Co1B	ECI1
MTHFD2.1	0.000111524	0.322116	0.909	0.714	1	Co1B	MTHFD2
VPS37A	0.00011319	0.333472	0.576	0.346	1	Co1B	VPS37A
MRPS33	0.00011336	-0.398692	0.712	0.852	1	Co1B	MRPS33
TCTEX1D2	0.000113512	-0.719304	0.318	0.536	1	Co1B	TCTEX1D2
PAPSS1.1	0.000114045	0.549798	0.818	0.729	1	Co1B	PAPSS1
SPINT2.1	0.000114931	0.253455	1	1	1	Co1B	SPINT2
HPF1	0.00011498	-0.38642	0.227	0.472	1	Co1B	HPF1
EPPK1.1	0.000115645	-0.358908	0.061	0.274	1	Co1B	EPPK1
DDX21	0.000116566	-0.478775	0.727	0.858	1	Co1B	DDX21
XPR1.1	0.000116682	0.363753	0.606	0.389	1	Co1B	XPR1
PTER	0.000117135	0.531631	0.652	0.478	1	Co1B	PTER
MECOM.1	0.000118127	0.373881	0.924	0.842	1	Co1B	MECOM
NFIB	0.000120718	-0.425709	0.409	0.658	1	Co1B	NFIB
CELSR2	0.000120875	0.260123	0.47	0.253	1	Co1B	CELSR2
UQCRH.1	0.000120969	-0.47548	0.985	0.984	1	Co1B	UQCRH
PAPOLA	0.000121287	-0.348154	0.848	0.924	1	Co1B	PAPOLA
DEPTOR	0.000121961	0.459396	0.788	0.574	1	Co1B	DEPTOR
LAPTM4B.1	0.000122981	-0.466421	0.848	0.95	1	Co1B	LAPTM4B
TATDN2	0.000126138	0.304057	0.439	0.235	1	Co1B	TATDN2
BTG2.1	0.000127931	0.604239	0.667	0.474	1	Co1B	BTG2
MINDY2	0.000130924	-0.48497	0.5	0.679	1	Co1B	MINDY2
GLS.1	0.000132436	-0.560308	0.47	0.649	1	Co1B	GLS
TRMT112	0.000132731	-0.379138	0.955	0.944	1	Co1B	TRMT112
SLC35F6	0.00013379	0.353329	0.606	0.405	1	Co1B	SLC35F6
PDZK1IP1.1	0.000134386	-0.734381	0.288	0.516	1	Co1B	PDZK1IP1
SH3D19	0.000136046	-0.37604	0.136	0.365	1	Co1B	SH3D19
LYPD1.1	0.000138997	-0.561229	0.136	0.349	1	Co1B	LYPD1
MME.1	0.000139585	-0.36296	0.045	0.251	1	Co1B	MME
SESTD1	0.000140254	0.393943	0.667	0.47	1	Co1B	SESTD1
BDNF	0.000141022	0.301687	0.303	0.14	1	Co1B	BDNF
CPEB4	0.000144543	0.258103	0.742	0.489	1	Co1B	CPEB4
POLR2L.1	0.000145565	-0.311418	0.985	0.999	1	Co1B	POLR2L
KIZ.1	0.000147021	0.496004	0.485	0.291	1	Co1B	KIZ
SAR1B	0.000147582	0.355395	0.818	0.579	1	Co1B	SAR1B
VPS13A	0.000149578	0.337855	0.652	0.447	1	Co1B	VPS13A
STARD10	0.000151026	0.46789	0.515	0.313	1	Co1B	STARD10
PHGDH	0.000151051	-0.399462	0.121	0.343	1	Co1B	PHGDH
CD151	0.000152562	0.329687	0.879	0.758	1	Co1B	CD151
EZR.1	0.000154015	-0.465483	1	0.997	1	Co1B	EZR
MOCS2	0.000156209	0.322894	0.773	0.562	1	Co1B	MOCS2
ITIH5.1	0.000156459	-0.70488	0.333	0.54	1	Co1B	ITIH5
MYO1B	0.000160769	-0.419813	0.197	0.425	1	Co1B	MYO1B
ITFG1.1	0.000161547	0.353384	0.712	0.512	1	Co1B	ITFG1
NLRP2	0.000164119	0.449882	0.576	0.403	1	Co1B	NLRP2
ITGA3.1	0.000164716	-0.496462	0.439	0.649	1	Co1B	ITGA3
APLP2	0.000167062	0.302941	1	0.999	1	Co1B	APLP2
SQOR	0.000167965	0.258103	0.394	0.202	1	Co1B	SQOR
SPIDR	0.000169436	0.287668	0.636	0.385	1	Co1B	SPIDR
VAMP8	0.000171059	0.347206	1	0.953	1	Co1B	VAMP8
TMEM245	0.000174088	0.330006	0.818	0.63	1	Co1B	TMEM245
PKP4.1	0.000175815	0.405894	0.818	0.747	1	Co1B	PKP4
ATRX	0.00017729	0.306929	0.955	0.831	1	Co1B	ATRX
BCAM	0.00018309	-0.446929	0.227	0.451	1	Co1B	BCAM
H2AFJ	0.000185066	-0.342115	0.894	0.943	1	Co1B	H2AFJ
NCALD.1	0.000186991	-0.401378	0.106	0.319	1	Co1B	NCALD
HAUS4	0.00018724	0.272893	0.515	0.303	1	Co1B	HAUS4
PPP1R14C.1	0.000187773	-0.325152	0	0.178	1	Co1B	PPP1R14C
PSMD2	0.000188333	0.336862	0.894	0.773	1	Co1B	PSMD2
ADGRG1	0.000190658	0.30761	0.455	0.26	1	Co1B	ADGRG1
C1GALT1	0.000196914	0.400849	0.697	0.526	1	Co1B	C1GALT1
PSMA7.1	0.000197013	-0.408817	0.955	0.975	1	Co1B	PSMA7
CBFB	0.000197105	0.323957	0.561	0.355	1	Co1B	CBFB
BACE1.1	0.000198156	0.294896	0.591	0.361	1	Co1B	BACE1
KRT18.1	0.000198202	-0.815814	0.97	0.99	1	Co1B	KRT18
EBAG9	0.000201185	0.480552	0.667	0.493	1	Co1B	EBAG9
ACO1	0.000202433	0.327195	0.606	0.389	1	Co1B	ACO1
PJA2	0.000208484	0.342579	0.788	0.592	1	Co1B	PJA2
MCUB	0.000210303	0.256334	0.348	0.169	1	Co1B	MCUB
ADI1	0.000212052	0.346611	0.864	0.798	1	Co1B	ADI1
CNDP2	0.000216333	0.413516	0.939	0.89	1	Co1B	CNDP2
SVIP	0.000217119	0.430522	0.667	0.51	1	Co1B	SVIP
RPL22L1	0.000217246	-0.476927	0.833	0.944	1	Co1B	RPL22L1
SH3BGRL	0.000217561	0.311126	0.727	0.497	1	Co1B	SH3BGRL
MAGT1.1	0.000218555	0.427291	0.788	0.666	1	Co1B	MAGT1
MEGF9.1	0.000222007	0.26296	0.455	0.249	1	Co1B	MEGF9
COX14.1	0.000227167	0.35385	0.955	0.836	1	Co1B	COX14
AKAP7	0.000234316	0.271298	0.318	0.151	1	Co1B	AKAP7
RABAC1	0.000239203	0.387388	0.742	0.613	1	Co1B	RABAC1
MAOA	0.000244867	0.510836	0.561	0.37	1	Co1B	MAOA
GDE1	0.000247611	0.389672	0.742	0.578	1	Co1B	GDE1
PCLO	0.000250813	0.26485	0.333	0.158	1	Co1B	PCLO
SLC2A4RG	0.000257386	0.329987	0.561	0.368	1	Co1B	SLC2A4RG
SPPL2A	0.000260454	0.326014	0.773	0.62	1	Co1B	SPPL2A
GOLM1	0.00026125	0.324553	0.848	0.647	1	Co1B	GOLM1
CFI.1	0.000262032	0.457006	0.667	0.473	1	Co1B	CFI
FKBP11	0.000266706	0.378119	0.47	0.275	1	Co1B	FKBP11
PDXK.1	0.000267248	-0.520442	0.727	0.793	1	Co1B	PDXK
CD302	0.000268344	0.295171	0.409	0.219	1	Co1B	CD302
UPRT	0.000274939	0.266804	0.258	0.112	1	Co1B	UPRT
VPS13D.1	0.000278188	0.30225	0.667	0.433	1	Co1B	VPS13D
ANP32B.1	0.000278724	-0.475215	0.864	0.896	1	Co1B	ANP32B
SLC2A1.1	0.000289715	-0.574575	0.515	0.653	1	Co1B	SLC2A1
SIPA1L2.1	0.000292826	0.290623	0.439	0.244	1	Co1B	SIPA1L2
FAM183A.1	0.000297678	-1.13765	0	0.169	1	Co1B	FAM183A
MRTO4.1	0.000299151	-0.403941	0.258	0.48	1	Co1B	MRTO4
EPN2	0.000300011	-0.347429	0.152	0.367	1	Co1B	EPN2
SPNS2	0.000301773	-0.369546	0.03	0.215	1	Co1B	SPNS2
WDR86-AS1.1	0.000303097	-0.850131	0.015	0.191	1	Co1B	WDR86-AS1
ZBTB7C	0.000309524	0.336654	0.273	0.125	1	Co1B	ZBTB7C
CDC25B	0.000310485	-0.456698	0.167	0.372	1	Co1B	CDC25B
PTPN3.1	0.000312008	0.363964	0.621	0.446	1	Co1B	PTPN3
ANKRD1	0.000316106	-1.07347	0.03	0.219	1	Co1B	ANKRD1
CXCL5.1	0.000317612	-1.39631	0.364	0.577	1	Co1B	CXCL5
ITPK1	0.000317963	0.321323	0.621	0.419	1	Co1B	ITPK1
ARFGEF3	0.000318411	0.423688	0.47	0.291	1	Co1B	ARFGEF3
SERP1	0.000322585	0.383221	0.939	0.896	1	Co1B	SERP1
HLA-DRB1.1	0.000324981	-0.6991	0.955	0.897	1	Co1B	HLA-DRB1
TM7SF3	0.000328481	0.291316	0.758	0.556	1	Co1B	TM7SF3
NDFIP1.1	0.000333885	0.326777	0.848	0.672	1	Co1B	NDFIP1
NEDD9.1	0.000335771	0.496496	0.848	0.711	1	Co1B	NEDD9
IFI6	0.000339174	0.419039	0.591	0.378	1	Co1B	IFI6
CD99L2	0.000355046	0.278847	0.273	0.125	1	Co1B	CD99L2
MVP	0.000359525	0.338013	0.682	0.492	1	Co1B	MVP
PDLIM1	0.000360098	-0.388052	0.636	0.764	1	Co1B	PDLIM1
CTBP1	0.000360387	0.341831	0.758	0.554	1	Co1B	CTBP1
VAMP2	0.000361467	0.359088	0.652	0.496	1	Co1B	VAMP2
SMIM14	0.000363692	0.295877	0.864	0.663	1	Co1B	SMIM14
MTDH	0.000366573	0.267802	1	0.977	1	Co1B	MTDH
SFTA2	0.000368328	-0.356443	0.121	0.345	1	Co1B	SFTA2
NACA	0.000369179	-0.289451	1	1	1	Co1B	NACA
TACSTD2	0.00037562	-0.556609	0.879	0.905	1	Co1B	TACSTD2
PKP2.1	0.000377238	0.358209	0.712	0.537	1	Co1B	PKP2
MAL2.1	0.000379727	-0.621972	0.909	0.924	1	Co1B	MAL2
BROX	0.00038018	0.354268	0.712	0.541	1	Co1B	BROX
ACOX1	0.000381429	0.324447	0.591	0.384	1	Co1B	ACOX1
TWSG1	0.000388003	0.351588	0.758	0.559	1	Co1B	TWSG1
AACS	0.000388202	0.310176	0.561	0.353	1	Co1B	AACS
NEK6	0.00038821	0.284003	0.515	0.301	1	Co1B	NEK6
PADI1.1	0.000388874	-0.449716	0.061	0.248	1	Co1B	PADI1
HOXB8.1	0.000391562	0.44858	0.788	0.705	1	Co1B	HOXB8
HDGF.1	0.000391922	-0.42872	0.758	0.838	1	Co1B	HDGF
FBXL5	0.000392626	0.336305	0.788	0.594	1	Co1B	FBXL5
PPP1R14B.1	0.000393496	-0.502333	0.773	0.831	1	Co1B	PPP1R14B
ATM	0.000393529	0.312751	0.591	0.381	1	Co1B	ATM
PPFIBP1.1	0.000395751	-0.398314	0.53	0.7	1	Co1B	PPFIBP1
SSR4	0.000400274	0.359716	1	0.989	1	Co1B	SSR4
ACBD5	0.000402245	0.34675	0.636	0.426	1	Co1B	ACBD5
MAP7D1	0.000407687	0.269472	0.409	0.223	1	Co1B	MAP7D1
KLK13.1	0.000410108	-0.385221	0.03	0.208	1	Co1B	KLK13
AMOTL1	0.000412036	-0.321821	0.091	0.289	1	Co1B	AMOTL1
MYC	0.000415404	-0.438533	0.212	0.416	1	Co1B	MYC
AL158206.1	0.000422132	0.307225	0.288	0.14	1	Co1B	AL158206.1
HOXB7.1	0.000423287	0.32598	0.864	0.694	1	Co1B	HOXB7
PLIN2.1	0.000427174	0.27145	0.364	0.19	1	Co1B	PLIN2
NECTIN2	0.000427819	0.377267	0.712	0.551	1	Co1B	NECTIN2
RPL30	0.000430966	-0.265087	1	1	1	Co1B	RPL30
DYRK2	0.000431442	-0.400238	0.348	0.56	1	Co1B	DYRK2
BCL11A	0.000435254	0.399841	0.606	0.411	1	Co1B	BCL11A
USP38	0.000448399	0.33463	0.485	0.311	1	Co1B	USP38
PLPP5	0.000450564	0.307976	0.53	0.341	1	Co1B	PLPP5
DAZAP2	0.000450688	0.277317	0.939	0.88	1	Co1B	DAZAP2
HIP1	0.00045197	0.329872	0.515	0.342	1	Co1B	HIP1
ZC3H8	0.000459902	-0.381429	0.152	0.351	1	Co1B	ZC3H8
ID2.1	0.000464283	-0.60992	0.409	0.579	1	Co1B	ID2
LMAN2.1	0.000470481	0.261919	0.909	0.836	1	Co1B	LMAN2
SLC44A1	0.000480378	0.331237	0.864	0.711	1	Co1B	SLC44A1
PLGRKT	0.000481684	0.34201	0.606	0.418	1	Co1B	PLGRKT
CYP51A1	0.000484063	0.315818	0.894	0.826	1	Co1B	CYP51A1
PIK3R1.1	0.000485697	0.356583	0.848	0.713	1	Co1B	PIK3R1
ARAF	0.000493241	0.269472	0.409	0.232	1	Co1B	ARAF
PSD3	0.000494966	-0.376313	0.182	0.385	1	Co1B	PSD3
TIMM13	0.000497503	-0.367375	0.848	0.909	1	Co1B	TIMM13
AP006248.4	0.000498468	0.306082	0.227	0.095	1	Co1B	AP006248.4
DUSP1	0.000502006	0.481219	0.773	0.569	1	Co1B	DUSP1
ITPRID2.1	0.000507407	0.450372	0.727	0.547	1	Co1B	ITPRID2
EIF3G	0.000519416	-0.291575	0.591	0.799	1	Co1B	EIF3G
BCL3	0.000523436	0.337749	0.424	0.248	1	Co1B	BCL3
ATP8B1.1	0.000526135	0.295191	0.591	0.402	1	Co1B	ATP8B1
SLC1A3	0.000530812	-0.332306	0.091	0.289	1	Co1B	SLC1A3
DCTN1	0.000530955	0.255911	0.667	0.431	1	Co1B	DCTN1
SNRPD1.1	0.000532445	-0.502891	0.818	0.875	1	Co1B	SNRPD1
SGPP1	0.000541664	0.251942	0.364	0.19	1	Co1B	SGPP1
PGK1	0.000547029	0.294925	0.985	0.977	1	Co1B	PGK1
IMPDH2	0.000562383	-0.387104	0.712	0.824	1	Co1B	IMPDH2
DENND6A	0.00056296	0.259891	0.53	0.319	1	Co1B	DENND6A
CAPN13	0.000566798	0.312918	0.258	0.116	1	Co1B	CAPN13
PNRC1.1	0.00056686	0.373678	0.833	0.688	1	Co1B	PNRC1
CDH3	0.000570759	-0.296646	0.045	0.224	1	Co1B	CDH3
MTMR14	0.000574178	0.255506	0.394	0.219	1	Co1B	MTMR14
TMEM191B	0.000574825	-0.292215	0.091	0.298	1	Co1B	TMEM191B
MPC1.1	0.000591124	0.339356	0.697	0.519	1	Co1B	MPC1
TKT.1	0.000593149	-0.296079	0.985	0.996	1	Co1B	TKT
TSPYL5	0.000595234	-0.297257	0.121	0.328	1	Co1B	TSPYL5
SUMO2	0.000605046	-0.26371	1	0.999	1	Co1B	SUMO2
MFSD1.1	0.000608391	0.319949	0.53	0.345	1	Co1B	MFSD1
RAB1A	0.000609898	0.275953	0.909	0.859	1	Co1B	RAB1A
DNAAF1	0.000621975	-0.578251	0.015	0.177	1	Co1B	DNAAF1
ELL2	0.000627739	0.264744	0.424	0.239	1	Co1B	ELL2
SNU13.1	0.000630706	-0.341522	0.939	0.972	1	Co1B	SNU13
FGD5-AS1	0.000632225	0.349272	0.712	0.551	1	Co1B	FGD5-AS1
WSB2	0.000633104	0.355762	0.591	0.433	1	Co1B	WSB2
LSM4	0.000633423	0.266763	0.97	0.879	1	Co1B	LSM4
S100A10.1	0.000652398	-0.585793	1	0.998	1	Co1B	S100A10
CTSD	0.000654156	0.445122	0.924	0.871	1	Co1B	CTSD
NFU1	0.0006554	0.361092	0.545	0.393	1	Co1B	NFU1
DCAF7	0.000660026	0.282475	0.864	0.746	1	Co1B	DCAF7
SNRPB.1	0.000660763	-0.421783	0.727	0.875	1	Co1B	SNRPB
SRSF11	0.000663492	-0.310212	0.879	0.949	1	Co1B	SRSF11
EML2	0.000696678	0.250905	0.47	0.28	1	Co1B	EML2
WDR72	0.000696733	0.393485	0.5	0.296	1	Co1B	WDR72
ATP6V0C	0.000706086	0.286552	1	0.993	1	Co1B	ATP6V0C
FNDC3A	0.000708101	0.328547	0.606	0.444	1	Co1B	FNDC3A
EIF4G1	0.000716909	0.25847	0.955	0.817	1	Co1B	EIF4G1
AC004816.1	0.000721829	0.25813	0.333	0.173	1	Co1B	AC004816.1
IL1R2.1	0.000725726	0.8317	0.288	0.14	1	Co1B	IL1R2
SPCS3	0.000733909	0.325852	0.848	0.694	1	Co1B	SPCS3
MUC4.1	0.000734214	-0.605419	0.424	0.607	1	Co1B	MUC4
MAGED1.1	0.000743886	0.314871	0.788	0.623	1	Co1B	MAGED1
ITGB5	0.000752127	0.294663	0.5	0.326	1	Co1B	ITGB5
SORT1	0.00075853	0.377267	0.667	0.549	1	Co1B	SORT1
HS6ST1.1	0.000759939	0.269043	0.894	0.802	1	Co1B	HS6ST1
DPP8	0.000760841	0.286166	0.561	0.378	1	Co1B	DPP8
SPINK5.1	0.000768384	0.366765	0.318	0.164	1	Co1B	SPINK5
ENAH	0.000771028	-0.45718	0.394	0.56	1	Co1B	ENAH
TPPP3.1	0.000777869	-1.84483	0.015	0.171	1	Co1B	TPPP3
KIAA0319L	0.000785845	0.368374	0.606	0.478	1	Co1B	KIAA0319L
HTATIP2.1	0.000786688	0.335179	0.5	0.324	1	Co1B	HTATIP2
DDX19A	0.00079609	0.261373	0.53	0.334	1	Co1B	DDX19A
SUMF2	0.00079844	0.267884	0.758	0.569	1	Co1B	SUMF2
SEC11C	0.000799553	0.546333	0.697	0.638	1	Co1B	SEC11C
NFKBIA	0.000801328	0.315159	0.818	0.7	1	Co1B	NFKBIA
EFNB2	0.000812559	-0.414538	0.303	0.499	1	Co1B	EFNB2
B4GALT1.1	0.000814434	0.450409	0.712	0.594	1	Co1B	B4GALT1
QPCT.1	0.0008326	-0.278214	0.03	0.195	1	Co1B	QPCT
CCT8	0.00083356	-0.316307	0.788	0.893	1	Co1B	CCT8
STAT2	0.000834009	0.261245	0.455	0.273	1	Co1B	STAT2
MKNK2	0.000834367	0.318593	0.788	0.594	1	Co1B	MKNK2
SURF2.1	0.000838217	-0.35328	0.197	0.386	1	Co1B	SURF2
ATG4A	0.000840085	0.255911	0.364	0.196	1	Co1B	ATG4A
PPP3CA.1	0.000843874	0.375881	0.727	0.567	1	Co1B	PPP3CA
LINC00868	0.000858757	-0.261637	0.015	0.171	1	Co1B	LINC00868
TCIM	0.00087521	0.364347	0.439	0.245	1	Co1B	TCIM
RBL2	0.000877768	0.282144	0.576	0.385	1	Co1B	RBL2
SLC30A1	0.000884863	0.370202	0.712	0.568	1	Co1B	SLC30A1
MAP3K21	0.000895457	-0.331072	0.136	0.329	1	Co1B	MAP3K21
C17orf97	0.000900313	-0.460593	0.136	0.318	1	Co1B	C17orf97
RIMKLB	0.000901418	0.290077	0.5	0.309	1	Co1B	RIMKLB
DAP	0.000906187	0.288694	0.636	0.464	1	Co1B	DAP
HSD17B4	0.000915495	0.293285	0.894	0.72	1	Co1B	HSD17B4
COA1	0.000917607	0.298419	0.667	0.483	1	Co1B	COA1
YIPF5	0.000931362	0.272273	0.682	0.482	1	Co1B	YIPF5
NCAPD2	0.000931443	0.397761	0.545	0.367	1	Co1B	NCAPD2
TM9SF3	0.00096034	0.28503	0.955	0.919	1	Co1B	TM9SF3
MUC16	0.00096457	0.311036	0.985	0.906	1	Co1B	MUC16
SHROOM3	0.000971966	0.278481	0.742	0.591	1	Co1B	SHROOM3
TIMP1.1	0.000977583	-0.278472	0.591	0.787	1	Co1B	TIMP1
RNPEPL1	0.000977893	0.318399	0.545	0.378	1	Co1B	RNPEPL1
TST	0.000993663	0.333472	0.773	0.64	1	Co1B	TST
EPB41L5	0.00100538	0.25609	0.5	0.306	1	Co1B	EPB41L5
TRIM25	0.00100926	0.328227	0.758	0.576	1	Co1B	TRIM25
EMP1.1	0.00100946	-0.576913	0.167	0.346	1	Co1B	EMP1
BIRC6	0.00101205	0.259721	0.833	0.696	1	Co1B	BIRC6
ZNRD1	0.00103492	0.276865	0.5	0.315	1	Co1B	ZNRD1
TEAD1.1	0.00103973	-0.35826	0.727	0.872	1	Co1B	TEAD1
DNAAF4.1	0.00104107	-0.540194	0.136	0.318	1	Co1B	DNAAF4
FOSB	0.00104223	0.485165	0.576	0.43	1	Co1B	FOSB
KTN1.1	0.00104323	-0.333255	0.924	0.989	1	Co1B	KTN1
SLC35F5	0.0010477	0.341483	0.758	0.57	1	Co1B	SLC35F5
HLA-DMA.1	0.00106286	0.341435	0.985	0.868	1	Co1B	HLA-DMA
WDR54	0.00108874	-0.490966	0.197	0.385	1	Co1B	WDR54
SOCS6	0.00111171	0.286196	0.47	0.3	1	Co1B	SOCS6
NR2F1.1	0.00112291	-0.371834	0.076	0.252	1	Co1B	NR2F1
TGOLN2	0.00113424	0.298763	0.985	0.95	1	Co1B	TGOLN2
LPIN2.1	0.00113677	-0.425999	0.561	0.679	1	Co1B	LPIN2
CAPNS1	0.00113774	0.252712	1	0.973	1	Co1B	CAPNS1
WIPI1.1	0.00114254	0.320239	0.394	0.221	1	Co1B	WIPI1
LITAF.1	0.00114467	-0.342325	0.848	0.927	1	Co1B	LITAF
DEGS1	0.00115626	-0.412814	0.864	0.927	1	Co1B	DEGS1
RPA3.1	0.0011725	-0.365022	0.606	0.773	1	Co1B	RPA3
PPP1CC	0.00118211	-0.346941	0.606	0.766	1	Co1B	PPP1CC
TSPYL1.1	0.00118904	0.3235	0.727	0.609	1	Co1B	TSPYL1
CFAP43	0.00119287	-0.464193	0.015	0.163	1	Co1B	CFAP43
ARF1	0.00119722	0.285806	0.97	0.884	1	Co1B	ARF1
ADGRF1.1	0.00121121	-0.421593	0.061	0.226	1	Co1B	ADGRF1
SPINT1.1	0.00121367	0.310821	0.955	0.905	1	Co1B	SPINT1
PRKAR1A.1	0.00121462	0.287851	0.985	0.959	1	Co1B	PRKAR1A
ALG2	0.00124052	0.254678	0.561	0.356	1	Co1B	ALG2
ELK3.1	0.00125239	-0.390823	0.136	0.314	1	Co1B	ELK3
ORMDL1	0.00126089	0.280765	0.773	0.589	1	Co1B	ORMDL1
C6orf62	0.00127496	0.329682	0.879	0.756	1	Co1B	C6orf62
ABHD11	0.00129029	-0.372175	0.333	0.521	1	Co1B	ABHD11
CDK5RAP2	0.00129712	0.314584	0.53	0.346	1	Co1B	CDK5RAP2
USP47	0.00130104	0.353093	0.697	0.593	1	Co1B	USP47
AC007906.2	0.00131041	-0.790645	0.197	0.385	1	Co1B	AC007906.2
FKBP5	0.00131451	0.271775	0.636	0.428	1	Co1B	FKBP5
ODC1	0.00133453	-0.426013	0.652	0.736	1	Co1B	ODC1
MOAP1	0.00133655	0.388127	0.561	0.419	1	Co1B	MOAP1
MRPL54.1	0.00133912	-0.327058	0.561	0.717	1	Co1B	MRPL54
LAMC2.1	0.00133986	-0.5497	0.455	0.634	1	Co1B	LAMC2
TRHDE-AS1.1	0.00134397	0.260504	0.47	0.277	1	Co1B	TRHDE-AS1
PTGS1.1	0.00134701	-0.303958	0.076	0.249	1	Co1B	PTGS1
TXNDC5.1	0.00135297	0.290845	0.758	0.545	1	Co1B	TXNDC5
RHOD.1	0.00136581	-0.439371	0.288	0.459	1	Co1B	RHOD
IQCA1	0.00139341	-0.284657	0.045	0.209	1	Co1B	IQCA1
RBM18	0.00141423	0.267584	0.455	0.289	1	Co1B	RBM18
TCIRG1	0.00143264	0.271736	0.379	0.219	1	Co1B	TCIRG1
ZFP36	0.00143947	0.431391	0.53	0.366	1	Co1B	ZFP36
SLC7A1	0.00144848	0.376372	0.879	0.823	1	Co1B	SLC7A1
S100A4.1	0.00145696	-0.474855	0.879	0.971	1	Co1B	S100A4
SHMT1	0.0014601	-0.338295	0.242	0.442	1	Co1B	SHMT1
NUCB1	0.00148086	0.291868	0.561	0.399	1	Co1B	NUCB1
ZDHHC9	0.00150799	0.434653	0.545	0.379	1	Co1B	ZDHHC9
CDC42BPA	0.00150936	0.284495	0.591	0.409	1	Co1B	CDC42BPA
DDR1	0.00155383	0.290181	0.636	0.459	1	Co1B	DDR1
PMM1	0.00158781	0.291588	0.652	0.44	1	Co1B	PMM1
NAA50	0.00159652	0.269572	0.848	0.701	1	Co1B	NAA50
TAF1D	0.00160253	-0.374534	0.636	0.742	1	Co1B	TAF1D
IL6ST	0.00160997	0.32441	0.879	0.713	1	Co1B	IL6ST
NFIC	0.00164447	0.358374	0.667	0.534	1	Co1B	NFIC
STT3A	0.00164734	0.340553	0.652	0.519	1	Co1B	STT3A
SSR2	0.00166127	0.346255	0.924	0.886	1	Co1B	SSR2
AFTPH	0.00166181	0.304835	0.652	0.509	1	Co1B	AFTPH
WWC1.1	0.00166527	-0.422014	0.439	0.593	1	Co1B	WWC1
COBLL1	0.00167202	0.273553	0.394	0.232	1	Co1B	COBLL1
C2orf88	0.00168593	0.371585	0.939	0.88	1	Co1B	C2orf88
MALL.1	0.0016877	-0.595325	0.288	0.464	1	Co1B	MALL
ZBED2.1	0.00169946	-0.314083	0.106	0.284	1	Co1B	ZBED2
TTC37	0.00171215	0.351909	0.727	0.581	1	Co1B	TTC37
HACD3.1	0.0017203	0.367659	0.924	0.85	1	Co1B	HACD3
GLG1	0.00172948	0.33761	0.864	0.735	1	Co1B	GLG1
PLAAT3.1	0.0017319	-0.398961	0.242	0.422	1	Co1B	PLAAT3
VWA8	0.00173584	0.26245	0.439	0.272	1	Co1B	VWA8
LONP2	0.00174389	0.273132	0.758	0.573	1	Co1B	LONP2
AC020916.1	0.00175761	0.293233	0.424	0.254	1	Co1B	AC020916.1
SMARCA2.1	0.00175812	0.282184	0.818	0.673	1	Co1B	SMARCA2
SYNE2	0.0017604	0.463154	0.955	0.94	1	Co1B	SYNE2
MTFP1	0.00176354	0.267884	0.545	0.368	1	Co1B	MTFP1
PHF8.1	0.00176636	0.298139	0.5	0.33	1	Co1B	PHF8
CLDN7.1	0.00177117	-0.388287	0.833	0.94	1	Co1B	CLDN7
TMED3	0.00178971	0.267884	0.697	0.553	1	Co1B	TMED3
UGP2	0.00181756	0.32219	0.712	0.553	1	Co1B	UGP2
HCP5	0.00182212	0.31956	0.273	0.144	1	Co1B	HCP5
CHST9	0.00182333	0.308613	0.273	0.135	1	Co1B	CHST9
SRPRA	0.00186146	0.299256	0.576	0.409	1	Co1B	SRPRA
GANAB	0.0018744	0.275847	0.864	0.795	1	Co1B	GANAB
CXCL2	0.00187923	0.437809	0.379	0.223	1	Co1B	CXCL2
AP3B1	0.00189345	0.254279	0.636	0.443	1	Co1B	AP3B1
WNT7B	0.00189358	-0.275887	0.061	0.219	1	Co1B	WNT7B
SELENOF	0.0018939	0.302725	0.894	0.796	1	Co1B	SELENOF
TMED9	0.00189538	0.284598	0.864	0.677	1	Co1B	TMED9
PLEKHA5	0.00190045	0.335837	0.606	0.465	1	Co1B	PLEKHA5
TMED7	0.00191114	0.282441	0.833	0.714	1	Co1B	TMED7
KRT19.1	0.00192356	-0.44427	1	0.998	1	Co1B	KRT19
AHSA1	0.00192659	-0.39182	0.439	0.569	1	Co1B	AHSA1
OPN3	0.00192849	0.256552	0.576	0.389	1	Co1B	OPN3
NSA2	0.00193566	-0.267721	0.924	0.969	1	Co1B	NSA2
MYEOV.1	0.00193687	-0.338151	0.091	0.257	1	Co1B	MYEOV
FAR1.1	0.00195145	0.33437	0.742	0.663	1	Co1B	FAR1
PMVK	0.00195255	0.272313	0.53	0.357	1	Co1B	PMVK
EBPL	0.00196884	-0.337812	0.455	0.61	1	Co1B	EBPL
PVR	0.0020045	0.288212	0.424	0.267	1	Co1B	PVR
DNAAF5	0.00200775	-0.305827	0.212	0.396	1	Co1B	DNAAF5
HK1	0.00201226	0.300305	0.606	0.431	1	Co1B	HK1
LZTS3	0.00202079	0.350187	0.364	0.216	1	Co1B	LZTS3
SRM.1	0.00204231	-0.462656	0.288	0.465	1	Co1B	SRM
SCFD1	0.00204626	0.251682	0.591	0.402	1	Co1B	SCFD1
PRPF4B	0.00205219	-0.401188	0.667	0.74	1	Co1B	PRPF4B
COQ10B	0.00207813	0.287749	0.394	0.239	1	Co1B	COQ10B
PDK4	0.00208725	0.322708	0.409	0.246	1	Co1B	PDK4
RHOB.1	0.00209734	0.319648	0.576	0.402	1	Co1B	RHOB
PPIC.1	0.00211317	0.326434	0.864	0.798	1	Co1B	PPIC
DHRS7	0.00211544	0.423914	0.621	0.455	1	Co1B	DHRS7
HOXB5	0.00221769	0.332897	0.758	0.587	1	Co1B	HOXB5
SCD.1	0.00222321	-0.507397	0.788	0.855	1	Co1B	SCD
RIOK3	0.00222452	0.297223	0.758	0.598	1	Co1B	RIOK3
RAI14	0.00228519	-0.347878	0.273	0.46	1	Co1B	RAI14
EIF2S3	0.00228803	-0.316697	0.864	0.934	1	Co1B	EIF2S3
F2RL1	0.00229524	-0.311797	0.136	0.304	1	Co1B	F2RL1
PPP2R1A.1	0.00229541	0.290928	0.924	0.821	1	Co1B	PPP2R1A
CCT5	0.0023171	-0.409331	0.864	0.872	1	Co1B	CCT5
KCTD3	0.00233255	0.260504	0.53	0.35	1	Co1B	KCTD3
COPE	0.00236508	0.269108	0.924	0.887	1	Co1B	COPE
LAD1	0.00236681	-0.388042	0.561	0.674	1	Co1B	LAD1
AP2M1	0.00237359	0.251108	0.924	0.817	1	Co1B	AP2M1
KCNK1	0.0023948	-0.431826	0.545	0.677	1	Co1B	KCNK1
MDK.1	0.00239892	0.388227	0.576	0.419	1	Co1B	MDK
PIGS	0.0024069	0.255567	0.621	0.444	1	Co1B	PIGS
CCN1	0.00241032	-0.414634	0.242	0.431	1	Co1B	CCN1
SLC25A24	0.0024218	0.277519	0.894	0.773	1	Co1B	SLC25A24
MTRNR2L8	0.00243787	0.260244	0.47	0.299	1	Co1B	MTRNR2L8
WDR43	0.00245111	-0.327726	0.318	0.496	1	Co1B	WDR43
DENR	0.00246779	-0.332466	0.697	0.79	1	Co1B	DENR
TOMM6	0.00248836	-0.316391	0.833	0.955	1	Co1B	TOMM6
ANXA3.1	0.00252509	-0.577724	0.364	0.498	1	Co1B	ANXA3
ELOVL6	0.00257691	-0.386135	0.227	0.398	1	Co1B	ELOVL6
EMX2.1	0.00258846	-0.361125	0.409	0.582	1	Co1B	EMX2
PYGL.1	0.00261095	-0.339442	0.348	0.541	1	Co1B	PYGL
NAPG	0.00267087	0.258224	0.606	0.434	1	Co1B	NAPG
SUSD6	0.00268952	0.285555	0.485	0.323	1	Co1B	SUSD6
C2orf74.1	0.00270407	-0.262631	0.076	0.236	1	Co1B	C2orf74
FUT8	0.00274388	-0.272273	0.152	0.33	1	Co1B	FUT8
DYNC1I2	0.00275488	0.301223	0.955	0.911	1	Co1B	DYNC1I2
CMAS	0.00280056	0.340011	0.621	0.497	1	Co1B	CMAS
CADPS2	0.0028086	0.269278	0.273	0.143	1	Co1B	CADPS2
SVIL	0.00281093	-0.377226	0.258	0.443	1	Co1B	SVIL
MYLIP.1	0.0028723	0.284957	0.5	0.337	1	Co1B	MYLIP
ZFPM2-AS1	0.00289415	-0.257152	0.045	0.19	1	Co1B	ZFPM2-AS1
PABPC4L	0.00290468	-0.253973	0.061	0.218	1	Co1B	PABPC4L
TNFSF9.1	0.00292071	-0.392148	0.152	0.311	1	Co1B	TNFSF9
NCKAP1.1	0.00292105	0.273084	0.879	0.756	1	Co1B	NCKAP1
AL049828.1	0.00293147	0.251396	0.47	0.311	1	Co1B	AL049828.1
KIF9	0.00294009	-0.53227	0.333	0.489	1	Co1B	KIF9
NHSL1.1	0.00301089	-0.332651	0.242	0.421	1	Co1B	NHSL1
AL391056.1	0.00304495	-0.315891	0.091	0.247	1	Co1B	AL391056.1
ARL5A	0.00306944	0.287628	0.909	0.763	1	Co1B	ARL5A
BID.1	0.00309177	-0.298002	0.121	0.285	1	Co1B	BID
FAM107A	0.00309662	-0.337392	0.061	0.207	1	Co1B	FAM107A
DUSP23	0.00317111	0.319906	0.545	0.384	1	Co1B	DUSP23
HDAC9	0.00318643	-0.358608	0.212	0.402	1	Co1B	HDAC9
NBR1	0.00321068	0.272	0.742	0.549	1	Co1B	NBR1
ZWINT	0.00328723	0.449028	0.455	0.306	1	Co1B	ZWINT
IFT20	0.00329329	-0.347837	0.288	0.452	1	Co1B	IFT20
ADGRE5.1	0.0033081	-0.32543	0.121	0.279	1	Co1B	ADGRE5
CDK2AP1	0.00332448	0.291069	0.833	0.662	1	Co1B	CDK2AP1
SCEL.1	0.00332713	-0.445907	0.167	0.33	1	Co1B	SCEL
NR4A2	0.00332767	0.271736	0.303	0.161	1	Co1B	NR4A2
ARPC1A	0.00335976	0.377937	0.879	0.811	1	Co1B	ARPC1A
DCAF11	0.0033844	0.288333	0.515	0.366	1	Co1B	DCAF11
PSMB7	0.00339768	-0.332822	0.576	0.727	1	Co1B	PSMB7
H1F0	0.00346548	0.426181	0.667	0.504	1	Co1B	H1F0
PDP1.1	0.00356798	0.40622	0.47	0.347	1	Co1B	PDP1
NEAT1.1	0.00357318	0.366252	1	0.998	1	Co1B	NEAT1
BCL9L	0.00362422	-0.287422	0.167	0.339	1	Co1B	BCL9L
EIF3E	0.00363867	-0.280439	0.924	0.978	1	Co1B	EIF3E
AGO2	0.00364622	-0.312857	0.439	0.606	1	Co1B	AGO2
FADS1.1	0.00369643	-0.451441	0.364	0.528	1	Co1B	FADS1
UBR1	0.00374057	0.261732	0.424	0.274	1	Co1B	UBR1
PREX2	0.00375018	-0.342833	0.318	0.497	1	Co1B	PREX2
CD24.1	0.00375516	0.341131	1	1	1	Co1B	CD24
EIF4A1	0.00377806	-0.252293	0.985	1	1	Co1B	EIF4A1
RBM47.1	0.00380164	0.275141	0.985	0.937	1	Co1B	RBM47
MED19	0.0038322	0.254001	0.621	0.453	1	Co1B	MED19
DNAH7	0.00383756	-0.429297	0.121	0.276	1	Co1B	DNAH7
MT-ND4L.1	0.00387276	0.260699	0.985	0.963	1	Co1B	MT-ND4L
BMP7.1	0.00387901	-0.312307	0.212	0.383	1	Co1B	BMP7
HSP90AA1	0.00388186	-0.486064	1	1	1	Co1B	HSP90AA1
STOM.1	0.00393344	-0.582655	0.045	0.182	1	Co1B	STOM
MTMR6	0.00393868	0.295069	0.545	0.398	1	Co1B	MTMR6
RAN.1	0.00395317	-0.396476	0.985	0.981	1	Co1B	RAN
PTMS	0.00401088	0.284524	0.955	0.907	1	Co1B	PTMS
RBM25	0.00403864	-0.316417	0.848	0.911	1	Co1B	RBM25
ARF4.1	0.0041059	0.30619	0.894	0.869	1	Co1B	ARF4
AFDN	0.00413428	-0.293572	0.924	0.947	1	Co1B	AFDN
ARHGAP23.1	0.00413623	-0.280341	0.076	0.221	1	Co1B	ARHGAP23
CYB561	0.00417135	0.254209	0.652	0.463	1	Co1B	CYB561
TBL1X	0.00425046	-0.259892	0.106	0.26	1	Co1B	TBL1X
RPAIN	0.0042524	-0.30189	0.5	0.661	1	Co1B	RPAIN
APMAP.1	0.00426713	0.253583	0.53	0.359	1	Co1B	APMAP
TMEM45B.1	0.00430295	-0.316212	0.121	0.274	1	Co1B	TMEM45B
CAVIN1.1	0.00438645	-0.344405	0.212	0.386	1	Co1B	CAVIN1
BACH1	0.0043871	-0.320463	0.227	0.386	1	Co1B	BACH1
CTBP2	0.00439588	-0.312582	0.742	0.843	1	Co1B	CTBP2
DPY30	0.00441875	-0.416982	0.727	0.804	1	Co1B	DPY30
ETFA	0.00441938	0.259995	0.742	0.592	1	Co1B	ETFA
TMEM141.1	0.00444683	0.270699	0.788	0.64	1	Co1B	TMEM141
SLC20A2	0.00455392	-0.358547	0.182	0.341	1	Co1B	SLC20A2
C20orf85.1	0.00457505	-1.60092	0.03	0.154	1	Co1B	C20orf85
LINC-PINT	0.00459185	0.288187	0.273	0.153	1	Co1B	LINC-PINT
PSMB5	0.00462336	-0.277533	0.818	0.911	1	Co1B	PSMB5
[truncated: 6,158 more rows]
