# Supplementary material for: Single-cell atlas of cervical organoids uncovers epithelial immune heterogeneity and intercellular cross-talk during Chlamydia infection
Source: Sci Adv. 2025 Oct 3;11(40):eady1640. doi: 10.1126/sciadv.ady1640 (PMC12494012; doi:10.1126/sciadv.ady1640)
Supplement: Supplementary file 2 — Tables S1 to S11 [file sciadv.ady1640_tables_s1_to_s11.zip › Table S4.xlsx]

## Sheet: Fig_2H
Activity scores of variable transcription factors (TF) across ecto- and endocervical epithelial cell clusters, related to figure 2H.
	Co1A	Co1B	Co2	Co3	Co4	Sq1A	Sq1B	Sq1C	Sq2A	Sq2B	Sq3
FOXM1	-0.333983	0.040439	0.062262	-0.348284	-0.660296	-0.0261042	1.28326	0.00831597	-0.400246	0.272446	-0.518501
KLF3	1.0604	0.958118	0.334795	0.635549	0.821406	-0.632265	-0.634005	-0.406182	-0.230607	0.127304	-0.185244
FOXO4	0.120988	0.728588	0.000244245	0.607625	0.939275	-0.520781	-0.442493	-0.438944	0.465323	0.213686	0.0384429
MYC	-0.404642	-0.427567	0.400199	-0.0477966	-1.51373	0.62064	0.896128	0.058851	-0.946928	-0.0761289	-1.20334
FOXO3	0.439609	0.917782	-0.263888	0.773685	0.586127	-0.345522	-0.456063	-0.436955	0.041106	0.332057	0.142883
JUN	-0.117151	-0.36931	-0.497186	-0.764169	-0.302476	0.351595	0.0656749	0.395968	0.656671	0.733684	0.520888
PBX3	0.582945	0.469695	0.0936614	0.271845	1.26153	-0.140563	-0.269199	-0.40784	-0.348402	-0.143791	-0.46276
PBX2	0.628743	0.850597	0.323682	0.510468	0.402323	-0.419843	-0.22814	-0.42509	-0.152097	-0.180408	-0.40535
RFX5	0.740583	0.748736	0.731808	1.64285	0.301983	-0.78232	-0.859594	-0.77589	-0.652671	0.714834	-0.644791
SP1	-0.467671	-0.341698	-0.195097	-0.638067	-1.32873	0.754148	0.846164	0.379828	-0.336529	0.437494	-0.477248
ERG	0.656658	0.714768	0.0741786	0.230445	0.554823	-0.430985	-0.640309	-0.283232	0.0702124	-0.0203174	0.463658
HNF1B	0.66191	0.630507	0.60494	0.792767	0.505969	-0.85987	-1.02467	-0.475462	0.170992	0.188199	0.274568
CREB1	0.359736	0.58604	0.341319	0.674168	0.0791133	-0.350888	-0.517603	-0.480571	0.116104	0.777935	-0.369223
ONECUT1	1.13172	1.14969	0.351758	0.836666	0.622083	-0.550965	-0.39163	-0.553854	-0.486295	-0.188492	-0.546336
NR1H3	-0.50463	-0.702505	-0.463178	-0.532555	-0.655963	0.387108	0.0822291	0.819361	0.0120614	0.273527	0.746229
POU5F1	0.453595	0.602714	0.205672	0.329724	1.29293	-0.454486	-0.237815	-0.464627	0.00767384	-0.0673924	-0.330077
SOX9	-0.212056	-0.355057	-0.416152	-0.499771	0.530787	-0.331633	-0.313341	0.640547	1.00061	0.396389	1.16324
ATF1	0.348619	-0.00756056	0.411606	0.33421	-1.03704	-0.0461046	0.12441	-0.317349	-0.794368	0.445077	-0.280383
BATF	0.860925	0.611593	0.270171	0.627773	0.366685	-0.405539	-0.485607	-0.500265	-0.337256	0.198146	-0.16961
NANOG	0.755798	1.09324	0.374131	0.587397	1.22447	-0.786066	-0.635687	-0.642779	0.124455	-0.09738	-0.0400901
CEBPA	0.28786	0.131579	0.213057	-0.446261	-0.934663	0.247685	0.4602	-0.0654994	-0.577151	0.267309	-0.293848
RFX2	-0.260255	-0.520898	-0.37914	-0.29295	1.47067	-0.00509677	-0.074563	0.212287	0.156664	0.26457	0.300762
BCL11A	0.888414	0.651078	0.0400393	0.741847	0.709092	-0.378106	-0.237969	-0.316467	-0.433398	0.08662	-0.426222
BHLHE22	-0.72897	-0.831056	-0.340707	-0.606911	-0.803474	0.489718	0.302292	0.652666	0.16751	0.102803	0.456944
CEBPB	0.601237	0.685893	0.100308	0.377603	0.538151	-0.454078	-0.684131	-0.358795	0.673763	0.913874	-0.00864153
HNF4A	0.665517	0.80917	0.0973645	0.528032	0.0379062	-0.364911	-0.658401	0.0441179	-0.398848	0.205969	0.264045
JUND	-0.430626	-0.378364	-0.605962	-0.433849	-0.142922	0.32319	0.077586	0.439248	0.614915	0.409385	0.518313
MITF	0.378837	0.679888	0.43209	0.507384	-0.556066	-0.0155821	-0.0683845	-0.477713	-0.526674	-0.204636	-0.65517
HOXA9	0.857247	0.725259	-0.0342504	0.538551	0.941982	-0.431035	-0.375362	-0.306084	-0.364086	0.17932	-0.0497488
BACH1	-0.443853	-0.432904	-0.348371	-0.518813	-0.555213	0.282996	0.495421	0.367632	0.604889	0.104642	0.145414
RARA	-0.773079	-0.551292	-0.271599	-0.154558	-0.634894	0.174401	-0.0134621	0.101311	0.402846	0.539661	0.695303
HHEX	-0.743466	-0.660048	-0.69868	-0.79212	-0.329215	0.560456	0.539777	0.737757	0.371884	-0.131426	0.485941
MEF2B	0.28487	0.42901	0.214918	0.449817	0.953695	-0.116344	-0.292659	-0.476487	-0.186816	-0.162825	-0.605307
MEF2C	0.834076	0.825565	0.401843	0.415813	1.01872	-0.436836	-0.388698	-0.493824	-0.276634	-0.0267935	-0.542758
IRF2	0.293113	0.942141	0.22811	0.628408	0.7303	-0.408127	0.0755917	-0.602872	-0.631413	0.166215	-0.546556
NFYB	0.186843	0.715698	0.569458	0.250281	0.134586	-0.349171	0.408605	-0.773039	-0.696519	0.212833	-0.684755
LEF1	0.492273	0.498377	0.759362	0.39251	-0.269358	-0.151228	-0.182657	-0.678213	-0.3654	0.188502	-0.885263
NFIC	0.761753	0.838947	0.397786	0.329603	-0.453391	-0.143237	0.0279168	-0.3333	-0.522696	0.203877	-0.697761
FOXP1	-0.633875	-0.704632	-0.127494	-0.536634	-0.528292	0.239916	0.0164022	0.598636	0.300194	0.237923	0.527198
LHX2	0.983668	0.901444	0.636094	0.579533	0.746767	-0.780087	-0.884659	-0.542256	0.166235	0.0603687	-0.0967659
RELB	0.124052	0.480386	0.267739	0.75899	0.327773	-0.163925	-0.20121	-0.372045	-0.170974	0.311099	-0.812697
ATF6	0.566797	0.886576	0.316835	0.678953	0.4079	-0.259402	-0.0820728	-0.913694	-0.318443	-0.243148	-0.675168
MYBL2	-0.545838	-0.392526	-0.0471862	-0.624047	-0.2987	0.690834	1.06503	-0.00249756	-0.655509	-0.139545	-0.849991
RFX1	0.0521644	0.327796	-0.0701389	0.269151	1.85937	-0.230662	-0.356429	-0.370772	-0.143157	-0.232449	-0.0826713
HNF4G	0.481952	0.981842	0.436552	0.63518	0.639762	-0.639124	-0.941097	-0.469614	0.0109992	0.314757	0.177209
IRF1	0.404267	0.671256	0.244394	0.759777	0.496529	-0.696123	-0.823156	-0.439517	0.208867	0.727832	0.323212
HIF1A	-0.404109	0.205922	-0.199529	-0.316717	-0.860335	0.653897	0.503185	0.275542	-1.02087	0.226926	-0.262971
NFYA	0.460886	0.430524	0.528747	0.312119	-0.584852	-0.0648514	0.088677	-0.36967	-1.02046	0.206624	-0.570253
POU2F2	0.725971	0.711399	0.402603	0.994476	0.600534	-0.606715	-0.751208	-0.714863	-0.311789	0.63423	-0.197958
POU4F2	0.32604	0.654426	0.249897	0.282096	1.26713	-0.527141	-0.602579	-0.498646	0.0975128	-0.0668419	0.175154
E2F1	-0.114953	0.148949	0.37065	-0.281821	-0.437239	-0.244717	1.13118	-0.311387	-0.763522	0.0953504	-0.413977
EOMES	1.28404	1.03998	0.393997	0.719866	0.877349	-0.704308	-0.732833	-0.580315	-0.196086	0.0365841	-0.185836
KMT2A	-0.455001	-0.348598	-0.57134	-0.327272	-0.377085	-0.00930038	0.165243	0.503595	0.313234	0.493013	1.02685
E2F7	-0.146113	-0.134124	0.166439	-0.0922022	-0.599204	0.426196	0.867458	-0.229989	-0.771154	-0.126611	-0.975949
FOXA1	0.155876	1.25378	0.0902015	0.490162	0.300414	-0.660302	-0.678073	-0.565042	0.283654	0.695634	0.670954
E2F5	-0.257501	-0.219152	0.412464	0.0998622	-0.381304	0.225711	0.802808	-0.288259	-0.854563	-0.0954588	-1.11263
EGR1	-0.354864	-0.686452	-0.052628	-0.413092	-0.790117	0.605668	0.5325	0.115438	0.0505628	0.222035	-0.538644
SOX13	0.458666	0.736692	-0.0137504	0.594906	0.711803	0.0232089	-0.191232	-0.312364	-0.454944	-0.0307142	-0.759833
ATF3	0.539844	0.270866	0.709077	0.832005	0.292274	-0.540802	-0.336685	-0.670558	-0.151211	-0.389602	-0.602912
SMAD5	0.0493662	0.327193	0.0867927	-0.261826	-0.42201	0.159504	0.833817	-0.370289	-0.961502	-0.010211	-0.362044
E2F2	-0.146908	-0.203926	0.493975	-0.304649	-0.617611	-0.322804	1.04435	-0.181271	-0.487829	0.0796991	-0.339192
E2F4	-0.213057	0.0355681	0.4574	-0.222134	-0.775516	0.0285978	1.20773	-0.308203	-0.874127	-0.0527711	-0.850757
EHF	-0.237553	-0.291921	-0.059048	-0.092821	0.221494	-0.319517	-0.455398	0.0438158	0.740311	0.739368	0.782876
CEBPD	1.07797	0.935776	0.614669	0.645683	-0.0614682	-0.576612	-0.774792	-0.443938	-0.396781	0.457416	-0.148944
HNF1A	0.900101	1.24398	-0.441427	-0.232227	0.83104	-0.278776	-0.612102	0.255515	0.439809	0.0776991	0.645029
SOX10	0.914323	0.8531	0.233695	0.502967	0.823019	-0.369175	-0.519794	-0.62194	0.0864784	-0.100511	-0.377201
ETV4	0.989732	0.970584	0.763888	0.641743	0.209444	-0.45161	-0.655009	-0.893503	-0.341775	0.37124	-0.620848
FOXJ2	0.317621	0.693996	0.0246671	0.469985	1.42196	-0.281577	-0.0936718	-0.449774	-0.412418	-0.102761	-0.485736
GRHL2	0.13788	-0.0452427	0.281005	-0.0361728	0.449432	-0.63785	-0.780416	0.164543	0.458602	0.238712	0.938578
PROX1	0.696139	0.645057	0.695456	0.416595	0.242583	-0.38922	-0.398451	-0.408001	-0.203144	-0.303747	-0.619449
KLF5	-0.714799	-0.451084	-0.0424687	-0.799217	-0.435352	-0.0268373	-0.238434	0.470643	0.622971	0.448882	1.16788
PDX1	0.293167	0.318018	0.235559	0.480706	1.21068	-0.508206	-0.463149	-0.172274	0.0434556	-0.00942019	-0.176181
