# Supplementary material for: Single-cell atlas of cervical organoids uncovers epithelial immune heterogeneity and intercellular cross-talk during Chlamydia infection
Source: Sci Adv. 2025 Oct 3;11(40):eady1640. doi: 10.1126/sciadv.ady1640 (PMC12494012; doi:10.1126/sciadv.ady1640)
Supplement: Supplementary file 2 — Tables S1 to S11 [file sciadv.ady1640_tables_s1_to_s11.zip › Table S5.xlsx]

## Sheet: Fig_S6H
Differentially regulated genes across squamous epithelial subclusters identified upon Chlamydia infection in ectocervix , related to figure S6H.
	p_val	avg_log2FC	pct.1	pct.2	p_val_adj	cluster	gene
COL17A1	1.4264e-125	1.3085	0.994	0.773	2.65111e-121	Sq1A	COL17A1
LAMB3	2.65665e-116	1.15201	0.996	0.865	4.93764e-112	Sq1A	LAMB3
S100A2	2.72624e-113	0.956046	1	1	5.06698e-109	Sq1A	S100A2
IGFBP6	2.60175e-109	1.39133	0.996	0.814	4.83561e-105	Sq1A	IGFBP6
ITGB1	1.72596e-104	0.851684	1	0.999	3.20787e-100	Sq1A	ITGB1
AHNAK2	1.24187e-91	1.15929	0.905	0.564	2.30814e-87	Sq1A	AHNAK2
CD44	1.5006e-90	0.80953	0.998	0.9	2.78901e-86	Sq1A	CD44
IL33	7.37342e-87	1.38763	0.925	0.668	1.37042e-82	Sq1A	IL33
SMC4	8.53165e-86	-1.36619	0.318	0.754	1.58569e-81	Sq1A	SMC4
ANXA2	4.95547e-82	0.531344	1	1	9.21024e-78	Sq1A	ANXA2
ITGB4	2.01643e-81	0.78112	0.994	0.86	3.74774e-77	Sq1A	ITGB4
C16orf74	2.97169e-80	0.839556	0.983	0.836	5.52318e-76	Sq1A	C16orf74
RPS18	5.34326e-79	0.435819	1	1	9.93098e-75	Sq1A	RPS18
SDC1	5.3866e-78	0.719862	1	0.997	1.00115e-73	Sq1A	SDC1
ITGA3	2.79911e-75	0.794817	0.996	0.867	5.20242e-71	Sq1A	ITGA3
MAL2	3.79952e-74	-1.08169	0.858	0.974	7.06179e-70	Sq1A	MAL2
LOXL2	5.45666e-74	0.916203	0.68	0.291	1.01418e-69	Sq1A	LOXL2
LIMA1	1.93265e-73	0.703502	1	0.985	3.59202e-69	Sq1A	LIMA1
ITGA6	2.38077e-72	0.819936	1	0.924	4.4249e-68	Sq1A	ITGA6
TINAGL1	2.92998e-72	0.840495	0.966	0.815	5.44566e-68	Sq1A	TINAGL1
RPL3	3.42817e-70	0.467293	1	1	6.37159e-66	Sq1A	RPL3
SH3BGRL3	3.47085e-70	0.574608	1	1	6.45093e-66	Sq1A	SH3BGRL3
PRXL2A	6.22448e-68	0.672321	1	0.996	1.15688e-63	Sq1A	PRXL2A
CCND2	1.13944e-67	0.934848	0.974	0.829	2.11776e-63	Sq1A	CCND2
LTBP1	2.54488e-67	0.891744	0.884	0.581	4.72991e-63	Sq1A	LTBP1
EEF1A1	3.32054e-65	0.352945	1	1	6.17156e-61	Sq1A	EEF1A1
HMGB1	9.01196e-65	-0.843741	1	1	1.67496e-60	Sq1A	HMGB1
GJB2	1.73531e-64	0.742657	1	0.955	3.22525e-60	Sq1A	GJB2
INHBA	1.03481e-63	1.13126	0.518	0.177	1.92329e-59	Sq1A	INHBA
STC1	2.23132e-63	1.09816	0.944	0.716	4.14713e-59	Sq1A	STC1
RPL34	2.13009e-62	0.420622	1	1	3.95899e-58	Sq1A	RPL34
LAMC2	8.81023e-62	1.00308	0.862	0.595	1.63747e-57	Sq1A	LAMC2
TMSB10	2.22251e-61	0.544697	1	1	4.13075e-57	Sq1A	TMSB10
RPL10	1.16291e-58	0.36198	1	1	2.16139e-54	Sq1A	RPL10
RPL5	1.77186e-58	0.372988	1	1	3.29318e-54	Sq1A	RPL5
H2AFZ	6.56889e-58	-0.974195	0.996	0.995	1.22089e-53	Sq1A	H2AFZ
RPS27	8.37936e-58	0.393169	1	1	1.55739e-53	Sq1A	RPS27
FLNA	1.12729e-57	0.698793	0.989	0.822	2.09518e-53	Sq1A	FLNA
MKI67	1.11813e-56	-1.51598	0.138	0.526	2.07815e-52	Sq1A	MKI67
SHC1	1.30287e-55	0.723462	0.882	0.662	2.42152e-51	Sq1A	SHC1
ARL6IP1	1.54536e-55	-0.923917	0.925	0.975	2.8722e-51	Sq1A	ARL6IP1
NDRG1	1.57729e-55	0.980404	0.955	0.821	2.93155e-51	Sq1A	NDRG1
DEK	7.26736e-55	-0.947385	0.802	0.932	1.35071e-50	Sq1A	DEK
RPL37	2.14107e-53	0.326326	1	1	3.9794e-49	Sq1A	RPL37
CALML3	2.85095e-53	1.11122	0.916	0.8	5.29878e-49	Sq1A	CALML3
DST	3.27711e-53	0.759159	0.985	0.826	6.09084e-49	Sq1A	DST
RPL23	7.20499e-53	0.340525	1	1	1.33912e-48	Sq1A	RPL23
KRT14	9.86331e-53	0.897334	0.994	0.88	1.83319e-48	Sq1A	KRT14
PLEC	1.16099e-52	0.735317	0.963	0.858	2.15781e-48	Sq1A	PLEC
LAMA3	1.62784e-52	0.744497	0.867	0.585	3.02551e-48	Sq1A	LAMA3
PTK2B	1.8021e-52	0.695436	0.826	0.537	3.34938e-48	Sq1A	PTK2B
CASC19	2.05618e-52	0.946357	0.774	0.48	3.82162e-48	Sq1A	CASC19
KRT19	5.6502e-52	0.400884	1	1	1.05015e-47	Sq1A	KRT19
RPL12	7.73737e-52	0.375568	1	1	1.43807e-47	Sq1A	RPL12
MIR205HG	9.04946e-52	0.642616	1	0.959	1.68193e-47	Sq1A	MIR205HG
RPL13A	1.07624e-51	0.342265	1	1	2.00029e-47	Sq1A	RPL13A
ELF3	2.39051e-51	-1.42069	0.277	0.625	4.443e-47	Sq1A	ELF3
AREG	2.91399e-51	1.01329	0.991	0.959	5.41594e-47	Sq1A	AREG
PCLAF	1.24448e-50	-1.17726	0.424	0.719	2.31298e-46	Sq1A	PCLAF
CAVIN1	1.68297e-50	0.653959	0.972	0.76	3.12797e-46	Sq1A	CAVIN1
LGALS1	2.11918e-50	0.981046	0.985	0.926	3.93872e-46	Sq1A	LGALS1
NT5E	3.39015e-50	0.761074	0.798	0.496	6.30094e-46	Sq1A	NT5E
RPL37A	7.2244e-50	0.269583	1	1	1.34273e-45	Sq1A	RPL37A
PRC1	1.38522e-49	-1.15269	0.123	0.484	2.57456e-45	Sq1A	PRC1
NRG1	5.42395e-49	0.65105	0.604	0.275	1.00809e-44	Sq1A	NRG1
ALOX15B	7.53189e-49	0.679642	0.809	0.491	1.39988e-44	Sq1A	ALOX15B
BIRC5	1.19915e-48	-1.0447	0.178	0.533	2.22874e-44	Sq1A	BIRC5
RPL32	1.67353e-48	0.320334	1	1	3.11043e-44	Sq1A	RPL32
RRM2	1.78381e-48	-1.13864	0.148	0.5	3.31539e-44	Sq1A	RRM2
RPS9	2.11222e-48	0.331608	1	1	3.92578e-44	Sq1A	RPS9
RPL11	6.5078e-48	0.30885	1	1	1.20954e-43	Sq1A	RPL11
GJA1	9.66732e-48	0.691967	0.923	0.708	1.79677e-43	Sq1A	GJA1
CENPF	1.80648e-47	-1.44546	0.148	0.498	3.35752e-43	Sq1A	CENPF
EMP3	2.12112e-47	0.739169	0.886	0.596	3.94231e-43	Sq1A	EMP3
NET1	2.38571e-47	0.631327	0.976	0.857	4.43407e-43	Sq1A	NET1
CEP55	3.81819e-47	-0.926642	0.071	0.423	7.0965e-43	Sq1A	CEP55
ITGA2	4.11143e-47	0.811512	0.912	0.752	7.6415e-43	Sq1A	ITGA2
RPL27A	4.59529e-47	0.282591	1	1	8.54081e-43	Sq1A	RPL27A
RPL10A	4.91748e-47	0.354961	1	1	9.13963e-43	Sq1A	RPL10A
ATP6V0B	8.53118e-47	-0.644225	0.927	0.97	1.58561e-42	Sq1A	ATP6V0B
PTHLH	1.11732e-46	0.740812	0.688	0.393	2.07666e-42	Sq1A	PTHLH
S100A10	3.76707e-46	0.375679	1	1	7.00148e-42	Sq1A	S100A10
ABLIM1	5.31501e-46	-1.11451	0.576	0.803	9.87847e-42	Sq1A	ABLIM1
TIMP1	1.24614e-45	0.975682	0.983	0.866	2.31608e-41	Sq1A	TIMP1
DCXR	1.50038e-45	-0.612541	0.888	0.961	2.7886e-41	Sq1A	DCXR
NCCRP1	1.58011e-45	-1.40436	0.015	0.345	2.93679e-41	Sq1A	NCCRP1
TOP2A	1.86515e-45	-1.74821	0.237	0.562	3.46657e-41	Sq1A	TOP2A
KRT5	2.05291e-45	0.549784	1	0.98	3.81555e-41	Sq1A	KRT5
RPL6	2.33024e-45	0.308651	1	1	4.33098e-41	Sq1A	RPL6
MYO1B	2.73109e-45	0.688169	0.91	0.759	5.07601e-41	Sq1A	MYO1B
SLC6A14	2.93014e-45	-1.40429	0.041	0.373	5.44596e-41	Sq1A	SLC6A14
MAP4K4	3.50064e-45	0.657555	0.985	0.924	6.50629e-41	Sq1A	MAP4K4
RPS7	4.90543e-45	0.323359	1	1	9.11723e-41	Sq1A	RPS7
PGD	7.17825e-45	-0.820139	0.92	0.962	1.33415e-40	Sq1A	PGD
HMGN2	9.13084e-45	-0.771903	0.974	0.991	1.69706e-40	Sq1A	HMGN2
RPL13	1.64156e-44	0.29139	1	1	3.05101e-40	Sq1A	RPL13
NUSAP1	1.83739e-44	-1.13814	0.131	0.465	3.41497e-40	Sq1A	NUSAP1
TMPO	2.93749e-44	-0.876656	0.327	0.627	5.45963e-40	Sq1A	TMPO
RPS4X	3.18836e-44	0.336594	1	1	5.92588e-40	Sq1A	RPS4X
MSN	3.56669e-44	0.636295	0.961	0.77	6.62905e-40	Sq1A	MSN
RPS21	4.12306e-44	0.298735	1	1	7.66311e-40	Sq1A	RPS21
RBM47	4.48252e-44	-0.902228	0.505	0.772	8.33121e-40	Sq1A	RBM47
FAM110C	6.01316e-44	0.735471	0.798	0.571	1.11761e-39	Sq1A	FAM110C
HOPX	6.35457e-44	-2.02374	0.047	0.373	1.18106e-39	Sq1A	HOPX
RPL36A	7.69649e-44	0.368308	1	1	1.43047e-39	Sq1A	RPL36A
CA12	8.31565e-44	0.593582	0.987	0.935	1.54555e-39	Sq1A	CA12
RPL28	8.89891e-44	0.278989	1	1	1.65395e-39	Sq1A	RPL28
CEACAM6	1.84952e-43	-2.44936	0.067	0.388	3.43752e-39	Sq1A	CEACAM6
RPS3A	2.2031e-43	0.310181	1	1	4.09467e-39	Sq1A	RPS3A
CDH3	2.8166e-43	0.614886	0.794	0.534	5.23493e-39	Sq1A	CDH3
CYSRT1	2.92047e-43	-1.98909	0.108	0.431	5.42798e-39	Sq1A	CYSRT1
LUZP1	3.30963e-43	0.61388	0.938	0.798	6.15129e-39	Sq1A	LUZP1
RPS6	8.05095e-43	0.319003	1	1	1.49635e-38	Sq1A	RPS6
PBK	8.19942e-43	-0.750475	0.082	0.422	1.52394e-38	Sq1A	PBK
MAD2L1	1.11846e-42	-0.809576	0.178	0.509	2.07877e-38	Sq1A	MAD2L1
CAV1	1.48037e-42	0.622458	0.991	0.843	2.75141e-38	Sq1A	CAV1
NEAT1	1.51481e-42	0.603931	1	1	2.81542e-38	Sq1A	NEAT1
SERPINB5	1.79045e-42	0.49711	1	0.974	3.32772e-38	Sq1A	SERPINB5
CDCP1	3.3705e-42	0.578151	0.983	0.913	6.2644e-38	Sq1A	CDCP1
SLC16A1	3.5098e-42	0.610838	0.951	0.733	6.52332e-38	Sq1A	SLC16A1
IVL	8.41362e-42	-1.60436	0.006	0.313	1.56376e-37	Sq1A	IVL
TCN1	1.0844e-41	-1.6623	0.039	0.353	2.01546e-37	Sq1A	TCN1
RAB11FIP1	1.9399e-41	-1.39546	0.396	0.657	3.6055e-37	Sq1A	RAB11FIP1
NUCKS1	3.39879e-41	-0.578627	0.998	0.998	6.31699e-37	Sq1A	NUCKS1
RPL7A	3.40972e-41	0.286755	1	1	6.33731e-37	Sq1A	RPL7A
CKS1B	3.67334e-41	-1.07386	0.587	0.78	6.82728e-37	Sq1A	CKS1B
RPS15A	4.93367e-41	0.334314	1	1	9.16972e-37	Sq1A	RPS15A
RPS25	5.76192e-41	0.288725	1	1	1.07091e-36	Sq1A	RPS25
HPGD	6.99185e-41	-3.20993	0.454	0.659	1.2995e-36	Sq1A	HPGD
TUBA1A	9.01176e-41	0.617283	0.508	0.233	1.67493e-36	Sq1A	TUBA1A
LMO7	1.09394e-40	-1.10571	0.437	0.704	2.03319e-36	Sq1A	LMO7
KRT13	1.52724e-40	-2.65881	0.852	0.924	2.83853e-36	Sq1A	KRT13
ACTG1	1.97163e-40	0.382007	1	1	3.66447e-36	Sq1A	ACTG1
RPS28	3.78356e-40	0.267584	1	1	7.03213e-36	Sq1A	RPS28
PYCARD	4.75691e-40	0.606547	0.856	0.659	8.84119e-36	Sq1A	PYCARD
MUC20	6.181e-40	-1.1943	0.041	0.346	1.1488e-35	Sq1A	MUC20
HMMR	6.38858e-40	-0.98035	0.077	0.392	1.18738e-35	Sq1A	HMMR
RPS14	9.6812e-40	0.267535	1	1	1.79935e-35	Sq1A	RPS14
DLGAP5	1.31853e-39	-0.889968	0.067	0.38	2.45063e-35	Sq1A	DLGAP5
CXCL17	2.45964e-39	-1.31207	0.037	0.335	4.57148e-35	Sq1A	CXCL17
CLDN7	2.51174e-39	-1.17552	0.761	0.866	4.66831e-35	Sq1A	CLDN7
RPLP1	4.0727e-39	0.259924	1	1	7.56951e-35	Sq1A	RPLP1
RACK1	6.93352e-39	0.341506	1	1	1.28866e-34	Sq1A	RACK1
TMPRSS11E	1.30916e-38	-1.21591	0.026	0.319	2.43321e-34	Sq1A	TMPRSS11E
RPL38	1.35819e-38	0.273208	1	1	2.52434e-34	Sq1A	RPL38
PTPRE	2.45017e-38	0.617142	0.656	0.385	4.55389e-34	Sq1A	PTPRE
CLIC3	2.88704e-38	-1.81568	0.045	0.34	5.36586e-34	Sq1A	CLIC3
RPS23	3.64151e-38	0.311019	1	1	6.76811e-34	Sq1A	RPS23
MUC21	4.95024e-38	-2.33129	0.058	0.349	9.20052e-34	Sq1A	MUC21
CDKN3	5.05139e-38	-0.759908	0.159	0.463	9.38851e-34	Sq1A	CDKN3
CENPW	1.09694e-37	-0.775547	0.409	0.682	2.03878e-33	Sq1A	CENPW
H3F3A	1.17044e-37	-0.421598	1	1	2.17538e-33	Sq1A	H3F3A
RAD21	1.21191e-37	-0.708041	0.742	0.889	2.25245e-33	Sq1A	RAD21
SEMA4B	2.03318e-37	0.530963	0.938	0.807	3.77888e-33	Sq1A	SEMA4B
LCN2	2.06971e-37	-3.84453	0.839	0.926	3.84676e-33	Sq1A	LCN2
RPL26	3.31621e-37	0.351033	1	1	6.1635e-33	Sq1A	RPL26
PNRC1	4.97266e-37	0.502221	0.946	0.801	9.24218e-33	Sq1A	PNRC1
SFN	8.62626e-37	0.461145	1	0.991	1.60328e-32	Sq1A	SFN
FTH1	1.30596e-36	-1.49149	1	1	2.42725e-32	Sq1A	FTH1
RPL14	1.48626e-36	0.290038	1	1	2.76237e-32	Sq1A	RPL14
CAVIN3	1.57581e-36	0.503032	0.916	0.673	2.92881e-32	Sq1A	CAVIN3
CCNB1	1.84819e-36	-1.16958	0.282	0.563	3.43505e-32	Sq1A	CCNB1
IL18	2.16668e-36	0.509824	0.991	0.943	4.02698e-32	Sq1A	IL18
TPBG	2.45078e-36	0.506989	0.938	0.812	4.55502e-32	Sq1A	TPBG
HMGB2	3.15428e-36	-1.23584	0.417	0.641	5.86255e-32	Sq1A	HMGB2
RPS8	4.24179e-36	0.287138	1	1	7.88379e-32	Sq1A	RPS8
RHOV	4.66194e-36	-0.859783	0.157	0.451	8.66468e-32	Sq1A	RHOV
C9orf16	5.58851e-36	-1.28901	0.931	0.954	1.03868e-31	Sq1A	C9orf16
FLNB	5.66903e-36	0.509096	0.974	0.898	1.05365e-31	Sq1A	FLNB
RPS12	5.73279e-36	0.259626	1	1	1.0655e-31	Sq1A	RPS12
RPS13	9.22452e-36	0.252965	1	1	1.71447e-31	Sq1A	RPS13
RPS3	1.20472e-35	0.32997	1	1	2.23909e-31	Sq1A	RPS3
UBE2T	1.52324e-35	-0.720874	0.23	0.52	2.83108e-31	Sq1A	UBE2T
JPT1	1.65238e-35	-0.4476	1	0.998	3.07111e-31	Sq1A	JPT1
PPDPF	1.82819e-35	-0.720274	1	1	3.39787e-31	Sq1A	PPDPF
UQCR10	1.98714e-35	-0.427099	0.998	1	3.6933e-31	Sq1A	UQCR10
RPL18A	2.14402e-35	0.290235	1	1	3.98488e-31	Sq1A	RPL18A
ASPM	2.56905e-35	-1.07153	0.114	0.404	4.77484e-31	Sq1A	ASPM
EEF1G	2.8734e-35	0.316937	1	1	5.34051e-31	Sq1A	EEF1G
GLUL	3.33137e-35	-0.904163	0.972	0.979	6.19168e-31	Sq1A	GLUL
CDC20	3.67048e-35	-0.886449	0.135	0.428	6.82195e-31	Sq1A	CDC20
RPS29	4.52332e-35	0.272206	1	1	8.40704e-31	Sq1A	RPS29
SPRR1B	4.63671e-35	-2.08762	0.086	0.367	8.61778e-31	Sq1A	SPRR1B
RPS17	4.70613e-35	0.281491	1	1	8.74681e-31	Sq1A	RPS17
PRNP	5.47585e-35	0.475643	0.963	0.797	1.01774e-30	Sq1A	PRNP
RPL29	7.45147e-35	0.293316	1	1	1.38493e-30	Sq1A	RPL29
NECTIN4	9.11325e-35	-0.734666	0.118	0.41	1.69379e-30	Sq1A	NECTIN4
RPS27A	1.03495e-34	0.270849	1	1	1.92355e-30	Sq1A	RPS27A
SLPI	1.16984e-34	-2.45608	0.574	0.727	2.17427e-30	Sq1A	SLPI
HAS3	1.5245e-34	0.563719	0.781	0.544	2.83343e-30	Sq1A	HAS3
CLINT1	1.67495e-34	-0.749967	0.841	0.921	3.11307e-30	Sq1A	CLINT1
CD59	1.88361e-34	0.412963	1	0.998	3.50088e-30	Sq1A	CD59
TALDO1	2.61247e-34	-0.576263	0.955	0.974	4.85553e-30	Sq1A	TALDO1
RPL7	3.16233e-34	0.284456	1	1	5.87751e-30	Sq1A	RPL7
RPL21	3.63162e-34	0.291659	1	1	6.74973e-30	Sq1A	RPL21
STK17A	3.66386e-34	0.47538	0.978	0.871	6.80965e-30	Sq1A	STK17A
EREG	3.89527e-34	0.76143	0.942	0.845	7.23976e-30	Sq1A	EREG
RHCG	3.93724e-34	-2.7324	0.617	0.744	7.31776e-30	Sq1A	RHCG
TGFB1	4.75086e-34	0.588211	0.834	0.654	8.82994e-30	Sq1A	TGFB1
SPRR3	5.69138e-34	-5.26953	0.385	0.588	1.0578e-29	Sq1A	SPRR3
HES4	6.20807e-34	-0.841941	0.08	0.36	1.15383e-29	Sq1A	HES4
MED24	6.80114e-34	0.569071	0.886	0.683	1.26406e-29	Sq1A	MED24
BNIP3	6.97346e-34	0.455228	0.994	0.885	1.29609e-29	Sq1A	BNIP3
H2AFV	7.93093e-34	-0.559459	0.856	0.92	1.47404e-29	Sq1A	H2AFV
RPL30	1.02526e-33	0.253725	1	1	1.90556e-29	Sq1A	RPL30
RPS16	1.10851e-33	0.286176	1	1	2.06027e-29	Sq1A	RPS16
KLF7	1.83745e-33	0.54405	0.688	0.428	3.41509e-29	Sq1A	KLF7
JTB	1.8762e-33	-0.509649	0.789	0.914	3.48711e-29	Sq1A	JTB
TPX2	1.96312e-33	-1.11514	0.209	0.474	3.64866e-29	Sq1A	TPX2
GAS5	2.00391e-33	0.411065	1	0.991	3.72446e-29	Sq1A	GAS5
NCAPG	2.66715e-33	-0.582711	0.026	0.288	4.95716e-29	Sq1A	NCAPG
ASAH1	3.60713e-33	-0.80462	0.639	0.79	6.70422e-29	Sq1A	ASAH1
RPL17	6.60394e-33	0.280524	1	1	1.22741e-28	Sq1A	RPL17
RPL31	8.89684e-33	0.336388	1	1	1.65357e-28	Sq1A	RPL31
ANLN	9.02632e-33	-0.911294	0.174	0.446	1.67763e-28	Sq1A	ANLN
CCNA2	1.47049e-32	-0.744583	0.082	0.354	2.73305e-28	Sq1A	CCNA2
SLC2A1	1.5269e-32	0.485972	0.989	0.964	2.8379e-28	Sq1A	SLC2A1
MALAT1	1.8371e-32	0.637147	1	1	3.41443e-28	Sq1A	MALAT1
IGF2BP2	1.85201e-32	0.507911	0.854	0.652	3.44215e-28	Sq1A	IGF2BP2
STMN1	2.23294e-32	-0.989295	0.66	0.788	4.15015e-28	Sq1A	STMN1
PPM1L	2.35129e-32	-0.753095	0.08	0.35	4.3701e-28	Sq1A	PPM1L
SMC2	2.65856e-32	-0.679658	0.282	0.557	4.94119e-28	Sq1A	SMC2
RPS5	3.58375e-32	0.274428	1	1	6.66075e-28	Sq1A	RPS5
PADI1	4.05923e-32	-0.959416	0.135	0.414	7.54448e-28	Sq1A	PADI1
MMP28	4.32414e-32	0.476668	0.761	0.493	8.03686e-28	Sq1A	MMP28
MT1E	6.20944e-32	0.710018	0.89	0.7	1.15409e-27	Sq1A	MT1E
LRP1	7.66774e-32	0.519352	0.54	0.288	1.42513e-27	Sq1A	LRP1
PTTG1	7.98766e-32	-1.0124	0.697	0.791	1.48459e-27	Sq1A	PTTG1
RPS19	8.24017e-32	0.311597	1	1	1.53152e-27	Sq1A	RPS19
CLDN4	1.44542e-31	-1.04211	0.256	0.516	2.68646e-27	Sq1A	CLDN4
PLP2	1.51081e-31	0.416666	1	0.927	2.80798e-27	Sq1A	PLP2
PRSS22	1.82399e-31	-0.889107	0.069	0.33	3.39006e-27	Sq1A	PRSS22
CAV2	2.00461e-31	0.477873	0.963	0.858	3.72576e-27	Sq1A	CAV2
ADGRF1	2.70778e-31	-1.11853	0.032	0.283	5.03269e-27	Sq1A	ADGRF1
GMNN	4.27083e-31	-0.642858	0.305	0.575	7.93777e-27	Sq1A	GMNN
TFF1	4.365e-31	-2.99058	0.054	0.307	8.11278e-27	Sq1A	TFF1
GCNT3	5.71423e-31	-0.882435	0.041	0.291	1.06205e-26	Sq1A	GCNT3
FHL2	5.76213e-31	0.477425	0.798	0.56	1.07095e-26	Sq1A	FHL2
KIF20B	8.3486e-31	-0.907534	0.308	0.554	1.55167e-26	Sq1A	KIF20B
MAL	8.5237e-31	-2.63203	0.047	0.297	1.58421e-26	Sq1A	MAL
CKS2	8.63617e-31	-1.16535	0.658	0.771	1.60512e-26	Sq1A	CKS2
EGFR	9.64117e-31	0.478791	0.983	0.908	1.79191e-26	Sq1A	EGFR
MARVELD1	1.24765e-30	0.478084	0.695	0.445	2.31888e-26	Sq1A	MARVELD1
MEG3	1.66927e-30	0.729712	0.684	0.428	3.10251e-26	Sq1A	MEG3
KNL1	2.38005e-30	-0.643324	0.071	0.332	4.42356e-26	Sq1A	KNL1
DUSP6	5.09985e-30	0.487341	0.985	0.893	9.47858e-26	Sq1A	DUSP6
DIAPH3	5.6904e-30	-0.546395	0.082	0.345	1.05762e-25	Sq1A	DIAPH3
GCHFR	8.02161e-30	-0.651852	0.228	0.499	1.4909e-25	Sq1A	GCHFR
DEFB1	9.88803e-30	-1.14914	0.277	0.527	1.83779e-25	Sq1A	DEFB1
A2ML1	1.19034e-29	-0.853609	0.047	0.294	2.21236e-25	Sq1A	A2ML1
BNC1	1.24885e-29	0.501184	0.785	0.558	2.32111e-25	Sq1A	BNC1
TGM1	1.94286e-29	0.479617	0.31	0.113	3.61099e-25	Sq1A	TGM1
GTSE1	2.53854e-29	-0.684913	0.043	0.289	4.71813e-25	Sq1A	GTSE1
RPL39	2.59584e-29	0.287468	1	1	4.82462e-25	Sq1A	RPL39
S100P	2.73882e-29	-4.23518	0.533	0.687	5.09038e-25	Sq1A	S100P
SUMO2	3.70392e-29	-0.31341	1	1	6.8841e-25	Sq1A	SUMO2
NCAPH	5.1494e-29	-0.519795	0.03	0.268	9.57068e-25	Sq1A	NCAPH
STEAP4	6.57485e-29	-0.856226	0.006	0.233	1.222e-24	Sq1A	STEAP4
S100A14	7.02333e-29	0.30544	1	1	1.30536e-24	Sq1A	S100A14
RRM1	7.46625e-29	-0.598031	0.374	0.621	1.38768e-24	Sq1A	RRM1
KRT4	7.81846e-29	-3.37386	0.185	0.418	1.45314e-24	Sq1A	KRT4
CENPX	7.84656e-29	-0.531872	0.692	0.839	1.45836e-24	Sq1A	CENPX
TMEM106C	8.71412e-29	-0.515381	0.265	0.535	1.61961e-24	Sq1A	TMEM106C
GALNT7	1.0366e-28	-0.6203	0.338	0.591	1.92662e-24	Sq1A	GALNT7
KRT80	1.39468e-28	-0.642904	0.011	0.236	2.59215e-24	Sq1A	KRT80
PRR11	1.41945e-28	-0.734441	0.189	0.447	2.63819e-24	Sq1A	PRR11
COMMD6	2.15559e-28	0.332034	1	0.994	4.00637e-24	Sq1A	COMMD6
SNHG29	2.3004e-28	0.354575	1	0.998	4.27552e-24	Sq1A	SNHG29
RPL4	2.67118e-28	0.302453	1	1	4.96466e-24	Sq1A	RPL4
NAV1	2.92518e-28	0.474919	0.46	0.229	5.43674e-24	Sq1A	NAV1
TYMS	2.96619e-28	-0.613203	0.155	0.417	5.51297e-24	Sq1A	TYMS
ATP6V0C	3.35837e-28	-0.432314	0.989	0.991	6.24187e-24	Sq1A	ATP6V0C
RPS24	3.55231e-28	0.293896	1	1	6.60232e-24	Sq1A	RPS24
KIF11	4.57797e-28	-0.637815	0.073	0.319	8.50861e-24	Sq1A	KIF11
CALD1	4.85671e-28	0.404648	0.968	0.856	9.02669e-24	Sq1A	CALD1
RAC1	5.89661e-28	-0.461418	1	1	1.09594e-23	Sq1A	RAC1
EHD2	6.42239e-28	0.435593	0.778	0.575	1.19367e-23	Sq1A	EHD2
CCNB2	7.29699e-28	-0.605979	0.114	0.364	1.35622e-23	Sq1A	CCNB2
EPCAM	1.07312e-27	-0.585731	0.331	0.584	1.99451e-23	Sq1A	EPCAM
MACC1	1.08613e-27	-0.825899	0.069	0.307	2.01868e-23	Sq1A	MACC1
TFRC	1.36771e-27	-0.548861	0.432	0.671	2.54203e-23	Sq1A	TFRC
GDPD3	1.39792e-27	-0.666622	0.011	0.229	2.59818e-23	Sq1A	GDPD3
KRT6A	1.61548e-27	0.366158	1	0.991	3.00253e-23	Sq1A	KRT6A
TACC3	1.64447e-27	-0.561248	0.069	0.313	3.05642e-23	Sq1A	TACC3
CARD19	2.07488e-27	0.421906	0.753	0.525	3.85637e-23	Sq1A	CARD19
DEPDC1	2.09033e-27	-0.666492	0.058	0.294	3.88509e-23	Sq1A	DEPDC1
KIF4A	2.2198e-27	-0.488792	0.045	0.28	4.12573e-23	Sq1A	KIF4A
KRT7	2.63833e-27	-1.94938	0.447	0.608	4.9036e-23	Sq1A	KRT7
SPC25	2.72795e-27	-0.430177	0.017	0.238	5.07016e-23	Sq1A	SPC25
ATAD2	3.5916e-27	-0.588052	0.194	0.455	6.67536e-23	Sq1A	ATAD2
TUBA1B	3.90401e-27	-0.626718	0.998	0.998	7.256e-23	Sq1A	TUBA1B
SERPINE1	4.83701e-27	0.456046	0.389	0.175	8.99006e-23	Sq1A	SERPINE1
ZWINT	5.66698e-27	-0.519155	0.142	0.396	1.05326e-22	Sq1A	ZWINT
ANP32E	5.7396e-27	-0.58303	0.529	0.729	1.06676e-22	Sq1A	ANP32E
ANGPTL4	5.85968e-27	0.787216	0.723	0.514	1.08908e-22	Sq1A	ANGPTL4
BLOC1S1	6.24923e-27	-0.465527	0.819	0.903	1.16148e-22	Sq1A	BLOC1S1
LDHA	6.41599e-27	0.373267	1	0.99	1.19248e-22	Sq1A	LDHA
CYP1B1	7.70889e-27	-1.1978	0.041	0.267	1.43277e-22	Sq1A	CYP1B1
RPS2	7.95542e-27	0.281522	1	1	1.47859e-22	Sq1A	RPS2
PSCA	8.02693e-27	-4.06155	0.301	0.5	1.49188e-22	Sq1A	PSCA
SLITRK6	9.18813e-27	0.424854	0.467	0.233	1.70771e-22	Sq1A	SLITRK6
CLSTN1	1.10881e-26	0.433416	0.92	0.788	2.06084e-22	Sq1A	CLSTN1
AHNAK	1.30292e-26	0.322271	1	1	2.4216e-22	Sq1A	AHNAK
NDUFA4L2	1.3912e-26	0.82848	0.89	0.796	2.58569e-22	Sq1A	NDUFA4L2
CSTB	1.67547e-26	-2.32759	1	1	3.11403e-22	Sq1A	CSTB
ANXA5	1.76884e-26	0.404616	0.994	0.97	3.28756e-22	Sq1A	ANXA5
USP1	1.91922e-26	-0.550161	0.271	0.521	3.56706e-22	Sq1A	USP1
TECR	1.94006e-26	-0.479693	0.888	0.949	3.60579e-22	Sq1A	TECR
ADI1	2.15899e-26	-0.444836	0.727	0.878	4.01271e-22	Sq1A	ADI1
SVIP	2.25492e-26	-0.475561	0.312	0.565	4.19099e-22	Sq1A	SVIP
CDK1	2.44398e-26	-1.01705	0.131	0.367	4.54238e-22	Sq1A	CDK1
TMEM158	2.86077e-26	0.426573	0.467	0.242	5.31703e-22	Sq1A	TMEM158
NTN4	3.07015e-26	-0.752533	0.112	0.348	5.70618e-22	Sq1A	NTN4
HBEGF	3.89556e-26	0.660513	0.824	0.665	7.24029e-22	Sq1A	HBEGF
EEF2	5.50169e-26	0.296448	1	0.999	1.02254e-21	Sq1A	EEF2
BRCA2	5.5092e-26	-0.471215	0.045	0.27	1.02394e-21	Sq1A	BRCA2
CLMP	6.69699e-26	0.538317	0.497	0.273	1.2447e-21	Sq1A	CLMP
POLR2K	9.77175e-26	-0.463545	0.682	0.824	1.81618e-21	Sq1A	POLR2K
CENPE	1.26945e-25	-0.725803	0.088	0.318	2.3594e-21	Sq1A	CENPE
NUF2	1.58606e-25	-0.462901	0.034	0.252	2.94784e-21	Sq1A	NUF2
S100A8	1.67397e-25	-4.12077	0.83	0.841	3.11125e-21	Sq1A	S100A8
SH3BGRL2	1.70533e-25	-0.539794	0.058	0.282	3.16953e-21	Sq1A	SH3BGRL2
SPINK5	1.72969e-25	-2.2722	0.809	0.878	3.2148e-21	Sq1A	SPINK5
BUB1	1.93065e-25	-0.452559	0.045	0.268	3.5883e-21	Sq1A	BUB1
DYNLL1	1.94352e-25	-0.326663	1	1	3.61223e-21	Sq1A	DYNLL1
METRNL	2.06955e-25	-0.479779	0.039	0.257	3.84646e-21	Sq1A	METRNL
UBE2C	2.22225e-25	-1.14932	0.166	0.402	4.13027e-21	Sq1A	UBE2C
EMP2	3.05813e-25	-0.485592	0.645	0.823	5.68384e-21	Sq1A	EMP2
AURKB	3.34033e-25	-0.500932	0.047	0.269	6.20834e-21	Sq1A	AURKB
PXN	3.58798e-25	0.410512	0.845	0.685	6.66862e-21	Sq1A	PXN
TK1	3.78306e-25	-0.522759	0.135	0.376	7.0312e-21	Sq1A	TK1
PCNA	5.75321e-25	-0.659711	0.387	0.614	1.06929e-20	Sq1A	PCNA
COX8A	5.90069e-25	-0.287818	1	1	1.0967e-20	Sq1A	COX8A
TP63	6.84323e-25	0.452901	0.766	0.56	1.27188e-20	Sq1A	TP63
SMC1A	7.26996e-25	-0.570759	0.591	0.77	1.3512e-20	Sq1A	SMC1A
CD109	1.01021e-24	0.480392	0.852	0.687	1.87757e-20	Sq1A	CD109
SHCBP1	1.04065e-24	-0.444665	0.049	0.27	1.93414e-20	Sq1A	SHCBP1
LMNB1	1.10249e-24	-0.444251	0.067	0.292	2.04908e-20	Sq1A	LMNB1
SMIM5	1.4352e-24	-0.562811	0.009	0.205	2.66746e-20	Sq1A	SMIM5
CLSPN	1.86973e-24	-0.590362	0.08	0.304	3.47507e-20	Sq1A	CLSPN
VAPA	2.44537e-24	-0.352237	0.972	0.991	4.54497e-20	Sq1A	VAPA
G0S2	2.51604e-24	1.3749	0.402	0.205	4.67631e-20	Sq1A	G0S2
CMPK1	2.58556e-24	-0.455863	0.688	0.848	4.80551e-20	Sq1A	CMPK1
UBE2S	2.73652e-24	-0.969909	0.757	0.81	5.0861e-20	Sq1A	UBE2S
CDK6	2.7677e-24	0.434709	0.951	0.887	5.14404e-20	Sq1A	CDK6
SORBS2	3.08696e-24	-0.602764	0.056	0.271	5.73743e-20	Sq1A	SORBS2
FSCN1	3.0959e-24	0.380704	0.989	0.878	5.75404e-20	Sq1A	FSCN1
PPP1R3C	3.30461e-24	-1.0048	0.08	0.295	6.14194e-20	Sq1A	PPP1R3C
TACSTD2	3.73261e-24	-0.952406	0.97	0.978	6.93742e-20	Sq1A	TACSTD2
TFPI2	4.70644e-24	0.82924	0.877	0.74	8.74739e-20	Sq1A	TFPI2
S100A9	4.71988e-24	-3.18974	1	0.991	8.77237e-20	Sq1A	S100A9
CTNNAL1	5.37208e-24	0.418831	0.819	0.584	9.98454e-20	Sq1A	CTNNAL1
GTF2A2	5.4635e-24	-0.415193	0.88	0.953	1.01545e-19	Sq1A	GTF2A2
KLK11	5.6799e-24	-0.706948	0.148	0.375	1.05567e-19	Sq1A	KLK11
DSE	7.43569e-24	0.405985	0.675	0.456	1.382e-19	Sq1A	DSE
TNS4	7.78363e-24	0.41385	0.897	0.733	1.44667e-19	Sq1A	TNS4
CD24	8.28727e-24	-1.54454	0.966	0.959	1.54027e-19	Sq1A	CD24
RASEF	8.4205e-24	-0.432823	0.052	0.264	1.56503e-19	Sq1A	RASEF
ECT2	9.29366e-24	-0.577993	0.215	0.442	1.72732e-19	Sq1A	ECT2
TMBIM6	1.37886e-23	-0.33488	1	1	2.56276e-19	Sq1A	TMBIM6
ITGA5	1.42664e-23	0.339395	0.402	0.192	2.65155e-19	Sq1A	ITGA5
REC8	1.62025e-23	0.564686	0.622	0.433	3.01141e-19	Sq1A	REC8
NCAPD2	1.66015e-23	-0.50419	0.241	0.476	3.08556e-19	Sq1A	NCAPD2
BUB1B	1.66519e-23	-0.425508	0.041	0.248	3.09493e-19	Sq1A	BUB1B
CBX5	1.74278e-23	-0.490018	0.641	0.802	3.23912e-19	Sq1A	CBX5
CKAP2L	1.91363e-23	-0.501581	0.054	0.263	3.55667e-19	Sq1A	CKAP2L
CDCA8	2.03892e-23	-0.517512	0.06	0.271	3.78954e-19	Sq1A	CDCA8
AC008397.1	2.21732e-23	-0.508808	0.015	0.207	4.12111e-19	Sq1A	AC008397.1
SPCS1	2.67185e-23	-0.358828	0.974	0.986	4.9659e-19	Sq1A	SPCS1
UQCC2	2.81422e-23	-0.399388	0.908	0.96	5.23052e-19	Sq1A	UQCC2
MYH9	3.04368e-23	0.481774	0.963	0.912	5.65699e-19	Sq1A	MYH9
POLR3K	3.90206e-23	-0.415524	0.282	0.526	7.25236e-19	Sq1A	POLR3K
TSPAN13	4.22676e-23	-0.520669	0.462	0.675	7.85585e-19	Sq1A	TSPAN13
RHOC	4.3373e-23	0.372925	0.972	0.86	8.0613e-19	Sq1A	RHOC
RDH10	4.36069e-23	-0.801118	0.178	0.406	8.10478e-19	Sq1A	RDH10
SQOR	4.52098e-23	0.43401	0.841	0.746	8.4027e-19	Sq1A	SQOR
TUBB4B	4.56202e-23	-0.43902	1	0.999	8.47898e-19	Sq1A	TUBB4B
RAC2	5.36433e-23	0.473546	0.647	0.455	9.97014e-19	Sq1A	RAC2
SH3PXD2A	6.60625e-23	0.426809	0.843	0.711	1.22784e-18	Sq1A	SH3PXD2A
SERPINE2	7.06756e-23	0.482498	0.688	0.473	1.31358e-18	Sq1A	SERPINE2
RDX	7.07057e-23	-0.505283	0.968	0.984	1.31414e-18	Sq1A	RDX
ATP1A1	8.5905e-23	0.394794	0.998	0.983	1.59663e-18	Sq1A	ATP1A1
PTPRZ1	9.25615e-23	0.416604	0.484	0.265	1.72035e-18	Sq1A	PTPRZ1
FUT3	9.64113e-23	-0.468002	0.043	0.246	1.7919e-18	Sq1A	FUT3
EPHX3	9.70573e-23	-0.537536	0.022	0.213	1.80391e-18	Sq1A	EPHX3
RTL8C	9.80299e-23	0.410681	0.916	0.8	1.82198e-18	Sq1A	RTL8C
BMP2	1.17485e-22	0.438657	0.346	0.161	2.18358e-18	Sq1A	BMP2
TMPRSS4	1.19872e-22	-0.770337	0.305	0.52	2.22794e-18	Sq1A	TMPRSS4
CXXC5	1.20671e-22	-0.441509	0.086	0.302	2.24279e-18	Sq1A	CXXC5
CNGA1	1.21449e-22	-0.447134	0.026	0.22	2.25725e-18	Sq1A	CNGA1
ST6GALNAC1	1.46527e-22	-0.527584	0.077	0.287	2.72336e-18	Sq1A	ST6GALNAC1
PGK1	1.46667e-22	0.312208	1	0.998	2.72595e-18	Sq1A	PGK1
MTUS1	1.5714e-22	-0.51743	0.267	0.496	2.9206e-18	Sq1A	MTUS1
RHEB	1.61204e-22	-0.397157	0.69	0.83	2.99613e-18	Sq1A	RHEB
SGO1	1.62686e-22	-0.368822	0.026	0.219	3.02368e-18	Sq1A	SGO1
CST6	1.78806e-22	-0.521784	0.017	0.206	3.32329e-18	Sq1A	CST6
B3GALT5	1.83381e-22	-0.85019	0.028	0.219	3.40833e-18	Sq1A	B3GALT5
MCM4	1.90546e-22	-0.515989	0.243	0.479	3.54149e-18	Sq1A	MCM4
NME2	2.04967e-22	0.284298	1	1	3.80952e-18	Sq1A	NME2
KPNA2	2.26449e-22	-0.90679	0.499	0.669	4.20877e-18	Sq1A	KPNA2
ZYX	2.32953e-22	0.374904	0.869	0.742	4.32967e-18	Sq1A	ZYX
WNT5A	2.42459e-22	-0.552789	0.049	0.25	4.50634e-18	Sq1A	WNT5A
RACGAP1	2.56325e-22	-0.480662	0.114	0.333	4.76405e-18	Sq1A	RACGAP1
CRNN	2.9678e-22	-2.5833	0.067	0.264	5.51595e-18	Sq1A	CRNN
FAM107B	3.08951e-22	-0.823445	0.697	0.824	5.74216e-18	Sq1A	FAM107B
TTK	3.20978e-22	-0.408871	0.03	0.223	5.96569e-18	Sq1A	TTK
CDCA3	3.27943e-22	-0.379643	0.026	0.217	6.09514e-18	Sq1A	CDCA3
NSG1	3.80868e-22	0.407939	0.74	0.532	7.07881e-18	Sq1A	NSG1
ACSL4	4.68099e-22	0.430373	0.929	0.773	8.70008e-18	Sq1A	ACSL4
ARPC1B	4.68671e-22	0.320171	1	0.975	8.71072e-18	Sq1A	ARPC1B
SMIM3	5.21217e-22	0.415447	0.759	0.568	9.68733e-18	Sq1A	SMIM3
PLK1	5.24801e-22	-0.546051	0.045	0.242	9.75395e-18	Sq1A	PLK1
KIF2C	5.53575e-22	-0.438466	0.041	0.237	1.02887e-17	Sq1A	KIF2C
ERH	6.90481e-22	-0.366777	0.957	0.974	1.28333e-17	Sq1A	ERH
TNFSF10	6.94928e-22	-0.622274	0.105	0.322	1.29159e-17	Sq1A	TNFSF10
CENPN	7.00819e-22	-0.390221	0.105	0.326	1.30254e-17	Sq1A	CENPN
NMU	7.23435e-22	-0.423313	0.148	0.377	1.34458e-17	Sq1A	NMU
SORT1	7.24291e-22	-0.503657	0.176	0.401	1.34617e-17	Sq1A	SORT1
NAP1L1	1.16188e-21	0.308419	1	0.998	2.15947e-17	Sq1A	NAP1L1
CD99	1.16847e-21	0.367849	0.989	0.963	2.17172e-17	Sq1A	CD99
CCNG2	1.24905e-21	0.454582	0.89	0.77	2.32149e-17	Sq1A	CCNG2
CD55	1.28595e-21	-0.749625	0.43	0.621	2.39007e-17	Sq1A	CD55
JAG1	1.36598e-21	0.408882	0.862	0.724	2.5388e-17	Sq1A	JAG1
XBP1	1.50263e-21	-0.652069	0.413	0.627	2.79279e-17	Sq1A	XBP1
SQSTM1	1.54091e-21	-0.553448	0.626	0.798	2.86394e-17	Sq1A	SQSTM1
TTC9	1.57576e-21	-0.475541	0.071	0.272	2.9287e-17	Sq1A	TTC9
TNFAIP2	1.57714e-21	-0.580197	0.153	0.376	2.93127e-17	Sq1A	TNFAIP2
RAB38	1.57994e-21	0.370043	0.875	0.713	2.93647e-17	Sq1A	RAB38
CENPK	1.59638e-21	-0.439244	0.116	0.334	2.96702e-17	Sq1A	CENPK
HNRNPAB	1.62279e-21	-0.538893	0.959	0.977	3.01611e-17	Sq1A	HNRNPAB
RAB2A	1.73691e-21	-0.522151	0.957	0.977	3.22822e-17	Sq1A	RAB2A
TPD52L1	1.78096e-21	-0.578779	0.469	0.659	3.3101e-17	Sq1A	TPD52L1
DTYMK	1.84131e-21	-0.511977	0.486	0.659	3.42225e-17	Sq1A	DTYMK
NANS	1.85994e-21	-0.562337	0.52	0.702	3.45689e-17	Sq1A	NANS
KIF23	2.08022e-21	-0.534885	0.062	0.26	3.8663e-17	Sq1A	KIF23
AC104126.1	2.14495e-21	-1.02279	0.144	0.357	3.9866e-17	Sq1A	AC104126.1
ESCO2	2.16716e-21	-0.367621	0.032	0.221	4.02789e-17	Sq1A	ESCO2
AURKA	2.66019e-21	-0.641834	0.11	0.314	4.94424e-17	Sq1A	AURKA
CIT	2.76536e-21	-0.36772	0.075	0.281	5.1397e-17	Sq1A	CIT
FANCI	2.83306e-21	-0.473107	0.146	0.358	5.26552e-17	Sq1A	FANCI
HTRA1	2.8517e-21	0.390089	0.505	0.3	5.30018e-17	Sq1A	HTRA1
TAGLN3	3.03274e-21	0.274048	0.209	0.069	5.63666e-17	Sq1A	TAGLN3
DHRS7	3.58246e-21	0.355582	0.834	0.69	6.65836e-17	Sq1A	DHRS7
NASP	3.63207e-21	-0.66777	0.873	0.909	6.75056e-17	Sq1A	NASP
ADAMTS1	3.68104e-21	0.594279	0.477	0.273	6.84157e-17	Sq1A	ADAMTS1
FERMT1	3.96839e-21	0.57843	0.841	0.685	7.37566e-17	Sq1A	FERMT1
DOCK5	4.03887e-21	0.428702	0.755	0.593	7.50664e-17	Sq1A	DOCK5
EMP1	4.05447e-21	-0.952176	0.845	0.902	7.53564e-17	Sq1A	EMP1
MYH14	4.32525e-21	-0.429229	0.015	0.192	8.03891e-17	Sq1A	MYH14
COX17	4.41223e-21	-0.364823	0.931	0.972	8.20057e-17	Sq1A	COX17
DNAJC9	4.69756e-21	-0.511408	0.323	0.532	8.73089e-17	Sq1A	DNAJC9
HACD3	4.77788e-21	-0.461711	0.417	0.624	8.88017e-17	Sq1A	HACD3
GAPDH	5.7178e-21	0.340856	1	1	1.06271e-16	Sq1A	GAPDH
HMGB3	5.84282e-21	-0.519454	0.475	0.659	1.08595e-16	Sq1A	HMGB3
MND1	6.01333e-21	-0.301347	0.03	0.216	1.11764e-16	Sq1A	MND1
ANP32B	6.25291e-21	-0.417898	0.974	0.991	1.16217e-16	Sq1A	ANP32B
ACTN1	6.30198e-21	0.369034	0.953	0.856	1.17129e-16	Sq1A	ACTN1
HELLS	6.37595e-21	-0.609865	0.23	0.456	1.18503e-16	Sq1A	HELLS
ORC6	6.40512e-21	-0.521662	0.138	0.348	1.19046e-16	Sq1A	ORC6
RPS26	6.73829e-21	-0.270228	1	1	1.25238e-16	Sq1A	RPS26
RANBP1	7.8476e-21	-0.527698	0.918	0.947	1.45855e-16	Sq1A	RANBP1
LGALS7B	8.09033e-21	0.599197	0.465	0.262	1.50367e-16	Sq1A	LGALS7B
B4GALT5	8.96836e-21	-0.56376	0.359	0.572	1.66686e-16	Sq1A	B4GALT5
SNRPB	9.20995e-21	-0.385978	0.942	0.967	1.71176e-16	Sq1A	SNRPB
AP2S1	1.18133e-20	-0.291014	0.996	0.998	2.19562e-16	Sq1A	AP2S1
SUZ12	1.28806e-20	-0.433085	0.604	0.751	2.39399e-16	Sq1A	SUZ12
KIF14	2.06932e-20	-0.429018	0.041	0.226	3.84603e-16	Sq1A	KIF14
TCOF1	2.224e-20	-0.474656	0.258	0.48	4.13352e-16	Sq1A	TCOF1
SGO2	2.39441e-20	-0.573954	0.131	0.336	4.45026e-16	Sq1A	SGO2
RAB5IF	2.63447e-20	-0.411117	0.884	0.945	4.89643e-16	Sq1A	RAB5IF
MAB21L4	2.66435e-20	-0.493011	0.009	0.175	4.95196e-16	Sq1A	MAB21L4
OCIAD2	3.30705e-20	0.350673	0.955	0.893	6.14648e-16	Sq1A	OCIAD2
HIST1H2BC	3.53801e-20	-0.510105	0.065	0.256	6.57575e-16	Sq1A	HIST1H2BC
TMEM184A	3.77444e-20	-0.401569	0.03	0.208	7.01517e-16	Sq1A	TMEM184A
PFKP	3.87179e-20	0.367779	0.916	0.819	7.19611e-16	Sq1A	PFKP
CIB1	3.89961e-20	-0.322295	1	1	7.24782e-16	Sq1A	CIB1
NEBL	4.15137e-20	-0.36822	0.019	0.191	7.71574e-16	Sq1A	NEBL
SERF2	4.46804e-20	-0.417055	1	1	8.30431e-16	Sq1A	SERF2
SEC14L2	4.93948e-20	0.411277	0.578	0.387	9.18051e-16	Sq1A	SEC14L2
TRIM59	5.74262e-20	-0.468653	0.237	0.446	1.06732e-15	Sq1A	TRIM59
CDCA5	6.22284e-20	-0.317532	0.028	0.204	1.15658e-15	Sq1A	CDCA5
BRCA1	6.92354e-20	-0.425445	0.101	0.306	1.28681e-15	Sq1A	BRCA1
CEACAM5	8.47729e-20	-1.78232	0.026	0.196	1.57559e-15	Sq1A	CEACAM5
UPK3BL1	9.02463e-20	-0.753315	0.26	0.47	1.67732e-15	Sq1A	UPK3BL1
ENO1	9.31934e-20	0.279883	1	1	1.73209e-15	Sq1A	ENO1
MCM7	9.87772e-20	-0.472408	0.206	0.422	1.83587e-15	Sq1A	MCM7
PTMA	9.97276e-20	-0.526991	1	1	1.85354e-15	Sq1A	PTMA
GPX3	1.11384e-19	-0.571877	0.08	0.272	2.07017e-15	Sq1A	GPX3
SPCS2	1.17318e-19	-0.353317	0.935	0.98	2.18047e-15	Sq1A	SPCS2
SYNGR1	1.29236e-19	-0.417139	0.043	0.222	2.40198e-15	Sq1A	SYNGR1
KCTD11	1.31095e-19	0.311012	0.415	0.22	2.43653e-15	Sq1A	KCTD11
OTULINL	1.42469e-19	-0.407115	0.028	0.2	2.64793e-15	Sq1A	OTULINL
MGST3	1.57253e-19	0.301013	0.994	0.984	2.9227e-15	Sq1A	MGST3
CENPH	1.67079e-19	-0.458813	0.28	0.486	3.10534e-15	Sq1A	CENPH
UACA	1.68764e-19	-0.46571	0.28	0.496	3.13665e-15	Sq1A	UACA
SNRNP25	1.85304e-19	-0.413088	0.417	0.61	3.44407e-15	Sq1A	SNRNP25
LGMN	1.87708e-19	-0.518081	0.295	0.503	3.48875e-15	Sq1A	LGMN
IL20RB	2.10972e-19	0.34825	0.88	0.745	3.92112e-15	Sq1A	IL20RB
DHFR	2.55148e-19	-0.447321	0.217	0.424	4.74219e-15	Sq1A	DHFR
PLAU	2.62781e-19	0.631601	0.538	0.354	4.88405e-15	Sq1A	PLAU
SH2D4A	2.63487e-19	-0.41239	0.228	0.449	4.89716e-15	Sq1A	SH2D4A
CCND1	3.07233e-19	-0.908944	0.712	0.811	5.71023e-15	Sq1A	CCND1
SCNN1A	3.1048e-19	-0.501394	0.6	0.778	5.77058e-15	Sq1A	SCNN1A
PALLD	3.48862e-19	0.412171	0.761	0.587	6.48395e-15	Sq1A	PALLD
S100A3	3.5576e-19	0.349601	0.443	0.254	6.61215e-15	Sq1A	S100A3
ANTXR2	3.68771e-19	0.374677	0.381	0.198	6.85398e-15	Sq1A	ANTXR2
CAP1	3.99583e-19	0.334443	0.996	0.997	7.42666e-15	Sq1A	CAP1
FAM3D	5.64727e-19	-0.506389	0.002	0.154	1.0496e-14	Sq1A	FAM3D
BCAS1	5.65393e-19	-0.3987	0.002	0.154	1.05084e-14	Sq1A	BCAS1
MTPN	6.55045e-19	-0.398083	0.998	1	1.21747e-14	Sq1A	MTPN
THSD4	6.77015e-19	0.378973	0.591	0.401	1.2583e-14	Sq1A	THSD4
CA9	7.53408e-19	0.477437	0.535	0.334	1.40028e-14	Sq1A	CA9
CHPT1	7.86888e-19	-0.391411	0.232	0.447	1.46251e-14	Sq1A	CHPT1
HMGCS1	8.26828e-19	0.396312	0.931	0.865	1.53674e-14	Sq1A	HMGCS1
CEACAM1	8.53295e-19	-0.767312	0.273	0.461	1.58593e-14	Sq1A	CEACAM1
FLRT3	9.2405e-19	0.315488	0.37	0.191	1.71744e-14	Sq1A	FLRT3
PHACTR4	9.28916e-19	-0.423074	0.49	0.67	1.72648e-14	Sq1A	PHACTR4
PRSS23	9.46218e-19	-0.717842	0.082	0.263	1.75864e-14	Sq1A	PRSS23
NCAPD3	9.61753e-19	-0.39495	0.153	0.356	1.78751e-14	Sq1A	NCAPD3
CORO1C	9.87425e-19	0.377992	0.839	0.702	1.83523e-14	Sq1A	CORO1C
NCAPG2	1.11672e-18	-0.340639	0.08	0.268	2.07553e-14	Sq1A	NCAPG2
CCDC34	1.46006e-18	-0.393786	0.275	0.492	2.71366e-14	Sq1A	CCDC34
GNL3	1.47308e-18	-0.455727	0.665	0.803	2.73786e-14	Sq1A	GNL3
FAM83D	1.55407e-18	-0.538326	0.286	0.488	2.88839e-14	Sq1A	FAM83D
GPI	1.66014e-18	0.329553	0.991	0.96	3.08554e-14	Sq1A	GPI
H2AFX	1.71827e-18	-0.474361	0.277	0.481	3.19357e-14	Sq1A	H2AFX
ATP2B4	1.81048e-18	0.410984	0.748	0.605	3.36496e-14	Sq1A	ATP2B4
DDX39A	1.90718e-18	-0.450823	0.346	0.539	3.54468e-14	Sq1A	DDX39A
TACC2	2.05291e-18	-0.542387	0.398	0.599	3.81554e-14	Sq1A	TACC2
APRT	2.18397e-18	0.287005	0.991	0.988	4.05913e-14	Sq1A	APRT
AHCYL1	2.30009e-18	-0.368817	0.817	0.912	4.27494e-14	Sq1A	AHCYL1
KRT10	2.32718e-18	-0.349088	0.97	0.988	4.3253e-14	Sq1A	KRT10
PCDH7	2.40381e-18	0.348009	0.617	0.418	4.46772e-14	Sq1A	PCDH7
MCM10	2.65079e-18	-0.328629	0.024	0.185	4.92675e-14	Sq1A	MCM10
SAR1B	2.73061e-18	-0.401138	0.555	0.715	5.0751e-14	Sq1A	SAR1B
TRIP10	2.79389e-18	-0.558307	0.4	0.58	5.19272e-14	Sq1A	TRIP10
ALDH3B1	2.85083e-18	-0.366097	0.019	0.178	5.29856e-14	Sq1A	ALDH3B1
PLEKHG3	3.162e-18	0.34154	0.602	0.4	5.87689e-14	Sq1A	PLEKHG3
ATP6V1G1	3.45324e-18	-0.478663	1	0.997	6.4182e-14	Sq1A	ATP6V1G1
KRAS	3.64604e-18	-0.41151	0.632	0.799	6.77653e-14	Sq1A	KRAS
NDUFS8	3.68451e-18	-0.348847	0.899	0.952	6.84803e-14	Sq1A	NDUFS8
DYRK2	3.71622e-18	-0.399409	0.178	0.379	6.90697e-14	Sq1A	DYRK2
ASF1B	3.73148e-18	-0.328739	0.06	0.237	6.93533e-14	Sq1A	ASF1B
APBB2	3.7464e-18	0.373544	0.477	0.294	6.96306e-14	Sq1A	APBB2
HSP90AA1	3.75196e-18	-0.423128	1	1	6.9734e-14	Sq1A	HSP90AA1
DNMT1	3.83097e-18	-0.534473	0.471	0.641	7.12025e-14	Sq1A	DNMT1
PHF19	3.89239e-18	-0.362976	0.114	0.305	7.23439e-14	Sq1A	PHF19
SRP9	4.11257e-18	-0.306185	0.961	0.983	7.64362e-14	Sq1A	SRP9
BICDL2	4.17301e-18	-0.420003	0.088	0.272	7.75596e-14	Sq1A	BICDL2
CREB3L2	4.4538e-18	-0.613858	0.258	0.447	8.27783e-14	Sq1A	CREB3L2
MEAK7	4.65147e-18	0.333576	0.733	0.557	8.64522e-14	Sq1A	MEAK7
DAPK1	4.65333e-18	-0.389224	0.028	0.189	8.64869e-14	Sq1A	DAPK1
FOXM1	4.86357e-18	-0.340701	0.11	0.306	9.03943e-14	Sq1A	FOXM1
SOX15	4.90207e-18	0.334435	0.884	0.723	9.11099e-14	Sq1A	SOX15
KLK10	5.31216e-18	-0.772624	0.202	0.404	9.87319e-14	Sq1A	KLK10
TSLP	5.32133e-18	0.345756	0.348	0.18	9.89022e-14	Sq1A	TSLP
TNFRSF12A	6.31817e-18	0.313113	0.966	0.888	1.1743e-13	Sq1A	TNFRSF12A
KIFC1	6.52519e-18	-0.339013	0.049	0.22	1.21277e-13	Sq1A	KIFC1
PTPN14	6.57181e-18	0.364638	0.649	0.47	1.22144e-13	Sq1A	PTPN14
DUOX2	7.72761e-18	-0.833446	0.026	0.183	1.43625e-13	Sq1A	DUOX2
SLC6A8	7.84026e-18	0.388991	0.763	0.573	1.45719e-13	Sq1A	SLC6A8
ZNF750	8.28653e-18	-0.358505	0.037	0.203	1.54013e-13	Sq1A	ZNF750
ANXA3	8.36243e-18	0.553196	0.867	0.786	1.55424e-13	Sq1A	ANXA3
SLC25A24	8.98052e-18	-0.471216	0.744	0.854	1.66912e-13	Sq1A	SLC25A24
GRHL1	9.08808e-18	-0.380009	0.114	0.305	1.68911e-13	Sq1A	GRHL1
RRAS	9.7503e-18	0.371825	0.828	0.703	1.81219e-13	Sq1A	RRAS
CRABP2	1.08315e-17	-0.604973	0.056	0.226	2.01313e-13	Sq1A	CRABP2
PA2G4	1.11533e-17	-0.401623	0.996	0.995	2.07295e-13	Sq1A	PA2G4
VASP	1.13881e-17	0.386236	0.733	0.583	2.11659e-13	Sq1A	VASP
HINT2	1.22017e-17	-0.36195	0.43	0.619	2.26781e-13	Sq1A	HINT2
HNRNPR	1.30776e-17	-0.464236	0.903	0.938	2.4306e-13	Sq1A	HNRNPR
SLC38A2	1.43985e-17	0.287804	0.998	0.925	2.6761e-13	Sq1A	SLC38A2
MXD4	1.59378e-17	0.358257	0.675	0.514	2.9622e-13	Sq1A	MXD4
NEK2	1.62287e-17	-0.356671	0.043	0.207	3.01626e-13	Sq1A	NEK2
WWTR1	1.87185e-17	0.346928	0.895	0.783	3.47902e-13	Sq1A	WWTR1
VMO1	1.94842e-17	-1.37003	0.015	0.163	3.62133e-13	Sq1A	VMO1
CIP2A	1.98371e-17	-0.37653	0.097	0.279	3.68691e-13	Sq1A	CIP2A
PRDX2	2.00149e-17	-0.361268	0.989	0.996	3.71996e-13	Sq1A	PRDX2
CENPM	2.01187e-17	-0.321287	0.086	0.268	3.73926e-13	Sq1A	CENPM
MIS18A	2.02588e-17	-0.3478	0.146	0.341	3.76531e-13	Sq1A	MIS18A
ABHD5	2.13633e-17	-0.402046	0.243	0.441	3.97058e-13	Sq1A	ABHD5
SKA3	2.42557e-17	-0.275312	0.032	0.193	4.50817e-13	Sq1A	SKA3
KIF15	2.50924e-17	-0.282018	0.026	0.181	4.66367e-13	Sq1A	KIF15
MELK	2.54172e-17	-0.328293	0.075	0.25	4.72404e-13	Sq1A	MELK
CYCS	2.56385e-17	-0.362786	0.968	0.987	4.76517e-13	Sq1A	CYCS
NDC80	2.61384e-17	-0.336102	0.037	0.198	4.85809e-13	Sq1A	NDC80
GRHL3	2.72443e-17	-0.36588	0.041	0.203	5.06362e-13	Sq1A	GRHL3
MPC1	2.91923e-17	-0.407729	0.637	0.758	5.42567e-13	Sq1A	MPC1
JAG2	3.01071e-17	0.273	0.426	0.235	5.59571e-13	Sq1A	JAG2
DUT	3.08655e-17	-0.527031	0.854	0.887	5.73666e-13	Sq1A	DUT
TMED3	3.2267e-17	-0.482649	0.667	0.779	5.99714e-13	Sq1A	TMED3
KIF13A	3.29619e-17	0.335819	0.49	0.305	6.12631e-13	Sq1A	KIF13A
CKLF	3.65858e-17	-0.416419	0.48	0.651	6.79983e-13	Sq1A	CKLF
ATP13A3	4.61049e-17	0.391156	0.92	0.855	8.56906e-13	Sq1A	ATP13A3
GGCT	4.70718e-17	-0.355778	0.839	0.907	8.74877e-13	Sq1A	GGCT
KCNN4	4.80978e-17	0.307681	0.415	0.237	8.93946e-13	Sq1A	KCNN4
VRK1	5.08082e-17	-0.405756	0.232	0.424	9.44321e-13	Sq1A	VRK1
ECI2	5.08453e-17	0.327234	0.671	0.492	9.45012e-13	Sq1A	ECI2
PDXDC1	5.18775e-17	-0.395268	0.486	0.654	9.64194e-13	Sq1A	PDXDC1
SAP18	5.31816e-17	-0.312179	0.951	0.975	9.88433e-13	Sq1A	SAP18
GM2A	5.5713e-17	0.351146	0.858	0.759	1.03548e-12	Sq1A	GM2A
ARHGAP11A	5.79464e-17	-0.420508	0.086	0.258	1.07699e-12	Sq1A	ARHGAP11A
TUBB6	6.19988e-17	0.340349	0.961	0.885	1.15231e-12	Sq1A	TUBB6
RPA3	6.27153e-17	-0.398724	0.811	0.883	1.16563e-12	Sq1A	RPA3
SKA1	6.56883e-17	-0.269227	0.041	0.203	1.22088e-12	Sq1A	SKA1
RGS20	6.90331e-17	0.289573	0.37	0.196	1.28305e-12	Sq1A	RGS20
MEG8	6.90855e-17	0.357068	0.439	0.245	1.28402e-12	Sq1A	MEG8
ABCC3	7.04383e-17	0.367208	0.439	0.261	1.30917e-12	Sq1A	ABCC3
CXCL6	7.2444e-17	-0.468534	0.043	0.202	1.34644e-12	Sq1A	CXCL6
HJURP	7.48383e-17	-0.321582	0.028	0.18	1.39094e-12	Sq1A	HJURP
MAP7D1	7.58662e-17	0.374051	0.675	0.518	1.41005e-12	Sq1A	MAP7D1
HSD17B1	8.40665e-17	0.281206	0.437	0.253	1.56246e-12	Sq1A	HSD17B1
STS	8.591e-17	-0.599225	0.071	0.238	1.59672e-12	Sq1A	STS
RPL39L	8.83702e-17	-0.386395	0.213	0.415	1.64245e-12	Sq1A	RPL39L
WEE1	9.0684e-17	-0.361953	0.178	0.377	1.68545e-12	Sq1A	WEE1
CDC6	9.97639e-17	-0.338629	0.082	0.258	1.85421e-12	Sq1A	CDC6
CENPU	1.04338e-16	-0.356654	0.131	0.314	1.93923e-12	Sq1A	CENPU
CCNF	1.06525e-16	-0.303897	0.034	0.189	1.97987e-12	Sq1A	CCNF
SCD	1.06838e-16	0.350115	0.994	0.989	1.98568e-12	Sq1A	SCD
LRATD1	1.31618e-16	-0.589654	0.381	0.55	2.44626e-12	Sq1A	LRATD1
DEPDC1B	1.33288e-16	-0.319223	0.069	0.24	2.47729e-12	Sq1A	DEPDC1B
BRI3BP	1.37506e-16	-0.373373	0.583	0.74	2.55568e-12	Sq1A	BRI3BP
SQLE	1.45567e-16	0.271218	0.994	0.976	2.70551e-12	Sq1A	SQLE
PYGB	1.57133e-16	0.397209	0.819	0.728	2.92047e-12	Sq1A	PYGB
TPM2	1.6663e-16	0.403536	0.746	0.563	3.09698e-12	Sq1A	TPM2
NSD2	1.69523e-16	-0.369592	0.213	0.403	3.15075e-12	Sq1A	NSD2
HIST1H2AC	1.7704e-16	-0.647996	0.346	0.518	3.29047e-12	Sq1A	HIST1H2AC
UQCRQ	1.79376e-16	-0.29529	1	1	3.33388e-12	Sq1A	UQCRQ
RARRES1	1.807e-16	-1.07174	0.086	0.25	3.3585e-12	Sq1A	RARRES1
CENPA	1.87232e-16	-0.327197	0.039	0.194	3.47989e-12	Sq1A	CENPA
KIF20A	1.95784e-16	-0.287497	0.032	0.184	3.63884e-12	Sq1A	KIF20A
ST3GAL4	2.01674e-16	-0.516008	0.118	0.292	3.74832e-12	Sq1A	ST3GAL4
GLRX5	2.04364e-16	-0.364736	0.665	0.782	3.7983e-12	Sq1A	GLRX5
CLCA2	2.16411e-16	0.431447	0.796	0.671	4.02222e-12	Sq1A	CLCA2
SMCO4	2.35865e-16	-0.252032	0.024	0.171	4.38379e-12	Sq1A	SMCO4
P3H2	2.4243e-16	0.345935	0.443	0.267	4.5058e-12	Sq1A	P3H2
PRDX1	2.62971e-16	-0.467006	1	1	4.88758e-12	Sq1A	PRDX1
SNHG5	2.63164e-16	0.270938	0.994	0.969	4.89116e-12	Sq1A	SNHG5
EFNB1	2.76555e-16	0.371617	0.611	0.432	5.14004e-12	Sq1A	EFNB1
CDCA2	2.76724e-16	-0.383246	0.067	0.23	5.1432e-12	Sq1A	CDCA2
DHRS1	3.23482e-16	0.342816	0.733	0.59	6.01224e-12	Sq1A	DHRS1
SERINC2	3.59999e-16	0.33374	0.931	0.868	6.69094e-12	Sq1A	SERINC2
AGR2	3.66722e-16	-1.35164	0.815	0.849	6.81589e-12	Sq1A	AGR2
SERPINB3	3.75149e-16	-1.77718	0.778	0.806	6.97251e-12	Sq1A	SERPINB3
MLPH	3.92518e-16	-0.415015	0.174	0.359	7.29533e-12	Sq1A	MLPH
ETS1	4.2489e-16	0.313511	0.348	0.184	7.89701e-12	Sq1A	ETS1
ASCC2	4.43206e-16	-0.570319	0.303	0.485	8.23742e-12	Sq1A	ASCC2
SLC9A3R1	4.74435e-16	-0.44999	0.884	0.93	8.81785e-12	Sq1A	SLC9A3R1
DHRS9	4.77129e-16	-0.790181	0.026	0.17	8.86791e-12	Sq1A	DHRS9
FEN1	5.15246e-16	-0.379227	0.114	0.289	9.57636e-12	Sq1A	FEN1
CSNK1E	5.52464e-16	0.318709	0.94	0.862	1.02681e-11	Sq1A	CSNK1E
FBLIM1	5.56129e-16	0.323497	0.48	0.302	1.03362e-11	Sq1A	FBLIM1
DNAJC3	5.57164e-16	-0.365673	0.576	0.75	1.03554e-11	Sq1A	DNAJC3
CAPRIN2	6.30018e-16	0.321312	0.454	0.276	1.17095e-11	Sq1A	CAPRIN2
RAD51C	6.37723e-16	-0.335015	0.183	0.373	1.18527e-11	Sq1A	RAD51C
TJP3	6.71549e-16	-0.29426	0.032	0.181	1.24814e-11	Sq1A	TJP3
TMEM59	6.807e-16	-0.592997	0.929	0.933	1.26515e-11	Sq1A	TMEM59
NAMPT	7.13325e-16	-0.546297	0.688	0.803	1.32579e-11	Sq1A	NAMPT
SPDL1	7.83827e-16	-0.345732	0.172	0.358	1.45682e-11	Sq1A	SPDL1
AP2B1	9.3572e-16	0.255505	0.987	0.899	1.73913e-11	Sq1A	AP2B1
ANAPC11	9.98204e-16	-0.267917	0.983	0.994	1.85526e-11	Sq1A	ANAPC11
KIF13B	1.06424e-15	-0.383982	0.151	0.329	1.978e-11	Sq1A	KIF13B
SLFN5	1.15275e-15	0.3327	0.748	0.589	2.14251e-11	Sq1A	SLFN5
CDC42	1.17078e-15	-0.250425	1	1	2.17602e-11	Sq1A	CDC42
SMAGP	1.24313e-15	-0.405124	0.211	0.392	2.31048e-11	Sq1A	SMAGP
PTAFR	1.29073e-15	0.335768	0.581	0.401	2.39894e-11	Sq1A	PTAFR
UBE2V2	1.30332e-15	-0.320459	0.74	0.848	2.42234e-11	Sq1A	UBE2V2
IL20RA	1.30754e-15	-0.291014	0.073	0.237	2.4302e-11	Sq1A	IL20RA
SAE1	1.31341e-15	-0.340846	0.271	0.462	2.44111e-11	Sq1A	SAE1
SCAMP2	1.31934e-15	-0.383279	0.419	0.59	2.45213e-11	Sq1A	SCAMP2
NIBAN1	1.39821e-15	-0.335944	0.075	0.239	2.59871e-11	Sq1A	NIBAN1
ZNF185	1.4196e-15	-0.652315	0.6	0.72	2.63848e-11	Sq1A	ZNF185
CAMK2G	1.44213e-15	-0.380539	0.219	0.403	2.68034e-11	Sq1A	CAMK2G
GALNT5	1.54053e-15	-0.4255	0.049	0.201	2.86322e-11	Sq1A	GALNT5
PHGDH	1.58658e-15	-0.332069	0.189	0.376	2.94881e-11	Sq1A	PHGDH
LTBP4	1.92232e-15	0.274962	0.342	0.184	3.57282e-11	Sq1A	LTBP4
CEP57	2.07089e-15	-0.316308	0.262	0.456	3.84895e-11	Sq1A	CEP57
TAX1BP1	2.12173e-15	-0.420402	0.884	0.943	3.94345e-11	Sq1A	TAX1BP1
NDUFA6	2.37149e-15	-0.299878	0.865	0.939	4.40766e-11	Sq1A	NDUFA6
SYTL2	2.40116e-15	-0.371263	0.056	0.211	4.4628e-11	Sq1A	SYTL2
ERLEC1	2.56404e-15	-0.425162	0.578	0.725	4.76553e-11	Sq1A	ERLEC1
DEGS2	2.66783e-15	-0.328094	0.017	0.151	4.95844e-11	Sq1A	DEGS2
TMEM87A	2.80278e-15	-0.360459	0.703	0.811	5.20925e-11	Sq1A	TMEM87A
PLEK2	2.96295e-15	0.332769	0.578	0.401	5.50694e-11	Sq1A	PLEK2
VAMP2	2.99863e-15	-0.372938	0.348	0.533	5.57325e-11	Sq1A	VAMP2
PPM1K	3.06375e-15	-0.384076	0.125	0.295	5.69429e-11	Sq1A	PPM1K
WBP11	3.17324e-15	-0.350523	0.475	0.651	5.89778e-11	Sq1A	WBP11
PSIP1	3.2624e-15	-0.382565	0.267	0.452	6.06349e-11	Sq1A	PSIP1
VEGFA	3.46316e-15	0.343909	0.888	0.768	6.43662e-11	Sq1A	VEGFA
POLR2J	4.45738e-15	-0.287308	0.873	0.932	8.28449e-11	Sq1A	POLR2J
PBX1	4.78304e-15	-0.488977	0.305	0.475	8.88975e-11	Sq1A	PBX1
MYBL2	4.82253e-15	-0.321205	0.082	0.243	8.96315e-11	Sq1A	MYBL2
PCBP1	4.86068e-15	-0.273248	0.987	0.994	9.03406e-11	Sq1A	PCBP1
AC019349.1	4.93831e-15	-0.321368	0.071	0.231	9.17834e-11	Sq1A	AC019349.1
ANXA8	5.2163e-15	0.265292	0.359	0.198	9.69502e-11	Sq1A	ANXA8
HIST1H1C	5.41587e-15	-0.617311	0.378	0.546	1.00659e-10	Sq1A	HIST1H1C
HSBP1	5.47713e-15	-0.27096	0.994	0.996	1.01798e-10	Sq1A	HSBP1
OSTF1	5.50198e-15	-0.370204	0.718	0.82	1.0226e-10	Sq1A	OSTF1
ERBB3	5.62131e-15	-0.375092	0.185	0.365	1.04478e-10	Sq1A	ERBB3
C6orf132	6.0251e-15	-0.495551	0.398	0.555	1.11982e-10	Sq1A	C6orf132
TROAP	6.08493e-15	-0.284696	0.084	0.246	1.13094e-10	Sq1A	TROAP
RAB25	6.44174e-15	-0.464713	0.802	0.86	1.19726e-10	Sq1A	RAB25
AC008771.1	6.65003e-15	-0.387657	0.267	0.445	1.23597e-10	Sq1A	AC008771.1
GPRC5A	6.91053e-15	-0.786426	0.499	0.64	1.28439e-10	Sq1A	GPRC5A
PMAIP1	6.94708e-15	-0.33543	0.249	0.442	1.29118e-10	Sq1A	PMAIP1
FANCD2	7.70538e-15	-0.26267	0.09	0.255	1.43212e-10	Sq1A	FANCD2
TFDP1	7.74352e-15	-0.372829	0.649	0.776	1.43921e-10	Sq1A	TFDP1
C18orf32	7.9365e-15	-0.417731	0.839	0.902	1.47508e-10	Sq1A	C18orf32
SNRPG	8.39273e-15	-0.328187	0.983	0.992	1.55987e-10	Sq1A	SNRPG
AKR1B10	8.93076e-15	0.496785	0.551	0.383	1.65987e-10	Sq1A	AKR1B10
EIF4EBP2	8.99182e-15	-0.335618	0.697	0.825	1.67122e-10	Sq1A	EIF4EBP2
TNFRSF6B	9.3454e-15	0.330992	0.533	0.365	1.73694e-10	Sq1A	TNFRSF6B
HIST1H4H	9.75613e-15	-0.312884	0.024	0.158	1.81327e-10	Sq1A	HIST1H4H
DAZAP2	1.00817e-14	-0.319082	0.817	0.903	1.87379e-10	Sq1A	DAZAP2
BRD7	1.02795e-14	-0.295632	0.862	0.913	1.91054e-10	Sq1A	BRD7
SMIM14	1.11838e-14	-0.533956	0.432	0.577	2.07862e-10	Sq1A	SMIM14
UCHL5	1.15026e-14	-0.340251	0.456	0.624	2.13788e-10	Sq1A	UCHL5
BICD2	1.18387e-14	0.309274	0.806	0.691	2.20034e-10	Sq1A	BICD2
SPINT1-AS1	1.23749e-14	-0.364187	0.346	0.526	2.29999e-10	Sq1A	SPINT1-AS1
NUDT15	1.25381e-14	-0.36794	0.409	0.582	2.33033e-10	Sq1A	NUDT15
COMMD4	1.31378e-14	-0.353197	0.368	0.539	2.4418e-10	Sq1A	COMMD4
H2AFJ	1.50906e-14	-0.357249	0.908	0.939	2.80474e-10	Sq1A	H2AFJ
PROM2	1.54047e-14	-0.415163	0.381	0.544	2.86312e-10	Sq1A	PROM2
BARD1	1.55675e-14	-0.35629	0.183	0.355	2.89337e-10	Sq1A	BARD1
MACF1	1.63741e-14	0.35232	0.908	0.852	3.04329e-10	Sq1A	MACF1
ATAD5	1.77218e-14	-0.301524	0.077	0.233	3.29377e-10	Sq1A	ATAD5
MPP7	1.78981e-14	-0.363512	0.26	0.448	3.32654e-10	Sq1A	MPP7
EXOSC8	2.0049e-14	-0.378701	0.389	0.55	3.72631e-10	Sq1A	EXOSC8
GFPT1	2.03775e-14	-0.437437	0.348	0.53	3.78736e-10	Sq1A	GFPT1
SAMD12	2.0577e-14	-0.318726	0.103	0.267	3.82444e-10	Sq1A	SAMD12
GRINA	2.15698e-14	0.304939	0.748	0.622	4.00896e-10	Sq1A	GRINA
GABARAPL2	2.19577e-14	-0.354671	0.83	0.9	4.08107e-10	Sq1A	GABARAPL2
HNRNPD	2.19789e-14	-0.383579	0.908	0.922	4.085e-10	Sq1A	HNRNPD
PSMG3	2.20684e-14	-0.344045	0.516	0.669	4.10163e-10	Sq1A	PSMG3
CNTN1	2.24844e-14	0.285157	0.462	0.285	4.17894e-10	Sq1A	CNTN1
RTKN2	2.30904e-14	-0.291782	0.034	0.172	4.29157e-10	Sq1A	RTKN2
CYB5A	2.31538e-14	-0.388345	0.837	0.9	4.30337e-10	Sq1A	CYB5A
MAF	2.32009e-14	0.375971	0.527	0.352	4.31213e-10	Sq1A	MAF
GJB3	2.33871e-14	0.290701	0.684	0.512	4.34673e-10	Sq1A	GJB3
SKA2	2.94874e-14	-0.3291	0.413	0.586	5.48053e-10	Sq1A	SKA2
MECOM	3.01168e-14	-0.386767	0.316	0.494	5.5975e-10	Sq1A	MECOM
ZBTB7C	3.27002e-14	-0.307176	0.092	0.253	6.07765e-10	Sq1A	ZBTB7C
ERCC1	3.38803e-14	0.358519	0.695	0.553	6.297e-10	Sq1A	ERCC1
TANC2	3.63894e-14	0.325562	0.512	0.343	6.76333e-10	Sq1A	TANC2
SASS6	3.8367e-14	-0.253254	0.071	0.223	7.13089e-10	Sq1A	SASS6
IRS1	4.08436e-14	0.327531	0.609	0.447	7.59119e-10	Sq1A	IRS1
POLD3	4.35166e-14	-0.345604	0.157	0.323	8.088e-10	Sq1A	POLD3
PKP2	4.43799e-14	0.284216	0.852	0.742	8.24844e-10	Sq1A	PKP2
RAB11A	4.57372e-14	-0.375083	0.94	0.96	8.50072e-10	Sq1A	RAB11A
TSPAN6	4.84931e-14	-0.386732	0.344	0.516	9.01293e-10	Sq1A	TSPAN6
LYN	5.1705e-14	-0.426903	0.187	0.352	9.60989e-10	Sq1A	LYN
FAM111A	5.26524e-14	-0.365483	0.153	0.321	9.78598e-10	Sq1A	FAM111A
CRYBG2	5.53456e-14	-0.292682	0.047	0.189	1.02865e-09	Sq1A	CRYBG2
RALBP1	5.57054e-14	-0.280346	0.925	0.967	1.03534e-09	Sq1A	RALBP1
NMB	5.79522e-14	-0.338402	0.17	0.342	1.0771e-09	Sq1A	NMB
AL512274.1	5.86583e-14	-0.385456	0.112	0.267	1.09022e-09	Sq1A	AL512274.1
PRSS3	5.98334e-14	0.487463	0.776	0.668	1.11206e-09	Sq1A	PRSS3
MAGOHB	6.05431e-14	-0.330926	0.318	0.495	1.12525e-09	Sq1A	MAGOHB
LIMCH1	6.3832e-14	-0.428518	0.29	0.465	1.18638e-09	Sq1A	LIMCH1
FBXO5	6.41638e-14	-0.304412	0.049	0.189	1.19255e-09	Sq1A	FBXO5
GPX2	6.59341e-14	-1.49436	0.249	0.405	1.22545e-09	Sq1A	GPX2
GPSM2	6.65172e-14	-0.333802	0.303	0.479	1.23629e-09	Sq1A	GPSM2
TTC22	6.70924e-14	-0.409659	0.056	0.197	1.24698e-09	Sq1A	TTC22
SRRM1	6.94986e-14	-0.27853	0.97	0.983	1.2917e-09	Sq1A	SRRM1
SNRPD1	7.04895e-14	-0.386112	0.97	0.959	1.31012e-09	Sq1A	SNRPD1
NRIP1	7.56631e-14	0.305111	0.957	0.9	1.40628e-09	Sq1A	NRIP1
SDC4	7.74299e-14	0.338318	0.94	0.876	1.43911e-09	Sq1A	SDC4
LSM3	7.75787e-14	-0.278463	0.929	0.957	1.44188e-09	Sq1A	LSM3
TRIM29	7.94168e-14	-0.512199	0.856	0.866	1.47604e-09	Sq1A	TRIM29
PDLIM1	8.01782e-14	0.309209	0.961	0.921	1.49019e-09	Sq1A	PDLIM1
LRR1	8.3563e-14	-0.27557	0.142	0.311	1.5531e-09	Sq1A	LRR1
TMEM238	8.64948e-14	-0.350162	0.542	0.676	1.60759e-09	Sq1A	TMEM238
WDR34	9.30985e-14	-0.327531	0.275	0.455	1.73033e-09	Sq1A	WDR34
ILF2	9.4925e-14	-0.330377	0.598	0.734	1.76428e-09	Sq1A	ILF2
DHX30	9.976e-14	-0.288264	0.32	0.508	1.85414e-09	Sq1A	DHX30
KLK8	1.04465e-13	-0.48847	0.03	0.157	1.94158e-09	Sq1A	KLK8
DLG1	1.10841e-13	-0.508448	0.669	0.781	2.06009e-09	Sq1A	DLG1
SMIM22	1.12763e-13	-0.421026	0.105	0.257	2.09581e-09	Sq1A	SMIM22
PSMA4	1.21994e-13	-0.284171	0.963	0.979	2.26739e-09	Sq1A	PSMA4
FGFBP1	1.25314e-13	0.315687	1	0.996	2.32908e-09	Sq1A	FGFBP1
KPNB1	1.30166e-13	-0.34202	0.991	0.989	2.41926e-09	Sq1A	KPNB1
E2F7	1.33903e-13	-0.265999	0.045	0.181	2.48872e-09	Sq1A	E2F7
HLA-A	1.4267e-13	0.254452	0.963	0.94	2.65166e-09	Sq1A	HLA-A
TENT4B	1.49533e-13	-0.319111	0.346	0.535	2.77922e-09	Sq1A	TENT4B
CXCL16	1.49545e-13	-0.290858	0.108	0.265	2.77944e-09	Sq1A	CXCL16
MDK	1.54859e-13	-0.333084	0.071	0.217	2.8782e-09	Sq1A	MDK
PTGES3	1.63099e-13	-0.311668	0.994	0.995	3.03136e-09	Sq1A	PTGES3
ADAM8	1.71327e-13	0.355004	0.355	0.209	3.18429e-09	Sq1A	ADAM8
NT5C2	1.78526e-13	-0.341977	0.295	0.471	3.31808e-09	Sq1A	NT5C2
SNAI2	1.89981e-13	0.332985	0.63	0.482	3.53098e-09	Sq1A	SNAI2
SAMD4A	1.90886e-13	0.254364	0.327	0.182	3.5478e-09	Sq1A	SAMD4A
PPL	2.02943e-13	-0.917631	0.802	0.824	3.7719e-09	Sq1A	PPL
IL1RAP	2.0548e-13	0.340336	0.615	0.474	3.81906e-09	Sq1A	IL1RAP
EPS8L1	2.11211e-13	-0.445352	0.174	0.333	3.92557e-09	Sq1A	EPS8L1
AURKAIP1	2.23456e-13	-0.279874	0.925	0.97	4.15315e-09	Sq1A	AURKAIP1
DGUOK-AS1	2.24089e-13	0.411326	0.413	0.277	4.16492e-09	Sq1A	DGUOK-AS1
CPEB4	2.38267e-13	-0.396897	0.391	0.561	4.42843e-09	Sq1A	CPEB4
CDCA7	2.5044e-13	-0.321084	0.105	0.259	4.65467e-09	Sq1A	CDCA7
GDF15	2.54142e-13	-1.13255	0.039	0.167	4.72348e-09	Sq1A	GDF15
CMIP	2.60057e-13	0.285015	0.929	0.863	4.83343e-09	Sq1A	CMIP
PCDH1	2.80713e-13	-0.282844	0.084	0.232	5.21733e-09	Sq1A	PCDH1
IRF6	2.89751e-13	0.266003	0.809	0.705	5.38532e-09	Sq1A	IRF6
ST14	2.92618e-13	-0.325817	0.445	0.614	5.43859e-09	Sq1A	ST14
PLOD2	2.94901e-13	0.38301	0.677	0.545	5.48104e-09	Sq1A	PLOD2
AFTPH	3.11e-13	-0.302761	0.327	0.498	5.78025e-09	Sq1A	AFTPH
LMNB2	3.11961e-13	-0.327986	0.292	0.462	5.7981e-09	Sq1A	LMNB2
S100A12	3.21077e-13	-0.330168	0.037	0.165	5.96755e-09	Sq1A	S100A12
TMEM154	3.22556e-13	0.30605	0.918	0.871	5.99503e-09	Sq1A	TMEM154
PHLDB2	3.23746e-13	0.266842	0.587	0.415	6.01714e-09	Sq1A	PHLDB2
TRIP13	3.26201e-13	-0.266391	0.101	0.254	6.06276e-09	Sq1A	TRIP13
C1D	3.31104e-13	-0.321371	0.611	0.738	6.1539e-09	Sq1A	C1D
OLFM4	3.70365e-13	-2.23204	0.058	0.189	6.8836e-09	Sq1A	OLFM4
TRIM16	3.71166e-13	-0.398333	0.241	0.397	6.89849e-09	Sq1A	TRIM16
ERGIC2	3.72583e-13	-0.308846	0.591	0.737	6.92482e-09	Sq1A	ERGIC2
NAA38	3.73835e-13	-0.270224	0.929	0.966	6.94809e-09	Sq1A	NAA38
GOLM1	3.77312e-13	-0.368784	0.189	0.352	7.01272e-09	Sq1A	GOLM1
IER3IP1	4.10416e-13	-0.310516	0.723	0.829	7.628e-09	Sq1A	IER3IP1
SSRP1	4.16353e-13	-0.384463	0.634	0.738	7.73834e-09	Sq1A	SSRP1
EIF4EBP1	4.30959e-13	-0.32881	0.8	0.884	8.0098e-09	Sq1A	EIF4EBP1
SASH1	4.5135e-13	-0.41502	0.256	0.416	8.38879e-09	Sq1A	SASH1
PPIG	4.54962e-13	-0.302537	0.849	0.912	8.45592e-09	Sq1A	PPIG
NBEAL2	4.68894e-13	-0.505534	0.275	0.43	8.71486e-09	Sq1A	NBEAL2
PHLDA2	4.81714e-13	0.293044	0.991	0.991	8.95314e-09	Sq1A	PHLDA2
NARS	4.99681e-13	-0.299563	0.839	0.916	9.28708e-09	Sq1A	NARS
MIA2	5.09749e-13	-0.420296	0.514	0.653	9.47419e-09	Sq1A	MIA2
SULT2B1	5.31726e-13	-0.376569	0.069	0.209	9.88265e-09	Sq1A	SULT2B1
TMEM167A	6.05012e-13	-0.282302	0.822	0.897	1.12448e-08	Sq1A	TMEM167A
RFC2	6.05781e-13	-0.296445	0.161	0.323	1.1259e-08	Sq1A	RFC2
TMOD3	6.15617e-13	-0.37236	0.966	0.982	1.14419e-08	Sq1A	TMOD3
PC	6.18892e-13	0.297643	0.454	0.302	1.15027e-08	Sq1A	PC
MYO5A	6.50735e-13	0.300073	0.523	0.362	1.20946e-08	Sq1A	MYO5A
BCL2L11	6.85195e-13	-0.268941	0.11	0.262	1.2735e-08	Sq1A	BCL2L11
RER1	7.22761e-13	-0.30176	0.908	0.935	1.34332e-08	Sq1A	RER1
TTF2	7.6549e-13	-0.331266	0.245	0.413	1.42274e-08	Sq1A	TTF2
TMEM160	7.88119e-13	-0.317248	0.626	0.753	1.4648e-08	Sq1A	TMEM160
LYPD3	7.92354e-13	-0.815748	0.432	0.54	1.47267e-08	Sq1A	LYPD3
PTP4A2	7.99617e-13	-0.282623	0.953	0.976	1.48617e-08	Sq1A	PTP4A2
LIG1	8.1394e-13	-0.256155	0.105	0.258	1.51279e-08	Sq1A	LIG1
UBB	8.33109e-13	-0.275092	0.987	0.994	1.54842e-08	Sq1A	UBB
SLC31A1	8.4074e-13	-0.300304	0.325	0.498	1.5626e-08	Sq1A	SLC31A1
ALCAM	8.99587e-13	-0.412087	0.372	0.548	1.67197e-08	Sq1A	ALCAM
NDUFB10	9.01941e-13	-0.261007	0.968	0.983	1.67635e-08	Sq1A	NDUFB10
PLCD3	9.17752e-13	0.287805	0.52	0.36	1.70573e-08	Sq1A	PLCD3
BICD1	9.73182e-13	0.292544	0.439	0.282	1.80876e-08	Sq1A	BICD1
ZNF326	9.90517e-13	-0.298665	0.531	0.706	1.84098e-08	Sq1A	ZNF326
LPAR3	1.04201e-12	0.30446	0.508	0.341	1.93667e-08	Sq1A	LPAR3
SNRPA1	1.11624e-12	-0.3138	0.606	0.745	2.07464e-08	Sq1A	SNRPA1
ADH5	1.20858e-12	0.275415	0.938	0.871	2.24627e-08	Sq1A	ADH5
CRIP1	1.28637e-12	-0.511977	0.082	0.22	2.39085e-08	Sq1A	CRIP1
HSPB1	1.29584e-12	-0.941759	0.994	0.985	2.40844e-08	Sq1A	HSPB1
PHACTR2	1.30465e-12	-0.352889	0.622	0.745	2.42483e-08	Sq1A	PHACTR2
CSF3	1.42969e-12	0.360915	0.226	0.11	2.65721e-08	Sq1A	CSF3
CITED4	1.49574e-12	0.310133	0.796	0.687	2.77998e-08	Sq1A	CITED4
SH3GLB2	1.55893e-12	-0.282413	0.215	0.387	2.89743e-08	Sq1A	SH3GLB2
HOMER3	1.62884e-12	0.302167	0.619	0.465	3.02737e-08	Sq1A	HOMER3
IK	1.63787e-12	-0.286234	0.867	0.906	3.04415e-08	Sq1A	IK
HMGCR	1.68629e-12	0.28149	0.978	0.936	3.13413e-08	Sq1A	HMGCR
ANXA11	1.7017e-12	-0.487168	0.92	0.938	3.16279e-08	Sq1A	ANXA11
INSR	1.73675e-12	-0.447134	0.112	0.256	3.22792e-08	Sq1A	INSR
B3GNT3	1.90694e-12	-0.263156	0.062	0.196	3.54424e-08	Sq1A	B3GNT3
KCNMA1	1.98661e-12	0.321	0.495	0.337	3.69232e-08	Sq1A	KCNMA1
SMC3	2.06146e-12	-0.354193	0.578	0.697	3.83144e-08	Sq1A	SMC3
PSMA3	2.24801e-12	-0.295877	0.832	0.898	4.17816e-08	Sq1A	PSMA3
RNASEH2C	2.2572e-12	-0.277416	0.609	0.737	4.19523e-08	Sq1A	RNASEH2C
RBL1	2.53416e-12	-0.250504	0.09	0.235	4.70999e-08	Sq1A	RBL1
TSPAN5	2.80351e-12	0.330175	0.69	0.568	5.2106e-08	Sq1A	TSPAN5
CDK5RAP2	2.82072e-12	-0.280601	0.198	0.361	5.24259e-08	Sq1A	CDK5RAP2
SAMD9	2.92401e-12	-0.88691	0.568	0.667	5.43457e-08	Sq1A	SAMD9
HAT1	2.98792e-12	-0.288407	0.374	0.548	5.55335e-08	Sq1A	HAT1
DAG1	3.22645e-12	-0.298238	0.426	0.592	5.99669e-08	Sq1A	DAG1
ACADM	3.32413e-12	-0.358189	0.52	0.67	6.17822e-08	Sq1A	ACADM
PAGR1	3.37403e-12	-0.30687	0.295	0.452	6.27098e-08	Sq1A	PAGR1
GSTO1	3.51326e-12	0.260279	0.946	0.869	6.52974e-08	Sq1A	GSTO1
TOPBP1	3.64786e-12	-0.291915	0.213	0.378	6.77992e-08	Sq1A	TOPBP1
ETFB	3.706e-12	-0.281491	0.912	0.959	6.88798e-08	Sq1A	ETFB
HIRIP3	3.72891e-12	-0.250964	0.114	0.263	6.93055e-08	Sq1A	HIRIP3
CLDN1	3.92383e-12	-0.437178	0.196	0.356	7.29283e-08	Sq1A	CLDN1
RBM8A	4.106e-12	-0.28415	0.987	0.986	7.63141e-08	Sq1A	RBM8A
B2M	4.21161e-12	-0.3882	0.998	1	7.8277e-08	Sq1A	B2M
C6orf141	4.63703e-12	0.25661	0.417	0.267	8.61838e-08	Sq1A	C6orf141
LPCAT4	4.6862e-12	-0.372671	0.389	0.537	8.70976e-08	Sq1A	LPCAT4
MFSD1	4.97172e-12	-0.357707	0.26	0.414	9.24045e-08	Sq1A	MFSD1
TLN1	5.30256e-12	0.279985	0.873	0.782	9.85534e-08	Sq1A	TLN1
ETS2	5.45215e-12	0.267338	0.897	0.831	1.01334e-07	Sq1A	ETS2
MARVELD3	5.49172e-12	-0.250592	0.148	0.302	1.02069e-07	Sq1A	MARVELD3
TIMM10	5.49301e-12	-0.33137	0.523	0.649	1.02093e-07	Sq1A	TIMM10
HIPK1	5.49798e-12	-0.291499	0.331	0.494	1.02185e-07	Sq1A	HIPK1
MRPL55	5.54441e-12	-0.284468	0.43	0.594	1.03048e-07	Sq1A	MRPL55
RFC1	5.83832e-12	-0.336336	0.639	0.769	1.08511e-07	Sq1A	RFC1
TMED2	5.98369e-12	-0.277737	0.959	0.97	1.11213e-07	Sq1A	TMED2
EZH2	6.97348e-12	-0.265615	0.144	0.3	1.29609e-07	Sq1A	EZH2
IFI27L2	7.16072e-12	0.250041	0.897	0.8	1.33089e-07	Sq1A	IFI27L2
FAM102A	7.39011e-12	-0.278563	0.09	0.228	1.37353e-07	Sq1A	FAM102A
DDAH1	7.44677e-12	-0.258314	0.133	0.282	1.38406e-07	Sq1A	DDAH1
AKTIP	7.60854e-12	-0.278588	0.176	0.33	1.41412e-07	Sq1A	AKTIP
POR	7.84454e-12	-0.323933	0.387	0.544	1.45799e-07	Sq1A	POR
SMDT1	8.39568e-12	-0.287051	0.837	0.876	1.56042e-07	Sq1A	SMDT1
CCPG1	8.41919e-12	-0.359623	0.189	0.344	1.56479e-07	Sq1A	CCPG1
TSPAN3	8.49581e-12	-0.410233	0.602	0.716	1.57903e-07	Sq1A	TSPAN3
MRPS18C	9.04573e-12	-0.293406	0.716	0.809	1.68124e-07	Sq1A	MRPS18C
KLF4	9.16429e-12	-0.327929	0.288	0.446	1.70327e-07	Sq1A	KLF4
UBL3	9.23752e-12	-0.405797	0.342	0.496	1.71689e-07	Sq1A	UBL3
NDUFA2	9.33123e-12	-0.261985	0.953	0.976	1.7343e-07	Sq1A	NDUFA2
NUCB2	9.49509e-12	-0.350158	0.204	0.364	1.76476e-07	Sq1A	NUCB2
LTB4R	9.93466e-12	0.265005	0.312	0.18	1.84646e-07	Sq1A	LTB4R
RBBP7	1.0087e-11	-0.303173	0.516	0.659	1.87478e-07	Sq1A	RBBP7
METRN	1.02468e-11	-0.38443	0.409	0.565	1.90447e-07	Sq1A	METRN
LAMC1	1.02589e-11	0.267966	0.673	0.534	1.90671e-07	Sq1A	LAMC1
PPIC	1.05663e-11	-0.385857	0.561	0.696	1.96385e-07	Sq1A	PPIC
CSE1L	1.10714e-11	-0.354524	0.624	0.724	2.05772e-07	Sq1A	CSE1L
TUBB3	1.11192e-11	0.294016	0.649	0.514	2.06662e-07	Sq1A	TUBB3
BCAM	1.1123e-11	0.272923	0.441	0.286	2.06732e-07	Sq1A	BCAM
SEC62	1.27162e-11	-0.273553	0.944	0.966	2.36343e-07	Sq1A	SEC62
PBRM1	1.27628e-11	-0.320717	0.68	0.781	2.3721e-07	Sq1A	PBRM1
LSM4	1.31772e-11	-0.2813	0.903	0.931	2.44911e-07	Sq1A	LSM4
DCBLD2	1.365e-11	0.289546	0.832	0.717	2.53698e-07	Sq1A	DCBLD2
BCL2L12	1.42438e-11	-0.291086	0.196	0.35	2.64736e-07	Sq1A	BCL2L12
FMNL2	1.47388e-11	0.287253	0.499	0.357	2.73935e-07	Sq1A	FMNL2
DYNLT1	1.48259e-11	-0.268957	0.983	0.995	2.75554e-07	Sq1A	DYNLT1
KCTD3	1.48471e-11	-0.300221	0.314	0.477	2.75948e-07	Sq1A	KCTD3
FAM111B	1.61488e-11	-0.335438	0.047	0.17	3.00142e-07	Sq1A	FAM111B
EIF2AK2	1.65728e-11	-0.290231	0.52	0.66	3.08023e-07	Sq1A	EIF2AK2
CDC25B	1.68824e-11	-0.358819	0.17	0.317	3.13776e-07	Sq1A	CDC25B
NAA20	1.70795e-11	-0.282955	0.757	0.863	3.17439e-07	Sq1A	NAA20
STRBP	1.8466e-11	-0.272698	0.247	0.41	3.43209e-07	Sq1A	STRBP
HP1BP3	1.85108e-11	-0.301301	0.888	0.93	3.44041e-07	Sq1A	HP1BP3
PAPOLA	1.93115e-11	-0.259447	0.905	0.945	3.58923e-07	Sq1A	PAPOLA
ZDHHC20	2.06034e-11	-0.28467	0.48	0.629	3.82935e-07	Sq1A	ZDHHC20
B4GALT1	2.1069e-11	-0.457028	0.542	0.66	3.91588e-07	Sq1A	B4GALT1
MRPS24	2.25235e-11	-0.257702	0.903	0.95	4.18621e-07	Sq1A	MRPS24
HIST1H1A	2.32279e-11	-0.844213	0.086	0.214	4.31715e-07	Sq1A	HIST1H1A
PHF5A	2.34381e-11	-0.301515	0.34	0.484	4.35621e-07	Sq1A	PHF5A
STAMBP	2.36665e-11	0.266857	0.877	0.8	4.39865e-07	Sq1A	STAMBP
BUB3	2.49229e-11	-0.403592	0.72	0.779	4.63217e-07	Sq1A	BUB3
DAPP1	2.57394e-11	-0.32784	0.4	0.56	4.78392e-07	Sq1A	DAPP1
DDX3X	2.60846e-11	-0.283234	0.899	0.954	4.84809e-07	Sq1A	DDX3X
MALL	2.65076e-11	-0.645855	0.923	0.911	4.9267e-07	Sq1A	MALL
RPP30	2.76163e-11	-0.278431	0.303	0.461	5.13277e-07	Sq1A	RPP30
CLCA4	2.78015e-11	-0.903678	0.267	0.409	5.16718e-07	Sq1A	CLCA4
PCBD1	2.94923e-11	-0.304689	0.751	0.846	5.48144e-07	Sq1A	PCBD1
MCM3	2.97587e-11	-0.368682	0.299	0.456	5.53095e-07	Sq1A	MCM3
IGFBP2	3.00671e-11	0.321747	0.933	0.942	5.58828e-07	Sq1A	IGFBP2
MMS22L	3.3067e-11	-0.260786	0.116	0.253	6.14584e-07	Sq1A	MMS22L
COPRS	3.46035e-11	-0.280938	0.428	0.576	6.43141e-07	Sq1A	COPRS
PNPLA2	3.47534e-11	-0.313529	0.247	0.398	6.45928e-07	Sq1A	PNPLA2
ABHD2	3.50213e-11	-0.386749	0.417	0.56	6.50906e-07	Sq1A	ABHD2
ARHGAP26	3.52028e-11	-0.253965	0.088	0.222	6.54279e-07	Sq1A	ARHGAP26
TWF1	3.57152e-11	-0.30963	0.738	0.826	6.63802e-07	Sq1A	TWF1
GPN3	3.60183e-11	-0.285809	0.372	0.529	6.69436e-07	Sq1A	GPN3
TMEM91	3.97125e-11	0.29295	0.378	0.242	7.38096e-07	Sq1A	TMEM91
STARD4	4.38192e-11	0.312008	0.746	0.628	8.14423e-07	Sq1A	STARD4
SERPINB4	4.42641e-11	-0.67318	0.103	0.234	8.22692e-07	Sq1A	SERPINB4
DTD1	4.51242e-11	0.269974	0.746	0.616	8.38678e-07	Sq1A	DTD1
RAB27A	4.68693e-11	-0.264542	0.116	0.254	8.71113e-07	Sq1A	RAB27A
DESI2	4.69062e-11	-0.298489	0.51	0.639	8.71798e-07	Sq1A	DESI2
OCLN	4.73538e-11	-0.261611	0.101	0.237	8.80118e-07	Sq1A	OCLN
MAOA	4.75208e-11	0.295059	0.735	0.641	8.83221e-07	Sq1A	MAOA
NUDT1	4.87707e-11	-0.334086	0.437	0.576	9.06452e-07	Sq1A	NUDT1
SESN3	4.88107e-11	0.303059	0.662	0.531	9.07197e-07	Sq1A	SESN3
BLCAP	5.03246e-11	0.263303	0.869	0.776	9.35334e-07	Sq1A	BLCAP
MIS18BP1	5.34958e-11	-0.324296	0.288	0.437	9.94272e-07	Sq1A	MIS18BP1
ARFGEF2	5.49055e-11	-0.267358	0.288	0.448	1.02047e-06	Sq1A	ARFGEF2
MZT1	5.63766e-11	-0.366102	0.501	0.612	1.04782e-06	Sq1A	MZT1
LSM5	5.70908e-11	-0.268876	0.948	0.966	1.06109e-06	Sq1A	LSM5
BAG1	5.98006e-11	-0.343008	0.824	0.875	1.11145e-06	Sq1A	BAG1
RSRC1	6.22069e-11	-0.272406	0.452	0.603	1.15618e-06	Sq1A	RSRC1
NDUFA5	6.32952e-11	-0.250286	0.8	0.885	1.17641e-06	Sq1A	NDUFA5
TCEAL4	6.34201e-11	0.252245	0.875	0.82	1.17873e-06	Sq1A	TCEAL4
TUBG1	6.43337e-11	-0.291706	0.467	0.595	1.19571e-06	Sq1A	TUBG1
MLEC	6.5147e-11	-0.284197	0.77	0.834	1.21082e-06	Sq1A	MLEC
GOLPH3	6.73374e-11	-0.287204	0.456	0.598	1.25153e-06	Sq1A	GOLPH3
PSAT1	7.00723e-11	-0.352583	0.32	0.472	1.30236e-06	Sq1A	PSAT1
MIR22HG	7.0544e-11	0.273732	0.469	0.319	1.31113e-06	Sq1A	MIR22HG
TPM4	7.42371e-11	0.252778	1	0.998	1.37977e-06	Sq1A	TPM4
LRRC58	7.50789e-11	-0.291557	0.553	0.687	1.39542e-06	Sq1A	LRRC58
MEIS1	7.53934e-11	-0.251066	0.191	0.346	1.40126e-06	Sq1A	MEIS1
HIST1H2BD	7.6786e-11	-0.374613	0.161	0.302	1.42715e-06	Sq1A	HIST1H2BD
OXR1	7.80702e-11	-0.274677	0.318	0.483	1.45101e-06	Sq1A	OXR1
COA3	8.04246e-11	-0.277407	0.798	0.863	1.49477e-06	Sq1A	COA3
OPTN	8.10326e-11	0.295349	0.6	0.474	1.50607e-06	Sq1A	OPTN
CKAP2	8.24933e-11	-0.457679	0.387	0.517	1.53322e-06	Sq1A	CKAP2
ALDH3A1	8.7414e-11	-0.753991	0.045	0.157	1.62468e-06	Sq1A	ALDH3A1
MTHFD2	1.06255e-10	-0.369381	0.686	0.757	1.97485e-06	Sq1A	MTHFD2
RPA2	1.11161e-10	-0.268571	0.222	0.369	2.06604e-06	Sq1A	RPA2
DDX46	1.13904e-10	-0.27879	0.869	0.915	2.11701e-06	Sq1A	DDX46
SF3A3	1.20052e-10	-0.291446	0.428	0.57	2.23129e-06	Sq1A	SF3A3
GPS2	1.22184e-10	-0.259345	0.665	0.784	2.27092e-06	Sq1A	GPS2
C15orf48	1.25365e-10	-0.937205	0.069	0.186	2.33003e-06	Sq1A	C15orf48
NAA50	1.3238e-10	-0.27454	0.798	0.875	2.46041e-06	Sq1A	NAA50
NUDC	1.32824e-10	-0.288286	0.834	0.9	2.46867e-06	Sq1A	NUDC
MRPS11	1.50628e-10	-0.260492	0.51	0.654	2.79957e-06	Sq1A	MRPS11
MARK3	1.52663e-10	0.282611	0.74	0.634	2.83739e-06	Sq1A	MARK3
MCC	1.63787e-10	0.290132	0.677	0.559	3.04414e-06	Sq1A	MCC
APOL6	1.69591e-10	-0.254245	0.108	0.238	3.15201e-06	Sq1A	APOL6
PYGL	1.7437e-10	0.258428	0.886	0.806	3.24085e-06	Sq1A	PYGL
UQCRFS1	1.7582e-10	-0.251903	0.856	0.935	3.26779e-06	Sq1A	UQCRFS1
XPO1	1.91975e-10	-0.263999	0.781	0.852	3.56804e-06	Sq1A	XPO1
ZFP91	1.93096e-10	-0.280368	0.761	0.847	3.58887e-06	Sq1A	ZFP91
LY6D	1.93272e-10	-0.764832	0.045	0.153	3.59216e-06	Sq1A	LY6D
BTF3L4	2.06231e-10	-0.267575	0.716	0.828	3.833e-06	Sq1A	BTF3L4
SSNA1	2.19775e-10	-0.262528	0.723	0.819	4.08474e-06	Sq1A	SSNA1
PTPN1	2.20661e-10	0.26039	0.811	0.733	4.10121e-06	Sq1A	PTPN1
IMMP1L	2.28785e-10	-0.263878	0.353	0.498	4.25221e-06	Sq1A	IMMP1L
TACC1	2.44285e-10	-0.305395	0.32	0.461	4.54028e-06	Sq1A	TACC1
IFNGR2	2.50879e-10	0.258758	0.742	0.631	4.66283e-06	Sq1A	IFNGR2
GALNT12	2.56376e-10	-0.347842	0.303	0.442	4.765e-06	Sq1A	GALNT12
KIAA0040	2.63975e-10	0.285518	0.596	0.462	4.90623e-06	Sq1A	KIAA0040
ICMT	2.66295e-10	-0.281078	0.394	0.534	4.94935e-06	Sq1A	ICMT
NRARP	2.69879e-10	-0.344079	0.228	0.373	5.01597e-06	Sq1A	NRARP
RTF1	2.7813e-10	-0.255116	0.867	0.927	5.16933e-06	Sq1A	RTF1
OAS1	2.80448e-10	-0.255822	0.08	0.201	5.2124e-06	Sq1A	OAS1
PSMB3	2.83902e-10	-0.251211	0.918	0.959	5.2766e-06	Sq1A	PSMB3
TST	2.85323e-10	-0.32925	0.486	0.612	5.30302e-06	Sq1A	TST
C3orf14	2.86568e-10	-0.252568	0.228	0.378	5.32616e-06	Sq1A	C3orf14
ASAP2	3.20233e-10	0.283233	0.692	0.605	5.95185e-06	Sq1A	ASAP2
MED4	3.22299e-10	-0.270777	0.525	0.654	5.99026e-06	Sq1A	MED4
SMARCA2	3.23485e-10	-0.284008	0.277	0.42	6.01228e-06	Sq1A	SMARCA2
SUDS3	3.25373e-10	-0.275984	0.574	0.697	6.04738e-06	Sq1A	SUDS3
U2SURP	3.33152e-10	-0.257502	0.791	0.871	6.19196e-06	Sq1A	U2SURP
FOXP1	3.5021e-10	0.251333	0.944	0.85	6.509e-06	Sq1A	FOXP1
CHMP5	3.58545e-10	-0.352002	0.89	0.924	6.66391e-06	Sq1A	CHMP5
NABP2	3.74158e-10	-0.254612	0.277	0.431	6.9541e-06	Sq1A	NABP2
TMEM265	3.75047e-10	0.288397	0.66	0.527	6.97062e-06	Sq1A	TMEM265
PPM1G	3.76912e-10	-0.312825	0.925	0.933	7.00529e-06	Sq1A	PPM1G
SPINT1	3.81543e-10	-0.38312	0.849	0.88	7.09136e-06	Sq1A	SPINT1
LBR	3.87238e-10	-0.298489	0.51	0.644	7.1972e-06	Sq1A	LBR
RTCB	3.91371e-10	-0.267814	0.409	0.55	7.27403e-06	Sq1A	RTCB
RFC3	3.95433e-10	-0.300574	0.176	0.309	7.34951e-06	Sq1A	RFC3
CCDC88A	4.21214e-10	0.309163	0.701	0.565	7.82869e-06	Sq1A	CCDC88A
PKP4	4.28035e-10	-0.282869	0.471	0.603	7.95546e-06	Sq1A	PKP4
MAPKBP1	4.31426e-10	0.287905	0.48	0.351	8.01848e-06	Sq1A	MAPKBP1
EHF	4.46872e-10	-0.446622	0.772	0.814	8.30556e-06	Sq1A	EHF
MALSU1	4.46991e-10	-0.262514	0.396	0.543	8.30778e-06	Sq1A	MALSU1
COX14	4.50485e-10	-0.280953	0.761	0.846	8.37271e-06	Sq1A	COX14
NAGK	4.7823e-10	-0.292853	0.333	0.478	8.88839e-06	Sq1A	NAGK
LITAF	4.92797e-10	-0.330342	0.684	0.786	9.15913e-06	Sq1A	LITAF
C1orf35	5.22368e-10	-0.268564	0.449	0.591	9.70872e-06	Sq1A	C1orf35
TRIM28	5.23808e-10	-0.283337	0.654	0.753	9.7355e-06	Sq1A	TRIM28
SET	5.81032e-10	-0.276379	1	0.997	1.07991e-05	Sq1A	SET
MGST1	5.92107e-10	-0.31985	0.989	0.992	1.10049e-05	Sq1A	MGST1
ZDHHC12	5.93281e-10	-0.257935	0.654	0.747	1.10267e-05	Sq1A	ZDHHC12
ILVBL	6.07088e-10	-0.254125	0.185	0.325	1.12833e-05	Sq1A	ILVBL
ABCD3	6.07616e-10	-0.28918	0.465	0.598	1.12932e-05	Sq1A	ABCD3
SLBP	6.22079e-10	-0.318397	0.486	0.622	1.1562e-05	Sq1A	SLBP
TC2N	6.36305e-10	-0.281059	0.209	0.35	1.18264e-05	Sq1A	TC2N
MSH6	6.52978e-10	-0.293601	0.23	0.375	1.21362e-05	Sq1A	MSH6
DRAP1	6.72971e-10	0.34408	0.991	0.966	1.25078e-05	Sq1A	DRAP1
TPCN1	6.98407e-10	-0.276092	0.142	0.275	1.29806e-05	Sq1A	TPCN1
HNRNPDL	7.07086e-10	-0.31183	0.933	0.962	1.31419e-05	Sq1A	HNRNPDL
TRAM1	7.28823e-10	-0.313829	0.742	0.825	1.35459e-05	Sq1A	TRAM1
TMEM30B	7.35157e-10	-0.27222	0.381	0.519	1.36636e-05	Sq1A	TMEM30B
GMPS	8.15428e-10	-0.277771	0.353	0.489	1.51555e-05	Sq1A	GMPS
MCUR1	8.42489e-10	-0.278011	0.409	0.55	1.56585e-05	Sq1A	MCUR1
HNRNPA3	8.91577e-10	-0.291868	0.996	0.995	1.65708e-05	Sq1A	HNRNPA3
CALU	8.95929e-10	-0.267998	0.778	0.86	1.66517e-05	Sq1A	CALU
PDCD7	9.0061e-10	-0.263446	0.454	0.6	1.67387e-05	Sq1A	PDCD7
GINS2	9.18041e-10	-0.264137	0.166	0.299	1.70627e-05	Sq1A	GINS2
CCDC12	9.33943e-10	-0.274323	0.525	0.656	1.73583e-05	Sq1A	CCDC12
ASS1	1.03693e-09	-0.307457	0.082	0.198	1.92724e-05	Sq1A	ASS1
GABARAP	1.07287e-09	-0.345294	0.985	0.972	1.99404e-05	Sq1A	GABARAP
ANXA1	1.07563e-09	-0.797686	1	0.999	1.99917e-05	Sq1A	ANXA1
HERC4	1.08589e-09	0.286592	0.686	0.589	2.01824e-05	Sq1A	HERC4
MYO10	1.11216e-09	0.317121	0.701	0.628	2.06707e-05	Sq1A	MYO10
SRP19	1.1519e-09	-0.26561	0.828	0.892	2.14091e-05	Sq1A	SRP19
SLC20A1	1.15704e-09	0.308597	0.822	0.724	2.15047e-05	Sq1A	SLC20A1
GPATCH4	1.17772e-09	-0.29188	0.454	0.59	2.18891e-05	Sq1A	GPATCH4
COPS3	1.23294e-09	-0.264015	0.361	0.499	2.29155e-05	Sq1A	COPS3
MT1X	1.30941e-09	0.261481	0.916	0.789	2.43366e-05	Sq1A	MT1X
TRPS1	1.31893e-09	-0.335478	0.411	0.538	2.45137e-05	Sq1A	TRPS1
FUCA1	1.41228e-09	-0.43026	0.338	0.464	2.62486e-05	Sq1A	FUCA1
VTI1B	1.42075e-09	-0.260387	0.751	0.829	2.64061e-05	Sq1A	VTI1B
MCL1	1.45344e-09	0.250739	0.968	0.952	2.70137e-05	Sq1A	MCL1
MAX	1.46128e-09	-0.280254	0.497	0.628	2.71594e-05	Sq1A	MAX
AKR1A1	1.47904e-09	-0.335453	0.688	0.756	2.74895e-05	Sq1A	AKR1A1
GLTP	1.51429e-09	-0.47904	0.824	0.879	2.81447e-05	Sq1A	GLTP
SEC11C	1.63407e-09	-0.277938	0.54	0.687	3.03707e-05	Sq1A	SEC11C
NOP58	1.6438e-09	-0.284851	0.578	0.696	3.05517e-05	Sq1A	NOP58
CD2AP	1.68873e-09	-0.287108	0.658	0.766	3.13867e-05	Sq1A	CD2AP
BANF1	1.75168e-09	-0.279886	0.886	0.911	3.25567e-05	Sq1A	BANF1
MAGT1	1.76014e-09	-0.274383	0.546	0.668	3.27139e-05	Sq1A	MAGT1
EVPL	1.80452e-09	-0.314593	0.181	0.311	3.35389e-05	Sq1A	EVPL
KDM7A	1.89431e-09	0.276733	0.359	0.238	3.52076e-05	Sq1A	KDM7A
RIPK4	2.02906e-09	-0.281645	0.202	0.337	3.77121e-05	Sq1A	RIPK4
TMEM208	2.20837e-09	-0.25964	0.667	0.772	4.10448e-05	Sq1A	TMEM208
KIAA0232	2.27714e-09	-0.279648	0.316	0.452	4.2323e-05	Sq1A	KIAA0232
SLC12A6	2.5209e-09	-0.309837	0.288	0.413	4.68535e-05	Sq1A	SLC12A6
ERGIC1	2.66441e-09	0.268338	0.837	0.809	4.95207e-05	Sq1A	ERGIC1
SDHA	2.78655e-09	0.283787	0.682	0.572	5.17907e-05	Sq1A	SDHA
BORCS7	2.81162e-09	-0.254604	0.357	0.494	5.22567e-05	Sq1A	BORCS7
ECM1	2.82727e-09	-1.26553	0.31	0.425	5.25477e-05	Sq1A	ECM1
TMEM106B	2.84838e-09	-0.25293	0.454	0.597	5.294e-05	Sq1A	TMEM106B
BRIX1	2.94733e-09	-0.272889	0.372	0.512	5.47792e-05	Sq1A	BRIX1
ISCU	3.09645e-09	-0.279209	0.581	0.682	5.75506e-05	Sq1A	ISCU
ALYREF	3.80538e-09	-0.29019	0.561	0.666	7.07268e-05	Sq1A	ALYREF
ARRDC3	3.83828e-09	-0.317544	0.335	0.472	7.13382e-05	Sq1A	ARRDC3
GALNT3	3.92211e-09	-0.282573	0.705	0.796	7.28964e-05	Sq1A	GALNT3
TFAM	3.98204e-09	-0.319879	0.68	0.753	7.40101e-05	Sq1A	TFAM
AIMP1	4.08129e-09	-0.2644	0.806	0.869	7.58548e-05	Sq1A	AIMP1
GADD45A	4.20234e-09	0.262344	0.731	0.625	7.81047e-05	Sq1A	GADD45A
KNOP1	4.29625e-09	-0.253217	0.602	0.709	7.98501e-05	Sq1A	KNOP1
MRPL54	4.57608e-09	-0.255335	0.708	0.788	8.50511e-05	Sq1A	MRPL54
AC093323.1	4.6382e-09	-0.25486	0.222	0.357	8.62057e-05	Sq1A	AC093323.1
DBF4	4.64683e-09	-0.335652	0.232	0.356	8.6366e-05	Sq1A	DBF4
SRSF3	4.74627e-09	-0.264938	0.978	0.973	8.82142e-05	Sq1A	SRSF3
SLC4A7	4.79821e-09	0.267806	0.695	0.572	8.91796e-05	Sq1A	SLC4A7
LIPA	5.05664e-09	0.253306	0.611	0.511	9.39828e-05	Sq1A	LIPA
TP53I3	5.07961e-09	-0.746062	0.714	0.74	9.44096e-05	Sq1A	TP53I3
CUL3	5.08604e-09	-0.270818	0.559	0.673	9.45291e-05	Sq1A	CUL3
CMTM6	5.62641e-09	-0.315347	0.923	0.948	0.000104572	Sq1A	CMTM6
POP7	5.91755e-09	-0.256276	0.467	0.598	0.000109984	Sq1A	POP7
VAMP8	6.17903e-09	-0.574982	0.989	0.989	0.000114843	Sq1A	VAMP8
ACTL6A	6.45013e-09	-0.252056	0.378	0.511	0.000119882	Sq1A	ACTL6A
WDR45B	7.14707e-09	-0.260039	0.809	0.862	0.000132835	Sq1A	WDR45B
HNRNPM	7.28335e-09	-0.286274	0.976	0.982	0.000135368	Sq1A	HNRNPM
PNN	7.67038e-09	-0.293469	0.763	0.847	0.000142562	Sq1A	PNN
EPHX1	7.68189e-09	-0.321589	0.383	0.514	0.000142776	Sq1A	EPHX1
ZG16B	8.26292e-09	-0.954034	0.151	0.263	0.000153575	Sq1A	ZG16B
CNFN	8.30287e-09	-0.492534	0.338	0.463	0.000154317	Sq1A	CNFN
SLC16A7	8.63042e-09	-0.372691	0.286	0.406	0.000160405	Sq1A	SLC16A7
IGFBP3	9.17138e-09	-0.515302	0.174	0.295	0.000170459	Sq1A	IGFBP3
PFDN2	9.77244e-09	-0.263447	0.972	0.972	0.000181631	Sq1A	PFDN2
HIST1H4C	1.1055e-08	-1.38573	0.738	0.766	0.000205469	Sq1A	HIST1H4C
PGP	1.12489e-08	-0.265645	0.523	0.649	0.000209072	Sq1A	PGP
IBTK	1.16895e-08	-0.34128	0.647	0.736	0.000217261	Sq1A	IBTK
TMEM181	1.17042e-08	-0.272886	0.488	0.606	0.000217535	Sq1A	TMEM181
DCAF12	1.27281e-08	-0.251531	0.277	0.405	0.000236565	Sq1A	DCAF12
PHIP	1.72824e-08	-0.266775	0.497	0.614	0.000321211	Sq1A	PHIP
GCLM	1.87417e-08	-0.264071	0.316	0.454	0.000348332	Sq1A	GCLM
FAM114A1	1.96543e-08	-0.310928	0.346	0.473	0.000365294	Sq1A	FAM114A1
RHBDL2	1.97127e-08	-0.267266	0.135	0.251	0.00036638	Sq1A	RHBDL2
RND3	1.99692e-08	-0.355326	0.854	0.89	0.000371147	Sq1A	RND3
MRPL18	2.15096e-08	-0.25842	0.682	0.753	0.000399777	Sq1A	MRPL18
NFKBIZ	2.15343e-08	-0.30484	0.325	0.462	0.000400237	Sq1A	NFKBIZ
MCM6	2.1648e-08	-0.31529	0.196	0.317	0.000402349	Sq1A	MCM6
SCNN1B	2.18615e-08	-0.264585	0.112	0.224	0.000406317	Sq1A	SCNN1B
PPP1R14B-AS1	2.19152e-08	0.256235	0.6	0.493	0.000407317	Sq1A	PPP1R14B-AS1
RANGAP1	2.22164e-08	-0.319821	0.51	0.598	0.000412914	Sq1A	RANGAP1
MFSD10	2.23125e-08	0.254519	0.714	0.636	0.000414701	Sq1A	MFSD10
PLSCR1	2.35035e-08	-0.280604	0.243	0.364	0.000436836	Sq1A	PLSCR1
DDX21	2.49112e-08	-0.303159	0.959	0.969	0.000463	Sq1A	DDX21
ZNF431	2.52898e-08	-0.266561	0.271	0.4	0.000470037	Sq1A	ZNF431
YEATS4	2.53747e-08	-0.260456	0.271	0.392	0.000471614	Sq1A	YEATS4
GSN	2.64382e-08	-0.456241	0.475	0.563	0.00049138	Sq1A	GSN
CLDN10	2.80512e-08	-0.417869	0.06	0.156	0.00052136	Sq1A	CLDN10
NOP56	3.39873e-08	-0.357566	0.781	0.817	0.000631687	Sq1A	NOP56
POLE3	3.43488e-08	-0.299854	0.662	0.739	0.000638408	Sq1A	POLE3
MRPL34	3.71537e-08	-0.251335	0.585	0.679	0.000690539	Sq1A	MRPL34
BCAT1	3.74124e-08	-0.307409	0.086	0.187	0.000695347	Sq1A	BCAT1
ODC1	4.12867e-08	0.360049	0.927	0.89	0.000767354	Sq1A	ODC1
C1GALT1	4.6472e-08	-0.268349	0.424	0.544	0.000863728	Sq1A	C1GALT1
MAGOH	4.98657e-08	-0.260209	0.587	0.68	0.000926805	Sq1A	MAGOH
SLC35A3	5.14322e-08	-0.262751	0.394	0.52	0.000955918	Sq1A	SLC35A3
SARAF	5.32526e-08	-0.271846	0.791	0.873	0.000989752	Sq1A	SARAF
PDE4D	5.48616e-08	0.250253	0.454	0.339	0.00101966	Sq1A	PDE4D
SELENOK	5.55468e-08	-0.278221	0.77	0.83	0.00103239	Sq1A	SELENOK
UBA2	5.61616e-08	-0.254018	0.533	0.631	0.00104382	Sq1A	UBA2
HNRNPUL1	5.84022e-08	-0.251321	0.658	0.739	0.00108546	Sq1A	HNRNPUL1
CAND1	6.0709e-08	-0.252543	0.613	0.719	0.00112834	Sq1A	CAND1
NUP50	6.42811e-08	-0.253553	0.473	0.597	0.00119473	Sq1A	NUP50
KNSTRN	7.86798e-08	-0.250608	0.144	0.251	0.00146234	Sq1A	KNSTRN
PPIH	8.04941e-08	-0.252808	0.413	0.522	0.00149606	Sq1A	PPIH
CSTA	8.24191e-08	-1.09001	0.858	0.831	0.00153184	Sq1A	CSTA
TFCP2L1	8.44203e-08	-0.252848	0.191	0.309	0.00156903	Sq1A	TFCP2L1
AK1	8.91271e-08	-0.264722	0.267	0.395	0.00165652	Sq1A	AK1
VPS4B	9.26624e-08	-0.2998	0.923	0.94	0.00172222	Sq1A	VPS4B
SGPP2	9.44879e-08	-0.292767	0.454	0.576	0.00175615	Sq1A	SGPP2
ENTPD7	1.0237e-07	0.254885	0.54	0.434	0.00190265	Sq1A	ENTPD7
LSM6	1.03559e-07	-0.278967	0.572	0.651	0.00192475	Sq1A	LSM6
CCNDBP1	1.09515e-07	-0.355823	0.406	0.507	0.00203544	Sq1A	CCNDBP1
RARRES2	1.10316e-07	-0.279465	0.082	0.179	0.00205034	Sq1A	RARRES2
DNAJA1	1.12444e-07	-0.258263	0.901	0.939	0.00208988	Sq1A	DNAJA1
CST3	1.14402e-07	-0.440825	0.994	0.98	0.00212627	Sq1A	CST3
SNX5	1.26876e-07	-0.256495	0.6	0.684	0.00235812	Sq1A	SNX5
FOS	1.28061e-07	0.298876	0.935	0.887	0.00238014	Sq1A	FOS
CTSV	1.3157e-07	-0.336193	0.256	0.377	0.00244537	Sq1A	CTSV
RAB10	1.35109e-07	-0.461777	0.991	0.977	0.00251114	Sq1A	RAB10
IER3	1.57943e-07	-0.268872	0.929	0.957	0.00293554	Sq1A	IER3
CDA	1.77285e-07	-0.560563	0.217	0.334	0.00329502	Sq1A	CDA
PDZK1IP1	1.79676e-07	-0.336803	0.09	0.185	0.00333945	Sq1A	PDZK1IP1
SDF2L1	2.3359e-07	-0.313465	0.503	0.607	0.00434151	Sq1A	SDF2L1
RBPMS	2.35777e-07	-0.267149	0.338	0.446	0.00438215	Sq1A	RBPMS
HNRNPA2B1	2.36381e-07	-0.281828	1	0.999	0.00439338	Sq1A	HNRNPA2B1
COMTD1	2.44697e-07	-0.261343	0.626	0.693	0.00454794	Sq1A	COMTD1
SLC12A2	2.57997e-07	-0.309503	0.542	0.635	0.00479514	Sq1A	SLC12A2
FCHO2	2.72481e-07	-0.282136	0.301	0.419	0.00506434	Sq1A	FCHO2
UBALD2	2.78997e-07	-0.254983	0.335	0.456	0.00518543	Sq1A	UBALD2
CKAP5	2.86168e-07	-0.282614	0.415	0.522	0.00531872	Sq1A	CKAP5
PKN2	3.06985e-07	-0.256212	0.819	0.872	0.00570562	Sq1A	PKN2
ATP1B1	3.3982e-07	-0.549736	0.89	0.891	0.00631589	Sq1A	ATP1B1
FXYD3	3.44865e-07	-0.896619	1	0.991	0.00640966	Sq1A	FXYD3
S100A4	3.47803e-07	-0.852674	0.594	0.665	0.00646427	Sq1A	S100A4
DKK1	3.52182e-07	0.256681	0.609	0.501	0.00654566	Sq1A	DKK1
AHR	3.81233e-07	-0.293947	0.615	0.681	0.00708559	Sq1A	AHR
SSH1	4.05638e-07	0.252909	0.518	0.427	0.00753918	Sq1A	SSH1
ARL4C	4.88996e-07	0.252302	0.759	0.677	0.00908847	Sq1A	ARL4C
MUC1	7.15269e-07	-0.556936	0.589	0.663	0.013294	Sq1A	MUC1
G2E3	7.77224e-07	-0.25052	0.374	0.479	0.0144455	Sq1A	G2E3
HIST1H1D	7.86196e-07	-0.507506	0.09	0.176	0.0146122	Sq1A	HIST1H1D
TUBB	7.88116e-07	-0.271976	1	1	0.0146479	Sq1A	TUBB
AKAP9	8.11131e-07	-0.250475	0.854	0.886	0.0150757	Sq1A	AKAP9
SECISBP2L	8.73507e-07	-0.271154	0.366	0.471	0.016235	Sq1A	SECISBP2L
NPEPPS	9.67174e-07	-0.346761	0.761	0.817	0.0179759	Sq1A	NPEPPS
GATA3	1.02401e-06	-0.305504	0.312	0.409	0.0190323	Sq1A	GATA3
LGALS3	1.10387e-06	-0.420228	0.976	0.974	0.0205166	Sq1A	LGALS3
SERPINB13	1.22308e-06	-0.570476	0.817	0.819	0.0227322	Sq1A	SERPINB13
PITX1	1.47568e-06	-0.459485	0.953	0.956	0.0274271	Sq1A	PITX1
CDCA4	1.9505e-06	-0.25089	0.234	0.334	0.036252	Sq1A	CDCA4
FABP5	2.04465e-06	-0.651372	1	0.997	0.0380019	Sq1A	FABP5
EIF4EBP3	2.29289e-06	-0.263859	0.189	0.287	0.0426157	Sq1A	EIF4EBP3
AFDN	2.57671e-06	-0.266145	0.692	0.763	0.0478908	Sq1A	AFDN
ITM2B	3.07693e-06	-0.250528	1	0.999	0.0571878	Sq1A	ITM2B
SUPT16H	3.11931e-06	-0.26843	0.809	0.825	0.0579755	Sq1A	SUPT16H
HSPE1	4.66023e-06	-0.267047	0.996	0.987	0.0866151	Sq1A	HSPE1
SAT1	4.78187e-06	-0.763879	0.998	0.996	0.0888757	Sq1A	SAT1
CTSD	5.27159e-06	-0.407074	0.899	0.905	0.0979778	Sq1A	CTSD
MUC4	5.62582e-06	-0.282365	0.105	0.189	0.104562	Sq1A	MUC4
IKZF2	5.68867e-06	-0.262134	0.43	0.526	0.10573	Sq1A	IKZF2
AC004816.1	5.9028e-06	0.286003	0.583	0.514	0.109709	Sq1A	AC004816.1
TMC5	6.15474e-06	-0.350677	0.125	0.212	0.114392	Sq1A	TMC5
MUC5B	6.37216e-06	-0.450637	0.331	0.438	0.118433	Sq1A	MUC5B
IDS	6.88174e-06	-0.279389	0.551	0.619	0.127904	Sq1A	IDS
NQO1	1.29162e-05	-0.30085	0.441	0.531	0.24006	Sq1A	NQO1
SCEL	1.83694e-05	-0.662186	0.619	0.639	0.341414	Sq1A	SCEL
STK39	1.93858e-05	-0.279134	0.611	0.692	0.360304	Sq1A	STK39
HNRNPU	2.24926e-05	-0.256371	0.974	0.978	0.418048	Sq1A	HNRNPU
SNHG3	2.28142e-05	-0.324039	0.675	0.733	0.424025	Sq1A	SNHG3
C4orf48	2.45173e-05	-0.316379	0.594	0.652	0.455679	Sq1A	C4orf48
FAM3C	3.55008e-05	-0.288529	0.985	0.984	0.659819	Sq1A	FAM3C
MAP1LC3B	3.71284e-05	-0.297488	0.789	0.84	0.690069	Sq1A	MAP1LC3B
IDH1	3.79388e-05	-0.283569	0.901	0.911	0.705131	Sq1A	IDH1
SNCG	7.267e-05	-0.400852	0.189	0.267	1	Sq1A	SNCG
NCL	7.50902e-05	-0.331505	1	0.997	1	Sq1A	NCL
ALDH1A3	8.96091e-05	-0.624372	0.591	0.64	1	Sq1A	ALDH1A3
LINC01320	0.000104999	-0.449439	0.12	0.19	1	Sq1A	LINC01320
SAA1	0.000162152	-0.999369	0.583	0.629	1	Sq1A	SAA1
KRT16	0.000256274	-0.507709	0.116	0.185	1	Sq1A	KRT16
KRT15	0.000267813	0.268164	0.983	0.982	1	Sq1A	KRT15
SAA2	0.00030027	-0.800299	0.256	0.331	1	Sq1A	SAA2
HEBP2	0.00036442	-0.27098	0.994	0.983	1	Sq1A	HEBP2
UCA1	0.000415776	-0.275256	0.118	0.181	1	Sq1A	UCA1
HLA-DQB1	0.000462959	-0.251473	0.103	0.164	1	Sq1A	HLA-DQB1
HILPDA	0.000485927	-0.309728	0.471	0.551	1	Sq1A	HILPDA
PIGR	0.000523988	-0.251816	0.194	0.266	1	Sq1A	PIGR
VAMP5	0.000580838	-0.331351	0.449	0.516	1	Sq1A	VAMP5
IL1RN	0.000626713	-0.980659	0.74	0.724	1	Sq1A	IL1RN
CCL20	0.000667348	0.493025	0.406	0.356	1	Sq1A	CCL20
SLC34A2	0.000684569	-0.277649	0.174	0.241	1	Sq1A	SLC34A2
SLC7A2	0.000763633	-0.272322	0.146	0.209	1	Sq1A	SLC7A2
HIST2H2AC	0.000766694	-0.273349	0.155	0.216	1	Sq1A	HIST2H2AC
FTL	0.000836971	-0.562168	1	0.995	1	Sq1A	FTL
HLA-DRB1	0.000875996	-0.34453	0.209	0.277	1	Sq1A	HLA-DRB1
MUC16	0.00105663	-0.25849	0.155	0.215	1	Sq1A	MUC16
KRT8	0.00106609	-0.302804	0.996	0.99	1	Sq1A	KRT8
TMSB4X	0.00113872	-0.298914	1	1	1	Sq1A	TMSB4X
CP	0.00209658	-0.432154	0.249	0.313	1	Sq1A	CP
DSC2	0.00298292	-0.463348	0.682	0.697	1	Sq1A	DSC2
ASRGL1	0.00326874	-0.455053	0.194	0.244	1	Sq1A	ASRGL1
SCGB2A1	0.00340315	-0.412093	0.163	0.22	1	Sq1A	SCGB2A1
CTSC	0.00360534	0.273361	0.632	0.588	1	Sq1A	CTSC
WFDC2	0.00403461	-0.833873	0.574	0.606	1	Sq1A	WFDC2
NNMT	0.00531415	-0.292786	0.155	0.208	1	Sq1A	NNMT
HLA-DRA	0.00702006	-0.526562	0.338	0.397	1	Sq1A	HLA-DRA
HLA-DMA	0.0092373	-0.273068	0.17	0.217	1	Sq1A	HLA-DMA
IL32	0.00930172	-0.268014	0.176	0.225	1	Sq1A	IL32
HSP90AB1	1.00345e-138	0.762148	1	1	1.86501e-134	Sq1B	HSP90AB1
NPM1	2.11266e-124	0.74312	1	1	3.9266e-120	Sq1B	NPM1
HSPD1	3.35194e-115	0.882952	1	0.982	6.22992e-111	Sq1B	HSPD1
SNHG3.1	1.64945e-111	1.07649	0.952	0.664	3.06566e-107	Sq1B	SNHG3
HMGB1.1	4.5558e-109	0.765985	1	1	8.4674e-105	Sq1B	HMGB1
PTMA.1	7.89273e-107	0.738074	1	1	1.46694e-102	Sq1B	PTMA
HNRNPM.1	7.80584e-104	0.751058	1	0.976	1.45079e-99	Sq1B	HNRNPM
HNRNPC	1.44113e-101	0.640128	1	0.996	2.67849e-97	Sq1B	HNRNPC
MT2A	7.24552e-98	1.17813	1	0.985	1.34665e-93	Sq1B	MT2A
HSPE1.1	1.37519e-97	0.739066	0.998	0.986	2.55593e-93	Sq1B	HSPE1
HNRNPA1	6.14481e-97	0.661412	1	0.991	1.14207e-92	Sq1B	HNRNPA1
HSP90AA1.1	1.38542e-95	0.684875	1	1	2.57495e-91	Sq1B	HSP90AA1
PTTG1.1	1.41204e-95	0.938898	0.967	0.726	2.62441e-91	Sq1B	PTTG1
HMGN2.1	1.63564e-94	0.77633	0.998	0.986	3.04e-90	Sq1B	HMGN2
YBX1	9.14335e-91	0.561396	1	1	1.69938e-86	Sq1B	YBX1
HNRNPA2B1.1	6.62954e-89	0.713204	1	0.999	1.23217e-84	Sq1B	HNRNPA2B1
NCL.1	2.53248e-88	0.737478	1	0.997	4.70686e-84	Sq1B	NCL
RAN	1.74228e-87	0.622028	1	0.996	3.23821e-83	Sq1B	RAN
HNRNPR.1	6.07523e-86	0.713154	0.998	0.915	1.12914e-81	Sq1B	HNRNPR
EIF5A	1.38933e-85	0.602836	1	0.991	2.58221e-81	Sq1B	EIF5A
NASP.1	4.06133e-83	0.777674	0.985	0.882	7.54839e-79	Sq1B	NASP
SNRPF	1.57867e-82	0.659095	0.998	0.966	2.93412e-78	Sq1B	SNRPF
HNRNPA3.1	2.06698e-78	0.597453	1	0.994	3.84169e-74	Sq1B	HNRNPA3
SNRPD1.1	7.98709e-78	0.637998	0.998	0.951	1.48448e-73	Sq1B	SNRPD1
CENPW.1	4.67585e-77	0.733251	0.921	0.562	8.69054e-73	Sq1B	CENPW
DANCR	1.36781e-76	0.702259	0.97	0.845	2.54222e-72	Sq1B	DANCR
SNRPG.1	7.46279e-76	0.563665	1	0.988	1.38703e-71	Sq1B	SNRPG
HMGA1	1.2524e-75	0.652306	0.998	0.975	2.3277e-71	Sq1B	HMGA1
FAM83A	1.48354e-75	-1.06655	0.69	0.905	2.75731e-71	Sq1B	FAM83A
SET.1	1.47783e-74	0.537573	1	0.997	2.7467e-70	Sq1B	SET
RPL22L1	3.78243e-74	0.717987	1	0.956	7.03003e-70	Sq1B	RPL22L1
TOMM6	1.31063e-73	0.592734	1	0.975	2.43593e-69	Sq1B	TOMM6
ODC1.1	9.93914e-73	0.800674	0.98	0.875	1.84729e-68	Sq1B	ODC1
TUBA1B.1	1.44616e-69	0.612918	0.998	0.998	2.68784e-65	Sq1B	TUBA1B
SFRP1	4.85778e-69	0.804587	0.911	0.617	9.02866e-65	Sq1B	SFRP1
SAT1.1	7.26566e-69	-1.26829	0.996	0.997	1.35039e-64	Sq1B	SAT1
H2AFZ.1	1.91957e-68	0.626864	1	0.993	3.5677e-64	Sq1B	H2AFZ
PERP	5.55557e-68	-0.703919	1	1	1.03256e-63	Sq1B	PERP
PTMS	3.53856e-67	0.679588	0.994	0.943	6.57676e-63	Sq1B	PTMS
C1QBP	5.59848e-67	0.598559	0.993	0.948	1.04053e-62	Sq1B	C1QBP
NUCKS1.1	5.95257e-67	0.517733	1	0.998	1.10635e-62	Sq1B	NUCKS1
CLDN7.1	6.37868e-67	-1.4244	0.723	0.879	1.18554e-62	Sq1B	CLDN7
FXYD3.1	1.25779e-66	-1.59498	0.991	0.993	2.33773e-62	Sq1B	FXYD3
HNRNPDL.1	1.40493e-66	0.634788	0.994	0.947	2.61121e-62	Sq1B	HNRNPDL
CSTB.1	1.99108e-66	-2.5602	1	1	3.70062e-62	Sq1B	CSTB
PA2G4.1	2.16484e-66	0.558185	1	0.994	4.02358e-62	Sq1B	PA2G4
MALAT1.1	4.08386e-66	-1.12912	1	1	7.59027e-62	Sq1B	MALAT1
LMNA	9.67529e-65	0.539533	1	0.978	1.79825e-60	Sq1B	LMNA
S100A8.1	1.9161e-64	-4.94449	0.766	0.858	3.56126e-60	Sq1B	S100A8
SNRPD2	4.53338e-64	0.466216	1	0.998	8.42574e-60	Sq1B	SNRPD2
RHCG.1	4.67502e-64	-3.26159	0.559	0.764	8.68899e-60	Sq1B	RHCG
CD24.1	1.00205e-63	-1.88871	0.935	0.966	1.8624e-59	Sq1B	CD24
S100A9.1	2.03148e-63	-3.88281	0.993	0.992	3.7757e-59	Sq1B	S100A9
NME2.1	4.99258e-63	0.440619	1	1	9.2792e-59	Sq1B	NME2
PFN1	6.72058e-63	0.435201	1	1	1.24909e-58	Sq1B	PFN1
EIF4A1	1.50686e-62	0.447237	1	1	2.80065e-58	Sq1B	EIF4A1
KRT13.1	3.28587e-62	-3.54241	0.891	0.916	6.10712e-58	Sq1B	KRT13
EIF1AX	1.04096e-61	0.448451	1	0.999	1.93473e-57	Sq1B	EIF1AX
CCT5	2.12316e-61	0.569925	0.998	0.938	3.9461e-57	Sq1B	CCT5
SNHG19	2.48358e-61	0.742459	0.756	0.452	4.61598e-57	Sq1B	SNHG19
RPS2.1	1.42833e-60	0.38333	1	1	2.65469e-56	Sq1B	RPS2
MT1E.1	2.39629e-60	0.878317	0.937	0.681	4.45374e-56	Sq1B	MT1E
ANP32B.1	3.49439e-60	0.537426	1	0.986	6.49468e-56	Sq1B	ANP32B
SERBP1	2.94769e-59	0.405086	1	1	5.47858e-55	Sq1B	SERBP1
RANBP1.1	9.53165e-59	0.570429	0.993	0.929	1.77155e-54	Sq1B	RANBP1
SNRPE	1.51081e-58	0.49029	1	0.981	2.808e-54	Sq1B	SNRPE
HNRNPU.1	1.73302e-58	0.555906	0.994	0.973	3.221e-54	Sq1B	HNRNPU
NAP1L1.1	1.75867e-58	0.456558	1	0.998	3.26866e-54	Sq1B	NAP1L1
SCEL.1	2.62982e-58	-1.23491	0.391	0.698	4.88779e-54	Sq1B	SCEL
STMN1.1	7.86061e-58	0.603966	0.963	0.716	1.46097e-53	Sq1B	STMN1
PTGES3.1	8.93984e-58	0.470442	1	0.993	1.66156e-53	Sq1B	PTGES3
CDKN3.1	1.39388e-57	0.57431	0.708	0.335	2.59067e-53	Sq1B	CDKN3
RPSA	1.56421e-57	0.359985	1	1	2.90724e-53	Sq1B	RPSA
TRMT112	3.05674e-57	0.471155	1	0.992	5.68126e-53	Sq1B	TRMT112
ENO1.1	4.23252e-57	0.432152	1	1	7.86657e-53	Sq1B	ENO1
HNRNPD.1	6.115e-57	0.544954	0.983	0.903	1.13653e-52	Sq1B	HNRNPD
CCT2	6.69315e-56	0.527122	0.991	0.949	1.24399e-51	Sq1B	CCT2
HNRNPH3	9.29053e-56	0.606523	0.95	0.818	1.72674e-51	Sq1B	HNRNPH3
RAB10.1	1.0634e-55	-0.860199	0.939	0.99	1.97644e-51	Sq1B	RAB10
RPL17.1	4.29843e-55	0.323485	1	1	7.98906e-51	Sq1B	RPL17
CBX3	9.40467e-55	0.49853	0.996	0.968	1.74795e-50	Sq1B	CBX3
DDX21.1	1.15915e-54	0.564169	0.994	0.96	2.15439e-50	Sq1B	DDX21
RPL10A.1	4.80576e-54	0.33269	1	1	8.93199e-50	Sq1B	RPL10A
SLC6A14.1	1.08823e-53	-1.44449	0.044	0.384	2.02258e-49	Sq1B	SLC6A14
RPL4.1	1.61706e-53	0.3908	1	1	3.00546e-49	Sq1B	RPL4
CAV1.1	2.82766e-53	0.63781	0.993	0.838	5.25549e-49	Sq1B	CAV1
SNHG4	5.13291e-53	0.606851	0.585	0.266	9.54002e-49	Sq1B	SNHG4
H3F3B	3.50575e-52	0.35362	1	1	6.51579e-48	Sq1B	H3F3B
CCT6A	4.51273e-52	0.471916	0.998	0.968	8.38735e-48	Sq1B	CCT6A
HSPB1.1	4.56395e-52	-1.42751	0.982	0.987	8.48256e-48	Sq1B	HSPB1
RPL13A.1	5.13829e-52	0.297031	1	1	9.55002e-48	Sq1B	RPL13A
FTH1.1	6.83872e-52	-1.63046	1	1	1.27104e-47	Sq1B	FTH1
TMA7	7.85633e-52	0.332536	1	1	1.46018e-47	Sq1B	TMA7
SFPQ	8.48523e-52	0.511938	0.989	0.94	1.57707e-47	Sq1B	SFPQ
CCT4	9.48811e-52	0.483353	0.987	0.939	1.76346e-47	Sq1B	CCT4
SNRPB.1	1.68493e-51	0.471664	0.998	0.953	3.13161e-47	Sq1B	SNRPB
RPL35	1.84762e-51	0.309032	1	1	3.43398e-47	Sq1B	RPL35
HNRNPK	2.96398e-51	0.408502	1	1	5.50886e-47	Sq1B	HNRNPK
DST.1	4.09452e-51	0.641564	0.985	0.82	7.61007e-47	Sq1B	DST
TACSTD2.1	1.73906e-50	-1.17572	0.965	0.98	3.23222e-46	Sq1B	TACSTD2
HOPX.1	1.98962e-50	-2.05343	0.055	0.383	3.69791e-46	Sq1B	HOPX
HPGD.1	2.12753e-50	-3.30104	0.441	0.67	3.95424e-46	Sq1B	HPGD
CEACAM6.1	2.86501e-50	-2.45638	0.072	0.398	5.3249e-46	Sq1B	CEACAM6
MUC21.1	4.09776e-50	-2.38497	0.041	0.364	7.61609e-46	Sq1B	MUC21
LSM7	4.15583e-50	0.466288	0.994	0.965	7.72402e-46	Sq1B	LSM7
RPL5.1	4.24365e-50	0.300502	1	1	7.88725e-46	Sq1B	RPL5
TMSB4X.1	5.44114e-50	-0.68674	1	1	1.01129e-45	Sq1B	TMSB4X
NCCRP1.1	1.68252e-49	-1.41499	0.033	0.352	3.12712e-45	Sq1B	NCCRP1
MARCKS	1.90904e-49	-0.608344	0.972	0.991	3.54814e-45	Sq1B	MARCKS
BIRC5.1	1.95377e-49	0.523946	0.771	0.396	3.63128e-45	Sq1B	BIRC5
F3	3.45402e-49	-1.26738	0.517	0.76	6.41964e-45	Sq1B	F3
TCN1.1	1.03516e-48	-1.71083	0.044	0.363	1.92395e-44	Sq1B	TCN1
PADI1.1	3.37011e-48	-1.08914	0.105	0.432	6.26368e-44	Sq1B	PADI1
CXCL17.1	5.13685e-48	-1.34505	0.033	0.346	9.54734e-44	Sq1B	CXCL17
GSN.1	6.45728e-48	-0.85518	0.297	0.611	1.20015e-43	Sq1B	GSN
FBL	8.59888e-48	0.523867	0.969	0.829	1.59819e-43	Sq1B	FBL
C9orf16.1	2.30586e-47	-1.35074	0.926	0.956	4.28567e-43	Sq1B	C9orf16
CSTA.1	5.80167e-47	-1.56991	0.751	0.857	1.0783e-42	Sq1B	CSTA
PFDN2.1	5.95316e-47	0.454639	0.993	0.967	1.10645e-42	Sq1B	PFDN2
PRMT1	1.01161e-46	0.514615	0.913	0.757	1.88018e-42	Sq1B	PRMT1
PPP1R14B	1.44794e-46	0.420791	1	0.991	2.69114e-42	Sq1B	PPP1R14B
TPM3	1.73857e-46	0.408013	1	1	3.23131e-42	Sq1B	TPM3
ACSL4.1	1.74908e-46	0.507114	0.954	0.761	3.25083e-42	Sq1B	ACSL4
S100A11	2.90032e-46	-0.671971	1	1	5.39053e-42	Sq1B	S100A11
GRN	2.93903e-46	-0.755493	0.884	0.954	5.46248e-42	Sq1B	GRN
RSL1D1	4.59478e-46	0.49605	0.958	0.874	8.53985e-42	Sq1B	RSL1D1
IVL.1	4.97769e-46	-1.62079	0.02	0.32	9.25154e-42	Sq1B	IVL
PARK7	5.60766e-46	0.401444	0.996	0.991	1.04224e-41	Sq1B	PARK7
AP2B1.1	9.05433e-46	0.487836	0.993	0.895	1.68284e-41	Sq1B	AP2B1
LDHB	9.97817e-46	0.404701	1	0.998	1.85454e-41	Sq1B	LDHB
MT1X.1	1.05842e-45	0.602923	0.959	0.773	1.96718e-41	Sq1B	MT1X
MALL.1	2.22754e-45	-0.972977	0.867	0.924	4.14011e-41	Sq1B	MALL
HSP90B1	3.28491e-45	0.340177	0.998	0.993	6.10534e-41	Sq1B	HSP90B1
PSMA4.1	3.54866e-45	0.451904	0.998	0.971	6.59553e-41	Sq1B	PSMA4
SRSF3.1	3.86138e-45	0.469788	0.998	0.968	7.17676e-41	Sq1B	SRSF3
FSCN1.1	4.1088e-45	0.502841	0.993	0.873	7.63662e-41	Sq1B	FSCN1
RPS3.1	6.33366e-45	0.340948	1	1	1.17717e-40	Sq1B	RPS3
CEACAM1.1	1.68935e-44	-1.0247	0.188	0.489	3.13983e-40	Sq1B	CEACAM1
RACK1.1	2.26443e-44	0.341086	1	1	4.20868e-40	Sq1B	RACK1
TCP1	2.33266e-44	0.475111	0.958	0.91	4.33547e-40	Sq1B	TCP1
SLIRP	2.4145e-44	0.436334	1	0.985	4.48759e-40	Sq1B	SLIRP
RPL14.1	3.00257e-44	0.279216	1	1	5.58057e-40	Sq1B	RPL14
SSRP1.1	4.9377e-44	0.552759	0.887	0.678	9.17721e-40	Sq1B	SSRP1
CYSRT1.1	8.12936e-44	-1.96427	0.138	0.435	1.51092e-39	Sq1B	CYSRT1
SNHG5.1	9.70678e-44	0.427644	1	0.966	1.8041e-39	Sq1B	SNHG5
ABCE1	1.06115e-43	0.539644	0.878	0.68	1.97225e-39	Sq1B	ABCE1
TMPRSS11E.1	1.06889e-43	-1.23565	0.035	0.327	1.98665e-39	Sq1B	TMPRSS11E
MUC20.1	1.14777e-43	-1.20968	0.057	0.352	2.13325e-39	Sq1B	MUC20
TSPAN1	1.18823e-43	-0.935919	0.786	0.897	2.20844e-39	Sq1B	TSPAN1
SMS	1.33369e-43	0.498427	0.98	0.895	2.4788e-39	Sq1B	SMS
CFAP97	2.07193e-43	0.533948	0.865	0.653	3.85089e-39	Sq1B	CFAP97
GABARAP.1	2.09501e-43	-0.624462	0.943	0.983	3.89379e-39	Sq1B	GABARAP
TP53I3.1	2.12299e-43	-1.13397	0.592	0.772	3.94578e-39	Sq1B	TP53I3
RPL3.1	2.26224e-43	0.334002	1	1	4.20461e-39	Sq1B	RPL3
MRPL51	2.27659e-43	0.401226	1	0.987	4.23127e-39	Sq1B	MRPL51
RPS23.1	2.30333e-43	0.295256	1	1	4.28096e-39	Sq1B	RPS23
SERPINB1	3.47195e-43	-1.2571	0.926	0.944	6.45297e-39	Sq1B	SERPINB1
H2AFV.1	4.66519e-43	0.447902	0.974	0.893	8.67071e-39	Sq1B	H2AFV
ATP1B1.1	5.30674e-43	-0.92303	0.808	0.912	9.8631e-39	Sq1B	ATP1B1
CLDN4.1	7.7062e-43	-1.08933	0.234	0.53	1.43227e-38	Sq1B	CLDN4
SLPI.1	8.62308e-43	-2.52084	0.572	0.733	1.60269e-38	Sq1B	SLPI
EMP3.1	8.84569e-43	0.568798	0.873	0.589	1.64406e-38	Sq1B	EMP3
BANF1.1	9.7696e-43	0.451976	0.959	0.893	1.81578e-38	Sq1B	BANF1
PAICS	1.16532e-42	0.499896	0.921	0.718	2.16586e-38	Sq1B	PAICS
CLIC3.1	1.20725e-42	-1.83661	0.057	0.347	2.2438e-38	Sq1B	CLIC3
RPS16.1	1.22189e-42	0.286372	1	1	2.271e-38	Sq1B	RPS16
CCND1.1	1.23527e-42	-1.2071	0.651	0.829	2.29587e-38	Sq1B	CCND1
RPA3.1	2.22042e-42	0.484575	0.974	0.844	4.12688e-38	Sq1B	RPA3
ACTN1.1	2.44912e-42	0.470342	0.972	0.848	4.55194e-38	Sq1B	ACTN1
PITX1.1	3.9445e-42	-0.852723	0.926	0.963	7.33125e-38	Sq1B	PITX1
KHDRBS1	4.43509e-42	0.439024	0.993	0.963	8.24305e-38	Sq1B	KHDRBS1
SNHG16	7.9958e-42	0.445696	1	0.954	1.4861e-37	Sq1B	SNHG16
TMEM59.1	8.10622e-42	-0.808831	0.871	0.948	1.50662e-37	Sq1B	TMEM59
DRAP1.1	9.97238e-42	0.465473	0.998	0.963	1.85347e-37	Sq1B	DRAP1
SPRR3.1	1.41892e-41	-5.31139	0.378	0.597	2.63721e-37	Sq1B	SPRR3
LYPD3.1	1.53375e-41	-1.0737	0.295	0.579	2.85063e-37	Sq1B	LYPD3
KRT4.1	1.55179e-41	-3.4422	0.151	0.435	2.88415e-37	Sq1B	KRT4
IL1RN.1	1.76354e-41	-1.54606	0.577	0.765	3.27771e-37	Sq1B	IL1RN
SYNCRIP	2.40897e-41	0.421054	0.991	0.959	4.47731e-37	Sq1B	SYNCRIP
CACYBP	2.89497e-41	0.46967	0.928	0.77	5.38059e-37	Sq1B	CACYBP
VAMP8.1	3.38757e-41	-0.858483	0.983	0.991	6.29614e-37	Sq1B	VAMP8
PARP1	5.28401e-41	0.493253	0.934	0.748	9.82087e-37	Sq1B	PARP1
PDCD5	5.50894e-41	0.389992	0.998	0.977	1.02389e-36	Sq1B	PDCD5
ITGA6.1	1.08736e-40	0.483131	1	0.921	2.02097e-36	Sq1B	ITGA6
RPS29.1	1.34843e-40	0.260613	1	1	2.50619e-36	Sq1B	RPS29
PRSS22.1	1.48872e-40	-0.934815	0.059	0.342	2.76693e-36	Sq1B	PRSS22
SSB	2.61977e-40	0.463463	0.983	0.926	4.86911e-36	Sq1B	SSB
RPS17.1	4.23046e-40	0.279547	1	1	7.86273e-36	Sq1B	RPS17
HNRNPAB.1	5.94087e-40	0.462498	0.993	0.97	1.10417e-35	Sq1B	HNRNPAB
KRT7.1	6.21441e-40	-2.0279	0.397	0.626	1.15501e-35	Sq1B	KRT7
DEFB1.1	7.32519e-40	-1.19345	0.262	0.54	1.36146e-35	Sq1B	DEFB1
EHF.1	7.34379e-40	-0.748312	0.666	0.842	1.36492e-35	Sq1B	EHF
RPL18	9.56307e-40	0.251449	1	1	1.77739e-35	Sq1B	RPL18
SLC16A1.1	1.17973e-39	0.466493	0.95	0.725	2.19264e-35	Sq1B	SLC16A1
NACA	1.24515e-39	0.250427	1	1	2.31424e-35	Sq1B	NACA
NME1	1.46711e-39	0.455665	0.963	0.864	2.72677e-35	Sq1B	NME1
RPS9.1	1.97221e-39	0.265069	1	1	3.66555e-35	Sq1B	RPS9
PPIA	2.88799e-39	0.306286	1	1	5.36763e-35	Sq1B	PPIA
LCN2.1	3.95737e-39	-3.88574	0.897	0.914	7.35516e-35	Sq1B	LCN2
RPS7.1	4.43116e-39	0.253216	1	1	8.23576e-35	Sq1B	RPS7
CYCS.1	4.60317e-39	0.443866	0.996	0.98	8.55545e-35	Sq1B	CYCS
LYAR	6.33737e-39	0.5675	0.78	0.555	1.17786e-34	Sq1B	LYAR
PRELID1	7.52274e-39	0.38242	1	0.98	1.39818e-34	Sq1B	PRELID1
A2ML1.1	9.71163e-39	-0.904763	0.037	0.306	1.805e-34	Sq1B	A2ML1
CENPH.1	1.03056e-38	0.468703	0.69	0.389	1.91539e-34	Sq1B	CENPH
MAL.1	2.56931e-38	-2.69113	0.042	0.307	4.77532e-34	Sq1B	MAL
RUVBL1	3.69727e-38	0.501296	0.867	0.681	6.87175e-34	Sq1B	RUVBL1
RPL23A	4.3878e-38	0.251829	1	1	8.15516e-34	Sq1B	RPL23A
FUBP1	5.26591e-38	0.511737	0.827	0.639	9.78722e-34	Sq1B	FUBP1
PSCA.1	6.2405e-38	-4.16486	0.273	0.514	1.15986e-33	Sq1B	PSCA
UBE2S.1	6.61712e-38	0.352326	0.945	0.764	1.22986e-33	Sq1B	UBE2S
LGALS3.1	9.06777e-38	-0.732595	0.95	0.98	1.68534e-33	Sq1B	LGALS3
HES4.1	1.07716e-37	-0.860899	0.092	0.367	2.00201e-33	Sq1B	HES4
MAT2A	1.2405e-37	0.450541	0.952	0.795	2.3056e-33	Sq1B	MAT2A
TFF1.1	1.60339e-37	-3.01607	0.052	0.317	2.98006e-33	Sq1B	TFF1
SERPINB3.1	1.86847e-37	-2.16023	0.71	0.825	3.47273e-33	Sq1B	SERPINB3
GCNT3.1	2.08173e-37	-0.891955	0.039	0.3	3.86911e-33	Sq1B	GCNT3
CST3.1	2.44052e-37	-0.715475	0.952	0.99	4.53595e-33	Sq1B	CST3
PRDX5	2.53662e-37	-0.512121	0.989	0.999	4.71456e-33	Sq1B	PRDX5
PRR11.1	4.03912e-37	0.449455	0.653	0.338	7.50712e-33	Sq1B	PRR11
NBEAL2.1	4.40846e-37	-0.754731	0.181	0.459	8.19356e-33	Sq1B	NBEAL2
CLCA4.1	4.81495e-37	-1.39114	0.17	0.438	8.94906e-33	Sq1B	CLCA4
LSM5.1	6.99513e-37	0.388191	0.998	0.954	1.30011e-32	Sq1B	LSM5
LPP	8.42314e-37	-0.546428	0.71	0.87	1.56552e-32	Sq1B	LPP
TPM2.1	1.16721e-36	0.614655	0.801	0.543	2.16938e-32	Sq1B	TPM2
LRATD1.1	1.76283e-36	-0.861714	0.321	0.571	3.2764e-32	Sq1B	LRATD1
MEG3.1	1.97556e-36	0.630656	0.694	0.416	3.67178e-32	Sq1B	MEG3
RPL18A.1	2.13274e-36	0.251787	1	1	3.96391e-32	Sq1B	RPL18A
MRPL3	2.15887e-36	0.464348	0.876	0.681	4.01247e-32	Sq1B	MRPL3
CTSD.1	2.98255e-36	-0.746924	0.819	0.925	5.54337e-32	Sq1B	CTSD
CALD1.1	3.78181e-36	0.44093	0.97	0.851	7.02888e-32	Sq1B	CALD1
YWHAE	5.62024e-36	0.296697	1	1	1.04458e-31	Sq1B	YWHAE
PPDPF.1	7.24903e-36	-0.707815	1	1	1.34731e-31	Sq1B	PPDPF
PHB2	7.62501e-36	0.435444	0.95	0.889	1.41718e-31	Sq1B	PHB2
CAVIN3.1	9.17897e-36	0.511071	0.911	0.666	1.706e-31	Sq1B	CAVIN3
STEAP4.1	1.22306e-35	-0.914997	0.004	0.242	2.27318e-31	Sq1B	STEAP4
PSMA2	1.73837e-35	0.362718	0.998	0.981	3.23093e-31	Sq1B	PSMA2
CYB5A.1	1.99948e-35	-0.57013	0.793	0.914	3.71624e-31	Sq1B	CYB5A
RHOV.1	2.11015e-35	-0.834085	0.192	0.453	3.92193e-31	Sq1B	RHOV
ELF3.1	2.27544e-35	-1.31852	0.406	0.605	4.22914e-31	Sq1B	ELF3
ASAH1.1	2.39587e-35	-0.781467	0.64	0.795	4.45297e-31	Sq1B	ASAH1
PPM1G.1	2.66242e-35	0.402363	0.972	0.921	4.94836e-31	Sq1B	PPM1G
PSMA7	3.15046e-35	0.38123	1	0.998	5.85545e-31	Sq1B	PSMA7
MAGOH.1	3.27955e-35	0.482165	0.832	0.621	6.09538e-31	Sq1B	MAGOH
NPM3	3.37542e-35	0.512122	0.732	0.497	6.27355e-31	Sq1B	NPM3
PPL.1	4.42891e-35	-1.1256	0.71	0.848	8.23158e-31	Sq1B	PPL
HSPH1	7.46839e-35	0.466954	0.961	0.872	1.38808e-30	Sq1B	HSPH1
RAB11FIP1.1	9.59887e-35	-1.32004	0.446	0.654	1.78405e-30	Sq1B	RAB11FIP1
ANXA11.1	1.61929e-34	-0.668111	0.897	0.944	3.00961e-30	Sq1B	ANXA11
GPRC5A.1	1.89474e-34	-1.02667	0.428	0.663	3.52156e-30	Sq1B	GPRC5A
HDGF	2.25695e-34	0.426725	0.934	0.814	4.19478e-30	Sq1B	HDGF
ANXA1.1	2.33899e-34	-0.99672	1	0.999	4.34724e-30	Sq1B	ANXA1
TBCA	2.96925e-34	0.310423	1	0.998	5.51865e-30	Sq1B	TBCA
TNS4.1	3.30053e-34	0.479428	0.915	0.722	6.13437e-30	Sq1B	TNS4
FKBP5	3.45543e-34	0.479575	0.923	0.756	6.42227e-30	Sq1B	FKBP5
NECTIN4.1	3.79375e-34	-0.700205	0.146	0.414	7.05106e-30	Sq1B	NECTIN4
TAGLN2	4.35242e-34	0.370218	1	0.991	8.08942e-30	Sq1B	TAGLN2
ZNF185.1	4.92459e-34	-0.841543	0.554	0.736	9.15284e-30	Sq1B	ZNF185
SPINT1.1	7.68719e-34	-0.594484	0.777	0.899	1.42874e-29	Sq1B	SPINT1
NUDT1.1	1.06697e-33	0.457728	0.769	0.497	1.98307e-29	Sq1B	NUDT1
FUS	1.1962e-33	0.370879	0.987	0.927	2.22326e-29	Sq1B	FUS
ABLIM1.1	1.20133e-33	-0.99401	0.662	0.789	2.23278e-29	Sq1B	ABLIM1
EBNA1BP2	1.22632e-33	0.42641	0.904	0.791	2.27923e-29	Sq1B	EBNA1BP2
PDAP1	1.28015e-33	0.390465	0.983	0.942	2.37929e-29	Sq1B	PDAP1
ATP5F1A	1.51547e-33	0.364628	0.991	0.986	2.81666e-29	Sq1B	ATP5F1A
TMPRSS4.1	3.02281e-33	-0.888329	0.29	0.532	5.61819e-29	Sq1B	TMPRSS4
NIFK	3.42165e-33	0.434328	0.954	0.876	6.35948e-29	Sq1B	NIFK
NTN4.1	3.82681e-33	-0.775567	0.103	0.358	7.1125e-29	Sq1B	NTN4
DDIT4	6.48526e-33	0.451661	0.989	0.974	1.20535e-28	Sq1B	DDIT4
STOML2	6.98226e-33	0.460742	0.913	0.81	1.29772e-28	Sq1B	STOML2
PCBP2	7.73646e-33	0.30653	1	0.998	1.4379e-28	Sq1B	PCBP2
RPS26.1	7.99226e-33	0.272934	1	1	1.48544e-28	Sq1B	RPS26
TAF1D	9.85754e-33	0.441853	0.946	0.853	1.83212e-28	Sq1B	TAF1D
SERPINB13.1	1.03021e-32	-1.00486	0.732	0.84	1.91475e-28	Sq1B	SERPINB13
SLC16A7.1	1.33205e-32	-0.619006	0.175	0.438	2.47576e-28	Sq1B	SLC16A7
IGFBP6.1	1.55593e-32	0.327607	0.989	0.809	2.89186e-28	Sq1B	IGFBP6
ADGRF1.1	1.63531e-32	-1.11226	0.05	0.287	3.03938e-28	Sq1B	ADGRF1
CCT8	1.68076e-32	0.388804	0.98	0.944	3.12386e-28	Sq1B	CCT8
FGFBP1.1	2.00574e-32	0.39823	1	0.996	3.72786e-28	Sq1B	FGFBP1
CCT3	2.16226e-32	0.391417	0.994	0.963	4.01878e-28	Sq1B	CCT3
PPIB	2.18703e-32	0.320126	1	0.999	4.06482e-28	Sq1B	PPIB
SERPINE2.1	2.90831e-32	0.475933	0.716	0.458	5.40538e-28	Sq1B	SERPINE2
SLC20A1.1	3.21911e-32	0.53932	0.873	0.707	5.98305e-28	Sq1B	SLC20A1
SUB1	6.12038e-32	0.297259	1	1	1.13753e-27	Sq1B	SUB1
PSMD2	6.83185e-32	0.404964	0.963	0.886	1.26977e-27	Sq1B	PSMD2
S100P.1	7.2669e-32	-4.10373	0.554	0.688	1.35063e-27	Sq1B	S100P
ENY2	7.8312e-32	0.355254	0.996	0.971	1.45551e-27	Sq1B	ENY2
SLC25A5	9.27974e-32	0.334883	1	0.997	1.72473e-27	Sq1B	SLC25A5
SPRR1B.1	1.02912e-31	-1.97796	0.125	0.367	1.91273e-27	Sq1B	SPRR1B
RAD23A	1.82386e-31	0.364826	0.98	0.917	3.38983e-27	Sq1B	RAD23A
CCNB1.1	2.23197e-31	0.384079	0.74	0.457	4.14834e-27	Sq1B	CCNB1
BTF3	2.76403e-31	0.250812	1	1	5.13723e-27	Sq1B	BTF3
NUDC.1	3.4898e-31	0.399107	0.945	0.874	6.48615e-27	Sq1B	NUDC
GTPBP4	3.60129e-31	0.432183	0.86	0.708	6.69337e-27	Sq1B	GTPBP4
MT-ND6	3.98459e-31	0.404271	0.996	0.969	7.40576e-27	Sq1B	MT-ND6
MACC1.1	4.1591e-31	-0.847297	0.077	0.314	7.73011e-27	Sq1B	MACC1
SMC2.1	6.89474e-31	0.384412	0.74	0.451	1.28146e-26	Sq1B	SMC2
RBM8A.1	7.02617e-31	0.369131	0.994	0.985	1.30588e-26	Sq1B	RBM8A
TTC9.1	8.77397e-31	-0.521403	0.052	0.284	1.63073e-26	Sq1B	TTC9
RPL39L.1	1.01497e-30	0.39889	0.594	0.325	1.88643e-26	Sq1B	RPL39L
TRIP10.1	1.12874e-30	-0.644062	0.362	0.596	2.09788e-26	Sq1B	TRIP10
XRCC6	1.18909e-30	0.384094	0.972	0.925	2.21005e-26	Sq1B	XRCC6
OAZ1	1.25063e-30	0.268269	1	1	2.32443e-26	Sq1B	OAZ1
HMGB3.1	1.55333e-30	0.42733	0.812	0.58	2.88701e-26	Sq1B	HMGB3
EPS8L1.1	1.66486e-30	-0.571536	0.109	0.356	3.09431e-26	Sq1B	EPS8L1
MYL6	1.691e-30	-0.33182	1	1	3.1429e-26	Sq1B	MYL6
VDAC1	2.43471e-30	0.307986	0.996	0.997	4.52515e-26	Sq1B	VDAC1
DSC2.1	2.55426e-30	-0.89838	0.546	0.732	4.74734e-26	Sq1B	DSC2
NOP56.1	3.80636e-30	0.424326	0.923	0.782	7.0745e-26	Sq1B	NOP56
GAS5.1	4.06436e-30	0.331247	1	0.991	7.55401e-26	Sq1B	GAS5
GDPD3.1	4.09876e-30	-0.67	0.02	0.235	7.61795e-26	Sq1B	GDPD3
LSM4.1	4.36138e-30	0.344944	0.972	0.914	8.10605e-26	Sq1B	LSM4
DNAJA1.1	4.37974e-30	0.412264	0.97	0.922	8.14018e-26	Sq1B	DNAJA1
CENPF.1	4.43934e-30	0.284864	0.681	0.376	8.25095e-26	Sq1B	CENPF
C12orf75	4.60159e-30	0.340343	0.771	0.526	8.55252e-26	Sq1B	C12orf75
ATP5MC3	6.14104e-30	0.301445	1	1	1.14137e-25	Sq1B	ATP5MC3
TOP1	7.69536e-30	0.349314	0.983	0.962	1.43026e-25	Sq1B	TOP1
DEK.1	1.57246e-29	0.34457	0.987	0.89	2.92257e-25	Sq1B	DEK
MRTO4	1.81318e-29	0.43938	0.79	0.589	3.36998e-25	Sq1B	MRTO4
S100A6	1.91751e-29	-0.541533	1	1	3.56388e-25	Sq1B	S100A6
MMP24OS	1.98861e-29	-0.577942	0.677	0.808	3.69604e-25	Sq1B	MMP24OS
SLC38A1	2.07384e-29	0.367526	0.97	0.856	3.85444e-25	Sq1B	SLC38A1
CAVIN1.1	2.15395e-29	0.395073	0.948	0.758	4.00334e-25	Sq1B	CAVIN1
PRNP.1	2.84253e-29	0.402053	0.941	0.797	5.28312e-25	Sq1B	PRNP
PCLAF.1	4.18085e-29	0.271454	0.908	0.607	7.77053e-25	Sq1B	PCLAF
COA4	4.84857e-29	0.395428	0.932	0.848	9.01155e-25	Sq1B	COA4
DDX24	5.6012e-29	0.367464	0.967	0.923	1.04104e-24	Sq1B	DDX24
CST6.1	5.74634e-29	-0.562399	0.011	0.214	1.06802e-24	Sq1B	CST6
CRNN.1	8.33872e-29	-2.63449	0.057	0.274	1.54983e-24	Sq1B	CRNN
KLK11.1	8.61434e-29	-0.73315	0.149	0.383	1.60106e-24	Sq1B	KLK11
PRSS23.1	1.2562e-28	-0.815108	0.055	0.277	2.33477e-24	Sq1B	PRSS23
PRKDC	1.48241e-28	0.327412	0.993	0.952	2.7552e-24	Sq1B	PRKDC
MSN.1	1.78655e-28	0.386376	0.959	0.764	3.32048e-24	Sq1B	MSN
GABPB1-AS1	2.1438e-28	0.494264	0.727	0.523	3.98447e-24	Sq1B	GABPB1-AS1
PSMB1	2.58634e-28	0.32475	0.996	0.99	4.80697e-24	Sq1B	PSMB1
GTF3A	2.68602e-28	0.414541	0.884	0.765	4.99224e-24	Sq1B	GTF3A
HEBP2.1	2.76711e-28	-0.537549	0.976	0.987	5.14294e-24	Sq1B	HEBP2
NETO2	2.80201e-28	0.41425	0.808	0.609	5.20781e-24	Sq1B	NETO2
NOP58.1	2.96552e-28	0.441965	0.81	0.642	5.51172e-24	Sq1B	NOP58
HMGN1	3.10754e-28	0.272513	1	1	5.77567e-24	Sq1B	HMGN1
MIR205HG.1	3.22409e-28	0.405241	1	0.957	5.99229e-24	Sq1B	MIR205HG
DKC1	3.76549e-28	0.434248	0.841	0.679	6.99854e-24	Sq1B	DKC1
NOLC1	4.88455e-28	0.422498	0.788	0.586	9.07843e-24	Sq1B	NOLC1
NOTCH3	4.91125e-28	-0.551473	0.251	0.49	9.12806e-24	Sq1B	NOTCH3
SDCBP2	6.85178e-28	-0.545153	0.247	0.49	1.27347e-23	Sq1B	SDCBP2
MAP4K4.1	7.3146e-28	0.380987	0.98	0.923	1.35949e-23	Sq1B	MAP4K4
PPP1R3C.1	8.0827e-28	-1.01696	0.085	0.302	1.50225e-23	Sq1B	PPP1R3C
PROM2.1	8.71081e-28	-0.560723	0.345	0.559	1.61899e-23	Sq1B	PROM2
SRSF2	8.78366e-28	0.352709	0.976	0.913	1.63253e-23	Sq1B	SRSF2
WDR43	9.41763e-28	0.42577	0.838	0.663	1.75036e-23	Sq1B	WDR43
AL118516.1	9.64841e-28	0.317095	0.306	0.121	1.79325e-23	Sq1B	AL118516.1
SRM	1.08163e-27	0.417036	0.88	0.76	2.01032e-23	Sq1B	SRM
CNGA1.1	1.32381e-27	-0.468499	0.024	0.227	2.46044e-23	Sq1B	CNGA1
WWTR1.1	1.47243e-27	0.401886	0.937	0.768	2.73666e-23	Sq1B	WWTR1
HRAS	1.68538e-27	0.352107	0.969	0.903	3.13244e-23	Sq1B	HRAS
EEF1B2	1.71919e-27	0.260238	1	1	3.19529e-23	Sq1B	EEF1B2
ITGB1.1	1.74794e-27	0.303026	1	0.999	3.24872e-23	Sq1B	ITGB1
ACTG1.1	1.77629e-27	0.29433	1	1	3.30141e-23	Sq1B	ACTG1
NUDT15.1	1.82073e-27	0.396284	0.742	0.504	3.38401e-23	Sq1B	NUDT15
EIF5B	1.8396e-27	0.33287	0.996	0.989	3.41908e-23	Sq1B	EIF5B
KRT80.1	2.37231e-27	-0.612642	0.033	0.238	4.40918e-23	Sq1B	KRT80
DNAJC8	2.8847e-27	0.346901	0.972	0.922	5.3615e-23	Sq1B	DNAJC8
CEACAM5.1	3.16111e-27	-1.8479	0.013	0.206	5.87523e-23	Sq1B	CEACAM5
NOP16	3.57563e-27	0.4504	0.696	0.493	6.64566e-23	Sq1B	NOP16
EPHX3.1	4.14198e-27	-0.559648	0.022	0.22	7.69829e-23	Sq1B	EPHX3
DCUN1D5	4.53468e-27	0.424926	0.886	0.772	8.42816e-23	Sq1B	DCUN1D5
MARVELD1.1	4.76872e-27	0.34837	0.699	0.435	8.86314e-23	Sq1B	MARVELD1
TSC22D1	6.45983e-27	0.460156	0.808	0.657	1.20062e-22	Sq1B	TSC22D1
SOD1	8.99839e-27	0.285757	1	0.999	1.67244e-22	Sq1B	SOD1
LIMCH1.1	9.65808e-27	-0.561521	0.251	0.481	1.79505e-22	Sq1B	LIMCH1
PLP2.1	1.03007e-26	0.356988	0.996	0.925	1.91449e-22	Sq1B	PLP2
XRCC5	1.07803e-26	0.29352	1	0.988	2.00363e-22	Sq1B	XRCC5
ATP5F1B	1.08134e-26	0.312967	1	0.994	2.00979e-22	Sq1B	ATP5F1B
GADD45GIP1	1.29298e-26	0.326577	0.991	0.968	2.40313e-22	Sq1B	GADD45GIP1
MBNL1	1.34855e-26	0.36961	0.956	0.899	2.50642e-22	Sq1B	MBNL1
HNRNPH1	1.64042e-26	0.357675	0.967	0.895	3.04889e-22	Sq1B	HNRNPH1
YWHAQ	2.24645e-26	0.307867	0.996	0.986	4.17525e-22	Sq1B	YWHAQ
AC019349.1.1	2.29938e-26	-0.433314	0.041	0.245	4.27362e-22	Sq1B	AC019349.1
SNAI2.1	2.42169e-26	0.393028	0.703	0.458	4.50095e-22	Sq1B	SNAI2
SMIM5.1	2.53037e-26	-0.560015	0.018	0.21	4.70294e-22	Sq1B	SMIM5
ATP1B3	3.24817e-26	0.370794	0.972	0.915	6.03706e-22	Sq1B	ATP1B3
MRPS17	3.29842e-26	0.391774	0.827	0.653	6.13044e-22	Sq1B	MRPS17
DLG1.1	3.47167e-26	-0.635638	0.648	0.79	6.45245e-22	Sq1B	DLG1
IMPDH2	3.4749e-26	0.384193	0.954	0.869	6.45846e-22	Sq1B	IMPDH2
TRIM29.1	3.82362e-26	-0.644933	0.806	0.879	7.10657e-22	Sq1B	TRIM29
SRSF7	5.58917e-26	0.414219	0.939	0.885	1.0388e-21	Sq1B	SRSF7
SNHG21	6.62118e-26	0.306917	0.31	0.126	1.23061e-21	Sq1B	SNHG21
HSPA9	8.6774e-26	0.367023	0.928	0.847	1.61278e-21	Sq1B	HSPA9
FUT3.1	1.32273e-25	-0.483221	0.05	0.251	2.45843e-21	Sq1B	FUT3
SERF2.1	1.35435e-25	-0.42798	1	1	2.5172e-21	Sq1B	SERF2
DYNLT3	1.52318e-25	-0.521576	0.351	0.562	2.83099e-21	Sq1B	DYNLT3
DDX18	1.63564e-25	0.351291	0.958	0.902	3.04e-21	Sq1B	DDX18
SAMD9.1	1.89582e-25	-1.08151	0.533	0.679	3.52358e-21	Sq1B	SAMD9
TSPO	1.94413e-25	-0.375278	1	1	3.61336e-21	Sq1B	TSPO
GSPT1	1.98833e-25	0.340375	0.967	0.915	3.6955e-21	Sq1B	GSPT1
SNHG6	2.3924e-25	0.31363	0.994	0.958	4.44652e-21	Sq1B	SNHG6
SSBP1	2.41817e-25	0.282678	0.996	0.983	4.49441e-21	Sq1B	SSBP1
CALR	2.44692e-25	0.29192	0.998	0.993	4.54785e-21	Sq1B	CALR
AHSA1	2.46084e-25	0.392733	0.79	0.604	4.57371e-21	Sq1B	AHSA1
DDX39A.1	2.77014e-25	0.391094	0.696	0.457	5.14858e-21	Sq1B	DDX39A
CD9	2.81371e-25	-0.447008	1	1	5.22956e-21	Sq1B	CD9
GLDC	3.14272e-25	0.34646	0.548	0.307	5.84106e-21	Sq1B	GLDC
TMED3.1	3.85318e-25	-0.542482	0.651	0.787	7.16153e-21	Sq1B	TMED3
POLR2H	3.94235e-25	0.357888	0.956	0.903	7.32724e-21	Sq1B	POLR2H
FERMT1.1	4.03754e-25	0.346498	0.862	0.674	7.50417e-21	Sq1B	FERMT1
CREB3L2.1	4.20027e-25	-0.680638	0.245	0.457	7.80662e-21	Sq1B	CREB3L2
SYNGR1.1	4.23567e-25	-0.443705	0.037	0.23	7.87242e-21	Sq1B	SYNGR1
PPM1L.1	5.06926e-25	-0.680258	0.135	0.345	9.42173e-21	Sq1B	PPM1L
MAST4	5.26429e-25	-0.497284	0.793	0.903	9.78422e-21	Sq1B	MAST4
C4orf48.1	5.99064e-25	-0.586722	0.487	0.681	1.11342e-20	Sq1B	C4orf48
METAP2	6.0051e-25	0.332471	0.989	0.963	1.11611e-20	Sq1B	METAP2
NOL7	6.49144e-25	0.345036	0.976	0.93	1.2065e-20	Sq1B	NOL7
BICDL2.1	7.65257e-25	-0.449723	0.074	0.282	1.42231e-20	Sq1B	BICDL2
AC104126.1.1	7.71901e-25	-1.08598	0.153	0.363	1.43466e-20	Sq1B	AC104126.1
PPIC.1	8.18892e-25	-0.549964	0.535	0.707	1.52199e-20	Sq1B	PPIC
TMEM45B	1.07417e-24	-0.528582	0.47	0.676	1.99646e-20	Sq1B	TMEM45B
SH3BGRL2.1	1.17747e-24	-0.511746	0.079	0.285	2.18844e-20	Sq1B	SH3BGRL2
IPO7	1.25881e-24	0.338102	0.945	0.9	2.33962e-20	Sq1B	IPO7
SRSF1	1.42816e-24	0.390858	0.808	0.684	2.65437e-20	Sq1B	SRSF1
GLTP.1	1.46895e-24	-0.673355	0.795	0.888	2.7302e-20	Sq1B	GLTP
SULT2B1.1	1.52822e-24	-0.468134	0.033	0.223	2.84035e-20	Sq1B	SULT2B1
SNCG.1	1.63543e-24	-0.714183	0.09	0.294	3.03961e-20	Sq1B	SNCG
UQCR11	1.84373e-24	-0.331219	1	1	3.42676e-20	Sq1B	UQCR11
DGUOK	1.97047e-24	0.328092	0.954	0.915	3.66232e-20	Sq1B	DGUOK
NHP2	2.04809e-24	0.294264	0.991	0.967	3.80658e-20	Sq1B	NHP2
TYW3	2.05836e-24	0.386931	0.782	0.585	3.82567e-20	Sq1B	TYW3
KPNB1.1	2.31835e-24	0.29795	0.998	0.987	4.30888e-20	Sq1B	KPNB1
CYP1B1.1	2.32218e-24	-1.1884	0.072	0.267	4.31601e-20	Sq1B	CYP1B1
SGPP2.1	2.82819e-24	-0.550894	0.397	0.595	5.25648e-20	Sq1B	SGPP2
C20orf27	2.86977e-24	0.330275	0.62	0.38	5.33375e-20	Sq1B	C20orf27
AC008397.1.1	2.96855e-24	-0.503163	0.028	0.211	5.51736e-20	Sq1B	AC008397.1
MYH14.1	2.99546e-24	-0.444046	0.018	0.197	5.56736e-20	Sq1B	MYH14
SNRPB2	3.26545e-24	0.357391	0.95	0.889	6.06916e-20	Sq1B	SNRPB2
LSM2	3.36139e-24	0.366572	0.865	0.679	6.24747e-20	Sq1B	LSM2
MRPL11	3.97066e-24	0.377524	0.849	0.668	7.37986e-20	Sq1B	MRPL11
TRIOBP	4.86303e-24	-0.44989	0.611	0.78	9.03843e-20	Sq1B	TRIOBP
FLNA.1	4.94569e-24	0.336401	0.974	0.82	9.19206e-20	Sq1B	FLNA
PTK6	5.11526e-24	-0.475993	0.393	0.597	9.50723e-20	Sq1B	PTK6
BSG	5.28501e-24	0.304521	0.993	0.955	9.82271e-20	Sq1B	BSG
BOLA3	6.41163e-24	0.332138	0.98	0.918	1.19166e-19	Sq1B	BOLA3
POLR2F	6.82541e-24	0.319505	0.963	0.908	1.26857e-19	Sq1B	POLR2F
NDUFAF8	6.89838e-24	0.368865	0.93	0.868	1.28213e-19	Sq1B	NDUFAF8
WNT5A.1	7.05836e-24	-0.55541	0.061	0.255	1.31187e-19	Sq1B	WNT5A
QSOX1	7.25095e-24	-0.542673	0.577	0.742	1.34766e-19	Sq1B	QSOX1
MEG8.1	7.2819e-24	0.433579	0.445	0.236	1.35341e-19	Sq1B	MEG8
ITGA3.1	7.44297e-24	0.307205	0.987	0.864	1.38335e-19	Sq1B	ITGA3
LARS	8.55296e-24	0.381007	0.899	0.797	1.58965e-19	Sq1B	LARS
CD320	1.01537e-23	0.330223	0.552	0.322	1.88716e-19	Sq1B	CD320
IL6R	1.03141e-23	0.338366	0.406	0.205	1.91698e-19	Sq1B	IL6R
ERH.1	1.12557e-23	0.310788	0.985	0.968	2.09198e-19	Sq1B	ERH
TMEM184A.1	1.16221e-23	-0.412543	0.031	0.214	2.16009e-19	Sq1B	TMEM184A
CD63	1.28311e-23	-0.404153	0.998	0.997	2.38478e-19	Sq1B	CD63
EIF4B	1.28871e-23	0.306511	0.987	0.959	2.3952e-19	Sq1B	EIF4B
KLK8.1	1.42485e-23	-0.544271	0.004	0.169	2.64823e-19	Sq1B	KLK8
METRNL.1	1.44194e-23	-0.444152	0.063	0.258	2.67999e-19	Sq1B	METRNL
SNRPC	1.55242e-23	0.35774	0.88	0.749	2.88532e-19	Sq1B	SNRPC
LGALS1.1	1.57082e-23	0.468054	0.976	0.927	2.91953e-19	Sq1B	LGALS1
MED24.1	1.65753e-23	0.369957	0.875	0.679	3.08069e-19	Sq1B	MED24
GSTO1.1	1.74984e-23	0.325775	0.959	0.863	3.25225e-19	Sq1B	GSTO1
ACLY	1.82044e-23	0.383775	0.917	0.814	3.38346e-19	Sq1B	ACLY
MAB21L4.1	1.90352e-23	-0.503805	0.011	0.18	3.53789e-19	Sq1B	MAB21L4
HNRNPF	2.02386e-23	0.328962	0.954	0.892	3.76154e-19	Sq1B	HNRNPF
PYURF	2.07833e-23	0.372989	0.891	0.785	3.86279e-19	Sq1B	PYURF
CD44.1	2.16791e-23	0.295601	0.993	0.898	4.02927e-19	Sq1B	CD44
PSMA3.1	2.48321e-23	0.348155	0.948	0.871	4.61529e-19	Sq1B	PSMA3
CDC123	2.56898e-23	0.37506	0.795	0.651	4.77471e-19	Sq1B	CDC123
TSTD1	2.66439e-23	-0.478979	0.906	0.939	4.95204e-19	Sq1B	TSTD1
TRMT6	3.55181e-23	0.381278	0.714	0.497	6.60139e-19	Sq1B	TRMT6
MRPS12	3.84155e-23	0.360934	0.904	0.758	7.1399e-19	Sq1B	MRPS12
CCT7	3.95881e-23	0.345873	0.937	0.85	7.35785e-19	Sq1B	CCT7
RBMX	5.33105e-23	0.327767	0.972	0.894	9.90829e-19	Sq1B	RBMX
TNFAIP2.1	6.96064e-23	-0.66261	0.179	0.377	1.2937e-18	Sq1B	TNFAIP2
INSR.1	6.99533e-23	-0.532716	0.076	0.271	1.30015e-18	Sq1B	INSR
SMARCA5	7.41758e-23	0.368199	0.95	0.872	1.37863e-18	Sq1B	SMARCA5
ILF3-DT	8.71065e-23	0.308144	0.389	0.193	1.61896e-18	Sq1B	ILF3-DT
LRRC58.1	9.13998e-23	0.373359	0.799	0.63	1.69876e-18	Sq1B	LRRC58
BNIP3L	9.40289e-23	-0.60537	0.708	0.824	1.74762e-18	Sq1B	BNIP3L
CNBP	9.4332e-23	0.32578	0.965	0.918	1.75325e-18	Sq1B	CNBP
CRABP2.1	9.7161e-23	-0.651509	0.05	0.233	1.80583e-18	Sq1B	CRABP2
SMIM14.1	9.76718e-23	-0.572882	0.397	0.591	1.81533e-18	Sq1B	SMIM14
PBX1.1	1.02546e-22	-0.580895	0.279	0.487	1.90591e-18	Sq1B	PBX1
HIST1H1C.1	1.06692e-22	-0.710064	0.369	0.554	1.98298e-18	Sq1B	HIST1H1C
GPATCH4.1	1.08199e-22	0.368676	0.718	0.528	2.01098e-18	Sq1B	GPATCH4
ANXA5.1	1.36102e-22	0.273575	0.996	0.969	2.52959e-18	Sq1B	ANXA5
SPINK5.1	1.39263e-22	-2.25195	0.86	0.867	2.58835e-18	Sq1B	SPINK5
BCCIP	1.45512e-22	0.386211	0.81	0.655	2.70448e-18	Sq1B	BCCIP
FUCA1.1	1.46488e-22	-0.596152	0.284	0.482	2.72263e-18	Sq1B	FUCA1
NUDCD2	1.49177e-22	0.363484	0.843	0.713	2.7726e-18	Sq1B	NUDCD2
SLC25A24.1	1.66511e-22	-0.510538	0.769	0.852	3.09477e-18	Sq1B	SLC25A24
RBM25	1.66657e-22	0.315579	0.991	0.959	3.09749e-18	Sq1B	RBM25
SSR2	1.83645e-22	0.324217	0.958	0.92	3.41323e-18	Sq1B	SSR2
EIF3M	1.89258e-22	0.317006	0.963	0.933	3.51755e-18	Sq1B	EIF3M
SPINT2	2.25765e-22	-0.319538	0.998	1	4.19607e-18	Sq1B	SPINT2
PNPT1	2.28838e-22	0.358533	0.618	0.41	4.25318e-18	Sq1B	PNPT1
TPD52L1.1	2.43136e-22	-0.58079	0.504	0.657	4.51893e-18	Sq1B	TPD52L1
DCTPP1	2.63026e-22	0.396996	0.696	0.529	4.8886e-18	Sq1B	DCTPP1
CRIP2	2.74404e-22	-0.555788	0.292	0.494	5.10007e-18	Sq1B	CRIP2
CAVIN2	2.8062e-22	0.348568	0.496	0.279	5.2156e-18	Sq1B	CAVIN2
FAM83D.1	2.85072e-22	-0.590224	0.297	0.493	5.29835e-18	Sq1B	FAM83D
EWSR1	2.87287e-22	0.365816	0.827	0.667	5.33951e-18	Sq1B	EWSR1
BZW2	3.11902e-22	0.362528	0.856	0.735	5.79701e-18	Sq1B	BZW2
LDHA.1	4.04358e-22	0.321086	1	0.99	7.5154e-18	Sq1B	LDHA
MPLKIP	4.44032e-22	0.340056	0.832	0.69	8.25279e-18	Sq1B	MPLKIP
AGR2.1	4.51525e-22	-1.46262	0.803	0.853	8.39205e-18	Sq1B	AGR2
TMA16	4.91027e-22	0.363308	0.799	0.611	9.12623e-18	Sq1B	TMA16
PGD.1	5.49116e-22	-0.602115	0.941	0.958	1.02059e-17	Sq1B	PGD
B3GALT5.1	5.54109e-22	-0.839067	0.046	0.221	1.02987e-17	Sq1B	B3GALT5
RAB11A.1	5.56323e-22	-0.434354	0.921	0.965	1.03398e-17	Sq1B	RAB11A
MAL2.1	5.78798e-22	-0.635737	0.95	0.955	1.07575e-17	Sq1B	MAL2
PBK.1	6.85202e-22	0.292257	0.565	0.312	1.27352e-17	Sq1B	PBK
ECM1.1	6.97824e-22	-1.52453	0.26	0.442	1.29698e-17	Sq1B	ECM1
SERPINH1	7.51298e-22	0.283126	0.437	0.233	1.39636e-17	Sq1B	SERPINH1
SNHG15	7.8458e-22	0.349906	0.64	0.425	1.45822e-17	Sq1B	SNHG15
COTL1	8.59449e-22	0.378035	0.828	0.686	1.59737e-17	Sq1B	COTL1
AQP3	8.63011e-22	0.41768	0.972	0.93	1.60399e-17	Sq1B	AQP3
LPCAT4.1	9.29969e-22	-0.490854	0.351	0.552	1.72844e-17	Sq1B	LPCAT4
DUOX2.1	1.02125e-21	-0.859453	0.024	0.189	1.8981e-17	Sq1B	DUOX2
TARDBP	1.05792e-21	0.359648	0.882	0.782	1.96624e-17	Sq1B	TARDBP
ELOB	1.0767e-21	-0.39121	1	1	2.00115e-17	Sq1B	ELOB
DHRS9.1	1.09581e-21	-0.840967	0.017	0.177	2.03668e-17	Sq1B	DHRS9
TOMM40	1.10151e-21	0.376126	0.692	0.498	2.04727e-17	Sq1B	TOMM40
MTDH	1.18766e-21	0.263646	0.996	0.991	2.20739e-17	Sq1B	MTDH
NEBL.1	1.41163e-21	-0.365844	0.028	0.195	2.62365e-17	Sq1B	NEBL
DAPK1.1	1.43861e-21	-0.402427	0.028	0.195	2.6738e-17	Sq1B	DAPK1
SLC25A6	1.53548e-21	0.271946	1	0.99	2.85384e-17	Sq1B	SLC25A6
ST6GALNAC1.1	1.65874e-21	-0.504181	0.1	0.289	3.08293e-17	Sq1B	ST6GALNAC1
PUS7	1.92817e-21	0.304653	0.474	0.269	3.5837e-17	Sq1B	PUS7
TIMP1.1	1.94869e-21	0.260752	0.959	0.867	3.62183e-17	Sq1B	TIMP1
EEF1E1	2.10543e-21	0.364048	0.815	0.668	3.91315e-17	Sq1B	EEF1E1
RAB25.1	2.37668e-21	-0.513455	0.793	0.864	4.41729e-17	Sq1B	RAB25
CENPN.1	2.3927e-21	0.266446	0.458	0.244	4.44707e-17	Sq1B	CENPN
OTULINL.1	3.22802e-21	-0.40189	0.035	0.204	5.99959e-17	Sq1B	OTULINL
PNO1	3.26677e-21	0.363234	0.607	0.404	6.07162e-17	Sq1B	PNO1
GART	3.56686e-21	0.348494	0.725	0.529	6.62936e-17	Sq1B	GART
CTNNAL1.1	3.64131e-21	0.311631	0.814	0.577	6.76774e-17	Sq1B	CTNNAL1
SORT1.1	3.70833e-21	-0.497687	0.205	0.401	6.8923e-17	Sq1B	SORT1
NDUFAB1	3.76698e-21	0.304895	0.978	0.96	7.00131e-17	Sq1B	NDUFAB1
TXNDC12	4.23634e-21	0.375837	0.788	0.647	7.87366e-17	Sq1B	TXNDC12
ADIRF	5.08828e-21	-0.985145	0.989	0.98	9.45707e-17	Sq1B	ADIRF
FAM3D.1	5.39527e-21	-0.512837	0.007	0.158	1.00277e-16	Sq1B	FAM3D
BCAS1.1	5.67859e-21	-0.402237	0.007	0.158	1.05542e-16	Sq1B	BCAS1
CDK1.1	6.06546e-21	-0.902117	0.179	0.364	1.12733e-16	Sq1B	CDK1
RASEF.1	6.50287e-21	-0.388145	0.079	0.265	1.20862e-16	Sq1B	RASEF
TSR1	6.94901e-21	0.373396	0.648	0.459	1.29154e-16	Sq1B	TSR1
HSPA4	7.14421e-21	0.348685	0.873	0.775	1.32782e-16	Sq1B	HSPA4
S100A2.1	7.16954e-21	0.396388	1	1	1.33253e-16	Sq1B	S100A2
AGPAT5	7.23714e-21	0.357622	0.648	0.454	1.34509e-16	Sq1B	AGPAT5
ETF1	7.27135e-21	0.327704	0.902	0.807	1.35145e-16	Sq1B	ETF1
TOMM22	7.67843e-21	0.354232	0.878	0.764	1.42711e-16	Sq1B	TOMM22
C6orf132.1	8.54074e-21	-0.56679	0.382	0.565	1.58738e-16	Sq1B	C6orf132
SLC1A5	9.14578e-21	0.341191	0.865	0.739	1.69983e-16	Sq1B	SLC1A5
VCP	9.30717e-21	0.30261	0.974	0.943	1.72983e-16	Sq1B	VCP
SORBS2.1	1.05058e-20	-0.557213	0.089	0.27	1.95261e-16	Sq1B	SORBS2
TM7SF2	1.12236e-20	-0.462093	0.301	0.499	2.08603e-16	Sq1B	TM7SF2
PSD3	1.22916e-20	-0.418923	0.408	0.615	2.28451e-16	Sq1B	PSD3
CXXC5.1	1.30303e-20	-0.427113	0.114	0.302	2.42181e-16	Sq1B	CXXC5
PDIA6	1.49687e-20	0.292186	0.985	0.958	2.78209e-16	Sq1B	PDIA6
GCHFR.1	1.56431e-20	-0.556895	0.303	0.49	2.90742e-16	Sq1B	GCHFR
ILF3	1.73282e-20	0.332685	0.88	0.761	3.22062e-16	Sq1B	ILF3
CAPRIN1	1.75023e-20	0.333466	0.93	0.872	3.25298e-16	Sq1B	CAPRIN1
EPRS	1.76509e-20	0.300986	0.95	0.859	3.28059e-16	Sq1B	EPRS
BICD2.1	2.06524e-20	0.318467	0.845	0.678	3.83846e-16	Sq1B	BICD2
TOMM5	2.13496e-20	0.284069	0.993	0.98	3.96804e-16	Sq1B	TOMM5
COA6	2.13606e-20	0.323054	0.788	0.632	3.97008e-16	Sq1B	COA6
ATP6V1G1.1	2.14173e-20	-0.489521	0.998	0.998	3.98063e-16	Sq1B	ATP6V1G1
MPZL2	2.23299e-20	-0.401719	0.97	0.972	4.15024e-16	Sq1B	MPZL2
PAK1IP1	2.23962e-20	0.354381	0.637	0.438	4.16256e-16	Sq1B	PAK1IP1
EIF3J	2.27425e-20	0.328112	0.95	0.921	4.22693e-16	Sq1B	EIF3J
CNFN.1	2.37312e-20	-0.670479	0.29	0.479	4.41069e-16	Sq1B	CNFN
CDA.1	2.55806e-20	-0.944809	0.168	0.351	4.75441e-16	Sq1B	CDA
LRRC59	2.66022e-20	0.350899	0.849	0.736	4.94429e-16	Sq1B	LRRC59
RARRES1.1	2.76396e-20	-1.10492	0.083	0.257	5.13709e-16	Sq1B	RARRES1
LSM3.1	2.81334e-20	0.268982	0.994	0.941	5.22886e-16	Sq1B	LSM3
LMNB2.1	2.93609e-20	0.315379	0.601	0.39	5.45702e-16	Sq1B	LMNB2
B4GALT5.1	3.22756e-20	-0.556916	0.397	0.571	5.99874e-16	Sq1B	B4GALT5
CTSB	3.59276e-20	-0.444562	0.856	0.943	6.67751e-16	Sq1B	CTSB
TIMM13	3.84993e-20	0.285742	0.983	0.961	7.15548e-16	Sq1B	TIMM13
DAAM1	3.92056e-20	-0.446535	0.598	0.744	7.28675e-16	Sq1B	DAAM1
SLC35F2	4.181e-20	0.307723	0.515	0.312	7.77081e-16	Sq1B	SLC35F2
CCDC88A.1	4.24363e-20	0.325799	0.74	0.55	7.88721e-16	Sq1B	CCDC88A
CSE1L.1	4.31626e-20	0.309629	0.834	0.674	8.02221e-16	Sq1B	CSE1L
TALDO1.1	4.93402e-20	-0.467453	0.963	0.972	9.17037e-16	Sq1B	TALDO1
PPIH.1	5.02858e-20	0.343118	0.649	0.466	9.34612e-16	Sq1B	PPIH
EIF3A	5.33421e-20	0.260562	1	0.997	9.91415e-16	Sq1B	EIF3A
TCOF1.1	5.91412e-20	0.33993	0.613	0.399	1.0992e-15	Sq1B	TCOF1
DEGS2.1	6.3122e-20	-0.349082	0.011	0.157	1.17319e-15	Sq1B	DEGS2
STS.1	6.88495e-20	-0.620471	0.072	0.244	1.27964e-15	Sq1B	STS
GPX3.1	8.21785e-20	-0.559911	0.096	0.275	1.52737e-15	Sq1B	GPX3
AC006329.1	8.4522e-20	0.273284	0.371	0.188	1.57093e-15	Sq1B	AC006329.1
TMEM14A	9.40767e-20	0.32433	0.852	0.685	1.74851e-15	Sq1B	TMEM14A
BCAR3	1.1167e-19	0.313206	0.732	0.523	2.07551e-15	Sq1B	BCAR3
SF3B5	1.32734e-19	0.295568	0.983	0.962	2.46699e-15	Sq1B	SF3B5
CDKN2AIPNL	1.36548e-19	0.315876	0.583	0.383	2.53789e-15	Sq1B	CDKN2AIPNL
MIA2.1	1.39116e-19	-0.509474	0.494	0.663	2.58562e-15	Sq1B	MIA2
PALLD.1	1.49558e-19	0.32765	0.76	0.581	2.77968e-15	Sq1B	PALLD
PSAP	1.65027e-19	-0.446641	0.923	0.958	3.06719e-15	Sq1B	PSAP
NOP14	1.84109e-19	0.366583	0.653	0.466	3.42186e-15	Sq1B	NOP14
EREG.1	2.03655e-19	0.412912	0.924	0.846	3.78513e-15	Sq1B	EREG
ANP32E.1	2.14046e-19	0.339432	0.834	0.659	3.97827e-15	Sq1B	ANP32E
SERPINB5.1	2.25709e-19	0.28007	0.998	0.973	4.19503e-15	Sq1B	SERPINB5
COX20	2.32369e-19	0.284513	0.978	0.929	4.3188e-15	Sq1B	COX20
MRPL20	2.43527e-19	0.256945	0.985	0.971	4.52618e-15	Sq1B	MRPL20
ST3GAL4.1	3.03759e-19	-0.52951	0.12	0.298	5.64567e-15	Sq1B	ST3GAL4
RGS2	3.10107e-19	0.372758	0.738	0.567	5.76365e-15	Sq1B	RGS2
DIAPH1	3.25141e-19	0.317431	0.899	0.764	6.04307e-15	Sq1B	DIAPH1
DHX9	3.30538e-19	0.320299	0.841	0.723	6.14339e-15	Sq1B	DHX9
MRPS28	3.36019e-19	0.356541	0.769	0.624	6.24525e-15	Sq1B	MRPS28
B4GALT1.1	3.50617e-19	-0.549128	0.507	0.673	6.51657e-15	Sq1B	B4GALT1
SLC9A3R1.1	3.55104e-19	-0.514812	0.899	0.928	6.59997e-15	Sq1B	SLC9A3R1
SRP72	3.71738e-19	0.321742	0.899	0.85	6.90913e-15	Sq1B	SRP72
SUPT16H.1	4.07966e-19	0.293608	0.902	0.801	7.58245e-15	Sq1B	SUPT16H
UPK3B	4.23935e-19	-0.342783	0.013	0.155	7.87925e-15	Sq1B	UPK3B
MRFAP1	4.36633e-19	0.280929	0.976	0.943	8.11525e-15	Sq1B	MRFAP1
CYP51A1	4.80249e-19	0.260195	0.996	0.977	8.92591e-15	Sq1B	CYP51A1
CASC19.1	4.90575e-19	0.379599	0.69	0.491	9.11784e-15	Sq1B	CASC19
UQCRFS1.1	4.9149e-19	0.300818	0.952	0.913	9.13483e-15	Sq1B	UQCRFS1
PCDH1.1	5.21713e-19	-0.326282	0.07	0.241	9.69655e-15	Sq1B	PCDH1
TFDP1.1	5.83668e-19	0.332958	0.845	0.731	1.08481e-14	Sq1B	TFDP1
TMEM219	6.81816e-19	-0.398862	0.491	0.671	1.26722e-14	Sq1B	TMEM219
GOT2	6.9494e-19	0.319676	0.884	0.781	1.29161e-14	Sq1B	GOT2
CCNDBP1.1	7.30068e-19	-0.50891	0.349	0.525	1.35691e-14	Sq1B	CCNDBP1
TCF25	7.55144e-19	-0.3306	0.889	0.952	1.40351e-14	Sq1B	TCF25
ANKRD11	1.03966e-18	0.273849	0.994	0.962	1.9323e-14	Sq1B	ANKRD11
DTYMK.1	1.05179e-18	0.299494	0.788	0.588	1.95485e-14	Sq1B	DTYMK
ACER3	1.0791e-18	0.313653	0.768	0.61	2.00561e-14	Sq1B	ACER3
CEP55.1	1.1054e-18	0.270586	0.546	0.315	2.0545e-14	Sq1B	CEP55
GUK1	1.15217e-18	-0.288489	1	1	2.14141e-14	Sq1B	GUK1
RHOC.1	1.28154e-18	0.298739	0.972	0.856	2.38187e-14	Sq1B	RHOC
PNN.1	1.29772e-18	0.337774	0.904	0.814	2.41195e-14	Sq1B	PNN
RNF141	1.36998e-18	-0.390694	0.629	0.786	2.54624e-14	Sq1B	RNF141
ZBTB7C.1	1.37561e-18	-0.368584	0.089	0.259	2.55671e-14	Sq1B	ZBTB7C
CTNND1	1.41804e-18	-0.372418	0.946	0.973	2.63557e-14	Sq1B	CTNND1
CDH1	1.49753e-18	-0.396506	0.86	0.917	2.78332e-14	Sq1B	CDH1
SLC4A7.1	1.68785e-18	0.334897	0.729	0.559	3.13704e-14	Sq1B	SLC4A7
GPX2.1	1.71457e-18	-1.58901	0.244	0.412	3.18671e-14	Sq1B	GPX2
TP63.1	1.75078e-18	0.332596	0.755	0.556	3.25401e-14	Sq1B	TP63
TM4SF1	2.19064e-18	-0.759467	0.653	0.765	4.07152e-14	Sq1B	TM4SF1
MRPS9	2.24785e-18	0.292729	0.539	0.348	4.17785e-14	Sq1B	MRPS9
RPL7L1	2.26939e-18	0.303024	0.878	0.774	4.21788e-14	Sq1B	RPL7L1
TLN1.1	2.65562e-18	0.306431	0.882	0.777	4.93573e-14	Sq1B	TLN1
XRN2	2.69082e-18	0.293359	0.919	0.834	5.00115e-14	Sq1B	XRN2
EIF3I	2.78485e-18	0.268887	0.95	0.913	5.17592e-14	Sq1B	EIF3I
RCN2	3.20465e-18	0.294399	0.946	0.906	5.95617e-14	Sq1B	RCN2
LSM6.1	3.23445e-18	0.332976	0.764	0.606	6.01156e-14	Sq1B	LSM6
UGP2	3.61872e-18	-0.41949	0.779	0.864	6.72576e-14	Sq1B	UGP2
CRTAP	4.23964e-18	0.294694	0.832	0.706	7.8798e-14	Sq1B	CRTAP
NDUFV2	4.24327e-18	0.264279	0.991	0.98	7.88654e-14	Sq1B	NDUFV2
STC1.1	4.2449e-18	0.314439	0.893	0.721	7.88958e-14	Sq1B	STC1
CMBL	4.41093e-18	0.279301	0.445	0.261	8.19815e-14	Sq1B	CMBL
PTPRF	4.49858e-18	-0.408692	0.62	0.757	8.36106e-14	Sq1B	PTPRF
C4orf3	4.69427e-18	-0.521444	0.985	0.987	8.72477e-14	Sq1B	C4orf3
PSMA1	4.70065e-18	0.258661	0.983	0.954	8.73663e-14	Sq1B	PSMA1
RRP15	4.76353e-18	0.314952	0.694	0.516	8.85349e-14	Sq1B	RRP15
METTL8	4.9386e-18	0.290084	0.546	0.35	9.17888e-14	Sq1B	METTL8
PHB	5.02229e-18	0.30199	0.943	0.893	9.33444e-14	Sq1B	PHB
RPL26L1	5.04278e-18	0.293889	0.926	0.833	9.37252e-14	Sq1B	RPL26L1
FXR1	5.20871e-18	0.27473	0.969	0.917	9.6809e-14	Sq1B	FXR1
OLFM4.1	5.57154e-18	-2.30565	0.048	0.196	1.03553e-13	Sq1B	OLFM4
BMS1	5.62804e-18	0.323204	0.762	0.61	1.04603e-13	Sq1B	BMS1
BTG1	5.94539e-18	-0.465064	0.904	0.945	1.10501e-13	Sq1B	BTG1
SF3B2	5.97294e-18	0.319189	0.91	0.85	1.11013e-13	Sq1B	SF3B2
CORO1C.1	6.42838e-18	0.308396	0.854	0.693	1.19478e-13	Sq1B	CORO1C
AHCY	6.67114e-18	0.294752	0.921	0.825	1.2399e-13	Sq1B	AHCY
ALDH3B1.1	6.83826e-18	-0.349353	0.033	0.18	1.27096e-13	Sq1B	ALDH3B1
VMO1.1	8.20872e-18	-1.38247	0.026	0.166	1.52567e-13	Sq1B	VMO1
HSPA8	8.5928e-18	0.259601	1	0.997	1.59706e-13	Sq1B	HSPA8
MBOAT2	9.34268e-18	-0.425571	0.714	0.818	1.73643e-13	Sq1B	MBOAT2
TJP3.1	9.53965e-18	-0.300143	0.037	0.185	1.77304e-13	Sq1B	TJP3
PSMD12	9.6065e-18	0.312777	0.959	0.887	1.78546e-13	Sq1B	PSMD12
LTBP1.1	9.94435e-18	0.259491	0.806	0.59	1.84826e-13	Sq1B	LTBP1
IL18.1	1.17033e-17	0.260023	0.983	0.943	2.17517e-13	Sq1B	IL18
SMIM22.1	1.19317e-17	-0.436774	0.098	0.264	2.21762e-13	Sq1B	SMIM22
PSMG4	1.33211e-17	0.305432	0.67	0.485	2.47585e-13	Sq1B	PSMG4
UBAP2L	1.3397e-17	0.328406	0.773	0.641	2.48996e-13	Sq1B	UBAP2L
KLK10.1	1.36625e-17	-0.841358	0.229	0.404	2.53932e-13	Sq1B	KLK10
ARHGDIA	1.42141e-17	0.264495	0.948	0.888	2.64184e-13	Sq1B	ARHGDIA
SNCA	1.42748e-17	0.304315	0.489	0.295	2.65311e-13	Sq1B	SNCA
EIF2AK4	1.52199e-17	0.313839	0.803	0.675	2.82878e-13	Sq1B	EIF2AK4
SEH1L	1.56135e-17	0.297139	0.651	0.462	2.90192e-13	Sq1B	SEH1L
RIOK3	1.62164e-17	-0.59944	0.873	0.907	3.01398e-13	Sq1B	RIOK3
GLRX5.1	1.68943e-17	0.308705	0.836	0.743	3.13997e-13	Sq1B	GLRX5
FKBP4	1.70223e-17	0.325573	0.841	0.731	3.16376e-13	Sq1B	FKBP4
RTKN2.1	1.99889e-17	-0.307384	0.033	0.177	3.71514e-13	Sq1B	RTKN2
MFSD2A	2.30971e-17	0.28905	0.509	0.313	4.29282e-13	Sq1B	MFSD2A
RBIS	2.43422e-17	0.307901	0.91	0.832	4.52424e-13	Sq1B	RBIS
PLEK2.1	3.20558e-17	0.278857	0.594	0.391	5.95788e-13	Sq1B	PLEK2
CDV3	3.33425e-17	0.281825	0.926	0.872	6.19704e-13	Sq1B	CDV3
PSMB6	3.33858e-17	0.279494	0.985	0.954	6.20509e-13	Sq1B	PSMB6
STARD7	3.52786e-17	0.305819	0.736	0.592	6.55688e-13	Sq1B	STARD7
GDI2	3.59436e-17	0.269911	0.941	0.879	6.68047e-13	Sq1B	GDI2
MZT1.1	3.85279e-17	0.322612	0.729	0.558	7.1608e-13	Sq1B	MZT1
PSMB7	3.89534e-17	0.28705	0.941	0.886	7.23987e-13	Sq1B	PSMB7
WDR12	4.29932e-17	0.267649	0.458	0.277	7.99071e-13	Sq1B	WDR12
ZNF511	4.3249e-17	0.303706	0.673	0.5	8.03826e-13	Sq1B	ZNF511
LAMA3.1	4.35385e-17	0.305085	0.779	0.597	8.09207e-13	Sq1B	LAMA3
MTHFD2L	4.37944e-17	0.306369	0.635	0.44	8.13963e-13	Sq1B	MTHFD2L
ADSL	4.93746e-17	0.327957	0.675	0.517	9.17676e-13	Sq1B	ADSL
NDUFB9	5.20142e-17	0.262156	0.985	0.966	9.66736e-13	Sq1B	NDUFB9
CIAO2B	5.51169e-17	0.258749	0.974	0.942	1.0244e-12	Sq1B	CIAO2B
TNFSF10.1	6.93641e-17	-0.586683	0.153	0.317	1.2892e-12	Sq1B	TNFSF10
TFAM.1	8.44868e-17	0.306043	0.843	0.714	1.57027e-12	Sq1B	TFAM
STIP1	8.92231e-17	0.310084	0.815	0.701	1.6583e-12	Sq1B	STIP1
WLS	9.06889e-17	0.307213	0.585	0.407	1.68554e-12	Sq1B	WLS
C18orf32.1	9.15408e-17	-0.425491	0.847	0.902	1.70138e-12	Sq1B	C18orf32
PRPF40A	9.30139e-17	0.251692	0.98	0.965	1.72876e-12	Sq1B	PRPF40A
CSTF3	9.55219e-17	0.315	0.659	0.496	1.77537e-12	Sq1B	CSTF3
NCAPD2.1	9.99728e-17	0.253055	0.605	0.392	1.85809e-12	Sq1B	NCAPD2
TMEM40	1.17899e-16	-0.532725	0.393	0.552	2.19126e-12	Sq1B	TMEM40
FAM107B.1	1.22818e-16	-0.787851	0.773	0.809	2.28269e-12	Sq1B	FAM107B
RBM39	1.29773e-16	0.264158	0.982	0.977	2.41196e-12	Sq1B	RBM39
EIF4G1	1.3825e-16	0.29692	0.934	0.885	2.56951e-12	Sq1B	EIF4G1
CDCP1.1	1.4121e-16	0.257302	0.965	0.915	2.62454e-12	Sq1B	CDCP1
S100A12.1	1.44071e-16	-0.350914	0.033	0.171	2.67771e-12	Sq1B	S100A12
EMP1.1	1.49606e-16	-0.896396	0.876	0.896	2.78059e-12	Sq1B	EMP1
SNHG1	1.53891e-16	0.358275	0.71	0.554	2.86021e-12	Sq1B	SNHG1
SCP2	1.60584e-16	-0.36299	0.801	0.878	2.98462e-12	Sq1B	SCP2
PRDX3	1.61222e-16	0.254916	0.974	0.942	2.99647e-12	Sq1B	PRDX3
ZG16B.1	1.73749e-16	-1.06336	0.118	0.275	3.2293e-12	Sq1B	ZG16B
AL161431.1	1.77618e-16	0.279138	0.498	0.313	3.30122e-12	Sq1B	AL161431.1
SLC16A1-AS1	1.79962e-16	0.295376	0.424	0.249	3.34478e-12	Sq1B	SLC16A1-AS1
POP5	1.85411e-16	0.311479	0.779	0.648	3.44605e-12	Sq1B	POP5
ALYREF.1	1.85464e-16	0.294659	0.766	0.618	3.44704e-12	Sq1B	ALYREF
TAF15	1.89927e-16	0.359721	0.863	0.771	3.52999e-12	Sq1B	TAF15
TYMP	1.971e-16	-0.35006	0.162	0.335	3.6633e-12	Sq1B	TYMP
HOMER3.1	2.00797e-16	0.304622	0.629	0.457	3.73201e-12	Sq1B	HOMER3
YPEL3	2.01498e-16	-0.431926	0.218	0.386	3.74505e-12	Sq1B	YPEL3
ITM2B.1	2.0207e-16	-0.394368	0.996	1	3.75568e-12	Sq1B	ITM2B
TCEA1	2.0299e-16	0.255345	0.978	0.936	3.77276e-12	Sq1B	TCEA1
PUM3	2.07781e-16	0.305701	0.707	0.533	3.86181e-12	Sq1B	PUM3
FABP5.1	2.08299e-16	-1.02966	1	0.997	3.87145e-12	Sq1B	FABP5
NAA38.1	2.09934e-16	0.252133	0.978	0.955	3.90183e-12	Sq1B	NAA38
APEX1	2.24358e-16	0.290262	0.863	0.755	4.16992e-12	Sq1B	APEX1
DNMT1.1	2.24566e-16	0.274326	0.751	0.576	4.17379e-12	Sq1B	DNMT1
MRPL4	2.3271e-16	0.305486	0.786	0.652	4.32515e-12	Sq1B	MRPL4
[truncated: 9,320 more rows]
