# Supplementary material for: Single-cell atlas of cervical organoids uncovers epithelial immune heterogeneity and intercellular cross-talk during Chlamydia infection
Source: Sci Adv. 2025 Oct 3;11(40):eady1640. doi: 10.1126/sciadv.ady1640 (PMC12494012; doi:10.1126/sciadv.ady1640)
Supplement: Supplementary file 2 — Tables S1 to S11 [file sciadv.ady1640_tables_s1_to_s11.zip › Table S6.xlsx]

## Sheet: Fig_S6g
Differentially regulated genes across columnar epithelial subclusters identified upon Chlamydia infection in endocervix , related to figure S6I.
	p_val	avg_log2FC	pct.1	pct.2	p_val_adj	cluster	gene
LGR5	3.86856e-213	1.72355	0.757	0.089	7.27598e-209	Co1A	LGR5
FSTL4	6.39933e-141	1.09356	0.608	0.09	1.20359e-136	Co1A	FSTL4
UGT2B7	8.84824e-131	1.15694	0.839	0.199	1.66418e-126	Co1A	UGT2B7
VTCN1	4.53456e-127	1.43632	0.778	0.22	8.52861e-123	Co1A	VTCN1
PTGS2	1.74034e-118	2.12993	0.96	0.535	3.27323e-114	Co1A	PTGS2
ITM2C	3.20672e-115	1.46901	0.96	0.737	6.03121e-111	Co1A	ITM2C
CFTR	2.92642e-107	1.56164	0.944	0.664	5.50401e-103	Co1A	CFTR
STXBP6	4.99377e-105	1.31696	0.921	0.55	9.39227e-101	Co1A	STXBP6
CITED4	8.1395e-102	1.30768	0.968	0.672	1.53088e-97	Co1A	CITED4
HLA-DRB5	3.23155e-101	0.904137	0.672	0.168	6.0779e-97	Co1A	HLA-DRB5
SLC39A8	1.4421e-100	1.38629	0.96	0.625	2.7123e-96	Co1A	SLC39A8
THSD7A	2.00889e-98	0.97509	0.556	0.115	3.77833e-94	Co1A	THSD7A
APCDD1L	2.16365e-97	0.553479	0.302	0.016	4.06939e-93	Co1A	APCDD1L
APCDD1L-DT	1.66007e-96	0.737206	0.341	0.028	3.12227e-92	Co1A	APCDD1L-DT
DSTN	7.11425e-93	-0.885564	0.968	0.998	1.33805e-88	Co1A	DSTN
VAX2	1.07575e-91	0.634909	0.31	0.022	2.02328e-87	Co1A	VAX2
PENK	1.4398e-91	1.94711	0.516	0.106	2.70798e-87	Co1A	PENK
ALCAM	2.17889e-91	1.11539	1	0.953	4.09805e-87	Co1A	ALCAM
CDH2	6.93209e-88	1.1179	0.947	0.632	1.30379e-83	Co1A	CDH2
MAP2K6	4.61154e-86	1.15877	0.921	0.543	8.67338e-82	Co1A	MAP2K6
NEDD9	2.73405e-85	1.28379	0.926	0.619	5.1422e-81	Co1A	NEDD9
SERPINA5	3.14625e-82	1.39955	0.646	0.204	5.91746e-78	Co1A	SERPINA5
BCAT1	7.38583e-80	1.58612	0.926	0.701	1.38913e-75	Co1A	BCAT1
TRHDE	1.30115e-77	0.993649	0.704	0.272	2.44721e-73	Co1A	TRHDE
CTHRC1	2.99271e-77	0.855612	0.442	0.088	5.62868e-73	Co1A	CTHRC1
PECAM1	3.55024e-75	1.14545	0.558	0.158	6.67728e-71	Co1A	PECAM1
TMEM101	4.01889e-74	1.08201	0.955	0.611	7.55873e-70	Co1A	TMEM101
ARSJ	5.2516e-74	0.683373	0.59	0.173	9.8772e-70	Co1A	ARSJ
SLC26A2	1.09463e-73	1.11204	0.963	0.619	2.05878e-69	Co1A	SLC26A2
EPB41L2	4.26196e-73	0.916334	0.788	0.378	8.01589e-69	Co1A	EPB41L2
IL1R1	1.18653e-71	0.941586	0.976	0.863	2.23162e-67	Co1A	IL1R1
KLK10	6.49543e-70	-2.00365	0.357	0.778	1.22166e-65	Co1A	KLK10
PLA2G4A	8.27808e-69	0.977575	0.873	0.528	1.55694e-64	Co1A	PLA2G4A
LINC01541	8.35822e-69	0.949575	0.786	0.349	1.57201e-64	Co1A	LINC01541
RNASE1	1.06582e-68	1.54633	0.815	0.468	2.0046e-64	Co1A	RNASE1
EMID1	2.9338e-66	0.496481	0.278	0.031	5.51788e-62	Co1A	EMID1
UACA	4.40413e-65	1.11449	0.987	0.885	8.28329e-61	Co1A	UACA
KRT7	1.31223e-64	-1.3015	0.701	0.928	2.46804e-60	Co1A	KRT7
GAS5	6.09577e-64	0.665832	1	0.974	1.14649e-59	Co1A	GAS5
PRR15	9.12254e-64	0.974435	0.709	0.336	1.71577e-59	Co1A	PRR15
FREM2	1.13375e-63	0.470429	0.36	0.064	2.13235e-59	Co1A	FREM2
TNFRSF18	3.05969e-63	0.899955	0.812	0.411	5.75467e-59	Co1A	TNFRSF18
CYB5A	5.5791e-63	0.726286	0.987	0.932	1.04932e-58	Co1A	CYB5A
KLK11	6.40539e-63	-1.11915	0.405	0.788	1.20473e-58	Co1A	KLK11
GATA2	6.01889e-62	0.48933	0.262	0.03	1.13203e-57	Co1A	GATA2
HLA-DQB1	3.66397e-61	-1.53934	0.476	0.784	6.8912e-57	Co1A	HLA-DQB1
IQGAP2	3.56838e-60	0.652742	0.566	0.185	6.71141e-56	Co1A	IQGAP2
SORL1	1.2837e-59	0.924321	0.976	0.797	2.41438e-55	Co1A	SORL1
RUNX3	2.88997e-59	0.824177	0.854	0.491	5.43546e-55	Co1A	RUNX3
SLC34A2	9.21651e-59	0.937559	0.987	0.892	1.73344e-54	Co1A	SLC34A2
LDHB	4.38771e-58	0.666729	1	0.991	8.25241e-54	Co1A	LDHB
FAM171B	1.07217e-57	0.424443	0.241	0.026	2.01653e-53	Co1A	FAM171B
ZNF423	5.1611e-57	0.406886	0.235	0.025	9.70699e-53	Co1A	ZNF423
SPON1	7.37822e-57	0.854039	0.966	0.782	1.3877e-52	Co1A	SPON1
CYB5R1	5.33768e-56	1.12161	0.738	0.408	1.00391e-51	Co1A	CYB5R1
CLEC4F	3.58987e-55	0.300946	0.172	0.009	6.75183e-51	Co1A	CLEC4F
DMRT1	7.91435e-55	0.261123	0.164	0.007	1.48853e-50	Co1A	DMRT1
SBSPON	1.38375e-54	0.833827	0.72	0.364	2.60255e-50	Co1A	SBSPON
RNF150	2.51329e-54	0.797686	0.664	0.306	4.72701e-50	Co1A	RNF150
RCN2	5.84168e-54	0.626327	0.984	0.889	1.0987e-49	Co1A	RCN2
PRXL2A	1.46065e-53	0.673563	1	0.971	2.74718e-49	Co1A	PRXL2A
RHOBTB3	3.78375e-53	0.870353	0.643	0.27	7.11648e-49	Co1A	RHOBTB3
LZTS1	1.83745e-52	0.318343	0.151	0.006	3.45587e-48	Co1A	LZTS1
PODXL	3.12378e-52	1.13715	0.844	0.599	5.87521e-48	Co1A	PODXL
HMGCR	1.52939e-51	0.973853	0.979	0.923	2.87647e-47	Co1A	HMGCR
CHGA	1.53694e-51	1.19854	0.463	0.144	2.89068e-47	Co1A	CHGA
ENTPD1	4.23961e-51	0.528699	0.41	0.111	7.97385e-47	Co1A	ENTPD1
DCDC2	3.73918e-50	0.925168	0.929	0.763	7.03265e-46	Co1A	DCDC2
ANXA6	7.12818e-50	0.433751	0.278	0.047	1.34067e-45	Co1A	ANXA6
CP	7.37204e-49	0.868433	0.995	0.899	1.38653e-44	Co1A	CP
ITPR2	9.86849e-49	0.791387	0.817	0.515	1.85606e-44	Co1A	ITPR2
CYP1A1	1.73596e-48	1.09744	0.476	0.16	3.265e-44	Co1A	CYP1A1
ADCYAP1R1	4.06668e-48	0.586982	0.434	0.124	7.64861e-44	Co1A	ADCYAP1R1
SLC16A6	8.46604e-48	1.2005	0.558	0.233	1.59229e-43	Co1A	SLC16A6
NKX6-2	1.65006e-47	0.725394	0.328	0.072	3.10343e-43	Co1A	NKX6-2
ACSL4	8.74371e-47	0.991605	0.831	0.559	1.64452e-42	Co1A	ACSL4
ADD2	9.12051e-47	0.329427	0.22	0.029	1.71539e-42	Co1A	ADD2
RNF180	1.21289e-46	0.480761	0.439	0.134	2.28121e-42	Co1A	RNF180
MACROD2	1.73572e-46	-1.05723	0.267	0.645	3.26454e-42	Co1A	MACROD2
FAM181B	3.03878e-46	0.520581	0.444	0.139	5.71534e-42	Co1A	FAM181B
BHLHE41	6.11922e-46	0.66984	0.796	0.434	1.1509e-41	Co1A	BHLHE41
ADRA2C	1.42867e-45	0.261676	0.161	0.012	2.68704e-41	Co1A	ADRA2C
CMTM6	3.21742e-45	0.542931	1	0.998	6.05133e-41	Co1A	CMTM6
IFITM3	5.09298e-45	-1.53701	0.96	0.974	9.57888e-41	Co1A	IFITM3
TSPO	7.80851e-45	-0.661959	0.952	0.985	1.46863e-40	Co1A	TSPO
CLU	3.01028e-44	0.836555	1	0.919	5.66173e-40	Co1A	CLU
TSPAN12	9.69938e-44	0.865997	0.812	0.565	1.82426e-39	Co1A	TSPAN12
TXNRD1	1.84292e-43	-1.17321	0.513	0.789	3.46617e-39	Co1A	TXNRD1
MBP	2.82588e-43	0.641722	0.966	0.852	5.31492e-39	Co1A	MBP
CFI	3.23196e-43	0.781227	0.767	0.475	6.07868e-39	Co1A	CFI
SOX17	3.80993e-43	0.737894	0.915	0.738	7.16571e-39	Co1A	SOX17
TGM2	9.13867e-43	-1.38916	0.249	0.601	1.7188e-38	Co1A	TGM2
RARRES1	1.67468e-42	2.1534	0.648	0.361	3.14974e-38	Co1A	RARRES1
PKM	2.78421e-42	0.552933	1	1	5.23653e-38	Co1A	PKM
KMT2C	1.21664e-41	0.704951	0.929	0.784	2.28825e-37	Co1A	KMT2C
AMT	2.69697e-41	0.366892	0.317	0.077	5.07246e-37	Co1A	AMT
SUSD4	6.38159e-41	0.313795	0.204	0.029	1.20025e-36	Co1A	SUSD4
PIK3R1	6.44805e-41	0.664064	0.897	0.683	1.21275e-36	Co1A	PIK3R1
PLAAT4	8.48362e-41	-0.979452	0.323	0.654	1.5956e-36	Co1A	PLAAT4
DAPL1	1.16485e-40	0.763438	0.399	0.13	2.19085e-36	Co1A	DAPL1
RFLNB	1.6495e-40	0.460334	0.339	0.092	3.10238e-36	Co1A	RFLNB
COL18A1	1.94829e-40	0.756406	0.971	0.798	3.66433e-36	Co1A	COL18A1
PPM1H	2.05494e-40	0.718024	0.627	0.323	3.86492e-36	Co1A	PPM1H
ANO1	3.13188e-40	0.368498	0.206	0.031	5.89044e-36	Co1A	ANO1
LAMA3	5.86381e-40	-0.870749	0.222	0.577	1.10286e-35	Co1A	LAMA3
PLSCR1	1.23334e-39	-0.874565	0.437	0.718	2.31967e-35	Co1A	PLSCR1
ATP1B1	4.48205e-39	-0.835963	0.892	0.969	8.42984e-35	Co1A	ATP1B1
ISG15	7.87449e-39	-2.70396	0.368	0.635	1.48103e-34	Co1A	ISG15
SNHG5	1.00186e-38	-0.584103	0.971	0.981	1.88429e-34	Co1A	SNHG5
PRAME	8.88076e-38	-0.706719	0.042	0.383	1.67029e-33	Co1A	PRAME
PHF8	9.43588e-38	0.625408	0.603	0.306	1.7747e-33	Co1A	PHF8
LINC00882	1.23321e-37	0.490925	0.315	0.085	2.31941e-33	Co1A	LINC00882
HIPK2	1.65451e-37	0.701087	0.847	0.637	3.11181e-33	Co1A	HIPK2
SIPA1L2	2.87706e-37	0.565818	0.577	0.276	5.41117e-33	Co1A	SIPA1L2
S100A10	3.6624e-37	-0.821421	0.976	0.998	6.88824e-33	Co1A	S100A10
MTRNR2L1	1.33005e-36	-0.614079	0.061	0.402	2.50155e-32	Co1A	MTRNR2L1
CPXM1	1.46313e-36	0.444179	0.22	0.041	2.75185e-32	Co1A	CPXM1
ATP6V1C2	2.04412e-36	0.457942	0.315	0.089	3.84457e-32	Co1A	ATP6V1C2
ISG20	3.20373e-36	-0.967196	0.299	0.619	6.02558e-32	Co1A	ISG20
TRHDE-AS1	7.46426e-36	0.53964	0.519	0.219	1.40388e-31	Co1A	TRHDE-AS1
NPR3	1.2951e-35	0.295041	0.233	0.046	2.43582e-31	Co1A	NPR3
KRT19	1.45478e-35	-0.68825	1	0.999	2.73615e-31	Co1A	KRT19
IL1R2	3.08073e-35	0.715354	0.392	0.135	5.79423e-31	Co1A	IL1R2
PFKP	6.12089e-35	-0.613835	0.262	0.595	1.15122e-30	Co1A	PFKP
ANKRD34B	9.81476e-35	0.413302	0.36	0.115	1.84596e-30	Co1A	ANKRD34B
EPHX1	1.12684e-34	0.596219	0.833	0.602	2.11935e-30	Co1A	EPHX1
ALDH1A1	1.16827e-34	0.717505	0.971	0.849	2.19727e-30	Co1A	ALDH1A1
HOXB3	1.51425e-34	0.583038	0.894	0.686	2.848e-30	Co1A	HOXB3
GCNT3	2.61926e-34	-0.70905	0.135	0.464	4.9263e-30	Co1A	GCNT3
SNRPB2	3.65089e-34	-0.648237	0.542	0.769	6.8666e-30	Co1A	SNRPB2
MT-ND5	4.0329e-34	0.391187	0.997	0.999	7.58509e-30	Co1A	MT-ND5
LMO4	6.02442e-34	0.63447	0.96	0.828	1.13307e-29	Co1A	LMO4
TNFRSF11A	8.32546e-34	0.337195	0.272	0.069	1.56585e-29	Co1A	TNFRSF11A
HLA-DQA2	8.43169e-34	0.328422	0.217	0.042	1.58583e-29	Co1A	HLA-DQA2
CAMK2D	1.6706e-33	0.498833	0.624	0.318	3.14206e-29	Co1A	CAMK2D
FAM171A1	1.80879e-33	0.363674	0.349	0.111	3.40197e-29	Co1A	FAM171A1
CLIC1	2.4707e-33	-0.555573	0.931	0.98	4.64689e-29	Co1A	CLIC1
EYA2	5.03683e-33	0.564039	0.746	0.447	9.47327e-29	Co1A	EYA2
PTPN4	5.13644e-33	0.569854	0.683	0.402	9.66062e-29	Co1A	PTPN4
MARCKSL1	6.06116e-33	0.683387	0.865	0.673	1.13998e-28	Co1A	MARCKSL1
MT1F	7.72084e-33	0.673747	0.585	0.31	1.45214e-28	Co1A	MT1F
PTMA	8.50966e-33	-0.479546	1	1	1.6005e-28	Co1A	PTMA
MX1	9.5723e-33	-1.44859	0.135	0.441	1.80036e-28	Co1A	MX1
CIRBP	1.23467e-32	0.500312	0.944	0.864	2.32216e-28	Co1A	CIRBP
PDZK1IP1	1.47544e-32	-1.14543	0.458	0.686	2.77501e-28	Co1A	PDZK1IP1
CDH6	1.66451e-32	0.577381	0.423	0.166	3.13061e-28	Co1A	CDH6
IFI44L	1.70577e-32	-1.17807	0.071	0.372	3.2082e-28	Co1A	IFI44L
PHKB	1.81926e-32	0.542185	0.802	0.572	3.42167e-28	Co1A	PHKB
MECOM	2.1124e-32	0.537222	0.95	0.817	3.973e-28	Co1A	MECOM
NDRG2	3.00199e-32	0.449425	0.463	0.19	5.64614e-28	Co1A	NDRG2
HLA-DQA1	4.20084e-32	-1.23006	0.222	0.508	7.90093e-28	Co1A	HLA-DQA1
LDOC1	5.63829e-32	0.33894	0.325	0.1	1.06045e-27	Co1A	LDOC1
IL18R1	7.72519e-32	0.3414	0.254	0.063	1.45295e-27	Co1A	IL18R1
STX18	8.85796e-32	0.684542	0.886	0.735	1.666e-27	Co1A	STX18
LIMS1	1.01836e-31	0.639585	0.944	0.827	1.91534e-27	Co1A	LIMS1
CLDN1	1.04451e-31	-1.05789	0.291	0.584	1.96452e-27	Co1A	CLDN1
HOXB8	1.54312e-31	0.559448	0.844	0.62	2.9023e-27	Co1A	HOXB8
FAM107B	1.73031e-31	-0.604137	0.841	0.943	3.25437e-27	Co1A	FAM107B
GLDC	3.27156e-31	0.326987	0.328	0.103	6.15315e-27	Co1A	GLDC
SESN3	3.33896e-31	0.535486	0.532	0.254	6.27992e-27	Co1A	SESN3
DOC2B	3.35036e-31	0.619287	0.664	0.369	6.30135e-27	Co1A	DOC2B
LPGAT1	3.93547e-31	0.590663	0.817	0.626	7.40183e-27	Co1A	LPGAT1
MCCC2	4.13499e-31	0.543233	0.78	0.544	7.77709e-27	Co1A	MCCC2
CXCL5	7.73979e-31	-2.0249	0.556	0.755	1.4557e-26	Co1A	CXCL5
NECTIN3	8.46087e-31	0.591171	0.664	0.405	1.59132e-26	Co1A	NECTIN3
TMEM158	1.06602e-30	0.364473	0.233	0.055	2.00497e-26	Co1A	TMEM158
USP46	1.50594e-30	0.477261	0.675	0.395	2.83238e-26	Co1A	USP46
EMX2OS	1.78852e-30	0.476113	0.63	0.334	3.36385e-26	Co1A	EMX2OS
ENTPD3	2.71876e-30	0.479361	0.558	0.28	5.11345e-26	Co1A	ENTPD3
BX890604.2	3.30253e-30	-0.637222	0.217	0.516	6.21139e-26	Co1A	BX890604.2
ANXA1	4.32661e-30	-0.730073	0.923	0.978	8.13748e-26	Co1A	ANXA1
GAPDH	5.74938e-30	-0.321557	1	1	1.08134e-25	Co1A	GAPDH
TNNC1	7.55253e-30	0.410454	0.294	0.087	1.42048e-25	Co1A	TNNC1
SMIM26	8.97845e-30	-0.542795	0.569	0.814	1.68867e-25	Co1A	SMIM26
SNHG8	9.01193e-30	0.465704	0.942	0.854	1.69496e-25	Co1A	SNHG8
IFI6	9.30848e-30	-1.77797	0.463	0.659	1.75074e-25	Co1A	IFI6
LAMB3	1.27636e-29	-0.75533	0.598	0.816	2.40058e-25	Co1A	LAMB3
MAL2	1.51476e-29	-0.765855	0.786	0.916	2.84896e-25	Co1A	MAL2
EEF2	1.53055e-29	0.347632	1	0.999	2.87865e-25	Co1A	EEF2
IFI27	2.92409e-29	-1.74335	0.876	0.887	5.49964e-25	Co1A	IFI27
WFDC2	3.08441e-29	0.700729	0.997	0.984	5.80116e-25	Co1A	WFDC2
TMSB4X	3.26587e-29	-0.44617	1	1	6.14244e-25	Co1A	TMSB4X
GREB1	3.47784e-29	0.407739	0.389	0.146	6.54113e-25	Co1A	GREB1
MALL	3.84564e-29	-0.838208	0.151	0.444	7.23287e-25	Co1A	MALL
MZT2A	4.80367e-29	-0.589502	0.317	0.601	9.03474e-25	Co1A	MZT2A
FAM155A	9.74147e-29	0.352421	0.275	0.079	1.83217e-24	Co1A	FAM155A
RRBP1	1.02469e-28	-0.5785	0.738	0.881	1.92724e-24	Co1A	RRBP1
IFITM2	1.32699e-28	-0.91607	0.225	0.508	2.49581e-24	Co1A	IFITM2
SSTR2	2.42362e-28	0.488163	0.389	0.155	4.55835e-24	Co1A	SSTR2
PRIM2	2.47629e-28	0.408431	0.392	0.157	4.6574e-24	Co1A	PRIM2
XRN2	4.09106e-28	-0.531624	0.646	0.831	7.69446e-24	Co1A	XRN2
NBL1	5.04794e-28	-0.540274	0.148	0.442	9.49416e-24	Co1A	NBL1
HSP90B1	5.47245e-28	-0.640068	1	0.998	1.02926e-23	Co1A	HSP90B1
ADGRL2	1.03682e-27	0.400334	0.418	0.178	1.95005e-23	Co1A	ADGRL2
KRT18	1.20373e-27	-0.86617	0.974	0.992	2.26398e-23	Co1A	KRT18
SPATS2L	1.28847e-27	-0.628392	0.278	0.564	2.42335e-23	Co1A	SPATS2L
LAMP1	1.8726e-27	0.480939	0.95	0.851	3.522e-23	Co1A	LAMP1
PDZRN3	1.91622e-27	0.388104	0.354	0.134	3.60403e-23	Co1A	PDZRN3
CCDC6	2.03473e-27	0.543251	0.881	0.712	3.82692e-23	Co1A	CCDC6
MGAT3	2.11241e-27	0.469113	0.593	0.326	3.97302e-23	Co1A	MGAT3
KCNG1	2.14664e-27	0.30041	0.272	0.082	4.0374e-23	Co1A	KCNG1
SOX5	2.16762e-27	0.457164	0.455	0.211	4.07685e-23	Co1A	SOX5
SERPINB1	2.43974e-27	-0.551234	0.852	0.951	4.58866e-23	Co1A	SERPINB1
LEF1-AS1	2.50387e-27	0.30756	0.246	0.068	4.70927e-23	Co1A	LEF1-AS1
MZT2B	2.67097e-27	-0.57078	0.664	0.819	5.02356e-23	Co1A	MZT2B
MAGED1	2.76589e-27	0.530077	0.836	0.619	5.20209e-23	Co1A	MAGED1
TCF7L1	2.77284e-27	0.477464	0.46	0.211	5.21515e-23	Co1A	TCF7L1
NUDT16	2.81068e-27	0.547965	0.63	0.375	5.28632e-23	Co1A	NUDT16
PROM1	3.09486e-27	0.542486	0.981	0.888	5.82082e-23	Co1A	PROM1
BEX4	5.82372e-27	0.44371	0.529	0.265	1.09532e-22	Co1A	BEX4
C12orf75	5.85032e-27	0.756732	0.989	0.971	1.10033e-22	Co1A	C12orf75
OAS2	6.31468e-27	-0.722253	0.026	0.286	1.18766e-22	Co1A	OAS2
ARHGAP35	6.41564e-27	0.477709	0.693	0.448	1.20665e-22	Co1A	ARHGAP35
IFIT1	8.94671e-27	-0.837266	0.032	0.292	1.6827e-22	Co1A	IFIT1
IRS1	1.06404e-26	0.498008	0.574	0.315	2.00125e-22	Co1A	IRS1
DNAJC15	1.18333e-26	-0.546003	0.839	0.916	2.22561e-22	Co1A	DNAJC15
BACE1	1.34702e-26	0.500209	0.643	0.392	2.53347e-22	Co1A	BACE1
LAPTM4B	1.4212e-26	0.506893	0.989	0.931	2.673e-22	Co1A	LAPTM4B
ATP6AP1	2.03788e-26	0.500916	0.889	0.752	3.83284e-22	Co1A	ATP6AP1
ALDH6A1	2.952e-26	0.467432	0.558	0.3	5.55212e-22	Co1A	ALDH6A1
PTPRG	5.11629e-26	0.491695	0.598	0.344	9.62273e-22	Co1A	PTPRG
ADD3	5.78551e-26	0.567114	0.868	0.708	1.08814e-21	Co1A	ADD3
MFHAS1	6.74669e-26	0.552199	0.931	0.862	1.26892e-21	Co1A	MFHAS1
PSMB9	9.1821e-26	-0.590339	0.159	0.433	1.72697e-21	Co1A	PSMB9
MT1G	9.84135e-26	0.493395	0.325	0.118	1.85096e-21	Co1A	MT1G
LGR4	1.40891e-25	0.682635	0.751	0.595	2.64987e-21	Co1A	LGR4
HLA-F	1.68967e-25	-0.528345	0.061	0.321	3.17793e-21	Co1A	HLA-F
GPRC5A	2.49323e-25	-0.842369	0.198	0.464	4.68926e-21	Co1A	GPRC5A
IL33	3.12838e-25	0.400767	0.228	0.065	5.88385e-21	Co1A	IL33
ZNF770	5.53692e-25	0.458667	0.828	0.617	1.04138e-20	Co1A	ZNF770
SERPINA1	5.93557e-25	-0.696211	0.688	0.85	1.11636e-20	Co1A	SERPINA1
RHOF	6.94834e-25	-0.667739	0.259	0.516	1.30684e-20	Co1A	RHOF
BST2	6.98664e-25	-1.14931	0.087	0.342	1.31405e-20	Co1A	BST2
EMC10	7.11832e-25	0.453458	0.91	0.811	1.33881e-20	Co1A	EMC10
PPP3CA	8.70041e-25	0.455211	0.81	0.578	1.63637e-20	Co1A	PPP3CA
MUC4	9.84889e-25	-0.798992	0.503	0.708	1.85238e-20	Co1A	MUC4
AC108752.1	9.85497e-25	0.292086	0.23	0.063	1.85352e-20	Co1A	AC108752.1
OAS3	1.02916e-24	-0.632776	0.066	0.317	1.93564e-20	Co1A	OAS3
AC016747.1	1.23862e-24	-0.417576	0.016	0.252	2.3296e-20	Co1A	AC016747.1
ADGRF1	1.85005e-24	-0.569138	0.021	0.259	3.47958e-20	Co1A	ADGRF1
IFITM1	3.05901e-24	-0.552129	0.037	0.28	5.75338e-20	Co1A	IFITM1
CD70	3.57033e-24	-0.533516	0.061	0.311	6.71508e-20	Co1A	CD70
CEP85L	4.32436e-24	0.288749	0.333	0.126	8.13325e-20	Co1A	CEP85L
ITGB4	5.32047e-24	-0.513739	0.452	0.702	1.00067e-19	Co1A	ITGB4
XAF1	6.63468e-24	-0.684443	0.09	0.341	1.24785e-19	Co1A	XAF1
MT-ND4	7.91206e-24	0.289671	1	0.999	1.4881e-19	Co1A	MT-ND4
ANK3	1.07833e-23	0.457418	0.577	0.328	2.02812e-19	Co1A	ANK3
PDP1	1.19232e-23	0.43008	0.638	0.384	2.24252e-19	Co1A	PDP1
HOMER2	1.23827e-23	0.480334	0.746	0.508	2.32893e-19	Co1A	HOMER2
FTH1	1.51162e-23	-0.387295	1	1	2.84306e-19	Co1A	FTH1
ITM2B	1.57308e-23	0.37564	1	0.999	2.95864e-19	Co1A	ITM2B
PSAP	1.75143e-23	0.377075	0.979	0.939	3.2941e-19	Co1A	PSAP
EEF1A2	2.53667e-23	-0.564415	0.053	0.296	4.77096e-19	Co1A	EEF1A2
CLTC	3.03151e-23	0.407043	0.984	0.945	5.70167e-19	Co1A	CLTC
CALM1	3.98235e-23	-0.669227	1	1	7.49e-19	Co1A	CALM1
TMEM106B	4.37393e-23	0.438624	0.873	0.743	8.22648e-19	Co1A	TMEM106B
HS6ST1	4.76468e-23	0.483942	0.921	0.763	8.96141e-19	Co1A	HS6ST1
TCTN3	4.84493e-23	0.436111	0.656	0.422	9.11234e-19	Co1A	TCTN3
PPP2R1A	5.34931e-23	0.402658	0.926	0.83	1.0061e-18	Co1A	PPP2R1A
MT1X	5.72742e-23	0.310448	0.638	0.367	1.07721e-18	Co1A	MT1X
DHRS3	5.74919e-23	0.67977	0.86	0.774	1.08131e-18	Co1A	DHRS3
ANXA2	7.87278e-23	-0.497628	1	0.999	1.48071e-18	Co1A	ANXA2
LINC01320	8.13015e-23	0.504464	0.984	0.902	1.52912e-18	Co1A	LINC01320
ALPP	1.20374e-22	1.22043	0.463	0.253	2.264e-18	Co1A	ALPP
S100A14	1.25776e-22	-0.653806	0.725	0.851	2.36559e-18	Co1A	S100A14
REPS2	1.28857e-22	0.556092	0.434	0.217	2.42354e-18	Co1A	REPS2
OTUD7B	1.31228e-22	0.39181	0.466	0.234	2.46813e-18	Co1A	OTUD7B
PRNP	1.63679e-22	0.53749	0.717	0.515	3.07847e-18	Co1A	PRNP
LCN12	1.77129e-22	0.436328	0.378	0.168	3.33143e-18	Co1A	LCN12
CCL20	1.80127e-22	-2.69904	0.204	0.432	3.38784e-18	Co1A	CCL20
SYNGR1	1.98052e-22	0.296588	0.458	0.212	3.72496e-18	Co1A	SYNGR1
FAT2	2.02743e-22	0.320399	0.27	0.094	3.81319e-18	Co1A	FAT2
LINC02762	2.84389e-22	0.333726	0.299	0.112	5.3488e-18	Co1A	LINC02762
SLC16A3	2.95698e-22	-0.498143	0.265	0.527	5.56149e-18	Co1A	SLC16A3
IFI16	3.87118e-22	-0.698416	0.307	0.531	7.28092e-18	Co1A	IFI16
CDKN1A	4.37898e-22	-0.901982	0.381	0.602	8.23599e-18	Co1A	CDKN1A
TMEM38A	5.50095e-22	0.330074	0.283	0.106	1.03462e-17	Co1A	TMEM38A
TFAP2A	5.58224e-22	0.332937	0.389	0.173	1.04991e-17	Co1A	TFAP2A
PPFIBP1	5.90878e-22	0.519582	0.802	0.645	1.11132e-17	Co1A	PPFIBP1
ST6GALNAC1	6.86257e-22	0.521519	0.899	0.81	1.29071e-17	Co1A	ST6GALNAC1
GLIS3	8.10093e-22	0.53579	0.738	0.547	1.52362e-17	Co1A	GLIS3
C2orf74	8.67846e-22	-0.339009	0.019	0.234	1.63225e-17	Co1A	C2orf74
IFIT3	9.77831e-22	-0.854945	0.058	0.286	1.8391e-17	Co1A	IFIT3
PCAT19	1.00825e-21	-0.595053	0.016	0.23	1.89631e-17	Co1A	PCAT19
TMEM108	1.12007e-21	0.329473	0.328	0.136	2.10663e-17	Co1A	TMEM108
EMX2	1.12991e-21	0.445715	0.735	0.516	2.12514e-17	Co1A	EMX2
IFI44	1.13034e-21	-0.610758	0.082	0.313	2.12595e-17	Co1A	IFI44
H2AFY	1.32686e-21	0.386398	0.981	0.957	2.49556e-17	Co1A	H2AFY
TMEM178A	1.78196e-21	0.260937	0.172	0.043	3.35152e-17	Co1A	TMEM178A
DLX5	1.81294e-21	0.431337	0.526	0.302	3.40978e-17	Co1A	DLX5
FBLN1	2.78818e-21	0.900965	0.749	0.584	5.244e-17	Co1A	FBLN1
LRIG1	3.27674e-21	0.449009	0.677	0.43	6.16289e-17	Co1A	LRIG1
CXCL1	3.31391e-21	-1.71821	0.399	0.605	6.2328e-17	Co1A	CXCL1
ERAP2	3.7789e-21	0.279308	0.317	0.126	7.10736e-17	Co1A	ERAP2
BCL2L15	6.76458e-21	-0.677739	0.45	0.643	1.27228e-16	Co1A	BCL2L15
FGFR1	6.93705e-21	0.360347	0.354	0.156	1.30472e-16	Co1A	FGFR1
TUBB	7.22454e-21	0.331951	0.995	0.952	1.35879e-16	Co1A	TUBB
FZD10	7.58472e-21	0.346568	0.392	0.182	1.42653e-16	Co1A	FZD10
ATP7B	8.48683e-21	0.324596	0.339	0.144	1.5962e-16	Co1A	ATP7B
ATP2C1	9.22794e-21	0.389432	0.696	0.464	1.73559e-16	Co1A	ATP2C1
ACSS2	1.08873e-20	0.482382	0.492	0.289	2.04768e-16	Co1A	ACSS2
STARD3NL	1.27355e-20	0.386838	0.82	0.656	2.39529e-16	Co1A	STARD3NL
TNS3	1.27872e-20	0.487224	0.717	0.519	2.40502e-16	Co1A	TNS3
PYY	1.53897e-20	0.290508	0.267	0.096	2.8945e-16	Co1A	PYY
EVL	1.78032e-20	0.314736	0.431	0.211	3.34842e-16	Co1A	EVL
KIAA0040	2.23501e-20	-0.428855	0.243	0.498	4.20361e-16	Co1A	KIAA0040
TYMP	2.4432e-20	-0.485127	0.143	0.378	4.59517e-16	Co1A	TYMP
ZNF618	2.80913e-20	0.476026	0.624	0.399	5.28342e-16	Co1A	ZNF618
SPINK5	3.02197e-20	0.575811	0.354	0.168	5.68373e-16	Co1A	SPINK5
BMP7	3.13019e-20	0.399766	0.495	0.272	5.88726e-16	Co1A	BMP7
WDR82	3.38135e-20	0.46694	0.802	0.669	6.35965e-16	Co1A	WDR82
ANXA5	3.40011e-20	0.3258	1	0.966	6.39492e-16	Co1A	ANXA5
GUCY1B1	3.59239e-20	0.352811	0.537	0.295	6.75657e-16	Co1A	GUCY1B1
LINC02582	3.81632e-20	0.492939	0.799	0.584	7.17774e-16	Co1A	LINC02582
RSAD2	4.19567e-20	-0.645529	0.019	0.22	7.89122e-16	Co1A	RSAD2
SPECC1	4.57745e-20	0.459778	0.817	0.649	8.60927e-16	Co1A	SPECC1
WNK2	5.83071e-20	0.253798	0.265	0.097	1.09664e-15	Co1A	WNK2
TSPAN13	8.22162e-20	0.400595	0.775	0.572	1.54632e-15	Co1A	TSPAN13
SEL1L3	8.26682e-20	0.445761	0.571	0.354	1.55482e-15	Co1A	SEL1L3
CERT1	8.70262e-20	0.414093	0.907	0.79	1.63679e-15	Co1A	CERT1
CFH	8.7364e-20	0.399576	0.455	0.233	1.64314e-15	Co1A	CFH
PSMB8	1.00372e-19	-0.515151	0.434	0.638	1.88779e-15	Co1A	PSMB8
CLDN7	1.08237e-19	-0.506132	0.868	0.943	2.03573e-15	Co1A	CLDN7
LDHA	1.08709e-19	-0.452659	0.958	0.974	2.0446e-15	Co1A	LDHA
PCBD1	1.09696e-19	-0.44475	0.783	0.884	2.06316e-15	Co1A	PCBD1
FNDC3B	1.18821e-19	0.463256	0.944	0.856	2.23479e-15	Co1A	FNDC3B
GDF11	1.23649e-19	0.367831	0.394	0.193	2.3256e-15	Co1A	GDF11
SEMA3C	1.31555e-19	0.582097	0.638	0.452	2.47428e-15	Co1A	SEMA3C
APPL2	1.52016e-19	0.424913	0.529	0.313	2.85912e-15	Co1A	APPL2
ITIH5	1.61738e-19	-0.751647	0.339	0.555	3.04196e-15	Co1A	ITIH5
UGDH	1.98718e-19	0.409383	0.698	0.481	3.73748e-15	Co1A	UGDH
CX3CL1	2.32329e-19	0.350618	0.458	0.245	4.36964e-15	Co1A	CX3CL1
PLIN2	2.76596e-19	0.368308	0.384	0.186	5.20221e-15	Co1A	PLIN2
PRCP	3.40747e-19	0.369544	0.683	0.464	6.40877e-15	Co1A	PRCP
SLC7A11	3.6644e-19	-0.504634	0.077	0.293	6.89199e-15	Co1A	SLC7A11
KRT8	3.74174e-19	-0.564656	0.995	0.992	7.03746e-15	Co1A	KRT8
PLPP3	3.88146e-19	0.470847	0.669	0.442	7.30024e-15	Co1A	PLPP3
GRAMD2B	4.14067e-19	0.506234	0.794	0.633	7.78777e-15	Co1A	GRAMD2B
MYLK	4.57121e-19	0.565085	0.579	0.359	8.59754e-15	Co1A	MYLK
PLA2G12A	4.94849e-19	0.415747	0.788	0.59	9.30713e-15	Co1A	PLA2G12A
ATP6V1B2	5.4303e-19	0.404464	0.669	0.458	1.02133e-14	Co1A	ATP6V1B2
EHF	5.62205e-19	0.426895	0.952	0.889	1.05739e-14	Co1A	EHF
HSP90AB1	5.77021e-19	-0.397027	1	1	1.08526e-14	Co1A	HSP90AB1
H3F3B	5.87074e-19	-0.374861	1	0.999	1.10417e-14	Co1A	H3F3B
WIPI1	6.19715e-19	0.344643	0.508	0.286	1.16556e-14	Co1A	WIPI1
SLC25A35	7.08247e-19	0.391163	0.405	0.203	1.33207e-14	Co1A	SLC25A35
MLEC	1.31455e-18	0.343327	0.974	0.932	2.4724e-14	Co1A	MLEC
SERINC5	1.31571e-18	0.472684	0.91	0.807	2.4746e-14	Co1A	SERINC5
LRMDA	1.53455e-18	0.260269	0.278	0.109	2.88619e-14	Co1A	LRMDA
SMARCA2	1.78816e-18	0.411274	0.796	0.63	3.36317e-14	Co1A	SMARCA2
GSR	2.57283e-18	0.4309	0.791	0.654	4.83898e-14	Co1A	GSR
VPS13D	2.99504e-18	0.501235	0.614	0.425	5.63307e-14	Co1A	VPS13D
ITGA3	3.32257e-18	-0.548138	0.479	0.675	6.2491e-14	Co1A	ITGA3
RANBP2	3.86954e-18	0.426317	0.799	0.681	7.27783e-14	Co1A	RANBP2
DYNLT1	4.18893e-18	-0.397235	0.995	0.997	7.87855e-14	Co1A	DYNLT1
CDA	4.58001e-18	-0.519587	0.116	0.335	8.61409e-14	Co1A	CDA
CD40	4.71647e-18	-0.337592	0.021	0.206	8.87074e-14	Co1A	CD40
HERC6	5.00457e-18	-0.377177	0.077	0.283	9.4126e-14	Co1A	HERC6
VIM	5.18307e-18	0.490419	0.495	0.278	9.74832e-14	Co1A	VIM
NCALD	5.94358e-18	0.415144	0.545	0.331	1.11787e-13	Co1A	NCALD
AR	6.14506e-18	0.420867	0.378	0.19	1.15576e-13	Co1A	AR
PLAAT3	6.59511e-18	-0.456403	0.217	0.444	1.24041e-13	Co1A	PLAAT3
MUC1	7.00336e-18	0.408905	1	0.996	1.31719e-13	Co1A	MUC1
ZNF608	7.33527e-18	0.409883	0.566	0.356	1.37962e-13	Co1A	ZNF608
PHLDA2	7.50874e-18	-0.672753	0.331	0.539	1.41224e-13	Co1A	PHLDA2
CCNG2	7.5123e-18	0.372853	0.667	0.447	1.41291e-13	Co1A	CCNG2
SLC2A1	7.67768e-18	-0.568754	0.484	0.68	1.44402e-13	Co1A	SLC2A1
S100A16	8.39823e-18	-0.614101	0.815	0.875	1.57954e-13	Co1A	S100A16
ECI2	8.76314e-18	0.365491	0.579	0.375	1.64817e-13	Co1A	ECI2
GNAI1	8.78049e-18	-0.409399	0.238	0.465	1.65144e-13	Co1A	GNAI1
CDC25B	1.00408e-17	-0.489111	0.235	0.464	1.88846e-13	Co1A	CDC25B
CPD	1.05868e-17	0.397117	0.926	0.839	1.99117e-13	Co1A	CPD
HLA-DPA1	1.12881e-17	-0.747007	0.741	0.795	2.12307e-13	Co1A	HLA-DPA1
DUSP23	1.15842e-17	0.573362	0.585	0.406	2.17876e-13	Co1A	DUSP23
SFN	1.17034e-17	-0.636008	0.614	0.765	2.20117e-13	Co1A	SFN
RAB11FIP2	1.40488e-17	0.399232	0.574	0.373	2.64229e-13	Co1A	RAB11FIP2
SMIM30	1.49526e-17	0.364013	0.81	0.639	2.81228e-13	Co1A	SMIM30
CMTM7	1.49981e-17	0.422738	0.78	0.645	2.82084e-13	Co1A	CMTM7
EIF1	1.50253e-17	-0.374134	1	1	2.82596e-13	Co1A	EIF1
ODF3B	1.57567e-17	-0.720249	0.045	0.233	2.96351e-13	Co1A	ODF3B
SCNN1G	2.12732e-17	0.418707	0.386	0.198	4.00105e-13	Co1A	SCNN1G
IL10	2.2781e-17	0.603723	0.312	0.145	4.28465e-13	Co1A	IL10
USP18	2.43534e-17	-0.36107	0.032	0.217	4.58039e-13	Co1A	USP18
UCP2	2.50525e-17	0.321838	0.995	0.946	4.71188e-13	Co1A	UCP2
IRF7	3.26395e-17	-0.474176	0.127	0.334	6.13883e-13	Co1A	IRF7
ESRRG	3.40992e-17	0.4004	0.466	0.264	6.41338e-13	Co1A	ESRRG
CHMP5	3.88363e-17	-0.392815	0.757	0.882	7.30433e-13	Co1A	CHMP5
PITX1	3.94404e-17	0.262074	0.312	0.139	7.41794e-13	Co1A	PITX1
PARP14	3.99306e-17	-0.719776	0.841	0.873	7.51015e-13	Co1A	PARP14
C1orf116	4.10047e-17	-0.405391	0.135	0.349	7.71217e-13	Co1A	C1orf116
PDCD4	5.88984e-17	0.382231	0.624	0.414	1.10776e-12	Co1A	PDCD4
EMP2	7.10103e-17	-0.432055	0.513	0.696	1.33556e-12	Co1A	EMP2
RBBP7	7.79057e-17	0.373838	0.87	0.751	1.46525e-12	Co1A	RBBP7
C4orf19	7.86722e-17	-0.517432	0.376	0.58	1.47967e-12	Co1A	C4orf19
PGR	8.40534e-17	0.293224	0.188	0.061	1.58088e-12	Co1A	PGR
APOL1	9.1094e-17	-0.575942	0.394	0.588	1.7133e-12	Co1A	APOL1
SLC6A6	9.31244e-17	0.412065	0.913	0.797	1.75148e-12	Co1A	SLC6A6
ITFG1	1.06757e-16	0.387674	0.704	0.532	2.00788e-12	Co1A	ITFG1
TUBB2A	1.1102e-16	0.330705	0.413	0.214	2.08807e-12	Co1A	TUBB2A
ARNT2	1.12288e-16	0.266518	0.291	0.128	2.11192e-12	Co1A	ARNT2
HERC5	1.27927e-16	-0.548081	0.074	0.265	2.40605e-12	Co1A	HERC5
NORAD	1.30199e-16	0.352731	0.952	0.885	2.44879e-12	Co1A	NORAD
SMAD3	1.40749e-16	-0.502932	0.312	0.517	2.64721e-12	Co1A	SMAD3
AP1S2	1.49417e-16	0.444373	0.796	0.619	2.81024e-12	Co1A	AP1S2
GABPB1-AS1	1.53059e-16	0.421887	0.772	0.604	2.87874e-12	Co1A	GABPB1-AS1
RTN4	1.86983e-16	-0.344541	0.907	0.958	3.51677e-12	Co1A	RTN4
IL6ST	2.71052e-16	0.361279	0.892	0.747	5.09795e-12	Co1A	IL6ST
RND3	2.71921e-16	-0.936595	0.421	0.583	5.11429e-12	Co1A	RND3
PLCB1	2.76824e-16	0.315586	0.455	0.252	5.20651e-12	Co1A	PLCB1
EPSTI1	2.84698e-16	-0.669158	0.235	0.428	5.3546e-12	Co1A	EPSTI1
CD44	3.49549e-16	-0.553748	0.447	0.615	6.57432e-12	Co1A	CD44
PCYOX1	4.14984e-16	0.343838	0.876	0.716	7.80501e-12	Co1A	PCYOX1
ELOVL5	4.89202e-16	0.381323	0.791	0.626	9.20091e-12	Co1A	ELOVL5
LMNA	5.00934e-16	-0.444956	0.815	0.892	9.42156e-12	Co1A	LMNA
AGPS	5.52519e-16	0.362587	0.622	0.424	1.03918e-11	Co1A	AGPS
PLK2	5.59185e-16	-0.667127	0.481	0.65	1.05171e-11	Co1A	PLK2
TNFSF9	6.02737e-16	-0.388241	0.127	0.331	1.13363e-11	Co1A	TNFSF9
TCIM	6.16887e-16	-0.563893	0.146	0.349	1.16024e-11	Co1A	TCIM
FGF9	6.62714e-16	0.372648	0.521	0.32	1.24643e-11	Co1A	FGF9
FSTL1	6.6447e-16	0.388743	0.598	0.409	1.24974e-11	Co1A	FSTL1
JPT1	7.59347e-16	-0.435534	0.934	0.965	1.42818e-11	Co1A	JPT1
LMO7	8.6968e-16	-0.514298	0.336	0.524	1.63569e-11	Co1A	LMO7
PSME2	1.01258e-15	-0.437888	0.839	0.887	1.90445e-11	Co1A	PSME2
CKLF	1.07518e-15	-0.428158	0.378	0.582	2.02219e-11	Co1A	CKLF
HLA-DPB1	1.15503e-15	-0.673968	0.455	0.612	2.17238e-11	Co1A	HLA-DPB1
A4GALT	1.19458e-15	0.338187	0.582	0.38	2.24677e-11	Co1A	A4GALT
SNHG29	1.22205e-15	0.290431	0.995	0.98	2.29844e-11	Co1A	SNHG29
FBXL4	1.268e-15	0.363307	0.505	0.308	2.38486e-11	Co1A	FBXL4
TWSG1	1.38984e-15	0.37415	0.735	0.578	2.61402e-11	Co1A	TWSG1
CAPN2	1.55204e-15	-0.466307	0.54	0.697	2.91908e-11	Co1A	CAPN2
ZNF503	1.72924e-15	0.461631	0.836	0.694	3.25235e-11	Co1A	ZNF503
SP110	1.96296e-15	-0.370801	0.108	0.307	3.69193e-11	Co1A	SP110
SEPTIN2	2.34113e-15	0.305994	0.974	0.935	4.4032e-11	Co1A	SEPTIN2
COL25A1	2.77183e-15	0.294923	0.241	0.1	5.21326e-11	Co1A	COL25A1
SORD	2.82817e-15	0.380745	0.653	0.471	5.31923e-11	Co1A	SORD
AL161431.1	2.89752e-15	-0.534341	0.225	0.428	5.44966e-11	Co1A	AL161431.1
LYPD1	2.98696e-15	-0.431389	0.143	0.349	5.61787e-11	Co1A	LYPD1
PFN1	3.02977e-15	-0.33693	1	0.998	5.69839e-11	Co1A	PFN1
OAS1	3.1723e-15	-0.420648	0.048	0.219	5.96646e-11	Co1A	OAS1
GDF15	3.19928e-15	-0.836144	0.188	0.378	6.01721e-11	Co1A	GDF15
MYO6	3.32028e-15	0.324684	0.881	0.764	6.24479e-11	Co1A	MYO6
CMPK2	3.41431e-15	-0.386565	0.045	0.216	6.42164e-11	Co1A	CMPK2
DEPTOR	3.72917e-15	0.34358	0.725	0.516	7.01383e-11	Co1A	DEPTOR
DANCR	3.85111e-15	0.389147	0.894	0.784	7.24316e-11	Co1A	DANCR
NAA20	3.9738e-15	-0.354903	0.339	0.541	7.47393e-11	Co1A	NAA20
CELF2	4.04237e-15	-0.435993	0.336	0.541	7.6029e-11	Co1A	CELF2
ELK3	4.08672e-15	-0.410368	0.135	0.332	7.6863e-11	Co1A	ELK3
KLK13	4.13297e-15	-0.33972	0.026	0.189	7.77329e-11	Co1A	KLK13
MT1E	4.70046e-15	0.376979	0.476	0.285	8.84062e-11	Co1A	MT1E
AFAP1L2	4.86245e-15	-0.282856	0.079	0.267	9.1453e-11	Co1A	AFAP1L2
PAPSS1	6.43245e-15	0.345189	0.849	0.707	1.20981e-10	Co1A	PAPSS1
STMN1	6.75966e-15	-0.51357	0.69	0.814	1.27136e-10	Co1A	STMN1
PTPN3	8.29192e-15	0.356705	0.624	0.433	1.55954e-10	Co1A	PTPN3
PDXK	8.45928e-15	-0.427988	0.72	0.821	1.59102e-10	Co1A	PDXK
FAM91A1	8.60598e-15	0.360165	0.749	0.607	1.61861e-10	Co1A	FAM91A1
CRLS1	8.6761e-15	-0.344388	0.278	0.487	1.6318e-10	Co1A	CRLS1
IL32	8.87874e-15	0.541142	0.884	0.774	1.66991e-10	Co1A	IL32
EIF2AK2	1.01833e-14	-0.502634	0.667	0.754	1.91527e-10	Co1A	EIF2AK2
BTF3	1.10595e-14	-0.274129	0.995	0.999	2.08007e-10	Co1A	BTF3
FADS1	1.19338e-14	-0.566618	0.421	0.579	2.24451e-10	Co1A	FADS1
IFIH1	1.19547e-14	-0.389553	0.135	0.326	2.24844e-10	Co1A	IFIH1
SPATA13	1.19654e-14	0.338315	0.574	0.378	2.25045e-10	Co1A	SPATA13
PPDPF	1.215e-14	-0.296013	0.989	0.994	2.28517e-10	Co1A	PPDPF
TTC9	1.38683e-14	-0.367274	0.201	0.401	2.60834e-10	Co1A	TTC9
PSME1	1.48446e-14	-0.325352	0.942	0.971	2.79196e-10	Co1A	PSME1
PPP1R14C	1.57345e-14	-0.302505	0.032	0.192	2.95935e-10	Co1A	PPP1R14C
TSPYL1	1.57725e-14	0.348039	0.765	0.607	2.96649e-10	Co1A	TSPYL1
TRIM2	1.59186e-14	0.357641	0.836	0.717	2.99397e-10	Co1A	TRIM2
TRIM14	1.64755e-14	-0.357291	0.146	0.338	3.09871e-10	Co1A	TRIM14
DEFB1	1.71238e-14	0.533496	0.831	0.67	3.22065e-10	Co1A	DEFB1
RNF213	1.75561e-14	-0.540368	0.563	0.689	3.30194e-10	Co1A	RNF213
G3BP1	1.80932e-14	0.312935	0.974	0.953	3.40296e-10	Co1A	G3BP1
MT-ND4L	1.83644e-14	0.301038	0.984	0.963	3.45398e-10	Co1A	MT-ND4L
ZBTB10	1.98969e-14	0.297033	0.595	0.399	3.7422e-10	Co1A	ZBTB10
TSKU	2.18927e-14	0.30378	0.373	0.202	4.11758e-10	Co1A	TSKU
LRRN1	2.29797e-14	-0.286686	0.045	0.21	4.32202e-10	Co1A	LRRN1
UBE2H	2.43189e-14	0.280613	0.947	0.894	4.5739e-10	Co1A	UBE2H
CXCL3	2.44069e-14	-1.19137	0.228	0.409	4.59046e-10	Co1A	CXCL3
STOM	2.52807e-14	-0.676185	0.058	0.222	4.75479e-10	Co1A	STOM
SDCCAG8	2.69315e-14	-0.376205	0.45	0.626	5.06527e-10	Co1A	SDCCAG8
IFI35	2.75193e-14	-0.447512	0.138	0.318	5.17583e-10	Co1A	IFI35
ZDHHC2	2.79972e-14	0.287405	0.484	0.3	5.26572e-10	Co1A	ZDHHC2
LGALS9	2.82412e-14	-0.330108	0.077	0.254	5.31161e-10	Co1A	LGALS9
MAGED2	3.05252e-14	0.334915	0.608	0.434	5.74119e-10	Co1A	MAGED2
PLP2	3.11338e-14	-0.361789	0.521	0.705	5.85564e-10	Co1A	PLP2
ATP8B1	3.21863e-14	-0.319881	0.238	0.448	6.0536e-10	Co1A	ATP8B1
EFHD2	3.41082e-14	-0.383267	0.487	0.668	6.41507e-10	Co1A	EFHD2
HGSNAT	3.6822e-14	0.349869	0.579	0.402	6.92548e-10	Co1A	HGSNAT
CNOT11	4.15599e-14	0.354957	0.667	0.494	7.81658e-10	Co1A	CNOT11
BEX3	4.18391e-14	0.311797	0.939	0.888	7.86911e-10	Co1A	BEX3
TKT	4.37742e-14	-0.266268	0.984	0.99	8.23305e-10	Co1A	TKT
ATP6V1F	4.81842e-14	-0.315989	0.831	0.917	9.06248e-10	Co1A	ATP6V1F
S100A4	5.06713e-14	-0.613786	0.929	0.961	9.53026e-10	Co1A	S100A4
CIT	5.48151e-14	0.386556	0.352	0.191	1.03096e-09	Co1A	CIT
ANKS1A	5.95413e-14	0.502086	0.429	0.266	1.11985e-09	Co1A	ANKS1A
PSMA7	6.0027e-14	-0.357241	0.966	0.982	1.12899e-09	Co1A	PSMA7
TACC2	6.50838e-14	-0.679621	0.222	0.4	1.2241e-09	Co1A	TACC2
EPPK1	7.41707e-14	-0.301946	0.093	0.27	1.395e-09	Co1A	EPPK1
NAMPT	8.26961e-14	-0.621985	0.614	0.727	1.55535e-09	Co1A	NAMPT
HDLBP	9.34933e-14	0.303395	0.971	0.945	1.75842e-09	Co1A	HDLBP
CTSE	9.39304e-14	-0.252836	0.011	0.15	1.76664e-09	Co1A	CTSE
KITLG	9.7049e-14	0.258794	0.328	0.166	1.8253e-09	Co1A	KITLG
BCL2L1	9.97024e-14	-0.507618	0.601	0.727	1.8752e-09	Co1A	BCL2L1
SOD2	1.17651e-13	-0.847246	0.968	0.946	2.21279e-09	Co1A	SOD2
NPC2	1.23481e-13	0.317589	0.992	0.956	2.32243e-09	Co1A	NPC2
SEC22B	1.50045e-13	0.311886	0.653	0.484	2.82205e-09	Co1A	SEC22B
EVA1C	1.56594e-13	-0.324526	0.045	0.201	2.94521e-09	Co1A	EVA1C
C14orf132	1.68685e-13	-0.479514	0.111	0.285	3.17262e-09	Co1A	C14orf132
CEP126	1.69218e-13	-0.59731	0.042	0.194	3.18265e-09	Co1A	CEP126
TXNDC5	1.75014e-13	0.338814	0.704	0.544	3.29166e-09	Co1A	TXNDC5
EZR	1.80358e-13	-0.459115	0.992	0.998	3.39218e-09	Co1A	EZR
TMEM100	1.96992e-13	0.265079	0.172	0.061	3.70502e-09	Co1A	TMEM100
OAT	2.06331e-13	0.324579	0.735	0.58	3.88067e-09	Co1A	OAT
NLGN4X	2.19937e-13	0.379049	0.619	0.435	4.13658e-09	Co1A	NLGN4X
APMAP	2.23609e-13	0.295108	0.526	0.344	4.20564e-09	Co1A	APMAP
CXCL8	2.47706e-13	-1.65247	0.315	0.471	4.65885e-09	Co1A	CXCL8
LRRFIP1	2.48271e-13	0.3899	0.976	0.945	4.66948e-09	Co1A	LRRFIP1
ANXA3	2.61809e-13	-0.599507	0.341	0.502	4.9241e-09	Co1A	ANXA3
CHPF	2.6361e-13	0.381883	0.63	0.469	4.95798e-09	Co1A	CHPF
SNU13	2.83361e-13	-0.318603	0.939	0.97	5.32945e-09	Co1A	SNU13
PRSS8	2.96945e-13	0.319749	0.664	0.49	5.58494e-09	Co1A	PRSS8
DDX60	3.04129e-13	-0.383298	0.148	0.325	5.72007e-09	Co1A	DDX60
FAM183A	3.54111e-13	-1.08113	0.032	0.174	6.66011e-09	Co1A	FAM183A
MSI2	3.61438e-13	0.291174	0.828	0.676	6.79793e-09	Co1A	MSI2
PSMA5	3.65559e-13	-0.382369	0.675	0.774	6.87544e-09	Co1A	PSMA5
TPST2	3.70832e-13	0.306612	0.466	0.296	6.97461e-09	Co1A	TPST2
HSPA4	3.77048e-13	0.299383	0.802	0.684	7.09151e-09	Co1A	HSPA4
CD55	3.9264e-13	-0.505846	0.481	0.65	7.38478e-09	Co1A	CD55
ELP3	3.96892e-13	0.338213	0.431	0.263	7.46474e-09	Co1A	ELP3
CNKSR3	4.2924e-13	0.358573	0.466	0.294	8.07314e-09	Co1A	CNKSR3
CEBPD	4.56999e-13	-0.452359	0.585	0.697	8.59524e-09	Co1A	CEBPD
TIMP2	4.90359e-13	-0.413459	0.228	0.418	9.22267e-09	Co1A	TIMP2
METAP2	4.99778e-13	0.331426	0.929	0.908	9.39982e-09	Co1A	METAP2
BTBD3	5.05051e-13	-0.411089	0.439	0.601	9.499e-09	Co1A	BTBD3
TUSC3	5.06652e-13	0.294445	0.82	0.666	9.5291e-09	Co1A	TUSC3
MT-ND6	5.2532e-13	0.284744	0.984	0.943	9.88022e-09	Co1A	MT-ND6
WWTR1	5.42769e-13	0.367095	0.759	0.613	1.02084e-08	Co1A	WWTR1
CTSH	5.43294e-13	0.341037	0.508	0.332	1.02183e-08	Co1A	CTSH
C20orf85	5.47468e-13	-1.55948	0.029	0.169	1.02968e-08	Co1A	C20orf85
EID1	6.08993e-13	0.261497	0.995	0.965	1.14539e-08	Co1A	EID1
PTPRJ	6.32448e-13	0.280926	0.479	0.305	1.18951e-08	Co1A	PTPRJ
ABCD3	6.37347e-13	0.314784	0.714	0.559	1.19872e-08	Co1A	ABCD3
LRP6	6.38933e-13	0.297222	0.574	0.393	1.20171e-08	Co1A	LRP6
HDGF	6.59504e-13	-0.368827	0.815	0.885	1.2404e-08	Co1A	HDGF
USP22	6.9272e-13	0.314913	0.852	0.761	1.30287e-08	Co1A	USP22
CAT	7.42544e-13	0.294606	0.812	0.654	1.39658e-08	Co1A	CAT
IGSF3	7.92816e-13	0.264697	0.373	0.209	1.49113e-08	Co1A	IGSF3
ARHGAP23	8.34962e-13	-0.26193	0.061	0.219	1.5704e-08	Co1A	ARHGAP23
SNRPB	8.54393e-13	-0.372095	0.815	0.877	1.60694e-08	Co1A	SNRPB
GALNT10	8.84822e-13	0.326736	0.513	0.34	1.66417e-08	Co1A	GALNT10
GSTP1	8.97922e-13	-0.368769	0.997	1	1.68881e-08	Co1A	GSTP1
PCCA-DT	9.16857e-13	0.26195	0.413	0.243	1.72442e-08	Co1A	PCCA-DT
IGFBP4	9.64113e-13	-0.406827	0.172	0.356	1.8133e-08	Co1A	IGFBP4
SELENOP	1.01598e-12	0.427056	0.794	0.622	1.91086e-08	Co1A	SELENOP
MAGT1	1.04567e-12	0.263549	0.841	0.688	1.96669e-08	Co1A	MAGT1
ATRX	1.17829e-12	0.302172	0.886	0.814	2.21612e-08	Co1A	ATRX
IRS2	1.37068e-12	-0.36997	0.148	0.325	2.57797e-08	Co1A	IRS2
WFS1	1.39926e-12	0.325354	0.418	0.256	2.63172e-08	Co1A	WFS1
TMEM256	1.41e-12	0.303316	0.907	0.852	2.65192e-08	Co1A	TMEM256
APOBEC3C	1.46711e-12	0.255043	0.333	0.18	2.75933e-08	Co1A	APOBEC3C
XPR1	1.52001e-12	0.314094	0.585	0.411	2.85884e-08	Co1A	XPR1
PRKAB1	1.54275e-12	0.296861	0.558	0.383	2.90161e-08	Co1A	PRKAB1
TIMP1	1.55812e-12	-0.37817	0.659	0.788	2.93051e-08	Co1A	TIMP1
TSPAN14	1.58794e-12	0.299887	0.876	0.751	2.98659e-08	Co1A	TSPAN14
DOCK9	1.69562e-12	0.333865	0.545	0.377	3.18912e-08	Co1A	DOCK9
EIF4B	1.87271e-12	0.27475	0.96	0.93	3.5222e-08	Co1A	EIF4B
TLR5	1.87437e-12	0.281591	0.291	0.146	3.52531e-08	Co1A	TLR5
KLHL9	2.05471e-12	0.294895	0.646	0.466	3.86449e-08	Co1A	KLHL9
TMEM120B	2.12272e-12	-0.337232	0.175	0.35	3.99242e-08	Co1A	TMEM120B
CYP3A5	2.31927e-12	-0.336019	0.056	0.207	4.36208e-08	Co1A	CYP3A5
TM9SF3	2.38882e-12	0.252476	0.963	0.927	4.49289e-08	Co1A	TM9SF3
SLCO4A1	2.47283e-12	-0.314205	0.095	0.26	4.65089e-08	Co1A	SLCO4A1
ALPG	2.61343e-12	0.79428	0.267	0.134	4.91535e-08	Co1A	ALPG
TAP1	2.75844e-12	-0.36303	0.286	0.463	5.18808e-08	Co1A	TAP1
MISP	2.79576e-12	-0.286653	0.13	0.3	5.25826e-08	Co1A	MISP
SFTA2	2.89276e-12	-0.326317	0.14	0.314	5.4407e-08	Co1A	SFTA2
CRIP1	2.93356e-12	-1.07343	0.431	0.582	5.51744e-08	Co1A	CRIP1
LRRC23	2.99394e-12	-0.677135	0.116	0.274	5.631e-08	Co1A	LRRC23
METAP1	3.03515e-12	0.288871	0.728	0.578	5.70851e-08	Co1A	METAP1
NTPCR	3.24846e-12	0.311774	0.64	0.482	6.10971e-08	Co1A	NTPCR
SQOR	3.90108e-12	-0.354805	0.159	0.327	7.33714e-08	Co1A	SQOR
ARHGAP18	4.16481e-12	-0.606315	0.442	0.591	7.83317e-08	Co1A	ARHGAP18
SCNN1A	4.70978e-12	0.301162	0.937	0.879	8.85816e-08	Co1A	SCNN1A
ESR1	4.75138e-12	0.343631	0.78	0.645	8.9364e-08	Co1A	ESR1
TBC1D9	4.83121e-12	0.273767	0.407	0.239	9.08653e-08	Co1A	TBC1D9
ALDH18A1	5.8524e-12	0.313029	0.664	0.493	1.10072e-07	Co1A	ALDH18A1
LGALS8	5.88541e-12	-0.255185	0.159	0.338	1.10693e-07	Co1A	LGALS8
LDLRAD1	5.91844e-12	-0.570832	0.026	0.157	1.11314e-07	Co1A	LDLRAD1
CA8	6.152e-12	0.345715	0.577	0.397	1.15707e-07	Co1A	CA8
RESF1	6.321e-12	0.36471	0.839	0.73	1.18885e-07	Co1A	RESF1
SMAP2	6.6722e-12	0.327311	0.54	0.371	1.25491e-07	Co1A	SMAP2
LIF	6.86012e-12	-0.455464	0.23	0.411	1.29025e-07	Co1A	LIF
UBE2L6	7.16234e-12	-0.475604	0.23	0.39	1.34709e-07	Co1A	UBE2L6
UBR3	7.32523e-12	0.258569	0.59	0.41	1.37773e-07	Co1A	UBR3
CRNDE	7.47353e-12	-0.469544	0.143	0.308	1.40562e-07	Co1A	CRNDE
IGF1R	7.64342e-12	0.318487	0.765	0.622	1.43757e-07	Co1A	IGF1R
PLTP	8.18416e-12	0.278011	0.362	0.209	1.53928e-07	Co1A	PLTP
MYL6B	9.37451e-12	0.28104	0.802	0.636	1.76316e-07	Co1A	MYL6B
PRDX1	9.7448e-12	-0.261605	1	0.999	1.8328e-07	Co1A	PRDX1
C1orf194	1.07601e-11	-0.739933	0.026	0.154	2.02376e-07	Co1A	C1orf194
TSPAN1	1.0891e-11	-1.19424	0.542	0.651	2.04838e-07	Co1A	TSPAN1
STAT1	1.09597e-11	-0.592332	0.648	0.719	2.06131e-07	Co1A	STAT1
GK5	1.11051e-11	0.293077	0.624	0.46	2.08865e-07	Co1A	GK5
TRIM22	1.13693e-11	-0.403101	0.325	0.495	2.13834e-07	Co1A	TRIM22
STK17B	1.32718e-11	0.262358	0.624	0.456	2.49615e-07	Co1A	STK17B
C9orf16	1.56219e-11	0.291702	0.997	0.983	2.93816e-07	Co1A	C9orf16
MDM2	1.64949e-11	-0.723055	0.577	0.666	3.10236e-07	Co1A	MDM2
IK	1.65741e-11	-0.538479	0.762	0.837	3.11727e-07	Co1A	IK
HLA-DRB1	1.65826e-11	-0.579817	0.942	0.914	3.11885e-07	Co1A	HLA-DRB1
ETFRF1	1.73567e-11	0.275677	0.571	0.393	3.26445e-07	Co1A	ETFRF1
SUCLG2	1.759e-11	0.308129	0.741	0.593	3.30832e-07	Co1A	SUCLG2
HSPB1	1.76213e-11	-0.454522	0.86	0.908	3.31421e-07	Co1A	HSPB1
SLC66A3	1.77211e-11	0.267567	0.418	0.256	3.33299e-07	Co1A	SLC66A3
SHISA5	2.32915e-11	-0.356938	0.399	0.563	4.38066e-07	Co1A	SHISA5
PKDCC	2.38562e-11	0.281776	0.352	0.199	4.48687e-07	Co1A	PKDCC
PIK3R3	2.44429e-11	0.2808	0.468	0.303	4.59721e-07	Co1A	PIK3R3
LITAF	2.56591e-11	-0.316941	0.854	0.928	4.82596e-07	Co1A	LITAF
CASP6	2.67739e-11	0.321629	0.696	0.561	5.03563e-07	Co1A	CASP6
TMEM45B	2.6857e-11	-0.353587	0.127	0.284	5.05126e-07	Co1A	TMEM45B
LIMCH1	2.69727e-11	0.346007	0.534	0.384	5.07302e-07	Co1A	LIMCH1
AGL	2.88663e-11	0.369455	0.553	0.396	5.42918e-07	Co1A	AGL
WWC1	2.91518e-11	-0.39088	0.489	0.637	5.48286e-07	Co1A	WWC1
NT5E	2.93709e-11	-0.339703	0.265	0.437	5.52408e-07	Co1A	NT5E
PYCARD	3.00458e-11	-0.295091	0.212	0.384	5.65101e-07	Co1A	PYCARD
OMG	3.08179e-11	-1.02203	0.029	0.153	5.79624e-07	Co1A	OMG
CAPG	3.1556e-11	-0.368268	0.331	0.492	5.93506e-07	Co1A	CAPG
TLE4	3.17369e-11	0.25645	0.429	0.259	5.96908e-07	Co1A	TLE4
ZMYND10	3.31382e-11	-0.606621	0.042	0.172	6.23264e-07	Co1A	ZMYND10
MET	3.36463e-11	-0.363566	0.55	0.676	6.3282e-07	Co1A	MET
BRI3	3.45078e-11	-0.335387	0.762	0.856	6.49022e-07	Co1A	BRI3
ZNRF2	3.48868e-11	0.28353	0.471	0.317	6.56152e-07	Co1A	ZNRF2
ARF3	3.89997e-11	0.252812	0.884	0.811	7.33506e-07	Co1A	ARF3
NENF	3.99571e-11	-0.311896	0.542	0.687	7.51514e-07	Co1A	NENF
RAB7B	4.22658e-11	-0.28903	0.077	0.224	7.94934e-07	Co1A	RAB7B
PML	4.34471e-11	-0.392634	0.481	0.613	8.17153e-07	Co1A	PML
SLC4A7	4.43178e-11	0.323142	0.696	0.574	8.3353e-07	Co1A	SLC4A7
ITPRID2	4.47715e-11	0.277156	0.698	0.548	8.42062e-07	Co1A	ITPRID2
ELF3	4.8261e-11	-0.453485	0.857	0.894	9.07693e-07	Co1A	ELF3
LNPEP	5.06263e-11	0.295533	0.765	0.619	9.5218e-07	Co1A	LNPEP
C12orf57	5.47862e-11	-0.330515	0.55	0.702	1.03042e-06	Co1A	C12orf57
PKP2	6.07298e-11	0.27448	0.664	0.503	1.14221e-06	Co1A	PKP2
ADGRE5	6.41841e-11	-0.344145	0.146	0.3	1.20717e-06	Co1A	ADGRE5
RAB11FIP1	6.47436e-11	-0.525033	0.664	0.775	1.2177e-06	Co1A	RAB11FIP1
C9orf24	7.15542e-11	-1.48116	0.045	0.169	1.34579e-06	Co1A	C9orf24
TMOD3	7.28107e-11	-0.311944	0.759	0.864	1.36942e-06	Co1A	TMOD3
PPP1R14B	7.45932e-11	-0.429665	0.767	0.837	1.40295e-06	Co1A	PPP1R14B
S100A9	7.97739e-11	0.510724	0.915	0.85	1.50039e-06	Co1A	S100A9
CSRP2	8.4495e-11	0.290384	0.447	0.286	1.58918e-06	Co1A	CSRP2
MPZL1	8.48075e-11	0.301291	0.733	0.607	1.59506e-06	Co1A	MPZL1
SRI	8.50546e-11	-0.342537	0.804	0.884	1.59971e-06	Co1A	SRI
YIPF6	8.68115e-11	0.27638	0.709	0.56	1.63275e-06	Co1A	YIPF6
TMEM59	8.79038e-11	-0.303454	0.95	0.964	1.6533e-06	Co1A	TMEM59
MRPL3	9.02162e-11	0.294049	0.825	0.691	1.69679e-06	Co1A	MRPL3
MBTPS1	9.2368e-11	0.292287	0.73	0.596	1.73726e-06	Co1A	MBTPS1
SKAP2	9.87835e-11	-0.263145	0.206	0.377	1.85792e-06	Co1A	SKAP2
INPP1	9.95597e-11	-0.262696	0.19	0.359	1.87252e-06	Co1A	INPP1
SDC2	9.99805e-11	0.31622	0.455	0.309	1.88043e-06	Co1A	SDC2
GBP1	1.01474e-10	-0.401259	0.124	0.274	1.90852e-06	Co1A	GBP1
SLC3A2	1.09201e-10	-0.601797	0.376	0.518	2.05386e-06	Co1A	SLC3A2
PEG10	1.12976e-10	-0.554735	0.569	0.675	2.12485e-06	Co1A	PEG10
TPPP3	1.20067e-10	-1.68983	0.053	0.178	2.25822e-06	Co1A	TPPP3
GRN	1.21563e-10	0.291878	0.87	0.756	2.28636e-06	Co1A	GRN
RHOD	1.26706e-10	-0.350128	0.286	0.452	2.38308e-06	Co1A	RHOD
IDH1	1.30168e-10	0.299363	0.886	0.822	2.4482e-06	Co1A	IDH1
FAM174B	1.31074e-10	0.287938	0.437	0.278	2.46524e-06	Co1A	FAM174B
AC005082.1	1.35498e-10	0.290075	0.598	0.438	2.54844e-06	Co1A	AC005082.1
HLA-DMA	1.4066e-10	-0.505558	0.918	0.879	2.64553e-06	Co1A	HLA-DMA
CCNG1	1.43124e-10	0.269991	0.854	0.745	2.69188e-06	Co1A	CCNG1
DYNLL1	1.43383e-10	-0.542333	0.997	0.997	2.69674e-06	Co1A	DYNLL1
CIAO2B	1.72062e-10	-0.284957	0.815	0.893	3.23614e-06	Co1A	CIAO2B
SDF4	1.76323e-10	0.287068	0.857	0.805	3.31628e-06	Co1A	SDF4
CFB	1.85699e-10	-0.56756	0.349	0.488	3.49262e-06	Co1A	CFB
ATOX1	1.92445e-10	0.304809	0.966	0.946	3.6195e-06	Co1A	ATOX1
AK4	2.06525e-10	0.332441	0.664	0.536	3.88433e-06	Co1A	AK4
SP100	2.12609e-10	-0.38105	0.394	0.539	3.99876e-06	Co1A	SP100
LXN	2.13735e-10	0.302658	0.254	0.131	4.01993e-06	Co1A	LXN
RBM47	2.17179e-10	-0.253511	0.907	0.957	4.08471e-06	Co1A	RBM47
SLC7A2	2.18271e-10	0.414723	0.929	0.856	4.10524e-06	Co1A	SLC7A2
FOXO1	2.26851e-10	0.331849	0.669	0.524	4.26662e-06	Co1A	FOXO1
ZFHX3	2.30703e-10	0.298792	0.844	0.735	4.33905e-06	Co1A	ZFHX3
RAB11B	2.3117e-10	0.260673	0.772	0.643	4.34784e-06	Co1A	RAB11B
NCEH1	2.3585e-10	-0.466639	0.328	0.465	4.43586e-06	Co1A	NCEH1
MYOF	2.51526e-10	0.256378	0.892	0.806	4.73069e-06	Co1A	MYOF
EPAS1	2.54456e-10	0.28364	0.529	0.38	4.78581e-06	Co1A	EPAS1
HMGA1	2.85796e-10	-0.505773	0.836	0.865	5.37526e-06	Co1A	HMGA1
PLA2R1	2.91851e-10	0.263912	0.23	0.114	5.48913e-06	Co1A	PLA2R1
SLC44A4	3.03228e-10	-0.536702	0.333	0.485	5.70312e-06	Co1A	SLC44A4
KRTCAP3	3.49136e-10	-0.287806	0.399	0.565	6.56654e-06	Co1A	KRTCAP3
PPIC	3.60941e-10	0.290428	0.878	0.815	6.78859e-06	Co1A	PPIC
CXCL2	3.69482e-10	-0.79599	0.262	0.417	6.94922e-06	Co1A	CXCL2
DDX60L	3.78724e-10	-0.33226	0.13	0.274	7.12304e-06	Co1A	DDX60L
SNX5	3.7981e-10	-0.342223	0.563	0.681	7.14346e-06	Co1A	SNX5
AL079338.1	3.80022e-10	-0.411528	0.646	0.745	7.14746e-06	Co1A	AL079338.1
C6orf132	3.8502e-10	-0.425641	0.362	0.502	7.24145e-06	Co1A	C6orf132
SNHG19	4.27463e-10	-0.37066	0.386	0.537	8.03973e-06	Co1A	SNHG19
SFT2D2	4.49351e-10	0.275999	0.86	0.833	8.4514e-06	Co1A	SFT2D2
PHLDA3	4.51396e-10	0.367831	0.614	0.503	8.48985e-06	Co1A	PHLDA3
MT-ATP8	4.73926e-10	0.274992	0.876	0.805	8.9136e-06	Co1A	MT-ATP8
PPM1L	4.84278e-10	0.253351	0.328	0.189	9.1083e-06	Co1A	PPM1L
RBBP5	4.95015e-10	0.271392	0.426	0.281	9.31025e-06	Co1A	RBBP5
MS4A8	5.10121e-10	-0.524295	0.119	0.262	9.59435e-06	Co1A	MS4A8
UBAC2	5.31835e-10	0.280168	0.579	0.436	1.00028e-05	Co1A	UBAC2
PTPRF	5.35556e-10	0.25908	0.743	0.607	1.00727e-05	Co1A	PTPRF
AKR1B1	5.4981e-10	-0.283453	0.153	0.306	1.03408e-05	Co1A	AKR1B1
ARL6IP1	5.55972e-10	-0.345721	0.937	0.972	1.04567e-05	Co1A	ARL6IP1
TM4SF1	5.57829e-10	-0.533468	0.119	0.263	1.04916e-05	Co1A	TM4SF1
NAGK	5.75911e-10	0.256478	0.537	0.387	1.08317e-05	Co1A	NAGK
ACO1	6.38377e-10	0.253106	0.505	0.353	1.20066e-05	Co1A	ACO1
AKAP12	6.51383e-10	-0.906244	0.056	0.179	1.22512e-05	Co1A	AKAP12
MYEOV	6.52182e-10	-0.296963	0.095	0.233	1.22662e-05	Co1A	MYEOV
AGTRAP	6.66478e-10	-0.309152	0.294	0.449	1.25351e-05	Co1A	AGTRAP
SNHG32	6.7489e-10	0.252421	0.796	0.656	1.26933e-05	Co1A	SNHG32
HLA-DRA	6.84196e-10	-0.613836	0.974	0.958	1.28683e-05	Co1A	HLA-DRA
DYDC2	7.39047e-10	-0.62956	0.058	0.18	1.39e-05	Co1A	DYDC2
MGAT4A	7.62901e-10	0.319974	0.653	0.517	1.43486e-05	Co1A	MGAT4A
IL19	7.8459e-10	-1.60003	0.161	0.296	1.47566e-05	Co1A	IL19
LMO3	8.17334e-10	0.297367	0.365	0.222	1.53724e-05	Co1A	LMO3
LAP3	8.37722e-10	-0.400824	0.54	0.646	1.57559e-05	Co1A	LAP3
SEC23B	8.99968e-10	-0.258059	0.323	0.493	1.69266e-05	Co1A	SEC23B
PTGR1	9.12281e-10	0.305424	0.606	0.486	1.71582e-05	Co1A	PTGR1
CDR2L	1.01231e-09	0.268547	0.397	0.249	1.90395e-05	Co1A	CDR2L
PRRX2	1.02322e-09	-0.328401	0.106	0.242	1.92448e-05	Co1A	PRRX2
AFF4	1.14938e-09	0.257079	0.823	0.744	2.16175e-05	Co1A	AFF4
TMEM173	1.16195e-09	-0.33843	0.204	0.349	2.1854e-05	Co1A	TMEM173
PMAIP1	1.16738e-09	-0.552221	0.233	0.379	2.19562e-05	Co1A	PMAIP1
FDFT1	1.21956e-09	-0.337355	0.876	0.927	2.29374e-05	Co1A	FDFT1
CHST6	1.27567e-09	-0.702796	0.122	0.252	2.39928e-05	Co1A	CHST6
CORO2A	1.30013e-09	-0.283707	0.344	0.51	2.44529e-05	Co1A	CORO2A
MXD4	1.36945e-09	0.257955	0.643	0.481	2.57567e-05	Co1A	MXD4
MTHFD2	1.41226e-09	0.271219	0.884	0.798	2.65618e-05	Co1A	MTHFD2
SCEL	1.42156e-09	-0.370138	0.135	0.279	2.67367e-05	Co1A	SCEL
MAP4K3-DT	1.46033e-09	0.263018	0.672	0.541	2.74659e-05	Co1A	MAP4K3-DT
PPL	1.47587e-09	-0.344105	0.333	0.481	2.77582e-05	Co1A	PPL
RHBDD2	1.5102e-09	0.259952	0.63	0.486	2.84039e-05	Co1A	RHBDD2
PIWIL1	1.72774e-09	0.256645	0.272	0.153	3.24953e-05	Co1A	PIWIL1
RARRES2	1.73123e-09	-0.362169	0.772	0.847	3.2561e-05	Co1A	RARRES2
GSTO1	1.88671e-09	-0.316916	0.561	0.683	3.54852e-05	Co1A	GSTO1
CTNNB1	1.92463e-09	0.264288	0.913	0.85	3.61985e-05	Co1A	CTNNB1
QPRT	2.07658e-09	0.323738	0.841	0.779	3.90562e-05	Co1A	QPRT
DDX58	2.08569e-09	-0.368528	0.127	0.263	3.92276e-05	Co1A	DDX58
MRPL54	2.09405e-09	-0.284842	0.598	0.716	3.9385e-05	Co1A	MRPL54
PDLIM1	2.12628e-09	-0.281691	0.579	0.729	3.99911e-05	Co1A	PDLIM1
CAVIN1	2.16726e-09	-0.353702	0.201	0.344	4.07617e-05	Co1A	CAVIN1
IQCD	2.22787e-09	-0.528423	0.196	0.34	4.19018e-05	Co1A	IQCD
UXS1	2.32999e-09	0.286095	0.714	0.602	4.38224e-05	Co1A	UXS1
ESF1	2.3571e-09	-0.258389	0.235	0.396	4.43323e-05	Co1A	ESF1
SRM	2.40628e-09	-0.404478	0.347	0.482	4.52573e-05	Co1A	SRM
AIFM2	2.42981e-09	-0.267519	0.14	0.282	4.56998e-05	Co1A	AIFM2
ADAMTS9	2.48896e-09	-0.474684	0.077	0.202	4.68124e-05	Co1A	ADAMTS9
CENPX	2.54469e-09	-0.28778	0.476	0.625	4.78605e-05	Co1A	CENPX
ZFP36L1	2.92828e-09	0.274192	0.963	0.907	5.50751e-05	Co1A	ZFP36L1
RDH11	3.43856e-09	0.251788	0.847	0.746	6.46725e-05	Co1A	RDH11
VPS13C	3.52104e-09	0.253692	0.899	0.802	6.62236e-05	Co1A	VPS13C
ACSL5	3.54794e-09	-0.253375	0.161	0.309	6.67297e-05	Co1A	ACSL5
FOSL2	3.6408e-09	-0.358619	0.399	0.532	6.84762e-05	Co1A	FOSL2
B3GNT5	3.64313e-09	-0.318965	0.161	0.302	6.85199e-05	Co1A	B3GNT5
PYGL	3.67892e-09	0.260937	0.667	0.504	6.91932e-05	Co1A	PYGL
NT5C3A	3.92876e-09	-0.376413	0.431	0.562	7.38921e-05	Co1A	NT5C3A
SAMD9	4.08275e-09	-0.304552	0.151	0.292	7.67885e-05	Co1A	SAMD9
MICOS10	4.28269e-09	-0.251947	0.947	0.966	8.05488e-05	Co1A	MICOS10
HIST1H2BD	4.49124e-09	-0.4096	0.18	0.32	8.44712e-05	Co1A	HIST1H2BD
CFAP298	4.66842e-09	-0.714441	0.643	0.714	8.78036e-05	Co1A	CFAP298
TPM3	4.67578e-09	-0.279359	0.981	0.988	8.79421e-05	Co1A	TPM3
PON2	4.9195e-09	-0.341846	0.685	0.77	9.2526e-05	Co1A	PON2
MT2A	5.1727e-09	-0.710803	0.984	0.989	9.72881e-05	Co1A	MT2A
SLC7A5	5.29407e-09	-0.399715	0.291	0.425	9.95709e-05	Co1A	SLC7A5
SLC25A29	5.5366e-09	0.265582	0.556	0.41	0.000104132	Co1A	SLC25A29
UFC1	5.7849e-09	-0.481037	0.619	0.711	0.000108802	Co1A	UFC1
NUDT3	6.12217e-09	0.255649	0.701	0.559	0.000115146	Co1A	NUDT3
NHSL1	6.1666e-09	-0.286104	0.275	0.424	0.000115981	Co1A	NHSL1
CYSTM1	6.57147e-09	-0.492723	0.712	0.8	0.000123596	Co1A	CYSTM1
PTPN14	6.61127e-09	0.314749	0.69	0.575	0.000124345	Co1A	PTPN14
IL6R	6.73281e-09	-0.255226	0.156	0.301	0.000126631	Co1A	IL6R
TMEM184B	6.9102e-09	0.261181	0.537	0.403	0.000129967	Co1A	TMEM184B
POLR2I	7.09934e-09	-0.37197	0.772	0.843	0.000133524	Co1A	POLR2I
BID	7.15447e-09	-0.270722	0.198	0.343	0.000134561	Co1A	BID
ADIPOR1	7.18358e-09	0.299926	0.733	0.634	0.000135109	Co1A	ADIPOR1
LRBA	7.23429e-09	0.295195	0.693	0.579	0.000136063	Co1A	LRBA
EIF2S2	7.27043e-09	-0.277379	0.995	0.988	0.000136742	Co1A	EIF2S2
NTMT1	7.40031e-09	-0.299785	0.423	0.557	0.000139185	Co1A	NTMT1
EMP1	7.5181e-09	-0.469138	0.217	0.35	0.0001414	Co1A	EMP1
HLA-DOA	7.67271e-09	-0.293029	0.188	0.331	0.000144308	Co1A	HLA-DOA
PIGR	7.69983e-09	0.488201	0.902	0.842	0.000144818	Co1A	PIGR
MFSD1	7.87318e-09	0.264139	0.524	0.384	0.000148079	Co1A	MFSD1
FAM234A	8.02861e-09	0.253169	0.669	0.533	0.000151002	Co1A	FAM234A
RRAD	8.04246e-09	-0.747957	0.069	0.182	0.000151263	Co1A	RRAD
ECI1	8.2378e-09	-0.294078	0.579	0.7	0.000154936	Co1A	ECI1
PCLAF	8.37642e-09	-0.530745	0.46	0.568	0.000157544	Co1A	PCLAF
RNF11	8.40343e-09	0.250184	0.659	0.517	0.000158052	Co1A	RNF11
ROPN1L	8.48798e-09	-0.603952	0.048	0.155	0.000159642	Co1A	ROPN1L
DNPH1	8.64855e-09	-0.276154	0.444	0.575	0.000162662	Co1A	DNPH1
FZD3	9.00855e-09	0.269028	0.646	0.515	0.000169433	Co1A	FZD3
FNBP1	9.15547e-09	0.250012	0.759	0.632	0.000172196	Co1A	FNBP1
PADI1	9.36931e-09	-0.292123	0.079	0.202	0.000176218	Co1A	PADI1
RBM17	9.77941e-09	-0.293008	0.693	0.782	0.000183931	Co1A	RBM17
POR	9.82182e-09	0.263059	0.812	0.698	0.000184729	Co1A	POR
NIN	9.96299e-09	0.27566	0.569	0.439	0.000187384	Co1A	NIN
SAT1	1.01806e-08	-0.454193	1	0.998	0.000191477	Co1A	SAT1
MFAP5	1.05731e-08	-0.366555	0.093	0.217	0.000198859	Co1A	MFAP5
RANGRF	1.08516e-08	0.287486	0.548	0.418	0.000204097	Co1A	RANGRF
ASAH1	1.16281e-08	0.27452	0.825	0.752	0.000218701	Co1A	ASAH1
PRKX	1.16426e-08	-0.279707	0.333	0.481	0.000218975	Co1A	PRKX
STEAP2	1.18856e-08	-0.276826	0.312	0.455	0.000223545	Co1A	STEAP2
HOXB-AS3	1.19113e-08	0.299321	0.495	0.353	0.000224028	Co1A	HOXB-AS3
TMEM139	1.20579e-08	0.269065	0.534	0.404	0.000226784	Co1A	TMEM139
CDK5RAP2	1.42647e-08	0.274772	0.481	0.348	0.00026829	Co1A	CDK5RAP2
PRICKLE1	1.4407e-08	0.250212	0.386	0.251	0.000270966	Co1A	PRICKLE1
LAMP3	1.46136e-08	-0.267589	0.09	0.21	0.000274852	Co1A	LAMP3
TNFRSF6B	1.50991e-08	-0.531194	0.677	0.739	0.000283984	Co1A	TNFRSF6B
MAN1A2	1.54187e-08	0.255088	0.762	0.677	0.000289994	Co1A	MAN1A2
SECISBP2L	1.74101e-08	0.263904	0.722	0.616	0.000327449	Co1A	SECISBP2L
NMI	1.8514e-08	-0.284222	0.312	0.45	0.000348212	Co1A	NMI
TMEM9B	1.90409e-08	0.258202	0.632	0.516	0.000358122	Co1A	TMEM9B
RPS27L	1.91108e-08	-0.295142	0.981	0.99	0.000359437	Co1A	RPS27L
CASC19	1.94917e-08	-0.407945	0.063	0.174	0.000366601	Co1A	CASC19
HOXB7	2.00577e-08	0.287985	0.794	0.686	0.000377246	Co1A	HOXB7
TMEM141	2.07894e-08	0.264796	0.725	0.619	0.000391007	Co1A	TMEM141
LLGL2	2.15834e-08	-0.286881	0.466	0.604	0.000405941	Co1A	LLGL2
PNPT1	2.22715e-08	-0.386862	0.362	0.478	0.000418883	Co1A	PNPT1
SORBS2	2.2353e-08	0.2784	0.958	0.903	0.000420415	Co1A	SORBS2
CITED2	2.32995e-08	-0.487689	0.336	0.465	0.000438216	Co1A	CITED2
IDH2	2.39551e-08	-0.303308	0.444	0.575	0.000450548	Co1A	IDH2
BLVRB	2.42322e-08	-0.314694	0.381	0.528	0.00045576	Co1A	BLVRB
SPATA18	2.53315e-08	-0.508204	0.246	0.374	0.000476435	Co1A	SPATA18
PARP12	2.54143e-08	-0.253088	0.138	0.266	0.000477992	Co1A	PARP12
PTGS1	2.5469e-08	0.260656	0.357	0.226	0.000479021	Co1A	PTGS1
KCNQ1OT1	2.71447e-08	0.260192	0.556	0.409	0.000510538	Co1A	KCNQ1OT1
PALLD	2.75337e-08	0.261028	0.696	0.575	0.000517853	Co1A	PALLD
PAK1IP1	2.76401e-08	0.265938	0.508	0.362	0.000519855	Co1A	PAK1IP1
APH1A	2.77888e-08	0.271258	0.688	0.572	0.000522652	Co1A	APH1A
CCT2	3.06708e-08	-0.291137	0.857	0.909	0.000576857	Co1A	CCT2
SYNE1	3.16319e-08	-0.514276	0.053	0.156	0.000594933	Co1A	SYNE1
RSPH3	3.17286e-08	-0.385392	0.37	0.499	0.000596751	Co1A	RSPH3
DCBLD2	3.30838e-08	-0.627147	0.757	0.778	0.000622239	Co1A	DCBLD2
CTSL	3.32993e-08	-0.259282	0.249	0.384	0.000626292	Co1A	CTSL
RALGAPA2	3.39713e-08	-0.273513	0.444	0.583	0.000638933	Co1A	RALGAPA2
PLEKHA1	3.46223e-08	0.278776	0.796	0.715	0.000651177	Co1A	PLEKHA1
PTGES3	3.87031e-08	-0.306313	0.966	0.98	0.000727928	Co1A	PTGES3
ZBED2	3.93295e-08	-0.260039	0.148	0.276	0.00073971	Co1A	ZBED2
ATF3	3.99937e-08	-0.658347	0.243	0.38	0.000752202	Co1A	ATF3
CCL28	4.11672e-08	-0.29394	0.101	0.219	0.000774274	Co1A	CCL28
AL512274.1	4.2196e-08	-0.257271	0.09	0.207	0.000793622	Co1A	AL512274.1
KIAA1211L	4.30185e-08	-0.290673	0.103	0.223	0.000809093	Co1A	KIAA1211L
GSTZ1	4.51599e-08	0.279743	0.569	0.45	0.000849367	Co1A	GSTZ1
PLCG2	4.72404e-08	0.25476	0.656	0.528	0.000888498	Co1A	PLCG2
PFKFB2	4.76408e-08	0.252281	0.397	0.276	0.000896028	Co1A	PFKFB2
LINC00963	4.90204e-08	-0.325631	0.368	0.5	0.000921976	Co1A	LINC00963
BBC3	4.97564e-08	-0.295595	0.093	0.208	0.000935818	Co1A	BBC3
ZC3H12A	5.35863e-08	-0.380178	0.429	0.537	0.00100785	Co1A	ZC3H12A
ZHX3	5.79094e-08	0.26032	0.5	0.382	0.00108916	Co1A	ZHX3
PA2G4	5.88774e-08	-0.303914	0.926	0.945	0.00110737	Co1A	PA2G4
HS3ST1	6.08641e-08	-0.263285	0.095	0.212	0.00114473	Co1A	HS3ST1
LONRF2	6.27e-08	0.297774	0.497	0.374	0.00117926	Co1A	LONRF2
CALML4	7.08066e-08	-0.383149	0.111	0.226	0.00133173	Co1A	CALML4
CCDC28A	7.40061e-08	-0.260356	0.172	0.302	0.00139191	Co1A	CCDC28A
MID1	7.4462e-08	0.253736	0.415	0.295	0.00140048	Co1A	MID1
UCA1	7.7009e-08	-0.427469	0.77	0.82	0.00144839	Co1A	UCA1
CLGN	8.71783e-08	-0.392802	0.069	0.175	0.00163965	Co1A	CLGN
IDI1	9.79061e-08	-0.291058	0.762	0.821	0.00184142	Co1A	IDI1
TNFAIP8L1	9.93784e-08	-0.47924	0.14	0.255	0.00186911	Co1A	TNFAIP8L1
TMEM97	1.01686e-07	-0.320076	0.243	0.368	0.00191252	Co1A	TMEM97
SPEF2	1.02429e-07	-0.352841	0.09	0.198	0.00192648	Co1A	SPEF2
MAPK1	1.02701e-07	0.254202	0.757	0.665	0.00193161	Co1A	MAPK1
CCDC170	1.05134e-07	-0.948413	0.095	0.199	0.00197735	Co1A	CCDC170
PTTG1IP	1.12639e-07	-0.261945	0.942	0.942	0.00211851	Co1A	PTTG1IP
S100A6	1.24032e-07	-0.30245	1	1	0.0023328	Co1A	S100A6
MAP1B	1.28649e-07	-0.513047	0.085	0.193	0.00241963	Co1A	MAP1B
WARS	1.31442e-07	-0.461087	0.526	0.612	0.00247216	Co1A	WARS
CARHSP1	1.47763e-07	-0.253481	0.754	0.824	0.00277913	Co1A	CARHSP1
CBLB	1.48015e-07	0.317127	0.556	0.442	0.00278387	Co1A	CBLB
P4HA1	1.63844e-07	-0.324538	0.442	0.542	0.00308158	Co1A	P4HA1
CAMK2N1	1.65362e-07	-0.276091	0.177	0.308	0.00311012	Co1A	CAMK2N1
SDF2L1	1.66849e-07	-0.460463	0.5	0.605	0.00313809	Co1A	SDF2L1
SLC11A2	1.71731e-07	0.28113	0.608	0.485	0.00322992	Co1A	SLC11A2
SPIN1	1.73036e-07	0.252233	0.841	0.779	0.00325447	Co1A	SPIN1
ITGAV	1.76665e-07	0.278011	0.683	0.589	0.00332271	Co1A	ITGAV
FGF18	1.8193e-07	-0.451098	0.556	0.644	0.00342175	Co1A	FGF18
RERE	1.84807e-07	0.253008	0.757	0.653	0.00347586	Co1A	RERE
MYRF	2.04508e-07	-0.279069	0.474	0.6	0.00384639	Co1A	MYRF
AOC1	2.17928e-07	0.315872	0.257	0.152	0.0040988	Co1A	AOC1
TMPRSS2	2.19079e-07	-0.294789	0.124	0.239	0.00412044	Co1A	TMPRSS2
RANBP1	2.20992e-07	-0.412434	0.754	0.804	0.00415642	Co1A	RANBP1
DNAH5	2.52009e-07	-0.387696	0.079	0.181	0.00473978	Co1A	DNAH5
PLGRKT	2.58224e-07	0.254904	0.585	0.472	0.00485667	Co1A	PLGRKT
FDPS	2.59246e-07	-0.302364	0.902	0.906	0.0048759	Co1A	FDPS
SLFN13	2.61966e-07	-0.339355	0.394	0.5	0.00492706	Co1A	SLFN13
SLC6A14	2.90611e-07	-0.431523	0.058	0.154	0.00546581	Co1A	SLC6A14
UNC93A	2.97852e-07	-0.350418	0.217	0.346	0.00560201	Co1A	UNC93A
SMIM6	3.15791e-07	-0.538784	0.19	0.304	0.0059394	Co1A	SMIM6
CIB1	3.16622e-07	-0.479585	0.902	0.932	0.00595502	Co1A	CIB1
CDK2AP2	3.36003e-07	-0.360327	0.519	0.615	0.00631955	Co1A	CDK2AP2
GTF2I	3.46559e-07	-0.260012	0.987	0.982	0.00651809	Co1A	GTF2I
NPTN	3.58324e-07	0.279632	0.78	0.694	0.00673935	Co1A	NPTN
BNIP3	3.70415e-07	-0.288583	0.627	0.728	0.00696676	Co1A	BNIP3
SPTBN1	3.85919e-07	-0.419695	0.73	0.807	0.00725836	Co1A	SPTBN1
PLAUR	4.11361e-07	-0.361657	0.167	0.284	0.00773688	Co1A	PLAUR
IRF1	4.41375e-07	-0.412907	0.365	0.478	0.00830138	Co1A	IRF1
BIRC3	4.56407e-07	-0.364053	0.836	0.89	0.00858411	Co1A	BIRC3
TNIP1	4.81186e-07	-0.356731	0.704	0.746	0.00905015	Co1A	TNIP1
CFAP300	5.01585e-07	-0.410955	0.071	0.167	0.00943381	Co1A	CFAP300
ANXA4	5.05597e-07	-0.412555	0.968	0.979	0.00950927	Co1A	ANXA4
SOX9	5.4988e-07	-0.301363	0.19	0.312	0.0103421	Co1A	SOX9
CXCL16	5.77246e-07	-0.297909	0.352	0.472	0.0108568	Co1A	CXCL16
SRGAP3	6.54171e-07	-0.276947	0.537	0.646	0.0123036	Co1A	SRGAP3
GARS	6.72516e-07	-0.267527	0.632	0.736	0.0126487	Co1A	GARS
WDR86-AS1	6.9375e-07	-0.686626	0.082	0.176	0.0130481	Co1A	WDR86-AS1
CCDC34	7.64258e-07	-0.303735	0.339	0.452	0.0143742	Co1A	CCDC34
ASAP1	8.00724e-07	0.257656	0.405	0.299	0.01506	Co1A	ASAP1
LAMC2	8.71695e-07	-0.418196	0.563	0.658	0.0163948	Co1A	LAMC2
IL18	8.76125e-07	-0.343687	0.386	0.484	0.0164782	Co1A	IL18
SGK1	9.74385e-07	-0.315801	0.357	0.472	0.0183262	Co1A	SGK1
HSP90AA1	9.85059e-07	-0.44303	1	1	0.018527	Co1A	HSP90AA1
TEAD1	1.10241e-06	-0.273995	0.825	0.876	0.0207341	Co1A	TEAD1
PARP9	1.16759e-06	-0.358428	0.474	0.542	0.0219601	Co1A	PARP9
AK7	1.19148e-06	-0.455236	0.14	0.244	0.0224094	Co1A	AK7
LIPG	1.26754e-06	0.255345	0.579	0.468	0.02384	Co1A	LIPG
ANP32B	1.34253e-06	-0.312033	0.897	0.9	0.0252504	Co1A	ANP32B
FXYD3	1.37249e-06	-0.508851	0.516	0.599	0.0258139	Co1A	FXYD3
RRM2	1.37819e-06	-0.441023	0.196	0.306	0.025921	Co1A	RRM2
GLS	1.3969e-06	-0.403962	0.503	0.599	0.026273	Co1A	GLS
LRP11	1.48454e-06	-0.307207	0.307	0.427	0.0279212	Co1A	LRP11
PSMB10	1.5001e-06	-0.25524	0.349	0.462	0.0282139	Co1A	PSMB10
CADM1	1.55692e-06	0.300415	0.63	0.531	0.0292826	Co1A	CADM1
PTTG1	1.59754e-06	-0.410228	0.529	0.628	0.0300465	Co1A	PTTG1
MANF	1.64133e-06	-0.397093	0.725	0.774	0.0308701	Co1A	MANF
RUVBL1	1.73569e-06	-0.350402	0.505	0.603	0.0326449	Co1A	RUVBL1
PAM	1.8247e-06	-0.312992	0.447	0.549	0.034319	Co1A	PAM
RALGDS	1.96131e-06	-0.262325	0.22	0.337	0.0368884	Co1A	RALGDS
CALB1	2.14831e-06	-0.301874	0.926	0.925	0.0404055	Co1A	CALB1
WWP1	2.16643e-06	0.253517	0.479	0.371	0.0407462	Co1A	WWP1
MMP7	2.17455e-06	-0.4902	0.984	0.948	0.040899	Co1A	MMP7
NAPEPLD	2.18606e-06	-0.260139	0.331	0.436	0.0411154	Co1A	NAPEPLD
EIF4EBP1	2.19526e-06	-0.306236	0.392	0.494	0.0412885	Co1A	EIF4EBP1
HES4	2.42385e-06	-0.295579	0.161	0.273	0.0455877	Co1A	HES4
SGMS2	2.66097e-06	-0.418629	0.392	0.496	0.0500475	Co1A	SGMS2
DAPP1	2.67576e-06	-0.313598	0.294	0.4	0.0503258	Co1A	DAPP1
YBX3	2.773e-06	-0.314467	0.947	0.949	0.0521545	Co1A	YBX3
DNAAF1	2.78575e-06	-0.461975	0.077	0.164	0.0523944	Co1A	DNAAF1
RCAN3	3.50943e-06	-0.267053	0.294	0.403	0.0660055	Co1A	RCAN3
HIST1H2AC	3.58577e-06	-0.38243	0.315	0.418	0.0674412	Co1A	HIST1H2AC
HLA-B	3.6866e-06	-0.279517	0.984	0.963	0.0693376	Co1A	HLA-B
TINAGL1	3.70838e-06	-0.314706	0.32	0.424	0.0697472	Co1A	TINAGL1
MACC1	3.86324e-06	-0.317815	0.471	0.598	0.0726599	Co1A	MACC1
CXCL6	3.97023e-06	-0.493121	0.124	0.223	0.0746721	Co1A	CXCL6
ZNFX1	4.07468e-06	-0.255915	0.275	0.385	0.0766366	Co1A	ZNFX1
RBBP8	4.09893e-06	0.278531	0.735	0.67	0.0770927	Co1A	RBBP8
RUVBL2	4.17776e-06	-0.26645	0.452	0.564	0.0785753	Co1A	RUVBL2
C17orf97	4.44877e-06	-0.331463	0.22	0.322	0.0836724	Co1A	C17orf97
TIPARP	4.94223e-06	-0.250579	0.22	0.33	0.0929535	Co1A	TIPARP
ANKRD37	4.94724e-06	-0.262311	0.135	0.233	0.0930477	Co1A	ANKRD37
SLC12A7	4.96329e-06	-0.264547	0.225	0.327	0.0933495	Co1A	SLC12A7
NET1	5.87064e-06	-0.275388	0.431	0.539	0.110415	Co1A	NET1
TUBB6	5.98229e-06	-0.255185	0.169	0.271	0.112515	Co1A	TUBB6
CFAP53	7.15339e-06	-0.727382	0.14	0.229	0.134541	Co1A	CFAP53
B2M	7.26828e-06	-0.346941	1	1	0.136702	Co1A	B2M
DUSP5	7.70313e-06	-0.334966	0.098	0.188	0.144881	Co1A	DUSP5
TRAM1	8.4437e-06	-0.259059	0.876	0.915	0.158809	Co1A	TRAM1
TYMS	8.88463e-06	-0.38913	0.233	0.327	0.167102	Co1A	TYMS
PTGES	9.61309e-06	-0.304232	0.222	0.324	0.180803	Co1A	PTGES
CYTOR	1.00608e-05	-0.342683	0.212	0.306	0.189223	Co1A	CYTOR
C5orf49	1.04381e-05	-1.08073	0.108	0.188	0.196319	Co1A	C5orf49
CIITA	1.17143e-05	-0.291279	0.352	0.452	0.220322	Co1A	CIITA
DDX39A	1.24752e-05	-0.258296	0.352	0.451	0.234634	Co1A	DDX39A
B4GALT5	1.35852e-05	-0.25739	0.585	0.653	0.255511	Co1A	B4GALT5
IGFBP7	1.41419e-05	-1.49764	0.302	0.381	0.265981	Co1A	IGFBP7
ID4	1.49521e-05	-0.294801	0.574	0.639	0.281219	Co1A	ID4
UBE2S	1.68141e-05	-0.397968	0.54	0.62	0.316239	Co1A	UBE2S
IL4I1	1.7125e-05	-0.729257	0.603	0.62	0.322087	Co1A	IL4I1
TCTEX1D2	1.93427e-05	-0.497346	0.405	0.486	0.363797	Co1A	TCTEX1D2
MINDY2	2.04007e-05	-0.270556	0.529	0.615	0.383696	Co1A	MINDY2
NEAT1	2.12579e-05	-0.393047	0.997	0.998	0.399818	Co1A	NEAT1
TACSTD2	2.14601e-05	-0.307484	0.844	0.918	0.403622	Co1A	TACSTD2
HMGB2	2.15485e-05	-0.411401	0.394	0.489	0.405285	Co1A	HMGB2
AGR2	2.16185e-05	-0.42182	0.987	0.964	0.4066	Co1A	AGR2
PCM1	2.23901e-05	-0.288559	0.775	0.822	0.421112	Co1A	PCM1
GCHFR	2.41727e-05	-0.258559	0.796	0.822	0.454641	Co1A	GCHFR
MLXIP	2.61939e-05	0.251779	0.614	0.546	0.492656	Co1A	MLXIP
LRRC6	2.62233e-05	-0.292457	0.148	0.238	0.493208	Co1A	LRRC6
NUDC	2.68328e-05	-0.375754	0.857	0.876	0.504672	Co1A	NUDC
GALNT4	2.70806e-05	0.259883	0.712	0.629	0.509331	Co1A	GALNT4
SAA4	3.02019e-05	-0.453385	0.198	0.292	0.568036	Co1A	SAA4
CFAP43	3.07662e-05	-0.354731	0.077	0.153	0.57865	Co1A	CFAP43
CHORDC1	3.27013e-05	-0.286417	0.429	0.511	0.615045	Co1A	CHORDC1
PPIL6	3.53981e-05	-0.634186	0.156	0.233	0.665767	Co1A	PPIL6
AC007906.2	3.65138e-05	-0.823632	0.288	0.364	0.686752	Co1A	AC007906.2
AL627171.2	4.12031e-05	-0.515449	0.286	0.38	0.774948	Co1A	AL627171.2
COL4A1	4.81394e-05	0.309041	0.542	0.46	0.905406	Co1A	COL4A1
MKI67	6.39038e-05	-0.338697	0.235	0.337	1	Co1A	MKI67
TNFSF10	6.43843e-05	-0.335981	0.286	0.379	1	Co1A	TNFSF10
EDN1	6.56595e-05	-0.423142	0.09	0.169	1	Co1A	EDN1
STX2	6.5989e-05	-0.320191	0.201	0.284	1	Co1A	STX2
CTNNAL1	7.13452e-05	-0.30109	0.585	0.627	1	Co1A	CTNNAL1
H19	7.50075e-05	-1.06784	0.085	0.159	1	Co1A	H19
TNF	7.52439e-05	-0.283345	0.132	0.215	1	Co1A	TNF
DKK1	8.38672e-05	-0.307059	0.101	0.179	1	Co1A	DKK1
RRM2B	9.69298e-05	-0.2671	0.5	0.571	1	Co1A	RRM2B
CC2D2A	9.91727e-05	-0.416859	0.201	0.278	1	Co1A	CC2D2A
ADAR	0.000100136	-0.255415	0.796	0.806	1	Co1A	ADAR
PHACTR2	0.000109749	-0.269636	0.728	0.769	1	Co1A	PHACTR2
DNAJC3	0.000110397	-0.259563	0.717	0.761	1	Co1A	DNAJC3
STK33	0.000132933	-0.312525	0.153	0.233	1	Co1A	STK33
METRN	0.000142583	-0.274088	0.241	0.325	1	Co1A	METRN
SLC20A2	0.000145891	-0.26802	0.278	0.361	1	Co1A	SLC20A2
MDK	0.000156649	0.253123	0.508	0.439	1	Co1A	MDK
AQP3	0.000169306	-0.263149	0.19	0.273	1	Co1A	AQP3
H2AFZ	0.000169413	-0.299285	1	0.994	1	Co1A	H2AFZ
CFAP206	0.000190782	-0.25627	0.085	0.153	1	Co1A	CFAP206
ID2	0.000192067	-0.312665	0.495	0.563	1	Co1A	ID2
MUC16	0.000192752	-0.326141	0.913	0.905	1	Co1A	MUC16
LCN2	0.000209183	-0.354151	1	0.993	1	Co1A	LCN2
KLF6	0.000212258	-0.397973	0.627	0.706	1	Co1A	KLF6
ERICH3	0.000220751	-0.682284	0.183	0.253	1	Co1A	ERICH3
ACAT2	0.00023755	-0.323835	0.556	0.593	1	Co1A	ACAT2
MYCBP	0.000242004	-0.266023	0.582	0.631	1	Co1A	MYCBP
SPA17	0.000245075	-0.555408	0.304	0.375	1	Co1A	SPA17
IRF6	0.000277475	-0.281327	0.36	0.437	1	Co1A	IRF6
CD74	0.000277555	-0.260724	1	0.977	1	Co1A	CD74
NUCB2	0.00031129	-0.41062	0.376	0.455	1	Co1A	NUCB2
C15orf48	0.000345708	-0.912173	0.262	0.332	1	Co1A	C15orf48
SVIL	0.000350477	-0.268549	0.341	0.421	1	Co1A	SVIL
CTSS	0.000389328	-0.279501	0.251	0.324	1	Co1A	CTSS
NUSAP1	0.000433338	-0.281555	0.214	0.297	1	Co1A	NUSAP1
MNS1	0.00046347	-0.420666	0.188	0.258	1	Co1A	MNS1
ZFP36	0.000525895	-0.299476	0.392	0.454	1	Co1A	ZFP36
SCGB1D2	0.000560794	0.381749	0.505	0.415	1	Co1A	SCGB1D2
C9orf116	0.000603249	-0.679056	0.357	0.408	1	Co1A	C9orf116
DPCD	0.000641274	-0.253232	0.468	0.536	1	Co1A	DPCD
HLA-E	0.000652106	-0.25503	0.884	0.875	1	Co1A	HLA-E
ANKRD1	0.000685712	-0.822156	0.111	0.177	1	Co1A	ANKRD1
BLCAP	0.00079433	-0.283723	0.466	0.532	1	Co1A	BLCAP
RAN	0.000798849	-0.268342	0.984	0.977	1	Co1A	RAN
GON7	0.000993258	-0.327252	0.386	0.454	1	Co1A	GON7
GADD45A	0.00101572	-0.459732	0.302	0.372	1	Co1A	GADD45A
HSPH1	0.00106916	-0.292002	0.738	0.753	1	Co1A	HSPH1
TRAF3IP1	0.00108341	-0.374066	0.479	0.517	1	Co1A	TRAF3IP1
PERP	0.00110766	-0.427097	0.976	0.97	1	Co1A	PERP
G0S2	0.00114598	-0.55198	0.167	0.232	1	Co1A	G0S2
CLMN	0.00145833	-0.38136	0.365	0.417	1	Co1A	CLMN
SAA2	0.00155771	-0.638262	0.886	0.878	1	Co1A	SAA2
ARHGAP29	0.00165597	-0.294037	0.275	0.346	1	Co1A	ARHGAP29
NME5	0.00170919	-0.310715	0.22	0.283	1	Co1A	NME5
C2orf88	0.00206491	-0.313622	0.878	0.862	1	Co1A	C2orf88
TPM4	0.0021878	-0.284585	0.96	0.929	1	Co1A	TPM4
HSPA5	0.00223121	-0.408017	0.984	0.98	1	Co1A	HSPA5
PCSK1N	0.0023006	-0.275751	0.183	0.243	1	Co1A	PCSK1N
KRT17	0.00305923	-0.666874	0.27	0.33	1	Co1A	KRT17
FHAD1	0.00320279	-0.285172	0.119	0.172	1	Co1A	FHAD1
WDR54	0.0033149	-0.304893	0.296	0.351	1	Co1A	WDR54
PPP1R15A	0.00365579	-0.365446	0.529	0.571	1	Co1A	PPP1R15A
SAMHD1	0.00402519	-0.295142	0.476	0.51	1	Co1A	SAMHD1
EFHC1	0.00458275	-0.432126	0.257	0.303	1	Co1A	EFHC1
WDR78	0.00520296	-0.255651	0.18	0.236	1	Co1A	WDR78
NFKBIZ	0.00554453	-0.332819	0.704	0.704	1	Co1A	NFKBIZ
INHBB	0.00629274	0.464958	0.392	0.364	1	Co1A	INHBB
DNAAF4	0.00641308	-0.320916	0.259	0.308	1	Co1A	DNAAF4
FAIM	0.00698618	-0.374141	0.384	0.425	1	Co1A	FAIM
PSENEN	0.0073446	-0.692266	0.635	0.656	1	Co1A	PSENEN
SERPINA3	0.00759792	0.65334	0.153	0.111	1	Co1A	SERPINA3
CKB	0.00827323	-0.360099	0.331	0.374	1	Co1A	CKB
PRDX5	0.0098098	-0.326916	0.971	0.962	1	Co1A	PRDX5
PLXDC2	9.17617e-143	0.5464	0.34	0.004	1.72585e-138	Co1B	PLXDC2
GUCY1A1	2.01469e-126	1.89926	0.806	0.152	3.78922e-122	Co1B	GUCY1A1
PKHD1L1	1.6286e-113	1.4459	0.67	0.093	3.06307e-109	Co1B	PKHD1L1
SYNGR1.1	1.83444e-92	1.19422	0.812	0.202	3.45021e-88	Co1B	SYNGR1
DMBT1	2.53388e-90	1.44028	0.429	0.041	4.76573e-86	Co1B	DMBT1
TMTC1	6.30998e-90	1.31386	0.644	0.117	1.18678e-85	Co1B	TMTC1
SLCO1B3	1.51388e-86	0.93694	0.482	0.058	2.84731e-82	Co1B	SLCO1B3
PRXL2A.1	6.30208e-84	1.44007	1	0.973	1.1853e-79	Co1B	PRXL2A
UGT2B7.1	1.53765e-73	1.32616	0.843	0.256	2.89202e-69	Co1B	UGT2B7
FBXL7	3.64073e-68	0.321863	0.215	0.008	6.84749e-64	Co1B	FBXL7
CFH.1	1.14273e-66	1.0818	0.759	0.225	2.14925e-62	Co1B	CFH
TNFRSF18.1	1.85978e-61	1.21705	0.942	0.435	3.49787e-57	Co1B	TNFRSF18
IL32.1	8.68054e-61	2.40436	0.953	0.777	1.63264e-56	Co1B	IL32
BHLHE41.1	2.05193e-60	1.16723	0.937	0.454	3.85926e-56	Co1B	BHLHE41
RHOBTB3.1	4.7786e-60	1.24993	0.785	0.29	8.98759e-56	Co1B	RHOBTB3
HSD17B2	8.14242e-59	0.436663	0.262	0.021	1.53143e-54	Co1B	HSD17B2
FGF14	2.38642e-57	0.832624	0.34	0.043	4.48837e-53	Co1B	FGF14
TFF3	7.16306e-57	4.21024	0.691	0.247	1.34723e-52	Co1B	TFF3
AC104083.1	2.47751e-56	0.621677	0.372	0.054	4.65969e-52	Co1B	AC104083.1
C6orf15	1.44434e-55	1.04478	0.44	0.079	2.71652e-51	Co1B	C6orf15
PAM.1	2.92449e-55	1.11587	0.885	0.5	5.50038e-51	Co1B	PAM
ST6GALNAC1.1	1.13292e-53	1.01588	0.995	0.81	2.1308e-49	Co1B	ST6GALNAC1
SCNN1B	1.41712e-52	0.721467	0.471	0.098	2.66532e-48	Co1B	SCNN1B
PAEP	5.53031e-51	2.94416	0.654	0.236	1.04014e-46	Co1B	PAEP
BMPR1B-DT	1.41688e-50	0.358109	0.267	0.027	2.66486e-46	Co1B	BMPR1B-DT
LINC01502	5.66225e-49	0.858287	0.267	0.029	1.06496e-44	Co1B	LINC01502
NNMT	1.98451e-48	1.75869	0.979	0.812	3.73247e-44	Co1B	NNMT
AC108134.3	3.5142e-47	0.96276	0.293	0.039	6.60951e-43	Co1B	AC108134.3
GUCY1B1.1	1.24617e-45	1.08001	0.723	0.3	2.34379e-41	Co1B	GUCY1B1
GPX3	1.4369e-45	0.978423	0.487	0.122	2.70253e-41	Co1B	GPX3
LINC01541.1	2.84368e-45	1.44868	0.791	0.387	5.34839e-41	Co1B	LINC01541
MSX1	3.61855e-44	0.896284	0.471	0.116	6.80578e-40	Co1B	MSX1
BCAT1.1	3.19556e-43	-1.61063	0.288	0.779	6.0102e-39	Co1B	BCAT1
CP.1	4.79937e-42	1.33617	1	0.907	9.02666e-38	Co1B	CP
SLC16A14	1.2174e-41	0.321759	0.178	0.013	2.28969e-37	Co1B	SLC16A14
PTGS2.1	4.1818e-41	1.23613	0.942	0.574	7.86513e-37	Co1B	PTGS2
PKM.1	4.25055e-41	0.776226	1	1	7.99443e-37	Co1B	PKM
SLC34A2.1	4.38668e-41	1.07146	1	0.899	8.25047e-37	Co1B	SLC34A2
SLC7A2.1	1.64525e-40	1.07621	0.995	0.856	3.09439e-36	Co1B	SLC7A2
RMST	6.35314e-40	0.476076	0.277	0.041	1.1949e-35	Co1B	RMST
PLEKHS1	3.7272e-39	1.25663	0.707	0.316	7.01012e-35	Co1B	PLEKHS1
MAF	2.7296e-38	0.443076	0.304	0.052	5.13383e-34	Co1B	MAF
SPON1.1	3.30915e-38	0.942192	0.974	0.797	6.22385e-34	Co1B	SPON1
PROM2	5.12961e-38	0.872202	0.686	0.3	9.64777e-34	Co1B	PROM2
RUNX3.1	2.72105e-37	0.97796	0.869	0.522	5.11775e-33	Co1B	RUNX3
SELENOP.1	3.84208e-37	1.19068	0.932	0.625	7.22619e-33	Co1B	SELENOP
MUC5B	5.27086e-37	1.56212	0.974	0.868	9.91344e-33	Co1B	MUC5B
SLC39A8.1	1.21003e-36	0.976455	0.958	0.655	2.27583e-32	Co1B	SLC39A8
B3GALNT1	2.15754e-36	0.781706	0.686	0.291	4.0579e-32	Co1B	B3GALNT1
ANO5	1.58503e-35	0.31223	0.215	0.027	2.98112e-31	Co1B	ANO5
RARRES1.1	1.95511e-35	1.25917	0.775	0.375	3.67717e-31	Co1B	RARRES1
AOC1.1	2.55041e-35	0.860507	0.471	0.142	4.79682e-31	Co1B	AOC1
AGR2.1	3.2532e-35	1.32532	0.984	0.966	6.11861e-31	Co1B	AGR2
MLPH	3.40739e-34	0.692525	0.634	0.25	6.40861e-30	Co1B	MLPH
TPBG	6.24508e-34	0.80977	0.848	0.527	1.17458e-29	Co1B	TPBG
ENPP1	7.74977e-34	0.66699	0.503	0.169	1.45758e-29	Co1B	ENPP1
CAT.1	7.86932e-34	0.840199	0.911	0.659	1.48006e-29	Co1B	CAT
LINC01320.1	2.99832e-33	1.35632	0.974	0.911	5.63924e-29	Co1B	LINC01320
GALNT4.1	4.23187e-33	0.983033	0.895	0.62	7.9593e-29	Co1B	GALNT4
PECAM1.1	6.10942e-33	0.957125	0.545	0.195	1.14906e-28	Co1B	PECAM1
RGS6	6.89736e-33	0.303014	0.194	0.023	1.29726e-28	Co1B	RGS6
MYOF.1	1.49587e-32	0.832983	0.953	0.808	2.81343e-28	Co1B	MYOF
SCNN1G.1	1.86124e-32	0.66378	0.56	0.199	3.50062e-28	Co1B	SCNN1G
CLU.1	1.86955e-32	1.01866	0.979	0.928	3.51625e-28	Co1B	CLU
GREB1.1	1.99674e-32	0.601576	0.497	0.158	3.75546e-28	Co1B	GREB1
SEC14L1	2.16661e-32	1.01192	0.932	0.791	4.07496e-28	Co1B	SEC14L1
SORL1.1	2.48153e-32	0.94034	0.969	0.813	4.66726e-28	Co1B	SORL1
CPM	2.55231e-32	1.24251	0.545	0.209	4.80038e-28	Co1B	CPM
SLC26A2.1	6.82442e-32	1.26905	0.911	0.654	1.28354e-27	Co1B	SLC26A2
HLA-DRB5.1	1.95811e-31	0.665483	0.592	0.22	3.68282e-27	Co1B	HLA-DRB5
GATA2-AS1	2.12654e-31	0.310734	0.241	0.039	3.99959e-27	Co1B	GATA2-AS1
EYA2.1	5.99191e-31	0.759122	0.806	0.468	1.12696e-26	Co1B	EYA2
ADCYAP1R1.1	3.50783e-30	0.705078	0.466	0.149	6.59753e-26	Co1B	ADCYAP1R1
ZBTB38	3.80194e-30	0.808346	0.88	0.625	7.15069e-26	Co1B	ZBTB38
ASRGL1	3.94627e-29	0.688695	0.99	0.976	7.42214e-25	Co1B	ASRGL1
IL1R1.1	1.00149e-28	0.756794	0.984	0.873	1.8836e-24	Co1B	IL1R1
IGFBP2	1.64218e-28	-0.778158	0.649	0.888	3.08861e-24	Co1B	IGFBP2
CREB3L1	1.93113e-28	0.409597	0.188	0.026	3.63207e-24	Co1B	CREB3L1
SEL1L3.1	2.5682e-28	0.739542	0.696	0.362	4.83026e-24	Co1B	SEL1L3
ALPP.1	9.33141e-28	1.28671	0.586	0.26	1.75505e-23	Co1B	ALPP
GLRX	1.19797e-27	0.849769	0.702	0.385	2.25315e-23	Co1B	GLRX
ANXA5.1	1.2045e-27	0.572375	1	0.969	2.26542e-23	Co1B	ANXA5
SCGB1D2.1	1.99845e-27	2.03112	0.712	0.404	3.75868e-23	Co1B	SCGB1D2
SLC25A35.1	3.43309e-27	0.689358	0.529	0.209	6.45695e-23	Co1B	SLC25A35
ALDH1A1.1	5.08493e-27	0.964418	0.974	0.86	9.56374e-23	Co1B	ALDH1A1
CDH5	5.1851e-27	0.463187	0.298	0.071	9.75214e-23	Co1B	CDH5
GDA	9.69634e-27	-0.779129	0.461	0.81	1.82369e-22	Co1B	GDA
FCGRT	2.47723e-26	0.512636	0.56	0.229	4.65917e-22	Co1B	FCGRT
ATP1A1	2.92811e-26	0.593803	1	0.974	5.5072e-22	Co1B	ATP1A1
HLA-C	4.12826e-26	0.562197	0.99	0.984	7.76443e-22	Co1B	HLA-C
MACROD2.1	4.73878e-26	-1.08407	0.246	0.614	8.9127e-22	Co1B	MACROD2
LDHB.1	6.52138e-26	0.965312	1	0.992	1.22654e-21	Co1B	LDHB
MUC1.1	7.88491e-26	0.696174	1	0.996	1.48299e-21	Co1B	MUC1
GLYATL2	1.2927e-25	0.284509	0.173	0.024	2.43131e-21	Co1B	GLYATL2
PCYOX1.1	2.4778e-25	0.635764	0.927	0.725	4.66024e-21	Co1B	PCYOX1
SEMA3B	7.04929e-25	0.734217	0.45	0.167	1.32583e-20	Co1B	SEMA3B
PIGR.1	8.34876e-25	1.04905	0.927	0.845	1.57023e-20	Co1B	PIGR
ABLIM1	1.38727e-24	-0.954758	0.319	0.672	2.60917e-20	Co1B	ABLIM1
KLK10.1	1.4342e-24	-1.61644	0.461	0.732	2.69744e-20	Co1B	KLK10
CD44.1	1.57625e-24	-0.897882	0.262	0.617	2.96462e-20	Co1B	CD44
PDE3A	2.93334e-24	0.326484	0.236	0.049	5.51702e-20	Co1B	PDE3A
TFCP2L1	6.56477e-24	0.757646	0.618	0.317	1.2347e-19	Co1B	TFCP2L1
SLPI	7.64711e-24	1.51826	1	0.991	1.43827e-19	Co1B	SLPI
PRR15.1	7.9945e-24	0.759657	0.702	0.369	1.5036e-19	Co1B	PRR15
MMP7.1	2.33229e-23	-1.30261	0.869	0.962	4.38657e-19	Co1B	MMP7
FAM155A.1	3.19687e-23	0.532203	0.319	0.092	6.01268e-19	Co1B	FAM155A
PGR.1	4.01299e-23	0.49498	0.267	0.065	7.54764e-19	Co1B	PGR
HIF1A	4.12282e-23	0.560187	1	0.96	7.7542e-19	Co1B	HIF1A
ACSL4.1	4.45217e-23	0.670394	0.859	0.58	8.37364e-19	Co1B	ACSL4
CD63	4.52116e-23	0.462698	1	0.997	8.5034e-19	Co1B	CD63
LCN12.1	5.46698e-23	0.559802	0.466	0.179	1.02823e-18	Co1B	LCN12
SPDEF	7.41801e-23	0.475157	0.277	0.072	1.39518e-18	Co1B	SPDEF
UACA.1	9.34876e-23	0.727471	0.99	0.893	1.75831e-18	Co1B	UACA
ARMCX3	1.11422e-22	0.666343	0.88	0.642	2.09563e-18	Co1B	ARMCX3
FAM177A1	1.55852e-22	0.719837	0.921	0.773	2.93127e-18	Co1B	FAM177A1
TSPAN14.1	1.80906e-22	0.689896	0.921	0.758	3.40248e-18	Co1B	TSPAN14
SLC66A3.1	2.08948e-22	0.497081	0.565	0.257	3.9299e-18	Co1B	SLC66A3
FGFBP1	2.73685e-22	0.769306	0.995	0.926	5.14746e-18	Co1B	FGFBP1
LAMA4	2.98059e-22	0.430874	0.398	0.141	5.60589e-18	Co1B	LAMA4
WFDC2.1	3.4566e-22	1.09969	1	0.985	6.50118e-18	Co1B	WFDC2
OPRK1	6.52468e-22	0.364966	0.304	0.084	1.22716e-17	Co1B	OPRK1
HMGB3	8.86352e-22	1.30925	0.764	0.562	1.66705e-17	Co1B	HMGB3
MGLL	3.03019e-21	0.646759	0.618	0.316	5.69918e-17	Co1B	MGLL
HLA-DQA1.1	3.29147e-21	-1.26977	0.152	0.489	6.19059e-17	Co1B	HLA-DQA1
IGF2BP3	3.32141e-21	-0.644421	0.351	0.692	6.24692e-17	Co1B	IGF2BP3
FOXA2	6.47063e-21	0.709238	0.408	0.161	1.217e-16	Co1B	FOXA2
CYB5B	1.16788e-20	-0.701168	0.812	0.906	2.19656e-16	Co1B	CYB5B
LINC02582.1	1.2709e-20	-0.790364	0.283	0.65	2.39031e-16	Co1B	LINC02582
SLC40A1	1.44925e-20	0.324215	0.272	0.072	2.72576e-16	Co1B	SLC40A1
PPM1L.1	1.46707e-20	0.560347	0.455	0.189	2.75927e-16	Co1B	PPM1L
BCKDHB	2.04319e-20	0.520502	0.518	0.237	3.84283e-16	Co1B	BCKDHB
CST3	2.07815e-20	0.533687	0.99	0.97	3.90859e-16	Co1B	CST3
A4GALT.1	2.09456e-20	0.559415	0.681	0.389	3.93944e-16	Co1B	A4GALT
IL4I1.1	2.22378e-20	-1.36066	0.372	0.639	4.18248e-16	Co1B	IL4I1
MFSD4A	2.71225e-20	0.285869	0.188	0.037	5.10119e-16	Co1B	MFSD4A
GAS5.1	2.7654e-20	0.47815	1	0.976	5.20117e-16	Co1B	GAS5
NPR3.1	3.0163e-20	0.316583	0.246	0.062	5.67306e-16	Co1B	NPR3
ZFP36L1.1	3.05288e-20	0.581288	0.979	0.911	5.74185e-16	Co1B	ZFP36L1
SPATA13.1	5.86923e-20	0.761452	0.665	0.387	1.10388e-15	Co1B	SPATA13
ESR1.1	9.46919e-20	0.698422	0.848	0.651	1.78097e-15	Co1B	ESR1
TMBIM6	9.71576e-20	0.356808	1	1	1.82734e-15	Co1B	TMBIM6
XBP1	1.03984e-19	0.840763	0.953	0.841	1.95573e-15	Co1B	XBP1
ATP6V1A	1.25201e-19	0.546436	0.927	0.783	2.35478e-15	Co1B	ATP6V1A
ARMCX2	1.61356e-19	0.556484	0.644	0.365	3.03479e-15	Co1B	ARMCX2
MBP.1	2.58323e-19	0.550345	0.979	0.861	4.85853e-15	Co1B	MBP
STX18.1	3.25076e-19	0.735862	0.901	0.747	6.11403e-15	Co1B	STX18
LAMC1	3.43668e-19	-0.662706	0.77	0.89	6.4637e-15	Co1B	LAMC1
TMEM101.1	7.81254e-19	0.958216	0.817	0.654	1.46938e-14	Co1B	TMEM101
NLGN4X.1	8.21371e-19	-0.701571	0.168	0.492	1.54483e-14	Co1B	NLGN4X
MGAT3.1	9.42173e-19	0.420157	0.665	0.343	1.77204e-14	Co1B	MGAT3
CCPG1	9.78716e-19	0.577001	0.801	0.59	1.84077e-14	Co1B	CCPG1
CTSD	1.48733e-18	0.541699	0.963	0.886	2.79738e-14	Co1B	CTSD
TPM1	1.6175e-18	-0.95348	0.906	0.959	3.04219e-14	Co1B	TPM1
PHACTR2.1	1.64163e-18	-0.704455	0.586	0.778	3.08758e-14	Co1B	PHACTR2
SNHG16	1.83915e-18	-0.555094	0.77	0.905	3.45908e-14	Co1B	SNHG16
IFI44L.1	1.84949e-18	-1.11712	0.037	0.349	3.47852e-14	Co1B	IFI44L
SLC4A7.1	2.06632e-18	0.641406	0.817	0.574	3.88634e-14	Co1B	SLC4A7
SLC16A1	2.13373e-18	-0.526213	0.084	0.411	4.01312e-14	Co1B	SLC16A1
CD55.1	2.18401e-18	0.684393	0.838	0.603	4.10768e-14	Co1B	CD55
SLC6A20	2.24903e-18	-0.985589	0.529	0.739	4.22998e-14	Co1B	SLC6A20
AL079338.1.1	2.52639e-18	-0.65984	0.45	0.754	4.75164e-14	Co1B	AL079338.1
HLA-DQB1.1	2.87582e-18	-1.22341	0.618	0.744	5.40884e-14	Co1B	HLA-DQB1
KIZ	3.2533e-18	0.518979	0.497	0.229	6.11881e-14	Co1B	KIZ
TSHZ1	3.54473e-18	0.566951	0.869	0.604	6.66692e-14	Co1B	TSHZ1
TFF1	3.59647e-18	0.360549	0.204	0.049	6.76425e-14	Co1B	TFF1
CLDN3	3.65644e-18	-0.683969	0.806	0.92	6.87704e-14	Co1B	CLDN3
TMC5	3.94501e-18	-0.947094	0.874	0.92	7.41978e-14	Co1B	TMC5
SNHG5.1	5.26635e-18	-0.535015	0.942	0.983	9.90496e-14	Co1B	SNHG5
HTRA1	5.61913e-18	0.46934	0.351	0.132	1.05685e-13	Co1B	HTRA1
LYPD6B	6.83762e-18	0.588256	0.581	0.334	1.28602e-13	Co1B	LYPD6B
ATP7B.1	7.11032e-18	0.41437	0.398	0.156	1.33731e-13	Co1B	ATP7B
RBP1	8.41081e-18	-0.814748	0.236	0.541	1.5819e-13	Co1B	RBP1
CHPT1	1.05438e-17	0.513143	0.545	0.287	1.98307e-13	Co1B	CHPT1
EPDR1	1.05674e-17	0.486279	0.592	0.324	1.98752e-13	Co1B	EPDR1
MPHOSPH8	1.39084e-17	0.583516	0.901	0.733	2.61589e-13	Co1B	MPHOSPH8
SESN3.1	1.97311e-17	0.488224	0.545	0.277	3.71103e-13	Co1B	SESN3
CYP1B1	2.95834e-17	1.14226	0.691	0.437	5.56405e-13	Co1B	CYP1B1
MSLN	2.99339e-17	0.674817	0.539	0.284	5.62998e-13	Co1B	MSLN
MAN2A1	4.42268e-17	0.507189	0.859	0.641	8.31818e-13	Co1B	MAN2A1
PRR5L	4.51726e-17	0.393858	0.419	0.177	8.49606e-13	Co1B	PRR5L
SYBU	4.83015e-17	0.45451	0.471	0.205	9.08455e-13	Co1B	SYBU
SLC12A2	5.09637e-17	0.754176	0.796	0.584	9.58525e-13	Co1B	SLC12A2
TENT4B	5.45613e-17	0.737974	0.759	0.596	1.02619e-12	Co1B	TENT4B
IDH1.1	6.92345e-17	0.566938	0.916	0.825	1.30216e-12	Co1B	IDH1
NPM1	8.173e-17	-0.511582	1	1	1.53718e-12	Co1B	NPM1
MGST1	8.52377e-17	-0.578692	0.864	0.948	1.60315e-12	Co1B	MGST1
PTMA.1	8.8114e-17	-0.464161	1	1	1.65725e-12	Co1B	PTMA
BEX5	1.07581e-16	0.252133	0.241	0.068	2.02338e-12	Co1B	BEX5
SLC44A4.1	1.21761e-16	0.500428	0.728	0.436	2.29007e-12	Co1B	SLC44A4
ROBO2	1.32351e-16	0.271818	0.236	0.065	2.48926e-12	Co1B	ROBO2
PRNP.1	1.34634e-16	0.622044	0.759	0.529	2.5322e-12	Co1B	PRNP
MYLK.1	1.35638e-16	0.612078	0.634	0.374	2.55107e-12	Co1B	MYLK
ANK3.1	1.70134e-16	0.447515	0.628	0.346	3.19988e-12	Co1B	ANK3
AGPS.1	1.97465e-16	0.490771	0.696	0.435	3.71393e-12	Co1B	AGPS
SLC47A1	2.05949e-16	0.359689	0.346	0.129	3.87349e-12	Co1B	SLC47A1
MTRNR2L1.1	2.11251e-16	-0.551894	0.073	0.37	3.9732e-12	Co1B	MTRNR2L1
MUC16.1	2.34592e-16	0.458473	0.974	0.9	4.41221e-12	Co1B	MUC16
BMPR1B	2.82332e-16	0.424365	0.44	0.197	5.31009e-12	Co1B	BMPR1B
PTPN4.1	3.13582e-16	0.477564	0.712	0.424	5.89786e-12	Co1B	PTPN4
UNC93A.1	3.1953e-16	-0.753824	0.058	0.349	6.00973e-12	Co1B	UNC93A
HDGF.1	4.00791e-16	-0.575033	0.764	0.884	7.53808e-12	Co1B	HDGF
FAM107B.1	4.00991e-16	-0.577082	0.838	0.935	7.54184e-12	Co1B	FAM107B
MX1.1	4.22536e-16	-1.43058	0.141	0.413	7.94706e-12	Co1B	MX1
RPN2	4.82245e-16	0.465488	0.979	0.949	9.07005e-12	Co1B	RPN2
TPD52L1	5.05018e-16	0.596897	0.77	0.56	9.49838e-12	Co1B	TPD52L1
OTUD7B.1	6.28624e-16	0.406866	0.503	0.251	1.18232e-11	Co1B	OTUD7B
TMEM260	8.29144e-16	0.667006	0.602	0.349	1.55945e-11	Co1B	TMEM260
HGD	9.60203e-16	0.590475	0.618	0.382	1.80595e-11	Co1B	HGD
FAM20A	1.00998e-15	0.570717	0.864	0.633	1.89957e-11	Co1B	FAM20A
ZG16B	1.41535e-15	0.407007	0.204	0.055	2.662e-11	Co1B	ZG16B
AP1S2.1	1.42063e-15	-0.61122	0.414	0.67	2.67193e-11	Co1B	AP1S2
COX14	1.4811e-15	0.436887	0.953	0.831	2.78565e-11	Co1B	COX14
HMGA1.1	2.12679e-15	-0.760237	0.791	0.867	4.00007e-11	Co1B	HMGA1
ELOVL5.1	2.28469e-15	0.619395	0.801	0.64	4.29704e-11	Co1B	ELOVL5
CD70.1	3.26229e-15	-0.548061	0.026	0.292	6.13571e-11	Co1B	CD70
CITED4.1	3.37304e-15	0.564662	0.89	0.705	6.34402e-11	Co1B	CITED4
FGF18.1	3.41467e-15	-0.859389	0.408	0.649	6.42232e-11	Co1B	FGF18
IRAK3	3.64065e-15	0.350421	0.424	0.182	6.84734e-11	Co1B	IRAK3
COX8A	3.84604e-15	0.352127	1	0.992	7.23363e-11	Co1B	COX8A
SLC38A1	4.80346e-15	-0.558726	0.733	0.86	9.03435e-11	Co1B	SLC38A1
PLCE1	5.041e-15	0.405707	0.414	0.188	9.48111e-11	Co1B	PLCE1
APBA2	5.68417e-15	0.318532	0.272	0.094	1.06908e-10	Co1B	APBA2
EID1.1	6.75493e-15	0.35607	0.995	0.968	1.27047e-10	Co1B	EID1
HSP90AB1.1	7.10479e-15	-0.453323	1	1	1.33627e-10	Co1B	HSP90AB1
LAMA3.1	7.76904e-15	-0.735028	0.277	0.541	1.4612e-10	Co1B	LAMA3
PORCN	8.91119e-15	0.34341	0.304	0.114	1.67602e-10	Co1B	PORCN
DYNLT3	9.1488e-15	0.516384	0.696	0.47	1.72071e-10	Co1B	DYNLT3
CLIC5	1.16933e-14	0.756507	0.618	0.384	2.19927e-10	Co1B	CLIC5
BX890604.2.1	1.2491e-14	-0.591094	0.215	0.49	2.34932e-10	Co1B	BX890604.2
DYNLL1.1	1.36436e-14	-0.68683	0.99	0.998	2.56608e-10	Co1B	DYNLL1
BACE2	1.41411e-14	0.420795	0.885	0.685	2.65965e-10	Co1B	BACE2
SMAD3.1	1.45675e-14	-0.623599	0.241	0.505	2.73986e-10	Co1B	SMAD3
SVIP	1.54731e-14	0.452778	0.723	0.51	2.91018e-10	Co1B	SVIP
TEAD1.1	1.65864e-14	-0.514157	0.717	0.881	3.11957e-10	Co1B	TEAD1
PLA2G4A.1	3.47209e-14	0.582621	0.785	0.567	6.5303e-10	Co1B	PLA2G4A
RGS10	3.99393e-14	-0.521299	0.419	0.681	7.51179e-10	Co1B	RGS10
CLDN1.1	4.35675e-14	-0.973133	0.33	0.555	8.19417e-10	Co1B	CLDN1
PGRMC1	4.9605e-14	0.554874	0.843	0.693	9.32972e-10	Co1B	PGRMC1
ACO1.1	6.98925e-14	0.43546	0.597	0.358	1.31454e-09	Co1B	ACO1
PHYH	1.06802e-13	0.343356	0.471	0.237	2.00873e-09	Co1B	PHYH
NR2F2	1.51481e-13	0.53254	0.89	0.826	2.84906e-09	Co1B	NR2F2
RPL22L1	1.74018e-13	-0.594978	0.88	0.95	3.27294e-09	Co1B	RPL22L1
GABARAPL1	2.2083e-13	0.4768	0.508	0.276	4.15337e-09	Co1B	GABARAPL1
PAX2	2.22825e-13	-0.546841	0.162	0.427	4.1909e-09	Co1B	PAX2
EEF1A2.1	2.51517e-13	-0.527277	0.031	0.277	4.73053e-09	Co1B	EEF1A2
ALDH18A1.1	2.68929e-13	0.457805	0.717	0.503	5.05801e-09	Co1B	ALDH18A1
VAMP8	2.8382e-13	0.358553	0.995	0.959	5.3381e-09	Co1B	VAMP8
RASD1	2.90629e-13	0.61992	0.377	0.175	5.46614e-09	Co1B	RASD1
TNIP3	3.07237e-13	0.402577	0.277	0.101	5.77852e-09	Co1B	TNIP3
NDRG2.1	3.1938e-13	0.371714	0.44	0.216	6.0069e-09	Co1B	NDRG2
GNPTAB	3.89573e-13	0.384618	0.56	0.324	7.32709e-09	Co1B	GNPTAB
EFNA5	4.38342e-13	0.434497	0.492	0.27	8.24434e-09	Co1B	EFNA5
PDXK.1	5.9218e-13	-0.53405	0.686	0.815	1.11377e-08	Co1B	PDXK
PVT1	6.41679e-13	-0.385982	0.031	0.267	1.20687e-08	Co1B	PVT1
ISG15.1	7.42551e-13	-2.52113	0.471	0.602	1.39659e-08	Co1B	ISG15
RBBP7.1	8.82032e-13	0.419327	0.895	0.759	1.65893e-08	Co1B	RBBP7
FMN1	9.63705e-13	0.434197	0.539	0.315	1.81254e-08	Co1B	FMN1
MLEC.1	1.13011e-12	0.401326	0.963	0.937	2.1255e-08	Co1B	MLEC
SLCO3A1	1.14682e-12	-0.464664	0.084	0.334	2.15695e-08	Co1B	SLCO3A1
ECI2.1	1.24279e-12	0.47137	0.623	0.389	2.33743e-08	Co1B	ECI2
PLSCR1.1	1.26354e-12	-0.655646	0.513	0.687	2.37646e-08	Co1B	PLSCR1
DNAJB12	1.49293e-12	0.528366	0.681	0.475	2.8079e-08	Co1B	DNAJB12
FGFR2	1.5601e-12	0.372009	0.398	0.192	2.93423e-08	Co1B	FGFR2
SETD7	1.57886e-12	0.439381	0.586	0.382	2.96952e-08	Co1B	SETD7
GSTO1.1	1.6615e-12	-0.474457	0.461	0.681	3.12495e-08	Co1B	GSTO1
NFIB	1.74649e-12	-0.50139	0.408	0.642	3.2848e-08	Co1B	NFIB
ZNF107	1.8707e-12	0.270667	0.319	0.133	3.5184e-08	Co1B	ZNF107
SLC46A3	1.99232e-12	0.259772	0.288	0.112	3.74715e-08	Co1B	SLC46A3
ACSL5.1	2.18501e-12	-0.417594	0.068	0.304	4.10956e-08	Co1B	ACSL5
IFIT1.1	2.2223e-12	-0.77678	0.042	0.268	4.17971e-08	Co1B	IFIT1
RDH11.1	2.23772e-12	0.41138	0.901	0.75	4.2087e-08	Co1B	RDH11
STK17B.1	2.2595e-12	0.456583	0.686	0.465	4.24966e-08	Co1B	STK17B
SCD	2.40423e-12	-0.611119	0.723	0.859	4.52187e-08	Co1B	SCD
TXNIP	2.5046e-12	0.42386	0.974	0.935	4.71065e-08	Co1B	TXNIP
RNF125	2.58087e-12	0.289047	0.257	0.096	4.8541e-08	Co1B	RNF125
PRRG4	2.75693e-12	0.490602	0.702	0.489	5.18524e-08	Co1B	PRRG4
PHKB.1	2.83303e-12	0.437826	0.791	0.593	5.32836e-08	Co1B	PHKB
XAF1.1	2.96956e-12	-0.615333	0.084	0.319	5.58515e-08	Co1B	XAF1
P4HB	3.02943e-12	0.409597	0.984	0.94	5.69775e-08	Co1B	P4HB
GALNT6	3.55958e-12	0.632503	0.34	0.154	6.69486e-08	Co1B	GALNT6
PLAAT4.1	3.67722e-12	-0.764317	0.414	0.616	6.91612e-08	Co1B	PLAAT4
AC027644.3	3.68167e-12	0.37202	0.571	0.348	6.92448e-08	Co1B	AC027644.3
OAS3.1	3.92797e-12	-0.591504	0.068	0.295	7.38773e-08	Co1B	OAS3
DEPTOR.1	3.96479e-12	0.520532	0.733	0.534	7.45699e-08	Co1B	DEPTOR
SLC1A1	4.00456e-12	0.39646	0.33	0.151	7.53178e-08	Co1B	SLC1A1
WNT7A	4.76878e-12	-0.538533	0.346	0.601	8.96912e-08	Co1B	WNT7A
KIAA1217	5.15923e-12	-0.476658	0.508	0.7	9.70348e-08	Co1B	KIAA1217
HLA-DPA1.1	5.36737e-12	-0.785514	0.691	0.795	1.00949e-07	Co1B	HLA-DPA1
BST2.1	5.97468e-12	-1.10031	0.094	0.319	1.12372e-07	Co1B	BST2
TMEM59.1	6.37911e-12	0.389852	1	0.958	1.19978e-07	Co1B	TMEM59
MGMT	7.127e-12	-0.475374	0.618	0.784	1.34045e-07	Co1B	MGMT
SOX17.1	7.42537e-12	0.394723	0.89	0.756	1.39656e-07	Co1B	SOX17
TACC1	8.26899e-12	0.435566	0.597	0.37	1.55523e-07	Co1B	TACC1
SCNN1A.1	8.44932e-12	0.443657	0.942	0.884	1.58915e-07	Co1B	SCNN1A
ASAH1.1	9.46021e-12	0.375627	0.88	0.753	1.77928e-07	Co1B	ASAH1
MTPN	9.71386e-12	0.367372	0.948	0.888	1.82698e-07	Co1B	MTPN
S100A14.1	9.90756e-12	-0.594759	0.749	0.838	1.86341e-07	Co1B	S100A14
PARP14.1	1.00576e-11	-0.736589	0.764	0.877	1.89163e-07	Co1B	PARP14
HIGD1A	1.04835e-11	0.425647	0.89	0.795	1.97173e-07	Co1B	HIGD1A
AIFM1	1.05083e-11	0.43149	0.717	0.525	1.9764e-07	Co1B	AIFM1
NMD3	1.17924e-11	0.377255	0.67	0.452	2.21792e-07	Co1B	NMD3
THSD4	1.19688e-11	0.343994	0.34	0.155	2.25109e-07	Co1B	THSD4
EHF.1	1.20111e-11	0.422994	0.958	0.894	2.25906e-07	Co1B	EHF
PLK2.1	1.24396e-11	-0.695473	0.44	0.639	2.33963e-07	Co1B	PLK2
CCDC6.1	1.45948e-11	0.380014	0.885	0.726	2.74499e-07	Co1B	CCDC6
IFITM1.1	1.48023e-11	-0.503888	0.042	0.258	2.78402e-07	Co1B	IFITM1
IRX3	1.49064e-11	0.338667	0.267	0.104	2.80359e-07	Co1B	IRX3
ITGA6	1.51322e-11	0.444757	0.775	0.589	2.84607e-07	Co1B	ITGA6
PDE9A	1.60754e-11	-0.422714	0.084	0.312	3.02346e-07	Co1B	PDE9A
SDCBP	1.79567e-11	0.310894	0.963	0.895	3.37729e-07	Co1B	SDCBP
NAP1L1	2.27287e-11	-0.357474	0.995	0.995	4.27482e-07	Co1B	NAP1L1
INHBB.1	2.31742e-11	0.722535	0.555	0.351	4.3586e-07	Co1B	INHBB
SAMHD1.1	2.378e-11	-0.768204	0.319	0.521	4.47254e-07	Co1B	SAMHD1
ERAP2.1	2.37879e-11	0.265331	0.325	0.142	4.47404e-07	Co1B	ERAP2
CDK6	2.87227e-11	-0.495445	0.162	0.393	5.40216e-07	Co1B	CDK6
APIP	3.1697e-11	0.47446	0.539	0.344	5.96157e-07	Co1B	APIP
IFI44.1	3.17624e-11	-0.559962	0.073	0.294	5.97387e-07	Co1B	IFI44
RSPH1	3.21721e-11	-1.65423	0.162	0.378	6.05094e-07	Co1B	RSPH1
HNMT	3.36169e-11	0.384239	0.497	0.29	6.32267e-07	Co1B	HNMT
ADGRF1.1	3.53393e-11	-0.515536	0.031	0.237	6.64662e-07	Co1B	ADGRF1
NDUFA4	3.66886e-11	0.338962	1	0.998	6.90039e-07	Co1B	NDUFA4
SSB	3.70795e-11	-0.436155	0.901	0.925	6.97391e-07	Co1B	SSB
WDR72	4.65144e-11	0.475506	0.461	0.257	8.74842e-07	Co1B	WDR72
SSPN	4.81328e-11	0.300836	0.393	0.195	9.05282e-07	Co1B	SSPN
EPPK1.1	4.82208e-11	-0.358312	0.047	0.258	9.06937e-07	Co1B	EPPK1
BASP1	4.91182e-11	-0.429552	0.801	0.926	9.23815e-07	Co1B	BASP1
ST3GAL1	5.46815e-11	-0.507757	0.686	0.802	1.02845e-06	Co1B	ST3GAL1
OAS2.1	5.47799e-11	-0.637205	0.052	0.26	1.0303e-06	Co1B	OAS2
TOX3	6.56456e-11	0.304666	0.293	0.127	1.23466e-06	Co1B	TOX3
TBCA	6.57933e-11	-0.33071	0.984	0.999	1.23744e-06	Co1B	TBCA
PLCB1.1	7.1204e-11	0.3957	0.476	0.268	1.33921e-06	Co1B	PLCB1
IL20RA	7.70732e-11	0.31649	0.435	0.232	1.44959e-06	Co1B	IL20RA
SIK2	7.72601e-11	0.460354	0.534	0.346	1.45311e-06	Co1B	SIK2
ZFAS1	8.20225e-11	-0.482154	0.958	0.983	1.54268e-06	Co1B	ZFAS1
DYNLT1.1	9.47294e-11	-0.386423	1	0.997	1.78167e-06	Co1B	DYNLT1
ERGIC1	9.86169e-11	0.492381	0.906	0.894	1.85479e-06	Co1B	ERGIC1
ATP2C1.1	9.95571e-11	0.409632	0.686	0.486	1.87247e-06	Co1B	ATP2C1
TNFSF9.1	1.24192e-10	-0.44852	0.099	0.315	2.33581e-06	Co1B	TNFSF9
FOS	1.27514e-10	0.554471	0.885	0.728	2.39828e-06	Co1B	FOS
TSKU.1	1.29146e-10	0.308844	0.408	0.214	2.42897e-06	Co1B	TSKU
ARMCX6	1.33118e-10	0.3719	0.482	0.283	2.50368e-06	Co1B	ARMCX6
SNRPB.1	1.41895e-10	-0.447614	0.78	0.875	2.66876e-06	Co1B	SNRPB
PKP4	1.4628e-10	0.392315	0.859	0.732	2.75123e-06	Co1B	PKP4
NEDD9.1	1.75053e-10	0.487242	0.817	0.656	3.2924e-06	Co1B	NEDD9
FNBP1.1	1.86063e-10	0.479446	0.764	0.643	3.49948e-06	Co1B	FNBP1
EIF4A1	1.88912e-10	-0.296232	0.995	1	3.55306e-06	Co1B	EIF4A1
CLDN7.1	2.16369e-10	-0.469814	0.848	0.938	4.06946e-06	Co1B	CLDN7
HLA-DRA.1	2.19501e-10	-0.778301	0.984	0.959	4.12837e-06	Co1B	HLA-DRA
DHRS7	2.23715e-10	0.536754	0.665	0.455	4.20762e-06	Co1B	DHRS7
AHCYL1	2.45575e-10	0.310962	0.99	0.975	4.61877e-06	Co1B	AHCYL1
SECISBP2L.1	2.46005e-10	0.381455	0.77	0.621	4.62686e-06	Co1B	SECISBP2L
LAMC2.1	2.6126e-10	-0.593392	0.45	0.66	4.91379e-06	Co1B	LAMC2
LYPD1.1	2.63011e-10	-0.544314	0.126	0.332	4.94671e-06	Co1B	LYPD1
TMEM173.1	2.90479e-10	-0.447918	0.131	0.343	5.46332e-06	Co1B	TMEM173
YBX3.1	2.91751e-10	-0.470596	0.885	0.955	5.48725e-06	Co1B	YBX3
MAGED1.1	2.93108e-10	0.368618	0.817	0.64	5.51277e-06	Co1B	MAGED1
RAN.1	3.32018e-10	-0.441299	0.953	0.98	6.24459e-06	Co1B	RAN
SRM.1	3.76843e-10	-0.530203	0.267	0.477	7.08766e-06	Co1B	SRM
IFITM3.1	3.98767e-10	-1.14322	0.979	0.971	7.50001e-06	Co1B	IFITM3
HIPK2.1	4.10573e-10	0.480609	0.791	0.661	7.72207e-06	Co1B	HIPK2
IGF2BP2	4.18313e-10	-0.399469	0.414	0.634	7.86763e-06	Co1B	IGF2BP2
SLC51B	4.19003e-10	0.389432	0.22	0.083	7.88061e-06	Co1B	SLC51B
AR.1	4.35736e-10	0.36877	0.393	0.205	8.19532e-06	Co1B	AR
ANXA3.1	4.59951e-10	-0.702654	0.304	0.491	8.65075e-06	Co1B	ANXA3
SOD2.1	5.06555e-10	-0.887327	0.911	0.954	9.52728e-06	Co1B	SOD2
TCN1	5.32603e-10	0.482435	0.199	0.074	1.00172e-05	Co1B	TCN1
PSAT1	5.61108e-10	-0.421831	0.618	0.786	1.05533e-05	Co1B	PSAT1
FOXC1	5.70772e-10	0.273465	0.382	0.193	1.07351e-05	Co1B	FOXC1
TMEM245	6.09371e-10	0.361996	0.817	0.651	1.1461e-05	Co1B	TMEM245
MT-ND5.1	6.19587e-10	0.25864	1	0.999	1.16532e-05	Co1B	MT-ND5
CLDN10	6.24749e-10	0.466965	0.785	0.587	1.17503e-05	Co1B	CLDN10
BTBD3.1	6.30673e-10	0.518619	0.707	0.562	1.18617e-05	Co1B	BTBD3
GLS.1	6.65228e-10	-0.572909	0.414	0.598	1.25116e-05	Co1B	GLS
ADI1	6.70157e-10	0.324211	0.88	0.781	1.26043e-05	Co1B	ADI1
MTURN	6.81297e-10	0.26772	0.346	0.168	1.28138e-05	Co1B	MTURN
IL1R2.1	7.03922e-10	0.719211	0.335	0.162	1.32394e-05	Co1B	IL1R2
PDCD5	7.12712e-10	-0.413266	0.702	0.849	1.34047e-05	Co1B	PDCD5
IQGAP2.1	7.34209e-10	0.315245	0.429	0.231	1.3809e-05	Co1B	IQGAP2
ANP32B.1	7.46266e-10	-0.472681	0.864	0.903	1.40358e-05	Co1B	ANP32B
PDZK1IP1.1	8.15434e-10	-0.688551	0.487	0.663	1.53367e-05	Co1B	PDZK1IP1
SPNS2	8.23704e-10	-0.365535	0.021	0.201	1.54922e-05	Co1B	SPNS2
APLP2	8.47242e-10	0.285282	1	0.999	1.59349e-05	Co1B	APLP2
TRPS1	9.44622e-10	0.343413	0.66	0.471	1.77664e-05	Co1B	TRPS1
ISG20.1	9.82143e-10	-0.732137	0.398	0.581	1.84721e-05	Co1B	ISG20
EPHX4	1.14465e-09	0.269242	0.251	0.107	2.15285e-05	Co1B	EPHX4
CXCL5.1	1.1783e-09	-1.27285	0.586	0.734	2.21615e-05	Co1B	CXCL5
SLC1A3	1.39448e-09	-0.369804	0.11	0.315	2.62273e-05	Co1B	SLC1A3
MPC1	1.41249e-09	0.392478	0.738	0.579	2.6566e-05	Co1B	MPC1
HLA-F.1	1.48524e-09	-0.419461	0.094	0.295	2.79344e-05	Co1B	HLA-F
ATP6V0C	1.65107e-09	0.289078	1	0.995	3.10533e-05	Co1B	ATP6V0C
ITGA3.1	1.79206e-09	-0.501257	0.476	0.658	3.3705e-05	Co1B	ITGA3
PYY.1	1.8167e-09	0.308963	0.257	0.112	3.41684e-05	Co1B	PYY
PPP3CA.1	1.82948e-09	0.36082	0.77	0.602	3.44088e-05	Co1B	PPP3CA
CAV2	1.92038e-09	0.299877	0.639	0.421	3.61185e-05	Co1B	CAV2
TMEM9B.1	1.98483e-09	0.342607	0.712	0.519	3.73308e-05	Co1B	TMEM9B
MYO1B	2.01762e-09	-0.434387	0.283	0.487	3.79475e-05	Co1B	MYO1B
RSAD2.1	2.05458e-09	-0.595163	0.026	0.201	3.86425e-05	Co1B	RSAD2
HOMER2.1	2.06591e-09	0.393523	0.717	0.531	3.88557e-05	Co1B	HOMER2
CNDP2	2.74748e-09	0.372726	0.948	0.892	5.16745e-05	Co1B	CNDP2
IQCA1	2.79709e-09	-0.305801	0.031	0.21	5.26077e-05	Co1B	IQCA1
AHSA1	2.87742e-09	-0.411803	0.419	0.596	5.41186e-05	Co1B	AHSA1
PGK1	3.11258e-09	0.293925	0.995	0.975	5.85414e-05	Co1B	PGK1
DDX21	3.27503e-09	-0.438914	0.78	0.89	6.15968e-05	Co1B	DDX21
WDR86-AS1.1	3.55392e-09	-0.752755	0.01	0.174	6.68422e-05	Co1B	WDR86-AS1
QPCT	3.6215e-09	-0.301489	0.026	0.198	6.81132e-05	Co1B	QPCT
HLA-DRB1.1	3.70911e-09	-0.675869	0.927	0.918	6.97609e-05	Co1B	HLA-DRB1
SULT1A1	3.85644e-09	-0.267606	0.026	0.198	7.25319e-05	Co1B	SULT1A1
SMIM30.1	3.89489e-09	0.335857	0.822	0.653	7.32551e-05	Co1B	SMIM30
ARHGAP29.1	3.97798e-09	-0.535837	0.152	0.351	7.48178e-05	Co1B	ARHGAP29
SH3D19	4.23028e-09	-0.325264	0.147	0.356	7.95631e-05	Co1B	SH3D19
SEC62	4.281e-09	0.256486	0.99	0.966	8.0517e-05	Co1B	SEC62
TSPAN13.1	4.80296e-09	0.340049	0.77	0.59	9.03341e-05	Co1B	TSPAN13
ITM2B.1	4.83204e-09	0.282338	1	0.999	9.0881e-05	Co1B	ITM2B
TMX4	5.25359e-09	0.326363	0.901	0.779	9.88095e-05	Co1B	TMX4
LAMP1.1	5.29616e-09	0.345529	0.921	0.863	9.96102e-05	Co1B	LAMP1
OSMR	5.73958e-09	0.323284	0.592	0.396	0.00010795	Co1B	OSMR
IRF7.1	5.76385e-09	-0.450573	0.126	0.316	0.000108406	Co1B	IRF7
TCTEX1D2.1	6.37013e-09	-0.652213	0.298	0.489	0.000119809	Co1B	TCTEX1D2
NOP56	6.38469e-09	-0.468247	0.513	0.67	0.000120083	Co1B	NOP56
TXNRD1.1	6.92495e-09	-0.839569	0.67	0.75	0.000130245	Co1B	TXNRD1
EIF2AK2.1	7.23426e-09	-0.476916	0.634	0.749	0.000136062	Co1B	EIF2AK2
CHMP3	7.60212e-09	0.295476	0.927	0.851	0.000142981	Co1B	CHMP3
SLC7A5.1	7.74497e-09	-0.469601	0.22	0.42	0.000145667	Co1B	SLC7A5
HLA-DPB1.1	7.91405e-09	-0.624872	0.445	0.599	0.000148848	Co1B	HLA-DPB1
BTF3.1	7.9328e-09	-0.268739	1	0.998	0.0001492	Co1B	BTF3
PMM1	8.06629e-09	0.32415	0.602	0.409	0.000151711	Co1B	PMM1
SESTD1	8.38984e-09	0.347733	0.66	0.484	0.000157796	Co1B	SESTD1
CYB5A.1	8.96881e-09	0.295676	0.979	0.938	0.000168685	Co1B	CYB5A
CFTR.1	9.41958e-09	-0.490946	0.476	0.731	0.000177163	Co1B	CFTR
CAPNS1	1.00203e-08	0.282254	0.995	0.976	0.000188462	Co1B	CAPNS1
PPP1R14B.1	1.05324e-08	-0.474498	0.733	0.834	0.000198093	Co1B	PPP1R14B
NIPAL3	1.11411e-08	0.294247	0.55	0.355	0.000209542	Co1B	NIPAL3
OSBPL1A	1.15148e-08	0.282807	0.497	0.305	0.00021657	Co1B	OSBPL1A
FADS1.1	1.17769e-08	-0.501001	0.382	0.569	0.0002215	Co1B	FADS1
ANXA4.1	1.20482e-08	-0.550802	0.963	0.978	0.000226603	Co1B	ANXA4
PAPSS1.1	1.23267e-08	0.546136	0.827	0.722	0.000231841	Co1B	PAPSS1
SMARCA2.1	1.2546e-08	0.308686	0.817	0.643	0.000235966	Co1B	SMARCA2
SCP2	1.36226e-08	0.285215	0.963	0.893	0.000256214	Co1B	SCP2
MT-ND1	1.38224e-08	-0.250079	1	0.999	0.000259971	Co1B	MT-ND1
AC105460.1	1.38559e-08	-0.491011	0.058	0.234	0.000260603	Co1B	AC105460.1
ARL4C	1.406e-08	-0.547631	0.215	0.41	0.00026444	Co1B	ARL4C
ITPRID2.1	1.46152e-08	0.395733	0.712	0.56	0.000274882	Co1B	ITPRID2
AL391056.1	1.49984e-08	-0.32845	0.079	0.262	0.000282089	Co1B	AL391056.1
CLIC3	1.5469e-08	0.333045	0.283	0.137	0.000290941	Co1B	CLIC3
CDH3	1.55578e-08	-0.263804	0.073	0.259	0.000292612	Co1B	CDH3
DSTN.1	1.5814e-08	0.258356	1	0.993	0.000297429	Co1B	DSTN
PFKFB2.1	1.61882e-08	0.298544	0.461	0.281	0.000304467	Co1B	PFKFB2
SLC25A24	1.6211e-08	0.305529	0.901	0.759	0.000304897	Co1B	SLC25A24
LAD1	1.62744e-08	-0.41134	0.492	0.66	0.000306089	Co1B	LAD1
SEPTIN2.1	1.68271e-08	0.2741	0.979	0.938	0.000316484	Co1B	SEPTIN2
PPP1R14C.1	1.69148e-08	-0.302372	0.021	0.179	0.000318133	Co1B	PPP1R14C
GALNT10.1	1.71154e-08	0.318817	0.55	0.352	0.000321907	Co1B	GALNT10
NBL1.1	1.79139e-08	-0.385616	0.22	0.409	0.000336925	Co1B	NBL1
NUDC.1	1.85513e-08	-0.516712	0.822	0.877	0.000348912	Co1B	NUDC
IFI35.1	1.85745e-08	-0.429249	0.12	0.304	0.000349349	Co1B	IFI35
BCAP29	1.88898e-08	0.370669	0.66	0.494	0.00035528	Co1B	BCAP29
GNAS	1.92117e-08	0.269086	0.995	0.992	0.000361333	Co1B	GNAS
LMAN1	1.92605e-08	0.302941	0.99	0.959	0.000362251	Co1B	LMAN1
LAPTM4B.1	1.95434e-08	-0.447416	0.906	0.944	0.000367571	Co1B	LAPTM4B
MYC	2.00486e-08	-0.435583	0.225	0.411	0.000377075	Co1B	MYC
GCNT2	2.08482e-08	0.330354	0.461	0.286	0.000392112	Co1B	GCNT2
TIMP1.1	2.08633e-08	-0.329943	0.586	0.783	0.000392397	Co1B	TIMP1
CCT5	2.25341e-08	-0.391016	0.853	0.877	0.000423821	Co1B	CCT5
MBD4	2.51018e-08	0.379298	0.613	0.455	0.000472114	Co1B	MBD4
IQCD.1	2.52893e-08	-0.609211	0.141	0.332	0.000475642	Co1B	IQCD
SLC39A7	2.63139e-08	0.362836	0.717	0.571	0.000494912	Co1B	SLC39A7
PAPOLA	2.86075e-08	-0.366628	0.859	0.916	0.00053805	Co1B	PAPOLA
HOXB7.1	2.91567e-08	0.326972	0.827	0.693	0.000548379	Co1B	HOXB7
KLK13.1	2.92114e-08	-0.324982	0.021	0.175	0.000549408	Co1B	KLK13
CBX3	2.94892e-08	-0.314362	0.932	0.966	0.000554633	Co1B	CBX3
GDE1	3.05072e-08	0.34923	0.728	0.597	0.000573779	Co1B	GDE1
HGSNAT.1	3.26863e-08	0.274258	0.602	0.415	0.000614764	Co1B	HGSNAT
PTTG1.1	3.34132e-08	-0.453171	0.429	0.628	0.000628436	Co1B	PTTG1
WNT5A	3.35316e-08	0.335819	0.592	0.415	0.000630662	Co1B	WNT5A
PINK1	3.39176e-08	0.268506	0.597	0.399	0.000637923	Co1B	PINK1
KCNK6	3.46219e-08	0.325441	0.298	0.152	0.000651169	Co1B	KCNK6
MRTO4	3.47624e-08	-0.385938	0.304	0.494	0.000653812	Co1B	MRTO4
MOCS2	3.51906e-08	0.316362	0.712	0.553	0.000661864	Co1B	MOCS2
OAS1.1	3.53984e-08	-0.388786	0.042	0.205	0.000665772	Co1B	OAS1
WWC1.1	3.54174e-08	-0.433792	0.461	0.626	0.00066613	Co1B	WWC1
CRYZ	3.54501e-08	0.397903	0.686	0.558	0.000666745	Co1B	CRYZ
CPT1A	3.58784e-08	0.340138	0.471	0.304	0.000674801	Co1B	CPT1A
BORCS7	3.79503e-08	0.329389	0.702	0.527	0.000713769	Co1B	BORCS7
LAP3.1	3.92443e-08	-0.44105	0.492	0.641	0.000738106	Co1B	LAP3
FAM183A.1	4.00892e-08	-1.02801	0.016	0.163	0.000753999	Co1B	FAM183A
EBPL	4.02883e-08	-0.353256	0.408	0.585	0.000757743	Co1B	EBPL
MECOM.1	4.226e-08	0.32994	0.911	0.832	0.000794826	Co1B	MECOM
CTNNAL1.1	4.27935e-08	-0.419927	0.44	0.636	0.000804861	Co1B	CTNNAL1
MEGF9	4.35198e-08	0.268281	0.419	0.243	0.00081852	Co1B	MEGF9
LPIN2	4.49156e-08	-0.428551	0.613	0.725	0.000844773	Co1B	LPIN2
HLA-DOA.1	4.71083e-08	-0.365701	0.136	0.323	0.000886014	Co1B	HLA-DOA
TSPO.1	5.03649e-08	-0.350828	0.99	0.979	0.000947264	Co1B	TSPO
CMPK2.1	5.05112e-08	-0.360854	0.042	0.201	0.000950015	Co1B	CMPK2
COX7A2	5.13818e-08	0.265373	1	0.999	0.000966388	Co1B	COX7A2
DNAAF1.1	5.20984e-08	-0.523709	0.016	0.161	0.000979867	Co1B	DNAAF1
IGFBP4.1	5.42969e-08	0.468298	0.476	0.312	0.00102122	Co1B	IGFBP4
SH2D4A	5.58261e-08	-0.338797	0.272	0.469	0.00104998	Co1B	SH2D4A
TST	5.87644e-08	0.400156	0.723	0.619	0.00110524	Co1B	TST
ELK3.1	6.0651e-08	-0.394629	0.136	0.315	0.00114072	Co1B	ELK3
CTDSPL	6.18374e-08	-0.345231	0.257	0.452	0.00116304	Co1B	CTDSPL
VPS13D.1	6.40841e-08	0.296639	0.623	0.441	0.00120529	Co1B	VPS13D
CTXN1	6.99394e-08	-0.536725	0.215	0.4	0.00131542	Co1B	CTXN1
MAL2.1	7.39721e-08	-0.579941	0.859	0.898	0.00139127	Co1B	MAL2
MUC5AC	7.92343e-08	0.485012	0.387	0.233	0.00149024	Co1B	MUC5AC
EPN2	8.22467e-08	-0.299593	0.178	0.365	0.0015469	Co1B	EPN2
LMAN2	8.22591e-08	0.278586	0.916	0.852	0.00154713	Co1B	LMAN2
PPFIBP1.1	8.32078e-08	-0.366759	0.508	0.686	0.00156497	Co1B	PPFIBP1
MIA2	8.33582e-08	0.310825	0.675	0.504	0.0015678	Co1B	MIA2
TIMP2.1	8.35384e-08	-0.363731	0.204	0.403	0.00157119	Co1B	TIMP2
AGPAT5	8.39555e-08	-0.325969	0.209	0.398	0.00157904	Co1B	AGPAT5
ATP6V0E1	8.60761e-08	0.29046	0.984	0.957	0.00161892	Co1B	ATP6V0E1
BCL9L	8.82095e-08	-0.331704	0.204	0.396	0.00165904	Co1B	BCL9L
SLC20A2.1	9.19643e-08	-0.401884	0.183	0.362	0.00172966	Co1B	SLC20A2
WDR54.1	9.36868e-08	-0.435397	0.173	0.357	0.00176206	Co1B	WDR54
FXYD3.1	1.00205e-07	0.26425	0.733	0.572	0.00188465	Co1B	FXYD3
NDRG1	1.00358e-07	-0.408447	0.346	0.527	0.00188753	Co1B	NDRG1
AKR1B1.1	1.01553e-07	-0.336568	0.12	0.296	0.00191001	Co1B	AKR1B1
CFAP126	1.0252e-07	-0.706146	0.047	0.199	0.00192819	Co1B	CFAP126
LITAF.1	1.02618e-07	-0.335252	0.848	0.922	0.00193004	Co1B	LITAF
COX5B	1.04022e-07	0.273194	1	0.994	0.00195645	Co1B	COX5B
IGFBP3	1.07467e-07	0.762164	0.848	0.835	0.00202124	Co1B	IGFBP3
GOLM1	1.0852e-07	0.297661	0.822	0.654	0.00204105	Co1B	GOLM1
EFHD2.1	1.0968e-07	-0.401404	0.539	0.647	0.00206286	Co1B	EFHD2
CD151	1.12968e-07	0.308686	0.848	0.775	0.00212469	Co1B	CD151
BNIP3L	1.19188e-07	0.307645	0.812	0.638	0.00224168	Co1B	BNIP3L
PTGS1.1	1.19735e-07	-0.345777	0.094	0.262	0.00225198	Co1B	PTGS1
TNFSF10.1	1.25388e-07	0.352014	0.529	0.348	0.0023583	Co1B	TNFSF10
BBX	1.30658e-07	0.3264	0.848	0.797	0.00245742	Co1B	BBX
STARD10	1.32044e-07	0.367083	0.492	0.33	0.00248348	Co1B	STARD10
CAPS	1.36421e-07	-0.412758	0.853	0.663	0.00256581	Co1B	CAPS
MT2A.1	1.41128e-07	-0.548976	0.984	0.988	0.00265434	Co1B	MT2A
ALDH6A1.1	1.41421e-07	0.320321	0.503	0.328	0.00265984	Co1B	ALDH6A1
FBXL17	1.43704e-07	0.287056	0.414	0.25	0.00270278	Co1B	FBXL17
NT5E.1	1.44118e-07	0.317064	0.576	0.394	0.00271057	Co1B	NT5E
YWHAG	1.52457e-07	-0.360943	0.712	0.819	0.00286741	Co1B	YWHAG
USP18.1	1.52863e-07	-0.317539	0.047	0.199	0.00287505	Co1B	USP18
ID2.1	1.61459e-07	-0.499947	0.393	0.566	0.00303673	Co1B	ID2
AFAP1L2.1	1.63341e-07	-0.268786	0.084	0.25	0.00307212	Co1B	AFAP1L2
NFIC	1.64313e-07	0.367637	0.665	0.535	0.00309041	Co1B	NFIC
PDLIM1.1	1.75436e-07	-0.379449	0.581	0.715	0.00329961	Co1B	PDLIM1
ARL4D	1.75838e-07	0.289772	0.419	0.25	0.00330716	Co1B	ARL4D
ENAH	1.77002e-07	-0.396234	0.387	0.559	0.00332905	Co1B	ENAH
RASSF6	1.84878e-07	0.287671	0.45	0.281	0.00347719	Co1B	RASSF6
MYL12A	1.94044e-07	-0.261646	1	0.998	0.00364958	Co1B	MYL12A
DDX60.1	1.94407e-07	-0.372957	0.141	0.31	0.00365641	Co1B	DDX60
NTMT1.1	2.02522e-07	-0.368675	0.387	0.549	0.00380903	Co1B	NTMT1
CUEDC1	2.05636e-07	0.353831	0.571	0.413	0.0038676	Co1B	CUEDC1
PGM1	2.11763e-07	0.333154	0.618	0.478	0.00398285	Co1B	PGM1
ARPC1A	2.14615e-07	0.338752	0.869	0.783	0.00403647	Co1B	ARPC1A
BACH1	2.16976e-07	-0.364529	0.272	0.451	0.00408089	Co1B	BACH1
SDF4.1	2.18044e-07	0.280584	0.937	0.802	0.00410097	Co1B	SDF4
USP28	2.21668e-07	0.286427	0.455	0.288	0.00416913	Co1B	USP28
ITIH5.1	2.23142e-07	-0.615804	0.372	0.533	0.00419685	Co1B	ITIH5
GK5.1	2.38203e-07	0.281686	0.644	0.473	0.00448012	Co1B	GK5
LGALS9.1	2.40857e-07	-0.316294	0.079	0.238	0.00453004	Co1B	LGALS9
CD47	2.45215e-07	-0.346673	0.764	0.883	0.004612	Co1B	CD47
PNPT1.1	2.46841e-07	-0.426849	0.298	0.473	0.00464258	Co1B	PNPT1
TMEM45B.1	2.50962e-07	-0.349031	0.105	0.272	0.00472009	Co1B	TMEM45B
EMP1.1	2.56358e-07	-0.475056	0.173	0.342	0.00482158	Co1B	EMP1
NPC2.1	2.60299e-07	0.258013	0.979	0.961	0.00489571	Co1B	NPC2
ARHGAP26	2.71037e-07	0.393071	0.675	0.536	0.00509766	Co1B	ARHGAP26
MCCC2.1	2.80706e-07	0.306986	0.712	0.571	0.00527952	Co1B	MCCC2
KLK11.1	2.83472e-07	-0.486949	0.654	0.731	0.00533154	Co1B	KLK11
USP46.1	2.94457e-07	0.318934	0.586	0.428	0.00553814	Co1B	USP46
XPR1.1	2.99661e-07	0.291987	0.607	0.425	0.00563602	Co1B	XPR1
CDKN1A.1	3.203e-07	-0.678601	0.419	0.579	0.00602421	Co1B	CDKN1A
PEG10.1	3.25465e-07	-0.531444	0.545	0.668	0.00612134	Co1B	PEG10
ENTPD3.1	3.26285e-07	0.269304	0.487	0.311	0.00613677	Co1B	ENTPD3
NIFK	3.30638e-07	-0.399165	0.545	0.67	0.00621864	Co1B	NIFK
PHLDA3.1	3.46186e-07	-0.403226	0.372	0.535	0.00651107	Co1B	PHLDA3
COL4A1.1	3.47861e-07	-0.49033	0.319	0.487	0.00654257	Co1B	COL4A1
CALB1.1	3.4902e-07	0.466615	0.953	0.923	0.00656437	Co1B	CALB1
LAMP3.1	3.50755e-07	-0.284776	0.052	0.203	0.00659701	Co1B	LAMP3
EBAG9	3.52893e-07	0.364489	0.649	0.492	0.00663721	Co1B	EBAG9
PSD3	3.66216e-07	-0.332951	0.246	0.425	0.00688779	Co1B	PSD3
SERINC2	3.82928e-07	0.430417	0.77	0.673	0.00720211	Co1B	SERINC2
CRIM1	3.8632e-07	-0.318259	0.23	0.409	0.00726591	Co1B	CRIM1
BCL2L1.1	4.03721e-07	-0.458098	0.628	0.713	0.00759318	Co1B	BCL2L1
BTG1	4.14786e-07	0.252898	0.89	0.795	0.00780129	Co1B	BTG1
NAMPT.1	4.36803e-07	-0.608934	0.634	0.715	0.0082154	Co1B	NAMPT
CCDC146	4.44572e-07	0.52366	0.827	0.776	0.0083615	Co1B	CCDC146
SNHG29.1	4.51664e-07	0.265069	0.995	0.982	0.0084949	Co1B	SNHG29
TMBIM4	4.65601e-07	0.270887	0.911	0.845	0.00875702	Co1B	TMBIM4
VCAN	4.76967e-07	-0.253907	0.188	0.382	0.0089708	Co1B	VCAN
FOSB	4.9225e-07	0.387466	0.628	0.476	0.00925824	Co1B	FOSB
AKAP12.1	4.9273e-07	-0.853902	0.031	0.17	0.00926727	Co1B	AKAP12
ODF3B.1	4.96804e-07	-0.628342	0.068	0.214	0.00934388	Co1B	ODF3B
GADD45GIP1	5.22175e-07	-0.316936	0.838	0.905	0.00982108	Co1B	GADD45GIP1
PHF20L1	5.27861e-07	0.270305	0.801	0.652	0.009928	Co1B	PHF20L1
SH3BGRL3	5.36629e-07	-0.453289	0.958	0.97	0.0100929	Co1B	SH3BGRL3
NHSL1.1	5.41286e-07	-0.297248	0.225	0.416	0.0101805	Co1B	NHSL1
MT-ND4L.1	5.41926e-07	0.260919	0.99	0.964	0.0101926	Co1B	MT-ND4L
MRPL54.1	5.48922e-07	-0.298513	0.555	0.71	0.0103241	Co1B	MRPL54
SHMT1	5.50264e-07	-0.298732	0.257	0.445	0.0103494	Co1B	SHMT1
F2RL1	5.50689e-07	-0.304197	0.147	0.314	0.0103574	Co1B	F2RL1
BIK	5.64354e-07	-0.372063	0.262	0.429	0.0106144	Co1B	BIK
PCLO	5.70322e-07	0.260646	0.298	0.161	0.0107266	Co1B	PCLO
ENDOD1	6.12301e-07	0.330344	0.607	0.455	0.0115162	Co1B	ENDOD1
DNAH11	6.1299e-07	-0.335626	0.021	0.151	0.0115291	Co1B	DNAH11
HSPB1.1	6.21192e-07	-0.443519	0.832	0.906	0.0116834	Co1B	HSPB1
BID.1	6.27423e-07	-0.328538	0.168	0.333	0.0118006	Co1B	BID
RAB7B.1	6.4489e-07	-0.289478	0.063	0.213	0.0121291	Co1B	RAB7B
DYDC2.1	6.63063e-07	-0.630322	0.037	0.171	0.0124709	Co1B	DYDC2
TTC3	7.094e-07	0.265817	0.984	0.956	0.0133424	Co1B	TTC3
ANAPC16	7.10626e-07	0.276429	0.969	0.955	0.0133655	Co1B	ANAPC16
ZBED2.1	7.34241e-07	-0.286702	0.105	0.268	0.0138096	Co1B	ZBED2
HMGA2	7.76493e-07	-0.298474	0.157	0.32	0.0146043	Co1B	HMGA2
CD40.1	7.82279e-07	-0.271803	0.047	0.188	0.0147131	Co1B	CD40
AMOTL1	8.06945e-07	-0.253324	0.099	0.257	0.015177	Co1B	AMOTL1
LZTS3	8.13614e-07	0.277724	0.408	0.251	0.0153024	Co1B	LZTS3
SHROOM3	8.40672e-07	0.293461	0.717	0.594	0.0158114	Co1B	SHROOM3
CADM1.1	8.42166e-07	0.38764	0.665	0.536	0.0158395	Co1B	CADM1
SSR4	8.82586e-07	0.310671	0.995	0.988	0.0165997	Co1B	SSR4
CDC25B.1	8.8987e-07	-0.403583	0.277	0.44	0.0167367	Co1B	CDC25B
ABCD3.1	9.03346e-07	0.291511	0.712	0.573	0.0169901	Co1B	ABCD3
HSPD1	9.35741e-07	-0.371238	0.974	0.989	0.0175994	Co1B	HSPD1
BICC1	9.36039e-07	-0.335336	0.309	0.486	0.017605	Co1B	BICC1
SNRPD1	9.77757e-07	-0.399269	0.843	0.871	0.0183897	Co1B	SNRPD1
TMEM106C	9.82087e-07	0.348769	0.749	0.618	0.0184711	Co1B	TMEM106C
SLC3A2.1	9.89797e-07	-0.576355	0.346	0.508	0.0186161	Co1B	SLC3A2
IFI16.1	1.01884e-06	-0.469732	0.351	0.508	0.0191624	Co1B	IFI16
SUCLG2.1	1.03396e-06	0.26963	0.728	0.607	0.0194467	Co1B	SUCLG2
PPP2R1B	1.04117e-06	0.41345	0.508	0.389	0.0195823	Co1B	PPP2R1B
SET	1.06449e-06	-0.277705	0.995	0.995	0.020021	Co1B	SET
MALL.1	1.10578e-06	-0.53811	0.246	0.409	0.0207974	Co1B	MALL
C2orf88.1	1.11811e-06	0.420581	0.927	0.859	0.0210294	Co1B	C2orf88
APOL1.1	1.1315e-06	0.285549	0.707	0.542	0.0212812	Co1B	APOL1
PRCP.1	1.20503e-06	0.342312	0.613	0.49	0.0226643	Co1B	PRCP
MPST	1.21081e-06	0.280283	0.707	0.551	0.0227729	Co1B	MPST
ECI1.1	1.23111e-06	-0.328265	0.565	0.691	0.0231547	Co1B	ECI1
HS3ST1.1	1.31181e-06	-0.299401	0.063	0.205	0.0246726	Co1B	HS3ST1
FHAD1.1	1.34783e-06	-0.390766	0.042	0.174	0.0253499	Co1B	FHAD1
KCNK1	1.35009e-06	-0.387482	0.639	0.751	0.0253925	Co1B	KCNK1
SYNE2	1.35625e-06	0.488576	0.942	0.934	0.0255084	Co1B	SYNE2
DAPP1.1	1.36126e-06	-0.391398	0.225	0.397	0.0256026	Co1B	DAPP1
CD320	1.36406e-06	-0.319127	0.262	0.426	0.0256552	Co1B	CD320
NAA15	1.41993e-06	-0.286488	0.283	0.455	0.0267061	Co1B	NAA15
DLX5.1	1.42087e-06	-0.287016	0.178	0.354	0.0267236	Co1B	DLX5
DEGS1	1.42511e-06	-0.324996	0.916	0.945	0.0268034	Co1B	DEGS1
FLNA	1.43292e-06	-0.421249	0.56	0.67	0.0269503	Co1B	FLNA
SLC16A10	1.4493e-06	-0.4462	0.246	0.411	0.0272585	Co1B	SLC16A10
NME3	1.46172e-06	0.261564	0.675	0.521	0.027492	Co1B	NME3
HERC5.1	1.49562e-06	-0.464218	0.099	0.246	0.0281296	Co1B	HERC5
CFAP43.1	1.53916e-06	-0.419664	0.026	0.151	0.0289485	Co1B	CFAP43
BCAM	1.55634e-06	-0.337166	0.272	0.437	0.0292716	Co1B	BCAM
HDLBP.1	1.58789e-06	0.28074	0.963	0.948	0.029865	Co1B	HDLBP
IFNAR1	1.65626e-06	0.301219	0.696	0.575	0.0311509	Co1B	IFNAR1
SMC4	1.67211e-06	0.449834	0.691	0.531	0.0314491	Co1B	SMC4
ETS2	1.70767e-06	-0.342571	0.194	0.36	0.0321179	Co1B	ETS2
RHOF.1	1.71822e-06	-0.451137	0.335	0.486	0.0323163	Co1B	RHOF
MYEOV.1	1.78977e-06	-0.307822	0.079	0.222	0.0336619	Co1B	MYEOV
ARFGEF3	1.82162e-06	0.329275	0.476	0.337	0.034261	Co1B	ARFGEF3
LMO4.1	1.83002e-06	-0.361748	0.77	0.857	0.034419	Co1B	LMO4
ELOVL6	1.85212e-06	-0.313077	0.257	0.422	0.0348346	Co1B	ELOVL6
IFI6.1	1.88339e-06	-1.41091	0.618	0.627	0.0354227	Co1B	IFI6
CDA.1	1.90216e-06	-0.38761	0.152	0.312	0.0357759	Co1B	CDA
LONRF2.1	1.9783e-06	-0.319631	0.241	0.408	0.0372078	Co1B	LONRF2
CYSTM1.1	1.99228e-06	-0.502996	0.702	0.793	0.0374709	Co1B	CYSTM1
HNRNPF	1.99577e-06	-0.292739	0.806	0.904	0.0375364	Co1B	HNRNPF
TSPYL5	2.00779e-06	-0.269682	0.173	0.334	0.0377626	Co1B	TSPYL5
TPPP3.1	2.07228e-06	-1.61085	0.042	0.168	0.0389754	Co1B	TPPP3
SNRPE	2.10377e-06	-0.312605	0.911	0.94	0.0395678	Co1B	SNRPE
RUVBL1.1	2.16822e-06	-0.418257	0.45	0.599	0.0407799	Co1B	RUVBL1
ERLEC1	2.17919e-06	0.339179	0.817	0.714	0.0409862	Co1B	ERLEC1
CCT6A	2.19798e-06	-0.337688	0.853	0.922	0.0413396	Co1B	CCT6A
GLUL	2.22882e-06	0.296417	0.895	0.784	0.0419197	Co1B	GLUL
UBE2L6.1	2.2766e-06	-0.430037	0.22	0.376	0.0428183	Co1B	UBE2L6
PCAT19.1	2.29415e-06	-0.463886	0.068	0.206	0.0431484	Co1B	PCAT19
AQP3.1	2.30991e-06	-0.345153	0.12	0.272	0.0434449	Co1B	AQP3
JPT1.1	2.34937e-06	-0.333905	0.937	0.962	0.0441869	Co1B	JPT1
CCT2.1	2.54951e-06	-0.321299	0.859	0.904	0.0479511	Co1B	CCT2
CPNE3	2.5568e-06	0.252801	0.948	0.885	0.0480883	Co1B	CPNE3
HDAC9	2.5657e-06	-0.413519	0.298	0.458	0.0482557	Co1B	HDAC9
TOGARAM1	2.59951e-06	-0.324003	0.204	0.361	0.0488917	Co1B	TOGARAM1
MLF1	2.70816e-06	-0.598509	0.225	0.371	0.0509352	Co1B	MLF1
IL18.1	2.72266e-06	-0.390295	0.319	0.481	0.0512077	Co1B	IL18
NCOA7	2.72943e-06	-0.53968	0.634	0.736	0.0513351	Co1B	NCOA7
PPIC.1	2.73044e-06	0.26614	0.911	0.817	0.0513541	Co1B	PPIC
HSP90AA1.1	2.76542e-06	-0.45589	1	1	0.052012	Co1B	HSP90AA1
NNT	2.77081e-06	0.254414	0.555	0.394	0.0521134	Co1B	NNT
IFIT3.1	2.77489e-06	-0.692999	0.12	0.26	0.0521902	Co1B	IFIT3
ARMC3	2.77839e-06	-0.567058	0.115	0.259	0.0522559	Co1B	ARMC3
TTC39B	2.8823e-06	0.282205	0.497	0.354	0.0542103	Co1B	TTC39B
ENC1	2.96875e-06	-0.347479	0.173	0.328	0.0558363	Co1B	ENC1
GDF15.1	3.13256e-06	-0.609811	0.199	0.36	0.0589172	Co1B	GDF15
WDR66	3.22169e-06	-0.441279	0.099	0.241	0.0605935	Co1B	WDR66
C17orf97.1	3.25621e-06	-0.421343	0.173	0.317	0.0612428	Co1B	C17orf97
MACC1.1	3.276e-06	0.360331	0.681	0.568	0.061615	Co1B	MACC1
ST8SIA4	3.28102e-06	-0.270328	0.11	0.262	0.0617094	Co1B	ST8SIA4
LAMP2	3.29639e-06	0.290241	0.853	0.726	0.0619984	Co1B	LAMP2
B3GNT5.1	3.35005e-06	-0.330564	0.141	0.292	0.0630078	Co1B	B3GNT5
GPI	3.44048e-06	0.27723	0.864	0.797	0.0647085	Co1B	GPI
ELOC	3.51158e-06	-0.315462	0.67	0.783	0.0660458	Co1B	ELOC
C20orf85.1	3.68657e-06	-1.46544	0.037	0.156	0.0693371	Co1B	C20orf85
ATRX.1	3.71328e-06	0.268347	0.874	0.821	0.0698394	Co1B	ATRX
TYMP.1	3.71891e-06	-0.34562	0.199	0.352	0.0699453	Co1B	TYMP
DENR	3.75224e-06	-0.294217	0.691	0.78	0.0705721	Co1B	DENR
DNAH7	3.8275e-06	-0.42599	0.12	0.26	0.0719876	Co1B	DNAH7
ADAMTS1	3.83239e-06	-0.431069	0.298	0.444	0.0720797	Co1B	ADAMTS1
BAG1	3.85864e-06	0.258766	0.796	0.683	0.0725733	Co1B	BAG1
CDK2AP1	3.87002e-06	0.316108	0.796	0.696	0.0727873	Co1B	CDK2AP1
KIAA0319L	3.91865e-06	0.283519	0.623	0.503	0.0737019	Co1B	KIAA0319L
PSMB7	4.0077e-06	-0.280857	0.623	0.758	0.0753768	Co1B	PSMB7
GSTK1	4.03433e-06	0.292723	0.817	0.668	0.0758777	Co1B	GSTK1
NCALD.1	4.08448e-06	-0.302304	0.22	0.379	0.0768208	Co1B	NCALD
SSR1	4.10834e-06	0.317123	0.942	0.884	0.0772696	Co1B	SSR1
SLC2A1.1	4.16563e-06	-0.486108	0.571	0.655	0.0783471	Co1B	SLC2A1
SLC7A11.1	4.24482e-06	-0.392151	0.126	0.269	0.0798365	Co1B	SLC7A11
INAVA	4.39489e-06	-0.277993	0.225	0.388	0.0826591	Co1B	INAVA
RHOD.1	4.43034e-06	-0.347506	0.283	0.438	0.0833258	Co1B	RHOD
HADHB	4.49599e-06	0.305558	0.67	0.568	0.0845605	Co1B	HADHB
PA2G4.1	4.52917e-06	-0.346175	0.901	0.946	0.0851847	Co1B	PA2G4
PLGRKT.1	4.63446e-06	0.279695	0.613	0.48	0.0871649	Co1B	PLGRKT
DDX58.1	4.68293e-06	-0.366393	0.11	0.253	0.0880765	Co1B	DDX58
STMN1.1	4.71206e-06	-0.312877	0.696	0.802	0.0886245	Co1B	STMN1
TMOD1	4.74849e-06	-0.392682	0.539	0.64	0.0893096	Co1B	TMOD1
DUSP1	4.78939e-06	0.341677	0.785	0.66	0.0900789	Co1B	DUSP1
SLC25A37	4.79131e-06	-0.313548	0.335	0.494	0.090115	Co1B	SLC25A37
SEC11C	4.82337e-06	0.396091	0.775	0.723	0.090718	Co1B	SEC11C
PRKX.1	4.82484e-06	0.362789	0.586	0.445	0.0907457	Co1B	PRKX
PPM1G	4.87738e-06	-0.3169	0.827	0.871	0.0917338	Co1B	PPM1G
GPRC5A.1	4.94646e-06	-0.602107	0.288	0.433	0.093033	Co1B	GPRC5A
PPIL6.1	4.96707e-06	-0.680968	0.099	0.232	0.0934207	Co1B	PPIL6
PSME2.1	5.19913e-06	-0.350946	0.838	0.883	0.0977853	Co1B	PSME2
ADGRE5.1	5.2058e-06	-0.322479	0.141	0.287	0.0979108	Co1B	ADGRE5
RAB34	5.2241e-06	-0.312782	0.534	0.665	0.098255	Co1B	RAB34
PSMA6	5.40722e-06	-0.274061	0.801	0.907	0.101699	Co1B	PSMA6
SLC30A1	5.64371e-06	0.333358	0.696	0.587	0.106147	Co1B	SLC30A1
CCDC170.1	5.71513e-06	-0.948622	0.068	0.192	0.10749	Co1B	CCDC170
PLAAT3.1	5.80887e-06	-0.366124	0.272	0.419	0.109253	Co1B	PLAAT3
OS9	5.83338e-06	0.290219	0.66	0.521	0.109714	Co1B	OS9
BCL11A	5.89541e-06	0.309517	0.55	0.403	0.110881	Co1B	BCL11A
C1GALT1	5.89807e-06	0.254274	0.67	0.529	0.110931	Co1B	C1GALT1
GNL3	5.91496e-06	-0.314473	0.471	0.613	0.111248	Co1B	GNL3
STAT1.1	5.95392e-06	-0.548128	0.665	0.711	0.111981	Co1B	STAT1
COX7B	6.00032e-06	0.288476	0.99	0.98	0.112854	Co1B	COX7B
RBM25	6.0515e-06	-0.279932	0.89	0.924	0.113817	Co1B	RBM25
POLR2F	6.23098e-06	-0.28872	0.723	0.824	0.117192	Co1B	POLR2F
FUT8	6.23217e-06	-0.257927	0.215	0.376	0.117215	Co1B	FUT8
MET.1	6.25575e-06	-0.384477	0.565	0.664	0.117658	Co1B	MET
COA1	6.3361e-06	0.254758	0.644	0.493	0.119169	Co1B	COA1
RBBP8.1	6.38337e-06	0.279468	0.812	0.669	0.120058	Co1B	RBBP8
TWF1	6.59307e-06	0.256803	0.822	0.709	0.124002	Co1B	TWF1
TMEM141.1	6.64087e-06	0.293482	0.749	0.626	0.124902	Co1B	TMEM141
SLC20A1	6.76808e-06	-0.334743	0.246	0.401	0.127294	Co1B	SLC20A1
RNF19A	7.43344e-06	0.359597	0.743	0.662	0.139808	Co1B	RNF19A
NOP58	7.4619e-06	-0.321388	0.471	0.62	0.140344	Co1B	NOP58
MUC4.1	7.46845e-06	-0.508269	0.586	0.682	0.140467	Co1B	MUC4
RARRES2.1	7.54515e-06	0.488013	0.916	0.827	0.141909	Co1B	RARRES2
NT5C3A.1	7.94763e-06	-0.383278	0.414	0.552	0.149479	Co1B	NT5C3A
MOAP1	8.15301e-06	0.283055	0.539	0.412	0.153342	Co1B	MOAP1
FBXL5	8.6947e-06	0.294951	0.702	0.585	0.16353	Co1B	FBXL5
BUD31	8.72126e-06	-0.315847	0.665	0.768	0.164029	Co1B	BUD31
LINC00958	8.89934e-06	-0.265972	0.272	0.432	0.167379	Co1B	LINC00958
CCT8	9.21949e-06	-0.266029	0.832	0.888	0.1734	Co1B	CCT8
COX20	9.58393e-06	0.265835	0.749	0.647	0.180254	Co1B	COX20
NBDY	9.7741e-06	0.258242	0.801	0.694	0.183831	Co1B	NBDY
CFAP221	9.7863e-06	-0.360474	0.115	0.249	0.184061	Co1B	CFAP221
KRT7.1	9.96105e-06	-0.49333	0.864	0.893	0.187347	Co1B	KRT7
IFITM2.1	1.00387e-05	-0.554181	0.335	0.473	0.188808	Co1B	IFITM2
SORT1	1.02964e-05	0.270625	0.712	0.596	0.193655	Co1B	SORT1
HERC6.1	1.03925e-05	-0.264338	0.12	0.26	0.195462	Co1B	HERC6
MFSD1.1	1.12271e-05	0.272042	0.534	0.395	0.21116	Co1B	MFSD1
ZMYND8	1.1305e-05	-0.323943	0.607	0.706	0.212624	Co1B	ZMYND8
LAMA5	1.13828e-05	-0.297821	0.429	0.578	0.214089	Co1B	LAMA5
CAVIN1.1	1.14149e-05	-0.318925	0.183	0.333	0.214691	Co1B	CAVIN1
DNALI1	1.19989e-05	-0.57709	0.267	0.403	0.225676	Co1B	DNALI1
SVIL.1	1.20548e-05	-0.356186	0.267	0.421	0.226726	Co1B	SVIL
CA8.1	1.28949e-05	-0.321705	0.293	0.438	0.242527	Co1B	CA8
C5orf49.1	1.35918e-05	-1.09517	0.068	0.184	0.255635	Co1B	C5orf49
BTG2	1.4922e-05	0.380065	0.539	0.42	0.280653	Co1B	BTG2
ATIC	1.51337e-05	-0.302594	0.377	0.509	0.284634	Co1B	ATIC
LBR	1.51389e-05	-0.370813	0.44	0.557	0.284732	Co1B	LBR
ATP1B1.1	1.55539e-05	-0.39613	0.969	0.955	0.292538	Co1B	ATP1B1
TJP2	1.5616e-05	-0.321845	0.429	0.562	0.293705	Co1B	TJP2
CAMSAP1	1.60857e-05	-0.251609	0.157	0.302	0.30254	Co1B	CAMSAP1
PRKD3	1.61995e-05	-0.251929	0.225	0.372	0.30468	Co1B	PRKD3
LRP10	1.64119e-05	0.254984	0.686	0.559	0.308676	Co1B	LRP10
BRIX1	1.66425e-05	-0.271759	0.236	0.383	0.313012	Co1B	BRIX1
DNAJB13	1.67887e-05	-0.267263	0.099	0.23	0.315762	Co1B	DNAJB13
TRMT112	1.70701e-05	-0.268032	0.906	0.928	0.321054	Co1B	TRMT112
FURIN	1.82193e-05	-0.29716	0.319	0.465	0.342668	Co1B	FURIN
CD99	1.82608e-05	-0.296355	0.785	0.871	0.343449	Co1B	CD99
PYGL.1	1.8507e-05	-0.291456	0.403	0.542	0.34808	Co1B	PYGL
ABHD11	1.89264e-05	-0.317581	0.403	0.535	0.355968	Co1B	ABHD11
MAP1B.1	1.90226e-05	-0.556049	0.068	0.185	0.357777	Co1B	MAP1B
DNAJC1	1.9075e-05	0.257415	0.634	0.5	0.358763	Co1B	DNAJC1
PDXDC1	1.96862e-05	0.26631	0.817	0.772	0.370258	Co1B	PDXDC1
EIF2S3	1.99675e-05	-0.251767	0.869	0.926	0.375548	Co1B	EIF2S3
FBLN1.1	2.02642e-05	0.48444	0.723	0.601	0.381129	Co1B	FBLN1
ICMT	2.04479e-05	0.26917	0.696	0.57	0.384585	Co1B	ICMT
RRAD.1	2.05757e-05	-0.685515	0.058	0.173	0.386988	Co1B	RRAD
ANKRD1.1	2.10784e-05	-0.938492	0.058	0.176	0.396443	Co1B	ANKRD1
BMP7.1	2.13603e-05	-0.258136	0.178	0.32	0.401744	Co1B	BMP7
CISD1	2.18698e-05	0.275066	0.77	0.652	0.411327	Co1B	CISD1
CALD1	2.20391e-05	-0.362159	0.23	0.371	0.414511	Co1B	CALD1
CTH	2.21567e-05	-0.260339	0.131	0.268	0.416724	Co1B	CTH
SLC16A6.1	2.22041e-05	-0.527036	0.162	0.297	0.417615	Co1B	SLC16A6
PKDCC.1	2.25922e-05	0.28728	0.34	0.214	0.424914	Co1B	PKDCC
ZNF462	2.31672e-05	0.255732	0.628	0.477	0.435728	Co1B	ZNF462
CFAP53.1	2.34281e-05	-0.758327	0.105	0.224	0.440635	Co1B	CFAP53
PSMB9.1	2.35323e-05	-0.351573	0.257	0.4	0.442596	Co1B	PSMB9
BBOF1	2.36572e-05	-0.49542	0.141	0.268	0.444944	Co1B	BBOF1
AP2A2	2.51719e-05	-0.256266	0.44	0.576	0.473433	Co1B	AP2A2
CTBP1	2.54809e-05	0.263663	0.696	0.584	0.479244	Co1B	CTBP1
TMPRSS2.1	2.63573e-05	-0.312546	0.105	0.231	0.495727	Co1B	TMPRSS2
PSENEN.1	2.69662e-05	-0.826856	0.565	0.661	0.50718	Co1B	PSENEN
ATP1B3	2.70412e-05	0.269607	0.806	0.706	0.508592	Co1B	ATP1B3
MYO10	2.85185e-05	-0.296371	0.45	0.568	0.536376	Co1B	MYO10
SNHG15	3.21972e-05	-0.251218	0.162	0.304	0.605565	Co1B	SNHG15
C9orf24.1	3.26936e-05	-1.37525	0.052	0.158	0.614901	Co1B	C9orf24
SHISA5.1	3.29764e-05	-0.329244	0.44	0.545	0.62022	Co1B	SHISA5
METTL9	3.31114e-05	0.290549	0.832	0.758	0.62276	Co1B	METTL9
BAZ1B	3.35411e-05	-0.276805	0.602	0.698	0.630841	Co1B	BAZ1B
EPB41L2.1	3.36898e-05	0.347785	0.56	0.435	0.633637	Co1B	EPB41L2
PREX2	3.4341e-05	-0.251031	0.325	0.482	0.645886	Co1B	PREX2
NXN	3.44523e-05	-0.283119	0.445	0.568	0.647978	Co1B	NXN
DDX18	3.50142e-05	-0.291673	0.696	0.771	0.658546	Co1B	DDX18
RIBC2	3.52967e-05	-0.312714	0.058	0.17	0.66386	Co1B	RIBC2
ARHGEF12	3.59775e-05	0.263154	0.806	0.703	0.676666	Co1B	ARHGEF12
DNAAF4.1	3.63521e-05	-0.410152	0.178	0.311	0.683711	Co1B	DNAAF4
SMIM6.1	3.65541e-05	-0.531438	0.168	0.296	0.687509	Co1B	SMIM6
TMEM131	3.72699e-05	0.273018	0.686	0.574	0.700973	Co1B	TMEM131
NR2F1	3.78644e-05	-0.286894	0.084	0.203	0.712153	Co1B	NR2F1
UGP2	3.8086e-05	0.25691	0.696	0.586	0.716322	Co1B	UGP2
AGO2	3.81613e-05	-0.282505	0.497	0.625	0.717737	Co1B	AGO2
RFXANK	3.82219e-05	-0.267316	0.33	0.469	0.718877	Co1B	RFXANK
ZNF618.1	3.89528e-05	0.262199	0.571	0.424	0.732625	Co1B	ZNF618
COTL1	3.93792e-05	-0.438741	0.466	0.557	0.740644	Co1B	COTL1
UQCRH	4.13081e-05	-0.294928	0.979	0.976	0.776923	Co1B	UQCRH
TRAF4	4.16664e-05	-0.260061	0.455	0.603	0.783662	Co1B	TRAF4
AF117829.1	4.29004e-05	-0.282128	0.188	0.321	0.806871	Co1B	AF117829.1
MRPL14	4.29871e-05	-0.250698	0.806	0.862	0.808502	Co1B	MRPL14
TP53	4.37265e-05	-0.250255	0.288	0.433	0.822408	Co1B	TP53
BCL2L15.1	4.44355e-05	-0.47649	0.529	0.619	0.835742	Co1B	BCL2L15
NMI.1	4.61357e-05	-0.277523	0.298	0.439	0.867719	Co1B	NMI
NEK5	4.61853e-05	-0.296446	0.047	0.152	0.868653	Co1B	NEK5
NCK1	4.68048e-05	-0.251989	0.304	0.448	0.880305	Co1B	NCK1
LRRIQ1	4.71697e-05	-0.618523	0.105	0.219	0.887168	Co1B	LRRIQ1
CLPTM1L	4.81258e-05	0.259623	0.759	0.668	0.90515	Co1B	CLPTM1L
HSP90B1.1	4.85e-05	-0.370056	0.995	0.999	0.912188	Co1B	HSP90B1
BEX2	5.14313e-05	-0.26661	0.225	0.366	0.967319	Co1B	BEX2
METAP2.1	5.18698e-05	-0.261045	0.864	0.916	0.975566	Co1B	METAP2
DCXR	5.21149e-05	0.271738	0.843	0.74	0.980177	Co1B	DCXR
IFT57	5.21808e-05	-0.46498	0.607	0.717	0.981417	Co1B	IFT57
S100A13	5.25583e-05	-0.295653	0.848	0.905	0.988517	Co1B	S100A13
SNRPA1	5.40369e-05	-0.28371	0.497	0.622	1	Co1B	SNRPA1
TMEM231	5.48377e-05	-0.498028	0.131	0.249	1	Co1B	TMEM231
BAZ1A	5.60196e-05	-0.290085	0.461	0.584	1	Co1B	BAZ1A
PDP1.1	5.86606e-05	0.256998	0.545	0.415	1	Co1B	PDP1
MYO1E	6.08932e-05	-0.251249	0.209	0.349	1	Co1B	MYO1E
DNPH1.1	6.27875e-05	-0.267547	0.424	0.565	1	Co1B	DNPH1
SMS	6.28533e-05	-0.27918	0.832	0.873	1	Co1B	SMS
TIMM13	6.33866e-05	-0.262427	0.864	0.889	1	Co1B	TIMM13
DNAJA1	6.35024e-05	-0.255264	0.932	0.944	1	Co1B	DNAJA1
DLD	6.41179e-05	0.254432	0.686	0.557	1	Co1B	DLD
EZR.1	6.65652e-05	-0.367464	1	0.997	1	Co1B	EZR
SFN.1	6.65696e-05	-0.469024	0.681	0.746	1	Co1B	SFN
CAB39	6.94255e-05	-0.263582	0.435	0.573	1	Co1B	CAB39
MFSD4B	7.11247e-05	-0.25203	0.419	0.568	1	Co1B	MFSD4B
PXDN	7.35355e-05	-0.358985	0.649	0.724	1	Co1B	PXDN
FAM81B	7.4466e-05	-0.482051	0.068	0.173	1	Co1B	FAM81B
CD24	7.61058e-05	0.280879	1	0.999	1	Co1B	CD24
AK1	7.68364e-05	0.323294	0.948	0.93	1	Co1B	AK1
ATF5	7.73912e-05	-0.368058	0.476	0.571	1	Co1B	ATF5
DRAP1	7.76849e-05	-0.289702	0.586	0.666	1	Co1B	DRAP1
SCRN1	7.93021e-05	-0.25051	0.33	0.467	1	Co1B	SCRN1
CCDC113	8.03095e-05	-0.455197	0.099	0.212	1	Co1B	CCDC113
CTTNBP2	8.15906e-05	0.263361	0.461	0.328	1	Co1B	CTTNBP2
CHORDC1.1	8.62458e-05	-0.284713	0.377	0.508	1	Co1B	CHORDC1
LINC00472	8.93689e-05	-0.333634	0.545	0.685	1	Co1B	LINC00472
ODC1	8.99243e-05	-0.316914	0.639	0.726	1	Co1B	ODC1
STOM.1	9.2763e-05	-0.547356	0.094	0.205	1	Co1B	STOM
PTER	9.3117e-05	0.341508	0.571	0.467	1	Co1B	PTER
MDM2.1	9.33053e-05	-0.646974	0.571	0.659	1	Co1B	MDM2
PIFO	9.33746e-05	-1.05508	0.199	0.31	1	Co1B	PIFO
SNRPF	9.40354e-05	-0.284071	0.832	0.895	1	Co1B	SNRPF
SELENOF	9.52648e-05	0.253815	0.838	0.796	1	Co1B	SELENOF
CEBPZ	9.56974e-05	-0.260955	0.482	0.625	1	Co1B	CEBPZ
POR.1	9.57855e-05	-0.309698	0.607	0.727	1	Co1B	POR
SRSF1	9.78691e-05	-0.28938	0.613	0.721	1	Co1B	SRSF1
NDUFV3	9.97677e-05	-0.252722	0.696	0.781	1	Co1B	NDUFV3
TCTN3.1	0.000103958	0.25248	0.586	0.449	1	Co1B	TCTN3
HYDIN	0.000105067	-0.474638	0.126	0.239	1	Co1B	HYDIN
MRPS33	0.000109599	-0.254556	0.764	0.819	1	Co1B	MRPS33
TAF1D	0.000110132	-0.303449	0.67	0.747	1	Co1B	TAF1D
SGK1.1	0.000117555	-0.421586	0.346	0.463	1	Co1B	SGK1
AGAP1	0.000118447	-0.252386	0.33	0.46	1	Co1B	AGAP1
PSMA7.1	0.000118542	-0.259111	0.969	0.98	1	Co1B	PSMA7
IL10.1	0.00011886	-0.257313	0.073	0.181	1	Co1B	IL10
FUS	0.000119097	-0.254785	0.838	0.896	1	Co1B	FUS
CTPS1	0.000123325	-0.251554	0.241	0.367	1	Co1B	CTPS1
HSPH1.1	0.00012748	-0.383367	0.707	0.755	1	Co1B	HSPH1
SMG1	0.000131324	-0.258763	0.524	0.633	1	Co1B	SMG1
SNAPC3	0.000134471	0.257292	0.534	0.402	1	Co1B	SNAPC3
EIF3J	0.000135164	-0.274304	0.712	0.8	1	Co1B	EIF3J
AC007906.2.1	0.000137209	-0.743488	0.241	0.362	1	Co1B	AC007906.2
HOXB5	0.000137346	0.286197	0.686	0.569	1	Co1B	HOXB5
CXXC5	0.000140485	-0.295894	0.592	0.665	1	Co1B	CXXC5
RHPN2	0.000141736	-0.276944	0.455	0.591	1	Co1B	RHPN2
TMEM214	0.000147991	0.251681	0.445	0.338	1	Co1B	TMEM214
NECTIN2	0.000149006	0.262693	0.712	0.612	1	Co1B	NECTIN2
KIF9	0.000149167	-0.440923	0.361	0.474	1	Co1B	KIF9
HMGB1	0.000149534	-0.287639	1	1	1	Co1B	HMGB1
HMGCR.1	0.000149824	0.334515	0.953	0.93	1	Co1B	HMGCR
MNS1.1	0.000156162	-0.449798	0.141	0.256	1	Co1B	MNS1
ADAR.1	0.000156693	-0.29011	0.77	0.808	1	Co1B	ADAR
AGTRAP.1	0.000157336	-0.253624	0.309	0.434	1	Co1B	AGTRAP
TRMT10C	0.000158973	-0.26205	0.482	0.598	1	Co1B	TRMT10C
FGD5-AS1	0.000159608	0.27744	0.681	0.591	1	Co1B	FGD5-AS1
PARVA	0.000159884	0.285966	0.654	0.57	1	Co1B	PARVA
C15orf48.1	0.000161617	-0.940221	0.215	0.33	1	Co1B	C15orf48
PLPP3.1	0.000166713	-0.399649	0.387	0.487	1	Co1B	PLPP3
ABCE1	0.00017073	-0.290183	0.461	0.556	1	Co1B	ABCE1
SPATA18.1	0.000171406	-0.473846	0.246	0.363	1	Co1B	SPATA18
GPATCH4	0.000171851	-0.256895	0.346	0.478	1	Co1B	GPATCH4
LIF.1	0.000182679	-0.297986	0.257	0.393	1	Co1B	LIF
WARS.1	0.00018582	-0.401444	0.492	0.607	1	Co1B	WARS
RAB1B	0.000189235	0.263266	0.749	0.67	1	Co1B	RAB1B
DDX60L.1	0.000195766	-0.283362	0.147	0.26	1	Co1B	DDX60L
EMX2.1	0.000200114	-0.282785	0.455	0.561	1	Co1B	EMX2
MRPS23	0.000201127	-0.255636	0.471	0.58	1	Co1B	MRPS23
STOX1	0.000204227	-0.252714	0.089	0.196	1	Co1B	STOX1
GBP1.1	0.000206461	-0.315909	0.141	0.259	1	Co1B	GBP1
RUVBL2.1	0.000208757	-0.308621	0.455	0.554	1	Co1B	RUVBL2
NSRP1	0.000211239	-0.283486	0.607	0.709	1	Co1B	NSRP1
TNFAIP3	0.00021151	-0.539258	0.387	0.5	1	Co1B	TNFAIP3
TCF7	0.000213637	-0.252286	0.089	0.196	1	Co1B	TCF7
SEPTIN11	0.000216095	-0.361258	0.565	0.687	1	Co1B	SEPTIN11
MT-ND2	0.000226513	-0.263562	1	0.999	1	Co1B	MT-ND2
IQCG	0.000229379	-0.475021	0.147	0.253	1	Co1B	IQCG
TNF.1	0.000230426	-0.322629	0.105	0.21	1	Co1B	TNF
PSMA5.1	0.000232576	-0.27913	0.717	0.761	1	Co1B	PSMA5
WDR43	0.000234243	-0.266205	0.398	0.511	1	Co1B	WDR43
SDC4	0.000236514	-0.42309	0.529	0.625	1	Co1B	SDC4
ST5	0.000242125	-0.283945	0.414	0.517	1	Co1B	ST5
TUBGCP2	0.000247151	-0.250348	0.534	0.64	1	Co1B	TUBGCP2
CCN1	0.000248861	-0.392221	0.288	0.419	1	Co1B	CCN1
[truncated: 13,460 more rows]
