# Supplementary material for: Single-cell atlas of cervical organoids uncovers epithelial immune heterogeneity and intercellular cross-talk during Chlamydia infection
Source: Sci Adv. 2025 Oct 3;11(40):eady1640. doi: 10.1126/sciadv.ady1640 (PMC12494012; doi:10.1126/sciadv.ady1640)
Supplement: Supplementary file 2 — Tables S1 to S11 [file sciadv.ady1640_tables_s1_to_s11.zip › Table S7.xlsx]

## Sheet: Fig_4I
Activity scores of variable transcription factors (TF) across ecto- and endocervical uninfected, infected and bystander epithelia, related to figure 4I.
	Ecto_Bstd	Ecto_Inf	Ecto_UI	Endo_Bstd	Endo_Inf	Endo_UI
AHR	0.017293	0.067666	-0.18429	0.176083	0.420498	-0.106828
AR	-0.0220278	-0.0766266	-0.252423	0.20715	0.381596	0.0578165
ASCL1	-0.0566816	0.0578253	-0.214254	0.139707	0.636123	0.0530436
ATF2	-0.0657168	0.0248965	-0.433659	0.363514	0.587982	0.0530957
ATF3	-0.551132	-0.616904	-0.381477	0.474536	0.240227	0.732381
ATF4	0.213644	0.254988	-0.00251955	0.0854213	0.484021	-0.542317
ATF6	-0.558669	-0.641098	-0.394533	0.701136	0.805528	0.38237
BACH1	0.231883	0.307069	0.309592	-0.252268	-0.117964	-0.451265
BACH2	0.00842898	-0.0965928	-0.174328	0.14971	0.468122	0.00176114
BATF	-0.366073	-0.270622	-0.520328	0.587991	0.775757	0.314815
BCL11A	-0.261871	-0.237915	-0.469622	0.45012	0.60369	0.328046
BCL6	0.243853	0.145025	0.452193	-0.528879	-0.73547	-0.111692
BHLHE22	0.361309	0.361608	0.531539	-0.524224	-0.709101	-0.466876
BHLHE40	-0.309928	-0.503982	-0.106033	0.220946	-0.0877268	0.433002
CDX2	-0.109398	-0.202524	-0.256125	0.241765	0.244174	0.189373
CEBPB	-0.363274	-0.458882	-0.47322	0.766472	1.09308	0.0473948
CEBPD	-0.483336	-0.528163	-0.619656	0.821329	0.824132	0.364478
CLOCK	-0.10087	0.0731812	-0.199403	0.226777	0.529612	-0.0368551
CREB1	-0.213502	-0.268145	-0.400555	0.41362	0.389898	0.270116
CREM	-0.267457	-0.365742	-0.260309	0.338292	0.304918	0.310996
CTCF	-0.244979	-0.24838	-0.290442	0.326676	0.462925	0.268545
CTCFL	0.393906	0.489011	0.142856	-0.333085	-0.244551	-0.374917
DUX4	-0.249082	-0.207973	-0.276508	0.258602	0.298764	0.35133
E2F7	0.253283	0.349959	-0.032061	-0.171125	-0.348434	-0.134974
EBF1	-0.199143	-0.0121581	-0.36654	0.283452	0.68501	0.241879
EGR1	0.231822	0.57088	0.194283	-0.276615	-0.0660902	-0.394609
EHF	0.0113082	-0.165578	-0.000326393	0.0898441	0.435779	-0.109956
ELF1	-0.0983821	-0.187845	-0.251266	0.312439	0.522904	0.0311619
ELF3	-0.0790968	-0.00500567	-0.0962633	0.131065	0.47163	-0.0174919
ELK1	0.263986	0.384865	-0.0978942	-0.124377	0.21562	-0.20468
EOMES	-0.52953	-0.564836	-0.52488	0.581758	0.463321	0.694239
EPAS1	0.373454	0.5565	0.255045	-0.326809	-0.192385	-0.547171
ERG	-0.196299	-0.354157	-0.230552	0.268204	0.473965	0.266143
ESR1	0.461439	0.598472	0.142565	-0.303017	-0.00861729	-0.574155
ESRRA	0.0184841	0.0422022	-0.186	0.148655	0.717948	-0.0861321
ETS2	0.34453	0.516688	0.107284	-0.287756	-0.250992	-0.348188
ETV4	-0.536772	-0.639003	-0.661341	0.850846	0.932825	0.480768
FOS	0.239451	0.228587	0.133053	-0.0886927	0.287624	-0.467519
FOSL2	-0.16262	-0.216501	-0.13498	0.242252	0.39306	0.0802593
FOXA1	-0.210521	-0.352669	-0.288869	0.348774	0.513009	0.239012
FOXA2	-0.285771	-0.321814	-0.361089	0.367332	0.704588	0.360368
FOXJ2	-0.184271	-0.238168	-0.373833	0.276462	0.480727	0.374431
FOXL2	-0.181866	-0.321289	-0.52299	0.775125	1.01797	-0.167648
FOXM1	0.156521	0.456037	0.157903	-0.262926	-0.480947	-0.178953
FOXO1	-0.0929028	-0.25978	-0.220276	0.265324	0.691204	0.0679292
FOXO3	-0.131027	-0.199561	-0.33497	0.280542	0.74751	0.207861
FOXO4	-0.277189	-0.383572	-0.374765	0.446329	0.939557	0.258877
FOXP1	0.245106	0.127492	0.377032	-0.337216	-0.370961	-0.320598
FOXP2	-0.245466	-0.371957	-0.0595174	0.22011	0.0133114	0.223423
GATA2	0.224304	0.111022	0.0895726	-0.190884	-0.459496	-0.108166
GATA4	0.308261	0.388133	0.152946	-0.273987	-0.410705	-0.307906
GLI2	-0.264531	-0.233465	-0.117838	0.110768	-0.0564775	0.422112
GRHL2	-0.153688	-0.0409651	-0.220982	0.227309	0.527183	0.107339
HBP1	0.145521	0.232461	0.187556	-0.180063	-0.242679	-0.243771
HHEX	0.470395	0.514511	0.55529	-0.602984	-0.457686	-0.611792
HIF1A	0.449252	0.560135	0.0631078	-0.266744	-0.23287	-0.464303
HNF1B	-0.518795	-0.508107	-0.541491	0.585265	0.665576	0.649904
HNF4A	-0.111336	-0.164347	-0.385346	0.332845	0.316081	0.205934
HNF4G	-0.373013	-0.416545	-0.502868	0.504451	0.738839	0.494005
HOXA9	-0.281449	-0.292927	-0.352019	0.367805	0.554751	0.34488
IKZF1	-0.172269	-0.012319	-0.253653	0.305309	0.47035	0.0522108
IRF1	-0.522948	-0.657725	-0.460553	0.843385	1.31547	0.176485
IRF2	-0.407707	-0.492459	-0.483964	0.669013	1.13634	0.265384
IRF4	-0.226967	-0.199812	-0.395202	0.453912	0.704114	0.154076
IRF9	-0.410178	-0.413722	-0.410149	0.888664	1.44406	-0.217507
JUN	0.407743	0.362856	0.212283	-0.19079	0.140176	-0.669568
JUNB	-0.0862464	0.0533367	-0.313229	0.274469	0.59643	0.0309031
JUND	0.458029	0.332535	0.297717	-0.384925	-0.195782	-0.510851
KLF1	-0.073923	0.180763	-0.342771	0.225997	0.468515	0.0785542
KLF13	-0.315643	-0.443548	-0.149224	0.284783	0.183596	0.346871
KLF3	-0.40166	-0.496831	-0.526576	0.554037	0.632897	0.537059
KLF5	0.390056	0.511604	0.207553	-0.349883	0.0320063	-0.472693
KLF6	0.360116	0.567144	-0.0365099	-0.174213	0.168337	-0.408246
KLF9	-0.0976873	0.217177	-0.294624	0.157737	0.597352	0.109442
KMT2A	0.372511	0.294941	0.417292	-0.481375	-0.474496	-0.383214
LEF1	-0.4129	-0.33566	-0.288874	0.319348	0.146098	0.548082
LHX2	-0.594515	-0.496766	-0.496998	0.555071	0.652265	0.718399
MAFB	0.189907	0.303364	0.0473421	-0.137841	0.258795	-0.257765
MAFK	-0.07742	0.160931	-0.236201	0.175688	0.515515	0.0180325
MAZ	-0.210048	0.107798	-0.296355	0.181122	0.633888	0.257051
MEF2B	-0.267884	-0.047374	-0.37089	0.285078	0.804531	0.329253
MEF2C	-0.363	-0.300862	-0.544987	0.52331	0.679468	0.462154
MITF	-0.14521	-0.0997116	-0.398477	0.339549	0.341785	0.219417
MNT	-0.127024	-0.333924	0.0859158	0.0185832	-0.454287	0.215264
MYBL2	0.364811	0.545962	0.252395	-0.464632	-0.617786	-0.283986
MYC	0.120892	0.213684	0.108241	-0.14708	-0.696097	-0.0996345
MYOD1	-0.0759493	0.0659436	-0.152118	0.132099	0.483727	0.016339
NANOG	-0.516641	-0.529648	-0.545586	0.633847	0.847704	0.573482
NCOA2	-0.144461	-0.0911995	-0.278558	0.21662	0.44299	0.221622
NCOA3	-0.210322	-0.200395	-0.322628	0.294651	0.255312	0.316575
NEUROD1	-0.118788	-0.028795	-0.352129	0.26257	0.633423	0.172924
NFATC1	-0.0826689	-0.0196829	-0.28367	0.259307	0.29325	0.0768405
NFE2	0.144117	0.408273	-0.0436526	-0.0350632	0.373079	-0.294368
NFE2L1	-0.162733	0.0315312	-0.185771	0.204156	0.394715	0.0840214
NFIC	-0.257091	-0.33107	-0.343725	0.449547	0.123081	0.252204
NFKB1	-0.270138	-0.312705	-0.436082	0.756466	1.17373	-0.174413
NFKB2	0.32507	0.307332	0.439158	-0.590723	-0.871835	-0.16257
NFYA	-0.191342	-0.194861	-0.311216	0.317945	0.0807097	0.261834
NFYB	-0.328712	-0.386481	-0.375036	0.50249	0.424571	0.294821
NR1H2	0.268629	0.369785	0.185063	-0.204656	0.0281775	-0.442912
NR1H3	0.462219	0.475349	0.34208	-0.412957	-0.355499	-0.585394
NR2F1	-0.137458	0.0916119	-0.182986	0.108586	0.660128	0.13158
NR4A1	-0.103575	-0.0791193	-0.191099	0.200288	0.517642	0.0676257
NR5A1	-0.162063	-0.187698	-0.241467	0.244113	0.133125	0.232581
ONECUT1	-0.455911	-0.362452	-0.534178	0.478889	0.450783	0.673954
PAX5	0.0255496	0.40815	-0.195236	-0.0321028	0.386249	0.0393129
PAX6	0.239451	0.237557	0.0536406	-0.207116	-0.201408	-0.142866
PAX8	0.244026	0.164095	0.259671	-0.289496	-0.391756	-0.247517
PBX2	-0.243525	-0.235454	-0.42762	0.350886	0.417602	0.4129
PBX3	-0.179222	-0.106228	-0.397457	0.295629	0.665238	0.289357
PDX1	-0.266347	-0.195569	-0.372182	0.27485	0.46432	0.451384
PGR	-0.00954429	0.1517	0.157492	-0.183578	-0.449549	0.0424193
PKNOX1	-0.198555	0.10571	-0.162057	0.0970232	0.367252	0.216212
POU2F1	-0.199286	-0.159298	-0.255796	0.269388	0.432395	0.212699
POU2F2	-0.488828	-0.613198	-0.604001	0.749276	0.850562	0.491874
POU4F2	-0.295422	-0.235068	-0.308855	0.263209	0.433536	0.440036
POU5F1	-0.264409	-0.110225	-0.437055	0.359357	0.779827	0.338679
PRDM14	-0.120535	0.206773	-0.30994	0.175741	0.657049	0.128946
PROX1	-0.396282	-0.220126	-0.477395	0.398833	0.594812	0.561117
RARA	0.362567	0.307996	0.228753	-0.327211	0.0901618	-0.410457
REL	-0.0823528	-0.279707	-0.347206	0.585448	0.655884	-0.224262
RELA	-0.346354	-0.328141	-0.428068	0.783447	1.10857	-0.120989
RELB	-0.388491	-0.298708	-0.536692	0.753159	0.994848	0.114198
RFX1	-0.227995	-0.135202	-0.284144	0.222761	0.896775	0.289622
RFX5	-0.713813	-0.729571	-0.782343	0.922669	0.884692	0.792289
RUNX3	-0.301238	-0.270012	-0.197374	0.208111	0.160236	0.424233
SMAD1	-0.294495	-0.220228	-0.353575	0.391004	0.544814	0.29493
SMAD3	0.195672	0.469547	0.061106	-0.169292	0.0697249	-0.29657
SMAD4	0.267269	0.428233	0.0188638	-0.171522	0.247731	-0.319826
SNAI2	-0.340983	-0.58887	-0.13408	0.348731	-0.142902	0.368533
SOX10	-0.430967	-0.379015	-0.371308	0.45339	0.567866	0.460652
SOX13	-0.240674	0.0162446	-0.37561	0.30023	0.615458	0.271898
SOX6	-0.193262	-0.0142227	-0.268194	0.269382	0.371797	0.159285
SOX9	0.387391	0.245339	0.216784	-0.355799	-0.0904517	-0.332788
SP1	0.475473	0.743927	0.247701	-0.419629	-0.380095	-0.591603
SP2	-0.0641802	-0.0221982	-0.220665	0.255453	0.435051	-0.0368533
SP3	-0.180911	0.0456357	-0.24995	0.198413	0.714333	0.157651
SP4	-0.334835	-0.211561	-0.31769	0.356046	0.297993	0.366962
SPI1	-0.000736756	-0.0394349	-0.271284	0.315642	0.848123	-0.166333
SPIB	-0.357118	-0.36774	-0.510961	0.567557	0.881013	0.356596
SREBF1	0.281174	0.249411	0.127028	-0.114685	-0.485506	-0.397434
SREBF2	0.255919	0.301837	0.043631	-0.0709612	-0.329203	-0.362205
SRF	0.447744	0.56594	-0.0455958	-0.259002	-0.431591	-0.310696
STAT1	-0.5237	-0.50731	-0.606047	0.918785	1.4978	0.170361
STAT2	-0.480408	-0.49873	-0.466062	0.947299	1.52949	-0.114658
STAT3	-0.274011	-0.255506	-0.43941	0.63717	1.02901	-0.00516478
STAT5A	-0.605163	-0.653284	-0.609165	0.745204	0.844608	0.659701
STAT5B	-0.543833	-0.574653	-0.513954	0.618826	0.64246	0.628317
STAT6	-0.0887175	-0.163784	-0.432172	0.32978	0.653968	0.209718
TBP	0.28125	0.447733	0.0782033	-0.230102	0.0706077	-0.320713
TBX21	-0.284938	-0.181254	-0.418769	0.412779	0.643768	0.309759
TCF3	-0.244203	-0.216567	-0.316099	0.355758	0.426606	0.248456
TCF7L2	-0.247047	-0.112381	-0.187251	0.321252	0.244814	0.10001
TEAD4	-0.210299	-0.109602	-0.491528	0.434369	0.862467	0.230735
TFAP2C	0.40584	0.268776	0.450044	-0.466147	-0.596721	-0.461821
TFAP4	0.149634	0.28256	-0.0638942	-0.00972601	0.284499	-0.240788
TP53	0.22906	0.332585	-0.0312496	-0.132219	0.4094	-0.237121
TP63	0.573162	0.797278	0.555063	-0.758644	-0.463699	-0.641005
USF1	-0.297873	-0.315487	-0.43471	0.366147	0.453455	0.497934
USF2	-0.40927	-0.440007	-0.52276	0.61058	0.670067	0.428069
XBP1	0.356453	0.295273	0.163546	-0.325854	-0.180771	-0.283462
ZBTB11	-0.227585	-0.328382	-0.0258545	0.211967	0.24386	0.124035
ZBTB7A	0.0766386	-0.251297	0.205936	-0.0953257	-0.558128	-0.0450562
ZEB1	-0.329733	-0.608663	-0.109601	0.36336	0.31535	0.262056
ZNF217	-0.378397	-0.481566	-0.469518	0.521718	0.54888	0.482541
ZNF24	0.23351	0.26024	0.261892	-0.308493	-0.908946	-0.201268
ZNF263	0.265696	-0.13835	0.458578	-0.341538	-0.94275	-0.258069
