# Supplementary material for: Single-cell atlas of cervical organoids uncovers epithelial immune heterogeneity and intercellular cross-talk during Chlamydia infection
Source: Sci Adv. 2025 Oct 3;11(40):eady1640. doi: 10.1126/sciadv.ady1640 (PMC12494012; doi:10.1126/sciadv.ady1640)
Supplement: Supplementary file 2 — Tables S1 to S11 [file sciadv.ady1640_tables_s1_to_s11.zip › Table S8.xlsx]

## Sheet: Fig_S7A
Gene set enrichment scores of ecto- and endocervical epithelial subtypes for hallmark pathways at different infection conditions, related to figure S7A.
	Cells	subcluster	Condition_Summary	HALLMARK_ADIPOGENESIS	HALLMARK_ALLOGRAFT_REJECTION	HALLMARK_ANDROGEN_RESPONSE	HALLMARK_ANGIOGENESIS	HALLMARK_APICAL_JUNCTION	HALLMARK_APICAL_SURFACE	HALLMARK_APOPTOSIS	HALLMARK_BILE_ACID_METABOLISM	HALLMARK_CHOLESTEROL_HOMEOSTASIS	HALLMARK_COAGULATION	HALLMARK_COMPLEMENT	HALLMARK_DNA_REPAIR	HALLMARK_E2F_TARGETS	HALLMARK_EPITHELIAL_MESENCHYMAL_TRANSITION	HALLMARK_ESTROGEN_RESPONSE_EARLY	HALLMARK_ESTROGEN_RESPONSE_LATE	HALLMARK_FATTY_ACID_METABOLISM	HALLMARK_G2M_CHECKPOINT	HALLMARK_GLYCOLYSIS	HALLMARK_HEDGEHOG_SIGNALING	HALLMARK_HEME_METABOLISM	HALLMARK_HYPOXIA	HALLMARK_IL2_STAT5_SIGNALING	HALLMARK_IL6_JAK_STAT3_SIGNALING	HALLMARK_INFLAMMATORY_RESPONSE	HALLMARK_INTERFERON_ALPHA_RESPONSE	HALLMARK_INTERFERON_GAMMA_RESPONSE	HALLMARK_KRAS_SIGNALING_DN	HALLMARK_KRAS_SIGNALING_UP	HALLMARK_MITOTIC_SPINDLE	HALLMARK_MTORC1_SIGNALING	HALLMARK_MYC_TARGETS_V1	HALLMARK_MYC_TARGETS_V2	HALLMARK_MYOGENESIS	HALLMARK_NOTCH_SIGNALING	HALLMARK_OXIDATIVE_PHOSPHORYLATION	HALLMARK_P53_PATHWAY	HALLMARK_PANCREAS_BETA_CELLS	HALLMARK_PEROXISOME	HALLMARK_PI3K_AKT_MTOR_SIGNALING	HALLMARK_PROTEIN_SECRETION	HALLMARK_REACTIVE_OXYGEN_SPECIES_PATHWAY	HALLMARK_SPERMATOGENESIS	HALLMARK_TGF_BETA_SIGNALING	HALLMARK_TNFA_SIGNALING_VIA_NFKB	HALLMARK_UNFOLDED_PROTEIN_RESPONSE
1	AAACCCATCTTCCTAA-1	Co1A	Endo_Bstd	0.933104	0.761745	0.264928	0.761162	-0.159872	1.07419	-0.114502	0.28293	0.036548	2.57797	0.901585	0.0697957	-0.587647	0.239335	-1.03557	-0.0788669	0.287181	-0.75244	-0.632656	2.15096	1.34546	-0.543235	-0.126315	0.868361	-0.211762	0.348667	0.660423	-0.67384	0.811453	-0.169542	-0.274697	-0.506777	-0.84459	0.94966	0.0218417	0.133666	-0.258759	0.305723	0.812782	0.39748	0.720644	-0.104543	-0.76513	-0.832579	-0.45862	-0.541529
2	AAACGAAAGAACTGAT-1	Co1A	Endo_Bstd	0.615	-0.136515	0.290234	0.48124	-0.321038	-0.460244	-0.70461	-0.0915304	-0.209255	1.33412	-0.0103533	-0.140872	-0.244087	-0.0907293	-1.54736	-1.06279	0.606649	-0.360224	-0.703761	-1.08013	0.216477	-0.513716	-0.749914	-0.753044	-0.0523554	-0.203345	-0.240838	0.611093	0.0561096	-0.188291	-0.433675	-0.103784	-0.1549	-0.462881	-1.04985	0.562741	-0.565111	-0.435771	0.924907	-0.0318007	-0.113816	0.962437	-0.29243	-0.503086	0.0648862	0.175234
3	AAAGGATAGCGCCTAC-1	Co1A	Endo_Bstd	0.0542411	-0.0611913	0.887431	-0.632419	0.0114175	-0.145697	-0.962294	0.683944	0.826608	0.390129	0.751781	0.000165008	-0.177697	-0.221434	0.271361	-0.11003	1.31337	-0.27341	-0.316787	-0.962652	1.49323	-0.384297	-0.759698	1.29226	-0.0364418	0.276366	0.108305	-0.151716	-0.447911	0.291274	0.494171	0.307904	0.913873	0.811381	-0.0851917	0.371915	-0.688187	0.377345	0.275699	1.61059	-0.0402878	0.337608	-0.098233	0.576545	0.312728	0.318298
4	AAAGGATGTAAGTTGA-1	Co1A	Endo_Bstd	-1.06533	0.505189	-1.15264	-0.830825	-1.00107	-1.18416	-1.41557	0.622391	-0.736324	0.788207	-1.35183	-0.238231	-0.808854	-0.17595	-1.79241	-1.25795	0.162269	-1.16419	-0.755206	-1.40729	-1.06244	-1.29663	-1.20427	-0.0974705	-0.964226	-0.306092	-0.458431	-0.351256	-0.582874	-1.3291	-0.558314	-0.60715	-0.33006	-3.12071	-0.647171	-0.215822	-1.46395	0.653433	0.737919	0.0709549	-1.79226	-0.193735	-0.121596	-0.823355	-0.900055	-0.605435
5	AAAGTGAAGACTCATC-1	Co1A	Endo_Bstd	0.892916	0.164127	0.991401	-1.33637	0.613204	0.572133	-0.191953	1.57567	0.390185	0.537426	0.598489	-0.175123	0.0749725	-0.638736	0.568526	0.715641	0.868476	0.259994	0.420744	0.759495	0.367096	-0.827452	-0.00145158	0.695934	-0.344849	0.123628	0.67543	-1.89436	0.388263	0.0193618	0.683042	0.252056	0.00716221	-0.346807	0.504577	0.478696	-0.315022	-0.620029	0.46471	0.923752	0.290097	0.528736	0.278426	-0.357285	-1.35703	0.756756
6	AACAACCTCGCGTTTC-1	Co1A	Endo_Bstd	0.776583	-0.467235	0.497493	-1.27701	-1.18987	-0.174607	-0.0589433	0.967112	0.43773	-0.160311	-0.124833	1.05598	2.15944	-1.08393	-0.468941	-0.180403	-0.0410213	1.56734	-0.530228	-1.98391	0.292481	-0.696979	-0.659975	0.142116	-0.424458	-0.654357	-0.2484	-1.34535	-0.247002	1.07355	0.225419	0.639078	0.623778	-1.82951	0.219115	0.771271	-0.718052	-0.224384	1.24992	0.995158	-0.0910506	-0.75423	0.724983	-0.882597	0.170727	0.444526
7	AACACACGTACCGGCT-1	Co1A	Endo_UI	-1.03275	-0.547439	-0.376941	0.0529967	-0.201906	-0.157181	-1.59328	-0.71742	-0.010592	0.123084	0.226332	-0.416536	-0.442638	-0.408517	-0.277171	-1.01595	-1.15649	-0.623607	-1.29329	0.00486525	-0.771744	-0.637752	-0.135753	-0.993773	-1.28971	-0.0365321	-0.289431	-1.34535	-0.0779229	-0.543753	-0.744989	-0.0822097	-0.573906	-0.440773	0.690178	-0.543119	-1.05155	0.75991	-1.94599	-0.15561	0.102237	-0.034746	-0.645971	-0.995647	-0.493587	-0.109633
8	AACCAACAGAGCTGCA-1	Co1A	Endo_UI	-1.92753	-0.644085	-0.451454	-0.938425	-1.57577	-0.906499	-1.39034	0.584452	-1.05222	0.748598	-1.09181	-2.00347	-1.20173	-0.58924	-0.873875	-0.769531	-1.76735	-1.05642	-1.16238	-1.47659	-1.00457	-1.77804	-0.384885	-1.21856	-0.467347	-0.0427513	-0.442539	0.80904	0.019064	-1.22324	-1.55333	-1.77019	-1.22433	-0.731748	0.170771	-1.444	-1.43238	-1.17908	-1.6455	-1.36513	-1.44975	-0.906578	0.365806	-2.15643	-1.6874	-2.13992
9	AACCAACTCAAGTGTC-1	Co1A	Endo_UI	0.457914	1.23856	-0.389762	-0.698786	0.0621662	0.628312	0.749384	0.847922	-0.261208	0.285814	0.804362	-0.0834948	-0.0693858	1.00695	0.860686	0.601619	0.468708	-0.137298	0.11023	0.893571	1.67539	0.287878	2.41672	-1.25859	0.177963	-0.0974237	0.467631	-0.185527	1.29588	0.395005	-0.32417	-0.374231	-0.319444	1.21041	0.142479	0.00643416	0.961628	1.39627	0.74696	-0.637576	0.971072	0.837456	-0.181257	-0.919876	1.24466	0.219718
10	AAGTACCGTTACCTGA-1	Co1A	Endo_UI	-1.21859	-0.489812	-0.727929	-0.645416	-1.36831	-0.451722	-0.647769	2.58905	-1.62765	0.179989	-0.48823	-0.596238	-1.24541	-0.449278	-1.02261	-1.34802	-0.280203	-1.12124	-0.58602	-0.486315	-0.580289	-0.541419	-0.49941	-0.349792	-0.645765	0.142902	0.47778	-0.338917	0.207062	-0.360778	-0.672831	-1.02997	-1.30596	0.767912	0.255941	-0.603563	-0.0901807	2.13869	0.426458	-0.357659	-1.21864	-0.0838894	1.69775	-0.595774	0.239732	-0.769399
11	AAGTTCGAGTCTAGAA-1	Co1A	Endo_UI	-0.697687	-0.869221	-0.540651	-0.292602	-0.934137	-1.65052	-0.12983	-0.0675198	0.0100462	-0.575495	-0.424519	-0.51078	-0.433534	0.0692829	-1.10071	-0.153132	-0.571195	-0.660175	-0.325063	1.08632	-0.828575	-0.598616	-0.321515	-0.566242	-1.42681	0.0688591	-0.26739	-0.651185	-0.789888	-1.02124	-0.14471	0.0719059	0.0915538	0.201027	-0.48792	-0.638895	-0.726799	-2.51261	-0.656422	-0.500047	-0.297086	-0.161941	-0.284434	0.225094	0.152948	-1.1955
12	AATCGACAGCCTCAAT-1	Co1A	Endo_Bstd	0.245256	-0.637503	-0.215707	-2.52072	-0.137961	-0.851738	-1.47859	-0.5064	0.113852	-0.308401	-1.0441	-0.0048734	0.137987	-0.877956	0.281533	0.244743	1.05777	-0.0626427	-0.262736	-1.27486	0.6152	0.0474979	-0.0359974	-1.69178	-0.560768	0.0559118	-0.0942494	-1.21048	0.229165	0.109236	-0.322046	-0.0850731	-0.952358	0.765997	0.809458	0.328053	-0.643044	-0.332537	0.533054	-0.120511	1.15627	0.951552	0.534814	-0.809477	-1.62776	-0.536866
13	AATCGACTCGCAGAGA-1	Co1A	Endo_Bstd	-0.0733857	0.0865874	-0.105225	-0.141707	0.223522	0.753231	-0.881351	0.378722	-0.33212	0.845711	-0.0213585	0.0745351	1.10357	0.354528	-0.64029	-0.546004	0.166626	0.903361	-0.231459	0.823175	-0.618782	-1.34532	0.089103	-0.927159	0.421386	-0.140797	-0.0606992	-0.596129	-1.45687	0.394851	-0.342956	0.164116	0.325128	-0.277323	0.462669	-0.182569	-0.533889	0.698148	0.167401	-0.762309	0.342017	0.764577	0.133581	-1.02322	-0.776598	0.279546
14	AATGAAGAGGGATCAC-1	Co1A	Endo_Bstd	0.692621	-0.438711	-0.508762	0.278888	-0.466488	-0.971147	-0.88407	-0.145465	0.103858	-0.11702	-0.0729684	-0.503484	-0.328707	-0.0566208	-0.720969	-0.816131	-1.15027	-0.539823	-0.395078	-0.35476	0.190009	-0.973493	-0.688532	-0.655739	-0.120762	-0.173359	-0.233671	-1.3934	0.249639	-0.42892	0.0345625	0.0769525	-0.813361	-0.50661	-1.24576	0.147064	-2.02365	0.894721	0.2533	-0.661614	0.555358	0.338895	-0.874733	-0.905082	-1.37937	-0.467068
15	AATGAAGCATACGCAT-1	Co1A	Endo_Bstd	0.81591	0.722898	0.440821	-1.0248	-0.82763	-0.774429	-0.435089	0.498413	0.455781	0.554028	0.0291283	0.384753	1.66406	-0.723804	0.631681	0.687499	0.414903	1.54844	-0.0911517	0.336048	-0.520844	-1.17299	1.09003	-2.17453	-1.51926	0.379247	0.337779	-0.685114	-0.648196	1.59323	0.866836	1.09364	0.472872	-1.13181	0.411873	0.459907	-1.26753	0.353849	0.148651	-0.197848	0.864873	0.0288235	0.728219	-0.828553	-1.49846	0.904702
16	AATGGCTGTGACAACG-1	Co1A	Endo_Bstd	-0.489059	-0.411844	-0.0310721	-0.0155764	0.33353	-0.522648	-0.944038	0.918038	-0.418458	-0.450066	-0.263574	-0.644109	-0.597428	-1.2177	-0.731113	-0.236932	-0.119445	-0.508771	-1.73835	0.112725	-0.55154	-0.46428	-0.803543	0.373101	-0.343432	-0.0738219	0.251438	-0.978001	-0.191214	0.0363792	-0.175795	-0.42927	-1.3481	-1.09137	1.10333	-0.470971	-0.695777	1.88874	0.122736	0.498876	0.0124032	-0.572272	-0.448902	0.717673	-0.542813	-0.221997
17	AATGGCTTCACTGTCC-1	Co1A	Endo_Bstd	0.890843	-0.103023	0.153892	-0.679622	0.190896	-1.00288	-0.506597	1.90598	0.288978	0.676089	1.90011	-0.341809	-0.524502	-0.715106	0.760383	0.0969654	1.0909	-0.34478	0.141776	0.111647	-0.0586135	0.292579	0.296223	0.959995	-0.16458	0.333942	0.811254	-1.28501	1.05774	-0.435972	0.465657	-0.0929998	0.566262	0.0138226	0.532956	0.204144	-0.564738	-0.102288	1.61888	0.597257	1.06929	1.18453	-1.26989	0.386203	-0.0204368	0.310029
18	AATTTCCTCTACACTT-1	Co1A	Endo_Bstd	0.836739	-1.02142	0.702227	-0.157468	-0.028557	0.912773	0.44804	1.14158	-0.0601952	-1.78046	0.532995	0.210264	0.0473394	0.399652	0.326524	-0.163497	1.05535	-0.18242	-0.394166	1.11641	0.682748	-0.0869934	0.901075	0.0248009	-0.471522	-0.0363232	0.202889	-1.48533	1.28836	0.675263	0.708177	0.664859	0.582914	0.678373	0.859151	0.954636	0.207537	0.5028	0.775104	0.543896	1.5462	1.21354	-0.212257	0.167421	0.00858646	0.935052
19	ACACCAAGTTGCGTAT-1	Co1A	Endo_Bstd	0.161238	1.00249	0.839347	0.258826	-1.71527	2.04317	-0.631367	0.0756655	-0.508692	0.594294	1.06447	0.0172491	-0.42883	0.0399148	-0.346832	-0.120301	0.448322	-0.893285	-0.442215	-0.876099	-0.972745	-0.705783	0.800395	-0.127806	-0.739095	0.0575977	0.228913	0.34172	-0.0473438	-1.11587	-0.564177	-0.173362	-0.760387	-0.159965	1.24132	0.550106	-1.39408	-0.0192448	0.14547	-1.00837	-0.523156	0.132368	-0.012731	-1.23313	-1.48773	-0.153334
20	ACACGCGTCTCGGTCT-1	Co1A	Endo_UI	-0.845813	-0.562136	-0.618008	-0.152796	-1.19598	-1.06295	-2.12601	-0.318867	-0.921915	-0.372881	-0.123748	-0.555342	-0.657711	-0.860224	-1.83111	-1.61863	-0.458465	-0.597531	-1.3637	-1.54495	-0.92388	-1.36584	-1.206	-0.433775	-1.01088	-0.0716112	0.0514861	-0.674614	-0.264519	-1.13619	-1.55035	-0.6684	-0.810857	-1.69894	0.237547	-0.663963	-1.16574	0.386272	-1.01423	-1.68398	-1.21297	-0.810744	0.404842	-0.913	-1.06954	-0.262656
21	ACAGAAAAGTTTGGCT-1	Co1A	Endo_Bstd	0.30703	-0.172227	0.60836	1.0383	0.163118	-0.843443	-0.161646	0.931891	0.135357	0.974777	1.45499	-0.119483	-0.410831	0.529408	-0.319855	-0.169357	0.658617	-0.563436	-0.158048	0.322927	1.38795	0.0951294	1.00961	0.999854	0.029484	0.290786	0.401666	-0.735482	-0.442584	-0.319663	-0.437997	-0.292708	0.0449028	1.29232	-0.127933	0.603902	-0.407688	1.19877	0.815295	0.776346	0.718581	0.598995	-0.412186	-0.336739	0.494716	-0.0935737
22	ACAGAAACAGCTGTAT-1	Co1A	Endo_UI	1.06006	1.062	0.226603	0.706675	0.562458	-0.306426	1.68662	0.0380992	-0.0705195	1.44993	1.73895	2.10475	2.52238	1.5345	0.989674	1.58261	0.727073	2.23498	1.09163	0.349317	0.904923	1.1712	1.59819	0.523608	0.148204	-0.0827089	0.432714	-1.1681	1.291	2.21617	1.17809	1.20096	1.65591	1.00595	-0.332837	1.11963	1.2116	-0.573154	1.77792	1.07608	1.50979	1.04756	3.74501	0.45194	1.19066	1.62493
23	ACAGGGACAACGTTAC-1	Co1A	Endo_Bstd	-0.349125	-0.0781366	0.606001	-1.67655	-0.853095	-1.60674	-1.42471	0.0649751	-0.0648593	-1.28153	-0.976719	-0.18481	-0.374292	-0.953863	-0.0174473	-0.143753	0.685715	-0.307537	-1.07165	1.36595	-1.15075	-0.633423	0.360701	-0.884843	-1.37634	-0.486713	-0.115748	-1.20652	-1.92544	-0.0217702	-0.138808	-0.0979241	0.43186	-0.698413	0.123582	-0.546387	-1.86841	-0.265188	1.04757	-0.164717	-0.592806	-1.60073	-1.1049	-0.313155	-1.06318	-0.0572744
24	ACATGCACACTAGAGG-1	Co1A	Endo_Bstd	-0.468376	0.691079	-0.426146	-0.0549662	0.497757	-0.479436	-1.47451	0.137037	0.186419	1.10231	0.539473	0.395162	-0.296014	-0.805466	1.33298	0.882529	1.09897	-0.252467	-0.133323	0.512598	1.10589	-0.946167	0.574018	0.100718	-0.240921	-0.591394	-0.451964	-0.789653	-0.456587	0.471167	0.232139	-0.194745	-1.01433	-0.21636	1.82251	-0.217163	-0.711184	0.591111	1.69002	0.983561	0.818876	0.784207	0.40128	0.24264	-0.1416	0.647581
25	ACCAAACGTCCACACG-1	Co1A	Endo_Bstd	0.617012	-0.291955	0.810203	1.83252	-0.167318	-0.287538	-0.407245	0.700803	-0.502318	0.955352	0.551569	0.0818535	0.0106057	0.823204	-0.028602	-0.135705	0.718984	0.17632	-0.444467	-0.703202	0.497374	0.358399	0.736105	1.4852	-0.414914	-0.398351	0.204292	0.287627	0.914344	0.522174	-0.864338	0.116663	-0.321021	1.29541	-0.0813457	0.578955	-0.419772	0.412494	1.34814	0.816781	0.418363	1.06363	1.14128	0.407379	0.282708	0.470157
26	ACCAACACACGTCGGT-1	Co1A	Endo_UI	-0.579664	-0.435749	-1.59558	0.215837	-0.700495	-0.623771	-1.18187	-0.80287	-0.549199	-0.358025	-0.636851	-0.416837	-0.608674	0.183792	-0.703552	-0.916725	0.396039	-0.603382	-0.337624	0.273055	-0.495446	-1.48517	-0.967171	-0.399824	-1.32523	-0.231463	-0.0503965	-0.630424	-0.549231	-0.660444	-0.559889	-0.537035	-0.78388	-0.875919	0.952818	-0.505262	-0.380177	1.32318	0.0683251	0.188377	-1.0589	-0.687942	-1.4421	0.0793955	-0.254615	0.14863
27	ACCCAAAAGCACCTGC-1	Co1A	Endo_Bstd	0.0466771	-0.509671	0.251453	-0.0273322	0.373443	1.12485	0.621806	-0.508416	0.0427456	-1.62527	-0.815473	1.43678	2.08758	0.751608	0.290004	0.505581	0.124084	2.37103	1.4612	1.08715	0.852368	-0.769666	0.0378573	-0.338921	-1.13396	-0.400657	-0.264515	-1.89794	0.313155	2.59365	0.821617	1.37757	1.94008	0.234571	-0.306594	0.249609	-0.679937	0.151293	1.02601	0.483778	1.18106	0.427088	2.41533	-0.828477	-0.862458	1.46076
28	ACCCTCAGTGGGTTGA-1	Co1A	Endo_UI	-0.697558	-0.551571	-0.771459	0.250391	-0.348577	-2.26046	-1.06983	0.948061	0.284875	0.999824	-0.545598	-0.804841	-0.302063	-0.0616006	-1.09963	-1.37763	-0.450808	-0.336912	-1.04334	-0.351367	-0.893062	-0.512302	-0.634713	-1.13133	-1.75423	-0.52341	-0.678429	-1.02305	-0.0806522	-1.09454	-0.397623	-0.102942	0.33738	0.464689	0.109766	-0.0113316	-1.32011	-1.0263	-0.881795	-0.677498	-0.29505	-0.212457	-0.189305	-1.15578	-1.05554	-0.116519
29	ACCCTTGAGTAGGGTC-1	Co1A	Endo_Bstd	-0.392387	-0.549084	0.11755	0.607144	0.276674	0.37008	-0.310128	-1.06914	0.51632	1.46936	0.702223	-0.298796	-0.988119	0.0127735	-0.909181	-0.765487	0.696429	-0.759282	-0.256098	-1.34887	1.07137	0.59716	0.416571	2.20434	0.19535	-0.123472	0.396876	0.144763	1.2643	-0.982871	-0.401004	-0.703287	-1.84618	0.806056	1.11022	-0.522992	0.0842038	-0.179287	-0.937655	-0.083204	-1.25773	-0.116684	-0.145133	0.401574	1.19566	-0.729926
30	ACCGTTCCACAGCTGC-1	Co1A	Endo_Bstd	0.865695	-0.122871	-0.602575	0.652695	-0.446588	-1.1973	-0.538944	0.0834545	0.229062	0.882464	0.0897561	-0.603095	-0.436562	-0.0763425	-0.672667	-0.738589	0.0437693	-0.644466	-0.604579	1.00817	0.21312	-1.4489	0.0279808	0.298811	-0.0339499	0.155099	0.271488	-1.27903	0.029208	-0.54826	-0.752413	-0.448885	-1.04397	-0.106456	0.496229	0.127223	-1.02639	1.46369	0.119955	-0.834701	-0.36207	0.0828175	-0.968721	-0.848721	-1.5409	-1.07922
31	ACCGTTCCACATGTTG-1	Co1A	Endo_Bstd	1.38276	0.789644	0.702296	-0.842466	0.0577498	0.010492	1.0479	0.747483	0.0046423	0.622965	-0.0751366	0.573458	2.13141	0.129452	0.8121	1.65782	1.25692	2.03737	0.422044	0.681859	0.381513	-0.172708	1.10953	0.439153	0.781176	-0.41828	0.288987	-1.39083	1.63193	2.31258	1.28017	0.815571	0.500909	-0.396704	-0.231155	0.663208	0.209607	-1.60096	1.00372	1.4621	0.553635	1.05229	2.25015	0.156721	1.09144	0.475666
32	ACCGTTCTCTTACGGA-1	Co1A	Endo_UI	0.966448	-1.43998	0.688422	0.435421	0.372603	-0.255406	-0.316051	1.03763	-0.040461	0.250501	0.841264	-0.0787718	-0.0611898	0.267935	0.438431	0.434423	0.691866	-0.1764	0.26793	0.940503	0.457116	0.163638	-0.901521	0.705716	-1.66781	-0.291724	-0.247117	-1.06535	0.438022	0.298836	-0.0426954	-0.332683	0.000754297	0.30296	0.996828	0.101466	-0.459398	0.242904	1.37895	0.85031	-0.217114	0.422963	-0.624228	0.849314	-0.0809358	0.341299
33	ACCTGTCCAGACGGAT-1	Co1A	Endo_Bstd	-0.574694	-0.461118	-0.289324	-1.71042	-1.47473	-1.28676	-1.44656	0.362979	0.381034	-0.682152	-0.0117703	-0.572683	-0.69476	-0.743491	-0.664616	-0.180674	0.0536861	-0.652033	-1.2619	-0.35706	-0.460634	-0.4247	0.651674	-0.784666	-0.580057	-0.315784	-0.427773	-0.235277	0.137446	-0.47184	-1.01061	-0.976753	-0.75937	0.407832	1.03472	-0.366995	-0.524393	0.32577	0.208398	0.236032	-0.743534	0.423551	-0.873086	-1.5652	-0.23956	-1.41105
34	ACCTGTCTCTGGTGCG-1	Co1A	Endo_Bstd	0.618428	1.02097	0.178852	0.186539	-0.307745	0.526502	-0.215678	1.26634	0.298396	0.171324	0.426376	0.711585	-0.280862	0.702345	-0.35148	0.11029	0.276214	-0.644406	0.445663	-1.25108	1.13907	-0.677462	-0.706194	0.552314	0.70684	-0.196969	-0.129625	-0.83246	-1.69073	-0.0422464	-0.4107	0.345345	-0.247121	-0.410496	-0.592514	0.757304	-0.458247	1.45655	-1.36404	0.1317	0.500695	0.29006	0.623663	-1.23093	-0.674424	-0.14547
35	ACGATCACACCAGTAT-1	Co1A	Endo_UI	-0.3131	-1.46044	-0.778793	-0.315237	-1.45264	0.173842	-0.246147	-1.50535	-0.753846	-1.08626	-1.71953	0.308796	-0.0199654	-1.05252	-1.40599	-1.47716	0.038089	-0.383314	-1.44044	-0.161169	-0.127378	-1.05722	-1.11924	-0.485083	-1.17765	0.0759369	-0.255124	-0.69059	-1.04132	-0.554369	0.213426	0.428155	-0.654261	-0.89007	-0.143186	0.609905	-1.06937	-0.361498	-0.0192451	-0.319544	0.0268289	-1.70498	-0.982844	-0.585895	-1.06864	-0.595441
36	ACGATGTAGCTCTTCC-1	Co1A	Endo_UI	-0.441126	-0.527309	0.195353	1.20463	0.116742	-0.0855921	-0.0139438	0.601208	-1.21589	-0.940439	-1.15519	0.762876	-0.256725	-0.123305	-1.20839	-1.21545	1.13834	-0.428538	-1.22185	-0.243864	1.13947	-0.441083	-0.69641	-0.330712	-0.495321	0.00806495	0.148717	-1.05191	-0.100493	0.18327	-0.51567	-0.119503	-0.29363	-0.0288559	0.91248	0.464395	-0.353802	0.995212	0.841297	-0.00135269	0.567274	0.354893	-0.32856	0.441684	-0.263493	0.533618
37	ACGGGTCCAGTTAGAA-1	Co1A	Endo_Bstd	0.93935	-1.09762	0.404107	-1.58469	0.321248	-0.111302	1.13702	0.841977	0.792189	-0.668103	0.270119	1.00161	1.74771	-0.0451728	0.177595	0.471797	0.334798	2.0669	0.269681	1.80337	0.568063	0.0789255	0.872664	0.816596	-0.243907	0.53322	0.749554	-1.21313	-0.432523	2.57831	0.997954	0.647726	0.169333	-0.211505	-0.48458	0.615252	-1.08309	1.0049	0.650248	1.0246	1.11577	0.970874	1.67453	0.168321	0.163877	-0.147039
38	ACGTAACGTGCTGATT-1	Co1A	Endo_UI	1.00636	1.25119	0.156908	0.907389	0.119331	0.752974	-0.190302	1.35085	0.371534	1.94453	1.26892	-0.256625	-0.603037	0.897911	1.15016	0.466404	0.359276	-0.266433	0.62919	1.91551	0.591082	0.77042	1.87407	-0.192949	0.284993	-0.469807	0.426646	-0.487353	1.84757	-0.0225679	0.536836	-0.197373	-0.533187	0.569166	0.495291	0.305475	0.348129	0.492351	-0.584849	0.0669132	0.578719	0.328518	0.891292	1.03323	0.294744	0.34387
39	ACGTAGTGTGCAGTGA-1	Co1A	Endo_Bstd	-0.381156	-0.544894	-0.385483	0.0176714	-0.136199	0.404243	-0.489199	1.51581	0.0994552	0.0300892	0.313082	-0.985626	-0.558722	0.0785386	-0.675847	-0.148541	0.121047	-0.179626	-1.01977	-0.0376192	0.0167342	-1.05059	-0.728657	-0.218161	0.35017	0.189624	0.163843	1.09741	0.550996	0.393228	-0.600641	-0.236175	-0.06838	1.38192	-0.182171	-0.555834	-0.883758	0.612448	0.171383	-0.301056	-0.168085	0.12784	-1.01576	-0.151497	-0.175538	-0.543395
40	ACTACGACAGGACAGT-1	Co1A	Endo_UI	-0.343713	-0.484227	-0.0799536	0.303815	-0.203768	-0.944672	-0.27075	1.11464	-0.0951518	0.72184	0.181559	-1.12653	-0.924329	0.439207	0.23985	0.861416	0.0685658	-0.608794	-1.50385	-0.794589	-0.556288	-0.348786	-0.672066	-0.966004	-0.335961	0.0432032	-0.325675	-0.369931	0.0265189	-0.960397	-0.567581	-0.676559	-0.540945	0.158689	-0.1044	-1.37918	-1.1766	0.996474	-0.278736	-1.36704	-0.65736	-0.888307	0.281521	-0.299882	-0.590361	0.488753
41	ACTCCCACAAAGCAAT-1	Co1A	Endo_UI	0.606889	-0.481631	0.699357	0.655341	-0.302777	-2.65611	-0.624627	2.1995	-0.527458	0.168627	-0.654863	1.10046	0.0993426	-1.38103	0.808548	0.596368	0.444436	-0.194028	0.282396	1.11763	-0.164821	-0.529149	1.09414	-0.0727046	-1.3186	-0.420313	-0.21433	-0.935744	-2.39778	-0.300752	-0.300609	0.623075	0.0297257	-0.236595	0.621457	0.935743	-0.606436	1.50907	0.621429	-0.151868	0.103243	0.903885	1.066	0.147884	-1.32402	0.423327
42	ACTGATGCAAGAAACT-1	Co1A	Endo_UI	1.35406	-1.4957	-0.416618	0.312689	-0.72435	1.27019	-0.762866	2.48214	1.20985	-0.189063	0.702089	-0.405646	-0.267028	-1.29859	-0.285921	-0.475698	0.914996	-0.339845	0.046745	1.67592	-0.0695536	-1.04327	-0.41553	-0.05826	-0.78872	-0.0835475	0.126134	0.644252	-0.879315	-0.618174	0.158978	-0.0309832	-0.407489	-0.621658	-0.12733	0.596825	-2.12363	-1.87212	0.418315	-0.123568	0.153353	0.120715	0.525416	-0.796615	-1.39571	0.444115
43	ACTGATGCAGCCCAGT-1	Co1A	Endo_Bstd	-1.1688	-0.68931	-0.731758	-1.26242	-1.06904	0.0891916	-0.891388	-0.625256	-1.46116	0.466441	0.832172	-0.707642	-0.409621	-0.18902	-0.142175	-0.625841	0.510457	-0.210804	-0.0408503	3.12713	-0.159444	0.353019	0.37296	-1.20412	-0.996999	-0.204346	-0.0328553	-0.818591	0.121416	-0.0286921	-0.392659	-0.254907	-0.401924	-0.568041	1.48414	-0.247182	-1.01062	1.18065	-0.148218	-0.431369	0.00967916	-0.791748	0.774688	-0.235404	-0.488135	0.188442
44	ACTGTGATCCATAGGT-1	Co1A	Endo_Bstd	-1.03642	0.323086	-0.223871	1.56537	-0.790145	-1.1412	-1.10154	0.400892	-0.336908	-0.211277	-1.19348	-0.292881	-0.786647	0.43852	-0.638279	-0.849463	-1.40589	-1.10765	-1.04693	0.270611	-0.417043	-0.941217	0.0866667	-1.44988	-0.65994	-0.062476	-0.185343	-0.429404	-0.171711	-0.872985	-1.2434	-1.23712	-0.143736	0.621436	-0.845684	-1.31884	-0.899618	-2.48035	-0.145504	-1.00004	-0.156663	-0.261202	-0.600718	-0.891144	-0.817257	-0.561478
45	ACTTCCGCATCCGATA-1	Co1A	Endo_Bstd	0.0112788	1.0263	0.130356	-2.41259	-0.0370786	-0.205195	0.409057	-0.221572	1.21878	0.149126	0.951551	-0.760315	0.304015	-0.297125	0.668174	-0.172164	-0.161301	0.545955	0.515295	0.280112	0.548396	-1.73718	0.686874	0.258258	0.62174	-0.0182508	-0.0341712	-0.258219	1.48377	0.524086	0.754634	0.182767	1.52276	-0.57242	-0.778105	0.115168	-0.370773	0.370732	1.48287	0.892309	0.380708	0.333459	-0.00988767	0.35323	0.106649	0.357217
46	AGAAATGGTCATATGC-1	Co1A	Endo_UI	0.764764	0.0395439	0.12074	-1.00962	-0.453182	-0.0323149	-1.12152	1.28823	-0.766724	-0.871868	0.242401	-0.244448	0.484983	-0.167804	0.492588	0.917694	0.0610464	0.342714	-0.0584713	-0.253668	0.688993	-0.486696	0.989203	-1.83667	-0.675208	-0.251194	-0.690177	-0.604034	-0.303604	0.120475	-0.142393	0.145754	0.519027	0.404576	1.75044	0.595583	-0.173868	0.755924	-0.370186	0.576243	-0.61635	0.657547	-0.0829747	-0.395707	-1.05782	-0.0416178
47	AGAAGCGAGAAATCCA-1	Co1A	Endo_UI	-1.10943	-1.36694	0.113983	1.07314	-1.27089	-0.514641	-0.96316	0.834537	0.0486849	-1.57538	-0.207051	-1.09222	-0.966309	-0.266546	-1.07445	-1.17699	-0.164692	-0.801061	-1.53367	0.0967571	-1.83379	-1.07424	-0.840375	-1.07689	-0.578119	-0.312242	0.0849233	-0.277392	-0.208691	-1.09328	-1.00213	-0.681645	-0.00577137	-0.481437	-0.0301514	-0.968783	-1.18991	-0.57425	0.104406	-0.248697	-0.638674	-0.667183	-0.426836	-0.645336	0.429507	-1.02214
48	AGAAGCGAGGGATGTC-1	Co1A	Endo_UI	0.187622	0.447293	-0.555031	0.486898	-0.308229	0.402833	-0.290635	1.18227	-0.554573	2.29388	1.72777	0.0251174	-0.989848	0.679602	-0.677183	0.502404	0.0200935	-0.966015	-1.53323	-0.603348	-0.092669	-1.97028	0.272764	-0.707806	0.601246	0.00410436	0.314702	1.21333	0.667054	-0.471998	-1.01878	-0.746888	-1.37323	0.362475	0.161512	0.144177	-0.419249	1.37573	0.788976	-0.897165	-0.91818	1.06304	-1.60799	-1.57399	-1.46877	-0.462555
49	AGACCATCACCCAACG-1	Co1A	Endo_Bstd	-0.00205182	0.452918	0.26774	-0.451874	-0.395897	-0.350162	-0.471217	-0.669737	-1.79243	1.59869	1.08649	-0.854802	-0.644874	-0.899898	0.554615	0.0383714	-0.492825	-0.635623	0.327451	0.9205	-0.739616	0.313534	1.26775	0.487235	0.867038	0.078737	0.157012	0.57555	1.63811	0.500097	-0.632338	-0.800771	-0.788723	0.595287	0.0744142	-0.0889933	-0.672767	1.55672	0.689524	0.694711	-0.288873	0.00445203	-0.112128	-0.347889	0.97994	-0.0118562
50	AGACCCGCATGACGAG-1	Co1A	Endo_Bstd	-1.09133	-1.05279	-0.113234	-0.583477	-1.1784	-0.695397	0.174967	0.198772	-1.35526	0.669733	1.24698	0.641008	-0.310031	-0.0817632	-0.512248	-0.564903	-0.690792	-0.321472	-0.947541	-0.954847	0.616299	-1.10857	0.504768	-0.366322	-0.0715799	-0.154297	-0.232258	-1.04915	1.15986	-0.148454	-0.247677	0.296317	-0.0573098	-0.274342	0.470717	0.133919	0.466097	-1.11323	-0.81261	0.454783	-0.0715175	0.719644	0.0764439	-0.218153	0.914633	0.486066
51	AGACTCATCGCGTGCA-1	Co1A	Endo_Bstd	0.768118	0.278597	0.55493	0.11124	0.0168146	0.0927124	0.847386	1.01797	0.91907	0.658372	0.834878	0.827597	0.571296	-0.3269	0.361	0.143346	1.14645	0.361674	0.434535	1.38796	0.422878	-0.344604	0.74394	0.707305	0.0936503	-0.262538	0.417185	-2.54627	0.805691	0.0492029	0.518053	0.633161	0.210203	-0.0148609	0.121229	0.766061	-0.853334	1.61095	1.85412	0.785634	0.895695	1.51898	-0.468857	-0.514359	-0.118705	1.16918
52	AGAGCAGCAACCGGAA-1	Co1A	Endo_Bstd	0.998404	-0.114342	0.209332	-1.14042	-0.54945	-0.568193	-1.28741	0.889263	0.0313862	1.10455	2.15237	-0.0688335	-0.549035	-0.237994	1.972	1.36583	1.16992	-0.738917	0.291258	-0.512086	0.928975	-0.362057	1.28926	-0.163886	0.565079	-0.422514	0.361127	0.0105403	0.258445	-0.453469	0.0697306	0.236282	-0.158652	-0.35004	2.28792	1.31122	-0.708722	1.92642	0.617079	0.536633	0.921752	0.692882	-0.663281	-0.933236	-0.761814	0.140426
53	AGATCCAAGCTCCCTT-1	Co1A	Endo_Bstd	0.00511017	0.0310833	0.315327	-0.212758	0.358168	0.598404	-0.49839	-0.783062	0.12567	0.593156	-0.359931	-0.771697	-0.888338	0.034557	-1.01594	-1.23368	0.0541809	-0.725302	-1.29581	-0.395672	0.106671	-0.889736	1.51011	-0.504029	-1.10466	-0.539802	-0.0532182	-0.0434126	0.0861691	-0.0315368	-0.521536	-0.489321	-0.362129	1.79353	-0.844278	-0.398741	-2.14562	-0.0639528	-0.954948	-0.367521	-0.0904471	0.372033	-0.0532445	-0.130786	-0.815063	-0.18923
54	AGATCCAGTACGACTT-1	Co1A	Endo_UI	0.182251	0.30924	0.192018	-1.20256	-0.806634	-1.33186	0.198512	1.4415	-0.697034	-0.713505	-0.433594	-0.983755	-0.499516	0.614936	0.0266596	-0.381152	-0.448049	-0.363894	-0.633729	-0.179079	0.747778	-0.474215	0.484485	-0.507251	-0.438013	0.168529	0.0992322	-0.371149	-0.854838	-0.370753	-0.573586	-0.503001	-0.840091	0.909804	1.67807	-0.37222	-0.272452	-1.20022	0.637566	-1.07735	-1.01774	0.0280411	-0.662951	0.229176	0.329426	0.0593426
55	AGATGCTGTTGGGAAC-1	Co1A	Endo_UI	0.672338	-0.21178	-0.429805	0.346904	0.200553	-0.410735	-0.301299	1.52928	0.356352	-0.769002	-0.0545902	0.0101897	0.632246	1.35308	0.135221	0.514634	0.238323	0.218658	0.279461	-1.17945	-0.12937	0.110223	0.197121	-0.462773	-0.514781	0.0876772	0.234446	0.263343	-1.44714	0.495422	0.360245	0.191909	0.210705	1.08359	-0.7355	0.121929	-0.0259286	0.974923	1.44938	0.203422	-0.890216	-0.669412	1.68582	-1.14491	-0.61969	-0.242176
56	AGCTACACAAAGCACG-1	Co1A	Endo_UI	-2.24585	-1.39248	-1.37563	-1.76614	-1.28875	-2.20254	-1.98852	-1.27673	-2.21139	-1.62121	-1.26481	-1.94808	-0.497058	-1.18675	-2.09836	-2.68421	-1.24578	-0.65435	-1.47917	-0.230639	-1.47002	-1.92388	-1.70676	-1.74349	-1.29016	-0.11627	-0.846132	-0.0870754	-0.210697	-0.935698	-2.19369	-1.94693	-0.647265	-1.56178	-1.36426	-1.79262	-1.68615	-0.0443757	-0.812684	-1.03061	-1.80335	-1.3866	-0.650361	-0.735591	-1.38891	-2.03371
57	AGGAAATAGCGTTAGG-1	Co1A	Endo_UI	-0.400116	-0.0869517	-0.551192	-1.30315	-0.258439	-0.283723	0.640466	-1.11481	-0.425786	0.447671	0.135472	1.1671	2.22572	-0.391701	-0.645588	0.310739	0.00804534	2.00385	0.540129	0.024373	-0.642571	-0.801251	-0.150104	-0.907805	-0.346851	-0.0998974	0.0138213	-0.280089	-0.301115	1.87275	0.0836203	0.57084	0.237253	-0.970183	-0.400872	0.359363	-0.437244	0.175907	-0.441517	-0.00317022	-0.702731	0.419228	2.21586	-0.339176	-0.223161	-0.512612
58	AGGACGAGTAGTCACT-1	Co1A	Endo_UI	0.0942581	0.431955	-0.0412383	-0.934803	0.0421084	0.688551	-0.0102982	-0.135304	0.261483	0.284871	0.755521	0.704995	1.67415	0.398713	-0.416234	0.503235	0.0946045	1.12504	-0.49058	-1.47551	-0.83414	0.0623525	0.377656	-0.258603	-0.528542	-0.488804	-0.216968	-0.424294	-0.437733	0.633726	0.478022	0.941004	1.34912	-0.619719	0.383413	0.369809	-0.961841	0.2567	0.267992	-0.123694	-0.217009	-0.221047	0.171496	-0.685631	-0.25042	0.694665
59	AGGACGATCAAATGCC-1	Co1A	Endo_Bstd	1.4269	-0.610798	1.08205	-0.0690098	0.46047	-0.857307	-0.851896	2.13077	-0.0115017	0.700267	1.15025	0.0304579	-0.367034	-0.569342	1.40247	-0.0451987	0.735355	0.0935154	0.334168	1.56902	2.16214	0.445125	-0.175042	0.390522	-0.686117	-0.479268	0.142746	-0.748047	-0.0863302	0.434204	0.220988	-0.204027	-0.216008	0.161598	1.37526	0.312047	-0.626516	-0.192475	1.9242	-0.219645	1.02427	-0.217199	-0.395084	-0.185226	-0.571489	1.2907
60	AGGCATTAGGGCCCTT-1	Co1A	Endo_Bstd	0.135073	-0.692677	0.122045	-0.643059	-0.587286	-0.427838	-1.73956	0.329076	-1.60997	-0.3732	0.679429	-1.18208	-0.407202	-1.29524	-0.997675	-1.24199	0.00266164	-0.325162	-0.616881	-0.333245	0.0453344	-1.09471	-1.69389	-0.441981	-1.31376	-0.213851	-0.491902	-0.931555	-0.629288	-0.122424	-0.966663	-0.634229	-0.964329	-0.171686	-0.752965	-0.119389	-1.24034	2.29682	1.25627	-1.09551	-0.3029	0.189006	0.881532	-1.10817	-1.66338	-0.666836
61	AGGCATTGTACTCAAC-1	Co1A	Endo_Bstd	0.192681	-0.263628	-1.03141	-0.632876	-0.924197	-1.1114	-1.24917	-0.160381	0.00702505	0.00287991	-0.61097	-0.748736	-0.385209	-0.878707	-1.95233	-2.22363	0.909993	-0.364488	-1.79949	-1.00944	-2.33448	-0.389133	-0.607443	-0.484288	-0.95843	-0.377618	-0.0154528	0.429925	0.561197	-0.788652	-1.18686	-0.373983	-1.68014	-1.29733	0.139177	0.0098968	-0.938968	0.465249	0.107525	-0.652132	-1.90589	-0.931853	-1.29346	-1.05877	-0.612515	-0.622171
62	AGGCCACAGTGAGGCT-1	Co1A	Endo_UI	-0.814545	-0.743807	-0.762157	-0.367406	-1.14404	-0.810905	-1.43346	0.198926	0.0658801	0.861129	-0.947004	-1.10177	-0.542651	0.565714	-0.825922	-1.08442	0.0117409	-0.356883	-1.34381	-1.70927	0.303668	-0.49562	-0.341714	-1.17232	-1.38707	0.247608	0.324907	-1.20392	-0.611899	-0.238776	-0.87357	-0.582383	-0.822594	-0.278605	1.51406	-0.679623	-0.877766	-0.278096	-0.258786	-0.0384787	-0.495915	-0.495903	-0.51105	-0.0600132	-1.30045	0.0364538
63	AGGCTGCGTGACATCT-1	Co1A	Endo_UI	-0.169601	0.552189	-1.0804	1.032	-0.503992	-0.571459	-0.86019	-0.284331	-1.46713	-0.347372	0.366901	-1.15074	-0.736944	-0.759374	0.368537	-0.358887	0.255066	-0.634382	-0.297567	-0.465089	0.816734	-0.809753	-0.806886	0.0326868	-0.0782723	0.1172	0.0959967	-0.446535	-1.53108	-0.41421	-0.747065	-0.393889	0.391703	-1.61482	0.93635	0.230414	-0.38047	0.0960967	-0.264751	-0.641049	-0.835267	0.6035	-0.0142379	-1.85469	-0.633759	0.525538
64	AGGGAGTCATCGTCCT-1	Co1A	Endo_Bstd	-3.1652	-0.356388	-2.89701	-1.04697	-2.10346	-0.943494	-2.89076	-2.25893	-1.33073	-2.04943	-2.02611	-2.04862	-0.515904	-0.491158	-2.07398	-2.69914	-2.51795	-0.664534	-2.07357	-2.32518	-2.59394	-2.438	-1.64507	-0.454967	-1.25568	-0.293729	-0.74298	0.543146	-1.14832	-1.52558	-2.39275	-1.97973	-1.05717	-2.01418	-0.953241	-2.91516	-2.80506	-0.628015	-3.59276	-2.28205	-3.55781	-3.31108	-0.386228	-2.61175	-1.94614	-1.91587
65	AGGGCTCTCTCCCATG-1	Co1A	Endo_Bstd	0.43721	0.0128853	-0.217847	0.174905	0.110044	1.84107	-0.0611385	1.53848	0.13746	0.770074	1.39874	-0.631979	0.0678431	0.714013	0.4143	-0.263976	-0.210838	0.358548	-1.26785	0.224827	0.238907	-0.188736	-0.0347328	0.519643	-0.493047	0.529665	0.617437	-0.448687	0.988898	0.0888539	-0.11378	0.241649	-0.224425	1.22338	1.0068	0.211045	0.51246	1.7398	0.905389	-0.75449	-0.247265	0.869862	-0.421928	-0.253708	0.851559	0.463959
66	AGGTAGGTCTTGCGCT-1	Co1A	Endo_UI	-0.658824	-0.169207	-1.06238	0.495451	-0.355956	-1.2694	-0.821928	0.074869	-1.22403	0.442336	0.451888	-0.839983	-0.985695	-0.492592	-0.431164	-0.0131119	-0.0677204	-1.08187	-0.224395	0.251437	-0.608095	-0.801172	-0.04705	0.299646	-1.14824	-0.102564	0.109488	0.372989	0.161393	-1.14214	-1.35884	-0.822091	-0.880876	-1.24264	-0.290171	-0.600273	-0.441765	0.304003	0.141184	-0.263919	-0.60456	0.187745	-0.18041	-0.579531	-0.768514	-0.10307
67	AGGTCATTCGACACTA-1	Co1A	Endo_UI	-0.921616	-0.598663	-0.5758	-0.275857	-0.322799	-1.14379	-1.1106	-0.77803	-1.36822	2.00154	0.596138	-1.68899	-0.947275	-0.00381656	-1.40308	-2.06169	-0.151374	-0.974598	-1.73603	-0.580963	-0.477747	-1.7078	-0.0127344	-0.767116	-0.169317	0.201584	-0.0999486	-0.248665	1.28243	-1.37914	-1.97928	-1.73904	-0.524462	0.871992	0.45211	-1.17914	-0.629804	-0.689306	0.243503	-0.208962	-1.61747	-1.4632	-0.0900839	-0.767107	-0.861933	-1.54524
68	AGGTCTATCCAAAGGG-1	Co1A	Endo_UI	0.873365	0.458959	1.29685	2.45	0.573887	0.906319	1.67831	1.58345	-0.511217	0.895328	1.76177	0.707491	0.275035	1.43451	1.50913	0.842522	0.527468	0.054954	0.50891	0.26731	1.08838	-0.123419	1.28703	0.645668	1.04423	0.181369	0.544473	-0.0815071	1.36731	0.554183	-0.0459601	-0.103048	0.051197	1.49508	0.85606	0.776433	0.164104	-0.380004	0.361801	-0.242995	1.33511	0.694855	0.63446	0.315062	1.69543	0.835697
69	AGTACTGTCCAGTTCC-1	Co1A	Endo_Bstd	0.318738	-0.873034	0.69541	-2.17245	0.565123	-0.229233	-0.446303	1.27876	0.0235909	1.22052	0.696977	-0.0628217	-0.430601	-0.674744	0.498353	0.533924	0.261953	-0.626092	-0.396857	-0.869918	1.16035	-1.15157	-0.0200173	0.0405867	-0.0536515	-0.0222275	-0.0114829	-0.269119	0.184422	-0.0787379	0.545325	-0.432331	-0.0793428	-0.949498	-1.35723	0.168256	-0.222181	3.95705	1.5127	0.605643	0.612363	-0.795678	1.54517	0.640086	-0.712781	0.931548
70	AGTAGCTCAGGATTCT-1	Co1A	Endo_Inf	0.692705	1.88052	-0.0302635	2.52884	1.01276	-0.162537	1.00696	0.739448	-0.484078	1.89572	1.14365	0.283555	0.771098	2.18163	1.46172	0.590167	0.69472	0.453957	-0.44143	0.721843	0.341656	0.130587	1.30871	2.71474	0.439833	0.358638	0.658017	0.206506	0.26439	0.412679	0.335805	0.281977	0.295522	1.79463	0.763403	0.323562	0.361101	2.02882	1.5135	0.829511	0.502135	-0.0633815	-0.0836441	0.736066	0.476664	0.320543
71	AGTAGCTTCAGTCAGT-1	Co1A	Endo_UI	-1.45639	0.26215	0.571508	0.129877	-0.665071	-1.2037	-0.419455	0.997698	-0.562145	0.270003	0.370667	0.659049	0.783429	0.245563	-0.574626	-0.0434291	0.26362	0.445922	-0.622723	0.00331437	-0.727625	-1.77624	-1.15081	-1.92763	-0.86788	-0.241662	-0.124813	-0.981107	-0.514701	0.294045	0.0624585	0.366708	0.639963	1.39247	-0.79672	0.117464	-0.205576	-0.771792	0.464459	0.0208446	0.112245	-0.0420649	0.691675	-0.812025	-1.39517	0.270761
72	AGTCAACCAATTGGTC-1	Co1A	Endo_UI	0.16664	-0.130451	-0.483442	1.40082	0.074945	0.614069	0.141995	-1.1401	-0.577536	0.0160266	0.556435	-0.402575	-0.42588	1.15824	-0.306278	-0.839374	0.09568	-0.450425	-0.535142	2.36659	-0.12081	0.3377	-0.752699	-0.0605321	-0.242744	-0.306712	-0.335524	-0.96413	-0.0726164	0.185459	-0.633707	-0.00303761	-0.112665	1.38472	1.23932	0.194298	0.0848492	-0.429242	0.0369349	0.324716	0.114891	0.403131	-0.402394	0.547708	0.596581	0.754476
73	AGTCACATCTGTGTGA-1	Co1A	Endo_Bstd	0.220125	0.456434	-0.116805	0.0754351	-0.277947	-0.0716613	1.07507	1.2206	0.08237	-0.436378	-0.0988708	0.921124	0.717016	-0.0508174	0.277952	0.630052	1.07705	0.125268	0.89778	-0.595396	0.61901	0.488327	0.222626	0.898221	-0.548604	0.484423	0.215736	-1.32475	-0.345916	-0.140256	0.337284	0.229905	0.395599	0.072048	-0.198957	0.71416	0.232445	-0.273872	1.27893	0.0717024	0.638785	0.282296	1.42297	0.891258	0.519564	1.13774
74	AGTGTTGTCTCTCCGA-1	Co1A	Endo_Bstd	-1.77835	-0.292474	-0.431552	-0.766298	-1.36075	0.038077	-1.74801	0.931775	-0.86557	0.585748	0.268899	-1.45858	-1.00618	-0.47608	-1.03946	-0.604087	-1.35039	-0.741838	-1.40486	1.04746	-2.47071	-1.00914	0.573066	0.102261	-0.295834	0.0742456	0.0884323	0.48783	1.61007	-0.826156	-1.12327	-1.78871	-1.08901	-0.342695	0.279467	-1.68652	-1.34961	-0.735718	-0.0737804	-0.800458	-1.84133	-0.618358	-1.01784	-2.03908	-1.6598	-1.82857
75	ATACTTCCAAATGGTA-1	Co1A	Endo_Bstd	0.00288354	-0.115729	-0.616712	-1.32582	-0.364842	1.01524	-0.563277	0.311014	-0.194775	-0.24141	0.724747	0.183704	0.0277382	-0.272722	-0.218814	-0.0271077	0.65666	0.316626	-0.556913	-0.380476	-0.314159	-0.721758	-0.794358	-0.0424845	0.0322543	0.247435	-0.0988884	-0.0186692	-0.887857	-0.115538	-0.133135	-0.0462046	0.4586	-0.790924	-1.05082	0.199723	-1.09948	-0.234509	0.44947	-0.415128	0.0267119	-0.777808	-0.43368	-0.489742	-1.24362	-0.0725753
76	ATACTTCTCCAATCTT-1	Co1A	Endo_Bstd	0.785496	1.43799	0.308653	0.426701	-0.816971	1.46437	-0.463518	-0.0811712	1.08926	0.996805	0.0668534	0.403407	0.722009	0.449094	0.463332	0.533466	1.06526	0.581331	0.105883	0.233391	-0.38933	-0.706624	1.46743	-0.120342	0.165771	-0.419291	-0.227319	-1.71668	0.954518	0.537673	0.312771	0.600646	0.305071	0.650204	-0.0526527	0.625735	-0.552164	2.12804	1.4609	1.3761	0.930575	0.587763	-0.118852	-0.323729	0.0950465	0.601695
77	ATATCCTCAACGACTT-1	Co1A	Endo_UI	-0.0801391	-1.16245	-0.250569	0.920803	-0.138307	-1.09995	-0.511463	-0.356401	-1.49828	0.754831	0.460182	-1.23563	-0.464814	-0.362761	-0.196027	-0.793541	-0.976415	-0.764384	-1.1663	-0.254648	0.329917	-0.992771	-0.0656721	-0.257473	-0.81857	-0.0455494	-0.131535	0.0911861	0.458277	-0.431758	-1.2709	-0.982072	-0.385191	-0.111417	-0.58265	-0.250235	-1.18689	0.864791	-0.724977	-0.107409	-0.0927387	-1.65089	-0.615134	-0.962809	-1.45334	-1.05637
78	ATCACGAGTTGGTGTT-1	Co1A	Endo_Bstd	0.388264	0.550284	-0.176037	0.0820777	0.412313	0.963158	-0.475292	1.94689	0.997298	0.0245402	1.24862	1.37745	1.18105	0.416654	-0.341953	0.749138	0.978019	0.932672	-0.601659	-0.229105	-0.44333	-0.421927	0.121316	-0.348878	-0.6226	-0.395843	0.120615	-0.868179	0.137961	0.473731	0.870187	0.972099	0.727583	-0.389934	-0.0682365	0.753007	-0.758902	-0.0348883	1.42894	0.146226	-0.118396	-0.402283	-0.597475	-0.528587	-0.369686	0.781094
79	ATCCGTCCAAGTGCAG-1	Co1A	Endo_Bstd	-1.01289	-2.13377	-0.487303	-1.15069	0.274958	-0.119051	-1.35589	-0.161917	0.257737	-1.1189	-1.58389	-0.888678	-1.03786	-1.13668	-1.32818	-1.67496	0.0546789	-1.21592	-1.4706	-1.32325	-1.57084	-1.38263	-1.87317	-0.621972	-1.18154	0.174415	-0.529786	-0.476451	-0.0650984	-0.870862	-0.680184	-1.23975	-0.46681	0.129634	-0.640938	-1.10426	-0.861985	-1.28766	-0.0931844	-1.67978	-0.464821	-2.17986	-0.862316	-1.63674	-1.70308	-0.998588
80	ATCGATGCACCAAAGG-1	Co1A	Endo_Bstd	-0.22088	0.418844	-0.0346264	-0.0236356	-0.180983	0.345385	-0.137448	1.28597	-0.230148	0.487777	-0.0579678	0.269639	0.411315	-0.348562	0.49533	-0.623969	0.128473	0.343138	0.0262643	-1.27169	-0.400489	-0.510755	1.62082	-0.156532	-0.834249	-0.300154	0.202734	-0.324042	0.4681	0.591187	0.185066	0.104154	0.952452	0.928657	-1.61471	-0.516737	-1.08339	0.476302	-1.08284	1.06066	-0.556647	0.736327	-0.236558	0.606281	-0.217739	0.282999
81	ATCGCCTAGTATGAAC-1	Co1A	Endo_UI	-0.665892	0.728895	-0.209688	0.0453944	-0.0440801	0.844743	-0.477401	-1.14725	-0.595407	0.419414	-0.157602	-0.647139	-0.778038	-0.3132	-0.452609	-0.373387	0.0785014	-0.73647	-1.00977	0.588209	-0.326492	-1.10318	-0.175981	-0.532803	0.464451	-0.0826255	0.0895567	-0.149734	0.691444	-0.675676	-1.43596	-1.06275	-0.144563	0.413133	1.36473	-0.115998	-0.727092	1.74177	0.7458	-0.175937	0.110934	0.312057	-0.73495	-0.283709	0.121851	0.243424
82	ATCGGATCAGTTTCGA-1	Co1A	Endo_Bstd	-0.114075	-0.601014	-1.36361	-0.611197	-0.0269656	-1.76557	-0.571591	1.00916	0.00425266	0.0549844	1.43231	-0.447441	0.026221	0.58028	-0.432929	-0.63376	0.491175	-0.457063	-1.53969	-0.53987	0.675358	-0.782859	0.133263	-0.147883	-0.544382	-0.224698	0.181647	-0.260805	0.613228	-0.372844	0.11023	0.00654358	-0.304256	-0.857032	-1.141	-0.298464	-0.640866	0.307466	0.464716	0.358608	-0.927494	0.801972	0.773537	-1.21446	-0.252545	-0.297373
83	ATGAGTCTCAGTCAGT-1	Co1A	Endo_Bstd	-0.400666	0.578171	-0.74625	0.543784	-0.357578	-1.45565	-1.20435	-0.423949	-1.75446	1.63728	0.00180447	-0.233727	-0.647052	-0.341063	0.138382	-0.351053	-0.233531	-0.720601	-0.613332	-0.246912	-0.595745	-0.950345	0.00990025	-0.960139	-0.106708	0.087424	0.447375	-1.20997	0.952218	-0.401268	-1.05015	-0.420101	0.329354	0.474861	-0.328925	-0.0567845	-1.57746	0.776694	1.07881	-1.25993	-1.3689	0.119088	-0.553383	-1.88289	-0.603598	-0.125077
84	ATGATCGCACAGGATG-1	Co1A	Endo_Bstd	-0.264434	0.146426	0.484578	-0.623216	0.318545	0.755595	-0.750738	-0.89748	0.199382	0.020316	0.652587	0.0015769	-0.670089	0.399408	0.523885	-0.519741	-0.54092	-0.267346	0.494488	1.11692	0.734414	-1.40325	1.06314	0.652718	-0.192817	-0.308089	0.0658424	-0.779576	0.48086	-0.674586	0.0503775	-0.567534	-0.196867	1.85375	1.01739	-0.236696	-0.236651	-0.269403	-0.636949	0.521332	0.243152	0.227332	0.740246	0.391269	-0.235225	0.0175141
85	ATGCCTCTCGACGTCG-1	Co1A	Endo_UI	-0.897847	-0.956527	-1.76934	-0.962577	-1.34503	-0.511698	-1.8977	0.547749	-1.06248	-1.26079	-2.43398	-1.26646	-1.01195	-0.832855	-0.126842	-0.95223	-0.272314	-1.10628	-0.976864	-1.5489	-1.5783	-0.825916	-0.864686	-0.865375	-0.899842	-0.849672	-1.26741	0.342726	-1.91914	-1.79897	-1.49054	-1.36394	-1.40873	-1.55874	0.82769	-0.780786	-1.45543	0.274334	-1.35758	-1.08542	-1.04957	-0.79598	-0.625271	-1.20742	-1.77663	-1.52645
86	ATGCGATTCCGCGATG-1	Co1A	Endo_Bstd	1.13701	0.794621	0.452991	-0.401199	-0.477315	-0.512615	-0.297766	1.11333	-1.31112	0.984069	1.88261	-0.287623	0.0536614	0.193452	-0.871861	-0.160852	0.694955	-0.0243187	-0.474157	-0.410754	-0.162751	-0.479892	0.254602	-0.372458	-0.25651	0.0925309	0.242331	-0.658338	1.1749	-0.157913	-0.349345	-0.113615	0.347586	0.582799	1.3809	0.810726	-0.846511	0.336253	1.16204	0.261848	0.459604	0.38896	0.446598	-1.03662	-0.983781	-0.313145
87	ATGGATCCAAAGCTAA-1	Co1A	Endo_UI	-0.554957	-0.550341	-1.08863	-1.44409	-1.07035	-0.0196893	-1.41513	-0.714776	-1.32673	-0.652169	-1.29384	-0.951773	-0.757394	0.190847	-0.911443	-0.443741	-0.555373	-0.640072	-1.08427	0.116852	-0.981957	-0.986103	-0.648903	-0.155721	-0.857841	-0.264034	-0.678199	0.719186	0.666105	-0.697035	-1.70409	-1.09189	-0.925913	-0.90254	-0.599599	-0.392014	-1.76119	-0.430763	-0.642845	-0.496669	-0.113243	-0.92492	-0.37255	-1.63431	-1.02694	-0.844561
88	ATGGTTGTCATTTGTC-1	Co1A	Endo_UI	0.851533	-0.427871	-0.0793026	1.12822	-0.260185	-0.209636	-0.175672	0.0793965	-0.531157	0.584363	0.0555721	-0.0823819	-0.743467	0.667057	-0.0579582	-0.804087	0.542348	-0.882137	0.00103474	-0.958771	0.302874	-0.782799	-0.513974	0.216633	-0.946444	0.0287661	-0.0623613	-0.262834	-1.56279	-0.67157	-0.842178	-0.151196	-0.670843	-0.0265539	1.31739	0.0238447	-0.350408	-1.36683	0.189176	0.621988	0.40299	-0.736551	0.732133	0.831568	-1.05613	0.225928
89	ATTATCCCATGGCCAC-1	Co1A	Endo_Bstd	0.330899	0.811691	0.842455	0.820222	-0.16702	0.0674358	0.892911	1.63747	0.713326	-0.156554	1.604	0.701078	0.718291	0.00252581	-0.45521	-0.277031	1.25409	0.708164	0.189829	-0.0680594	0.575166	-0.110497	0.655006	0.160695	0.532787	-0.00576632	0.434063	-0.971261	0.148716	0.458068	-0.0341048	0.38392	0.407212	0.497943	1.26356	0.495205	-0.224868	-0.356993	0.906003	0.761942	0.525134	0.279186	0.919001	0.527857	-0.309013	0.371296
90	ATTATCCTCTCTGCCA-1	Co1A	Endo_Bstd	-0.562864	0.508401	-0.722709	-0.274612	0.315764	-0.810423	0.0488043	-0.369416	-1.11533	-0.628396	-0.742927	-0.848815	-0.692276	-0.266001	-0.410512	0.0779732	-0.607077	-0.238392	-0.136884	-0.685522	-0.377773	-0.576777	0.447452	0.417604	-0.638357	-0.0243594	0.414978	-0.100059	-0.181371	-0.356104	-0.919227	-0.105031	-0.767399	-0.0173164	-0.393038	-0.235705	0.103562	3.02954	0.559131	-0.446122	0.05489	-0.121306	-0.1175	-0.0261721	-0.327444	-0.232027
91	ATTCACTCAGCTGAAG-1	Co1A	Endo_Bstd	0.457485	-0.213547	-0.160262	-1.13807	-0.57052	-1.51595	-0.293161	0.141859	-0.895754	0.846036	-0.179669	-0.465552	-1.24069	-0.710687	-0.688966	0.160861	0.747956	-0.76729	0.327309	-1.01285	0.496754	-0.215575	0.820879	0.773156	-0.329966	0.167182	0.506804	0.393542	0.381257	-0.745835	-0.397615	-1.20726	-1.0418	-0.247092	0.16667	-0.347533	-0.544858	1.17567	1.16434	-0.904183	-0.106322	-0.520702	-1.01594	-0.751908	-0.713607	-0.278485
92	ATTCATCGTAGCGAGT-1	Co1A	Endo_Bstd	-0.157288	-0.146056	-1.32927	-0.00909058	-1.32171	-0.0523151	-0.800825	-0.94262	0.235536	0.207979	-0.225832	-0.6944	-0.704081	-1.10843	-1.0732	-0.459296	-0.111664	-0.549518	-1.15759	-0.421575	-0.45995	-0.466021	0.741713	-1.33843	-0.864831	-0.198592	-0.00106691	0.703399	-0.372548	-0.778476	-0.395538	-0.748582	-1.06821	-0.801744	-0.0941606	-0.307393	-1.19963	1.12133	-0.426672	-1.34671	-0.229809	0.350126	-0.564572	-1.68055	-0.560563	-0.194445
93	ATTCCTACAACAACAA-1	Co1A	Endo_UI	-0.400297	-0.705876	0.625345	0.79286	0.109281	0.262134	0.0650077	-0.751167	0.0682296	-0.185161	0.352114	1.01945	0.905119	-0.188241	0.108299	1.26366	1.1944	0.814106	-0.0257147	0.451667	1.47497	-1.22909	-0.550291	-2.32399	-1.64867	0.124269	0.162712	-0.108964	-0.562484	0.792069	0.389559	0.693465	-0.445401	0.325467	0.0139368	0.401106	0.104366	-0.34136	-1.34747	0.643218	0.708586	0.405431	0.495575	-0.397771	-1.56172	0.436128
94	ATTCTACCATAGGAGC-1	Co1A	Endo_Bstd	-0.0547313	0.242217	0.567935	1.20779	-0.138051	0.431068	-0.102961	0.260729	-0.911252	0.864401	0.757938	-0.379464	-0.864676	0.48276	-0.336667	-0.0310506	0.939031	-0.90316	-0.436732	-0.532108	0.559929	-0.967085	1.46191	1.94873	0.18225	0.0874049	0.628896	-0.875477	0.167201	-0.873282	-0.361047	-0.319045	-0.810678	0.509657	0.833142	0.0546927	-1.10105	1.68904	0.00580776	-0.610942	0.569343	0.43713	-0.358536	-1.11934	-0.380563	-0.139176
95	ATTCTTGAGGTCCGAA-1	Co1A	Endo_UI	0.0579999	0.155944	-0.170913	0.612852	-0.150232	-1.11997	-1.23181	0.904655	-0.847364	0.171038	0.870277	-0.145711	-0.359512	-0.333641	0.0666961	-0.586104	-0.0749441	-0.649638	-0.456388	0.251426	0.385712	-1.02204	0.316561	-0.508834	-1.26203	0.0372302	0.463561	-1.10903	-1.21183	-0.618318	-0.882412	-0.128534	-0.779975	-0.157457	0.66076	-0.213666	-0.707292	0.133013	0.275957	-0.184729	-0.142311	-0.201682	0.0810642	-0.928824	-1.35028	-0.195403
96	ATTCTTGGTCAGTCGC-1	Co1A	Endo_Bstd	-0.377235	0.545877	-0.338482	0.638227	-1.18007	-0.049426	-1.10232	1.49769	-0.899667	1.46357	0.860362	-0.792543	-0.326244	0.140038	-1.11526	-1.20022	-0.372075	-0.565716	-1.42124	-1.10773	-0.513734	-2.04197	-1.41606	0.465752	-0.465745	0.496054	0.356915	0.141819	-1.79906	-0.195224	-0.985704	-0.573863	-0.866144	-1.83675	-1.40325	-0.351603	-1.66592	0.300474	-0.908287	0.29357	0.621251	-1.07572	-0.379429	-0.842016	-0.96631	-0.490388
97	CAAAGAAGTAAGTCAA-1	Co1A	Endo_Bstd	1.11458	1.28127	0.833465	0.3595	0.782845	2.21849	0.915026	1.44646	0.319499	1.29141	1.72525	1.74656	1.90517	1.9993	2.03136	2.22559	-0.0921441	2.16455	1.19288	1.78817	1.37779	0.417512	1.3986	1.01855	0.475708	-0.378323	0.357734	-1.10596	0.365856	2.30191	1.10722	0.953011	1.67158	1.81066	0.885881	0.665971	0.760924	2.2796	0.557746	1.32153	1.25044	0.817897	2.31582	1.217	1.03086	1.13408
98	CAAAGAATCCCGAACG-1	Co1A	Endo_Bstd	-0.866366	1.40328	0.705976	1.89777	-0.442942	0.6423	-0.103608	1.59813	0.0748842	-0.861228	0.430768	-0.308228	1.21897	-0.063456	-0.447197	-0.659611	-0.291346	0.939825	-0.355933	0.904684	-0.599965	-0.125517	-0.0494603	0.11417	0.29814	-0.266033	0.0252072	-0.617912	0.997536	1.08403	0.245485	0.0874863	-0.149104	-1.01302	1.417	-0.685773	-0.658733	0.173004	1.84497	-0.130225	-0.463264	-1.16628	-0.198814	-0.313103	0.229597	0.253915
99	CAACAACGTTAGTCGT-1	Co1A	Endo_Bstd	-0.24293	0.181527	-0.193931	0.326631	-1.53299	0.108632	-0.730586	-0.501828	-0.219576	1.02938	0.789621	-0.777815	-0.896079	-1.31084	-0.86412	-0.665363	0.0389653	-0.683093	-1.48061	-0.818238	-0.667975	-0.724822	-1.81691	-0.518082	-0.719883	-0.160368	-0.227187	-0.783722	-0.840377	-1.20381	-0.763318	-0.522925	-0.332902	0.18507	-0.398591	-0.496465	-0.909988	-0.175398	-0.12387	-0.38016	-0.815331	-0.210662	-0.278102	-1.32664	-0.660333	-0.48593
100	CAACCTCGTCATGCAT-1	Co1A	Endo_Bstd	-0.204133	0.452234	0.30817	1.52442	-0.58027	-1.1633	0.0399422	1.40662	-0.476353	-0.791971	-0.159152	0.590144	0.824367	0.287385	-0.904622	-0.751565	1.18181	0.393548	-0.792744	0.190651	-0.062471	-1.09028	-0.0919139	0.190562	-0.267816	-0.371755	0.0992611	-0.0572205	-0.179724	0.239744	-0.29908	0.559495	0.219296	0.323029	0.658685	0.222187	-1.10145	-1.84012	0.583644	-0.237171	0.315477	-0.270833	0.749906	0.111807	-1.40985	-0.125224
101	CAACGGCTCATTGTTC-1	Co1A	Endo_Bstd	1.0129	-0.00768213	0.777042	0.718854	0.508211	0.853368	1.04776	1.43076	0.658753	1.76301	1.61802	1.08603	0.12863	1.38723	0.833086	0.405239	1.06773	-0.0843686	0.571666	0.719435	1.32554	0.684913	1.39278	1.28538	0.0353666	-0.34116	0.092551	-1.2308	1.80714	0.804351	0.907719	0.328962	0.284226	1.2832	0.0785263	0.831214	0.496325	-0.978748	0.939533	1.22171	1.16196	0.740595	0.722771	2.05353	0.868198	1.31457
102	CAAGACTCAACACGAG-1	Co1A	Endo_Bstd	-0.663595	-1.77852	-0.911105	-0.882408	-0.550932	0.254151	-0.738228	1.2186	0.324992	-0.616601	0.219332	-0.323914	-0.520736	-0.195033	-1.53002	-1.65975	-0.314043	-0.700859	-0.541289	0.602941	0.554041	-1.2572	-0.270381	0.0340096	-0.529861	-0.29343	-0.0416632	-0.182299	0.496172	-0.503726	-0.547013	-0.40866	-1.10685	1.79365	1.6654	-0.478674	-0.764748	-0.0272216	0.921559	-0.510778	0.0024417	-0.0763826	-0.371193	-0.854869	-0.45562	0.795144
103	CAAGGGATCCACGTGG-1	Co1A	Endo_Bstd	0.228382	0.268084	-0.174265	0.534099	1.16847	0.527287	0.14386	0.699475	-0.358165	0.953444	-0.000606706	0.330987	0.624976	0.529346	0.539025	0.386205	-0.548168	0.812112	0.0806521	1.0714	1.28922	-1.05507	-0.302913	-0.218202	-0.146922	-0.369688	-0.112259	-0.332873	-0.169469	0.808654	-0.435009	-0.0925818	-0.150264	0.687515	-1.34347	0.260286	0.12882	2.28698	0.852735	0.403971	0.74084	0.470781	1.14526	-1.12426	-0.706085	1.00654
104	CAATGACTCCATAAGC-1	Co1A	Endo_Bstd	0.911753	0.657438	1.4809	0.78297	0.138583	0.481838	0.027842	0.990752	0.816337	0.279479	0.726815	0.245363	0.307199	-0.166842	0.479588	0.110903	0.879935	0.415158	-0.101444	1.8727	0.611686	-0.357461	1.40329	1.40345	0.0142936	0.14437	1.07828	-1.69762	-0.606056	0.899526	0.567241	0.26611	0.268849	1.6971	1.58149	0.564827	-0.146709	-0.812186	1.61896	1.13793	0.727942	0.0631084	1.22715	0.0297124	0.0551908	-0.00320137
105	CACACAACAACACGAG-1	Co1A	Endo_Bstd	-0.474746	-0.77159	0.135233	-1.72086	-1.4943	0.232842	0.0130917	0.271085	-1.11839	0.0984656	0.697988	-0.342789	-1.14605	-0.46949	0.021056	0.118648	0.124177	-0.987142	-0.69836	0.367711	-0.0609469	-0.207813	0.955005	1.35775	0.666421	0.53489	0.649232	1.31913	0.265015	-0.724279	-0.475246	-1.18212	-1.66299	0.16872	-0.672648	-0.647428	-0.724716	1.24557	-0.164212	-0.773804	-0.998186	0.173009	-0.0515334	0.0414621	-0.49641	-1.03798
106	CACAGGCTCCCATAGA-1	Co1A	Endo_Bstd	1.59664	-0.530364	0.0388343	0.254329	0.73305	-0.775794	0.89247	1.54562	-0.447922	1.53844	1.13676	0.803369	0.414449	0.490758	0.525693	0.49923	1.22779	-0.0323106	0.69162	1.35013	0.884862	0.766115	2.43698	-0.142919	-0.0511018	0.140261	0.652363	-0.779592	0.934222	0.944376	0.0215649	0.193337	0.255861	0.697253	0.808877	0.93393	-0.241947	-0.79831	0.605014	-0.640872	0.63641	0.450513	-0.289723	-0.83423	0.321251	1.09126
107	CACGAATGTGACTAAA-1	Co1A	Endo_Bstd	-0.618417	0.89315	-0.00673055	0.134126	-0.700608	0.930852	-0.152115	1.07224	0.137979	-0.236813	-0.69972	-0.508081	0.67409	-1.31824	-0.831539	-0.839777	-0.252335	1.11424	-0.485662	1.57083	0.137412	-0.811868	0.215877	0.691619	0.0713423	-0.40543	0.0817188	-0.951139	-0.883547	0.747143	0.106754	0.122936	-0.785465	-0.484583	-0.244393	-0.87669	-0.438194	1.23305	-0.295864	0.762795	-0.00420151	0.428998	-0.662495	1.12063	-0.570552	0.472929
108	CACGTGGGTTGTCAGT-1	Co1A	Endo_Bstd	0.28993	-1.76548	-0.497403	-0.0404758	-1.26638	-1.28535	-0.502306	0.562701	-0.43023	-1.00303	-0.176167	-0.679326	-0.680415	-0.235367	-1.77679	-1.16511	0.740227	-0.65919	-0.656647	-0.615717	-0.824995	-0.228032	0.0681681	-1.15629	-1.63195	0.0334462	-0.273136	-0.631104	-0.758511	-0.599958	-0.582483	-0.736126	-1.0211	-0.997735	-2.00954	0.156574	-0.941139	1.08982	0.851789	-1.01731	-0.645009	-1.1011	-0.168123	-0.835171	-0.583615	-0.677408
109	CACGTTCGTGGCGTAA-1	Co1A	Endo_Bstd	1.63493	0.705859	0.717557	1.48801	-0.105352	0.780994	0.0749683	0.787505	1.02503	-0.427832	0.202351	0.843409	0.92695	0.712552	1.07363	0.509552	1.55308	0.848117	0.450945	1.29073	1.17052	-0.357328	1.96775	-0.0152663	-0.288539	-0.210795	0.315998	-1.17642	-1.13576	0.539552	0.75975	0.823968	0.392871	0.356764	0.514245	1.29326	-0.499509	-0.507478	1.08265	1.10733	0.497189	0.80745	0.733688	0.265056	0.574918	0.765104
110	CACTTCGCAATTGCAC-1	Co1A	Endo_Bstd	-1.3582	-0.395768	-0.68588	0.273806	-0.0880299	-0.641643	-1.35558	-0.00232496	-1.70667	0.721199	0.134484	-2.51409	-0.942933	-0.0212533	-0.644068	-0.759384	-0.492536	-0.960712	-1.05899	0.368865	-0.795907	-1.63209	-0.771082	0.419333	-0.351545	-0.482281	-0.156884	0.567428	0.707114	-0.927427	-1.97845	-1.68638	-1.41073	-0.0901425	0.632326	-1.93237	-0.816026	-1.02461	0.488303	-2.32498	-1.37877	-1.30562	0.123078	-0.525161	-0.548781	-0.918319
111	CACTTCGGTGTCTTAG-1	Co1A	Endo_Bstd	0.411515	-0.80319	0.585925	-1.69854	0.0162703	1.13439	-0.406123	0.582653	-0.187464	-1.14013	0.790252	0.0759791	0.442005	-0.379262	0.397996	1.27185	-0.206139	0.292218	0.30851	0.279183	0.424522	-1.11829	-0.531621	0.371936	0.0434185	-0.241825	-0.0520431	-1.2851	-1.28409	0.361755	0.657013	0.262974	-0.0497492	-0.0435004	-0.612906	0.877786	-0.332682	0.642908	-0.142352	0.0555456	0.737345	-0.455741	0.768789	-0.414812	-1.40275	-0.123454
112	CAGAGCCCATACCACA-1	Co1A	Endo_Bstd	-0.931379	-0.670017	-1.00425	-0.68425	-1.56201	-2.14574	-1.22025	-0.133648	-1.39541	-0.458813	-0.447943	-0.471682	0.100044	-0.801843	-1.76702	-1.3909	-0.794415	-0.251553	-1.08185	0.00637553	-0.40593	-0.91994	-1.42076	-2.25511	-0.474758	-0.116784	0.0685862	-0.17016	-0.887934	-0.292027	-0.633014	0.338747	0.0389156	0.19221	-0.305768	-0.254899	-0.122579	0.0734064	-0.658154	-0.775795	-0.147856	-0.971835	1.49446	-0.495397	0.954906	0.283317
113	CAGATCAAGAATTTGG-1	Co1A	Endo_Bstd	0.181047	0.658978	0.158089	1.26838	-0.493618	0.425796	0.216992	1.11206	0.819512	-0.33293	0.993985	0.400248	0.216431	0.191231	-0.280527	0.0768249	1.04325	0.200097	-0.218109	0.0189802	0.993709	-0.230889	0.369866	-0.470039	-0.19349	-0.0127063	-0.0975128	-1.54541	-0.715879	0.0976006	0.773188	0.689522	-0.0559852	0.206806	0.971371	0.741909	-1.14918	1.05199	1.47279	-0.211637	0.0741714	1.08867	0.120757	0.1327	-0.0973155	0.645797
114	CAGATCAGTTATGTCG-1	Co1A	Endo_Bstd	0.0957198	-0.243728	0.28223	-0.392303	-0.561248	-1.56698	-0.766781	1.6904	0.379992	-0.276905	-0.655164	0.585975	0.641234	-0.0727589	-0.769326	-0.0260519	-0.379592	0.713064	0.029179	1.49657	-0.485744	-0.512852	0.351437	-0.335678	-0.802042	0.029856	0.0352167	-0.719266	-0.717457	0.44665	0.701961	0.664609	0.233685	-0.585456	-0.36534	0.388332	-1.10948	0.682697	0.412312	0.433602	0.139895	0.746232	-0.6107	-1.40044	-0.644773	0.661733
115	CAGATTGTCAAGAGGC-1	Co1A	Endo_Bstd	-0.572817	-0.0273215	-0.84149	-0.669926	-0.841608	-0.86877	-0.142052	-0.427538	-0.121847	0.584575	-0.754101	-0.192111	-0.378236	-0.79425	-0.984372	-1.01614	-1.45528	0.00706322	-0.138593	0.387427	0.870639	-1.40926	1.5416	-0.00485075	0.40709	0.155689	0.333197	-0.309643	0.45116	-0.766472	-0.708115	-0.296107	-0.846659	0.219401	-0.361975	0.304933	-1.10223	0.0771397	-0.0879703	-1.18073	-1.06931	-0.492013	0.299839	-0.636333	-0.194904	-0.631858
116	CAGCAATAGCTACTAC-1	Co1A	Endo_Bstd	-0.00348015	-0.113218	-0.129594	-2.60205	0.0160468	0.601937	-0.323079	0.615169	-0.296726	-1.10709	-0.17559	0.0148834	0.607446	-0.540766	-0.111047	-0.591416	0.29644	0.218229	-0.405937	0.840429	0.4133	-1.19544	-0.117958	1.11298	-0.878579	-0.20407	0.112207	-0.157881	-1.21636	0.220404	-0.256546	0.0148907	0.0110703	-1.03391	-1.55882	-0.233132	-1.20207	0.246195	0.605114	0.604124	-0.629877	0.0845426	-0.589568	0.166458	0.0260662	0.211611
117	CAGCGTGGTTCTCCAC-1	Co1A	Endo_Bstd	-0.0234231	0.352591	1.00612	-0.215908	-0.655592	1.07675	0.453412	0.745199	0.615665	0.433515	-0.805383	0.638505	-0.187983	-0.250269	-0.321818	-0.756419	-0.103613	-0.300949	-1.08207	0.257344	0.552137	0.0307731	0.0993302	1.03088	1.33964	-0.336941	-0.19895	-0.687519	0.287773	-0.466006	0.134158	0.307722	0.138414	-0.30761	0.314592	0.464808	1.00377	2.80152	0.169507	1.06081	0.87366	0.209678	-0.233913	0.716231	1.44347	0.240966
118	CAGGCCATCTGACGCG-1	Co1A	Endo_Bstd	-0.289203	0.704556	0.525311	0.40584	0.403082	-0.856037	-0.418624	1.2559	0.417434	-0.177649	-0.296388	0.174491	0.732814	-0.0246516	-0.143206	0.124029	0.868532	0.716348	-0.307744	1.04917	0.0582264	-0.842785	0.0528083	-0.864635	-1.28154	-0.346767	0.115888	-0.0814685	0.130209	0.635049	0.255056	0.104831	0.684168	0.328157	0.277682	-0.328252	-0.613645	2.6943	0.884306	1.06053	0.30847	0.333825	-0.503985	0.829059	0.0334239	0.211919
119	CAGTTAGCACATACGT-1	Co1A	Endo_Bstd	-0.35104	-0.727528	-0.194154	-0.772138	-0.61199	-0.974334	-0.748338	-1.32057	0.0698945	0.386841	-0.409517	-0.484881	-0.249844	-1.13964	0.283438	0.307837	0.192502	-0.263085	-0.42322	-0.165637	0.0749525	-0.518245	-0.810131	0.766061	-0.721335	-0.446595	-0.159849	-0.0604219	-0.769418	-0.43161	-0.168038	0.358107	-1.35246	-1.04427	0.971873	-0.0201036	-0.935972	-0.645154	0.760688	-0.504623	0.251595	-0.763816	-0.588241	0.614231	0.138277	-0.0410264
120	CAGTTCCGTTGGGCCT-1	Co1A	Endo_Bstd	-0.0300343	-0.381033	-0.15882	0.332449	-0.936163	-0.78712	-0.831737	0.955127	-0.601379	-0.379955	0.625026	-0.467097	-0.545258	0.222154	-1.22019	-1.44359	-0.315074	-0.629266	-1.08115	-1.52507	-1.03817	-1.05277	-0.09006	-0.183184	-0.626666	0.366845	0.14157	-0.852059	-0.977229	-0.397882	-0.613704	-0.0476233	-0.519002	0.00793265	-1.3188	0.076454	-1.03116	-0.359616	-0.019377	-0.644961	-0.373679	0.0936674	-0.494827	-0.465471	-0.995463	-0.567543
121	CATACAGCACACAGAG-1	Co1A	Endo_Bstd	-0.552648	-0.0388246	-0.722676	0.382049	-1.48142	-1.42797	-1.18737	-0.439226	-0.585903	0.90986	0.619139	-0.916719	-0.14531	0.140921	0.151424	-0.185435	-0.400297	-0.176054	-0.774047	0.115187	-0.219267	-1.01729	-0.740042	-0.125571	-0.732681	-0.233941	-0.149165	-0.417815	-0.093592	0.0537849	-0.683305	-0.0873519	0.863404	1.21976	-0.110844	-0.852203	-0.77871	-0.342819	-0.0196251	0.00957172	-0.298876	0.46	-0.852909	-0.510275	-1.23775	-0.989073
122	CATAGACAGGCAGTCA-1	Co1A	Endo_Bstd	-0.502963	-0.703232	-0.438998	0.224457	-0.952584	-1.16955	-0.194066	-1.03037	-0.778837	-1.30487	0.0278156	-1.22862	-0.448265	0.359838	-1.85719	-1.35435	-0.371923	-0.591339	-0.545563	-2.14442	-0.361155	-0.790253	-1.32287	-0.439595	-0.319765	-0.406927	-0.386042	-0.816553	-0.37148	-1.62801	-1.16822	-0.457398	-1.01195	-0.0312172	-0.364152	-0.0291308	-0.703831	2.5863	-0.931603	-0.496247	-0.0512648	-0.825336	-0.572333	0.143012	0.505325	-0.394062
123	CATAGACTCTATTTCG-1	Co1A	Endo_Bstd	-0.493224	0.257735	-1.00152	1.24312	-0.386658	-1.76857	0.476549	-0.174695	-0.9757	1.18293	-0.0281806	-1.05897	-0.783827	-0.952895	-0.477559	0.548308	-0.116735	-0.743263	-0.755483	1.79338	0.194361	-0.188978	0.902347	1.12379	-0.246084	0.274526	0.491788	-0.37399	0.600909	-0.578012	-0.714212	-0.360587	-0.355505	-1.1414	1.54631	-0.410295	-1.21574	1.56057	-0.285724	0.189146	-0.416714	-0.21469	0.746424	-0.399787	-0.543806	0.370848
124	CATCAAGCAATGTTGC-1	Co1A	Endo_Bstd	-0.717289	-0.26114	0.542442	0.321623	-0.222357	-0.842358	-0.824098	0.363469	-0.320532	1.17461	0.633998	0.102045	-0.0265212	-0.837093	0.712135	0.918447	-0.812119	0.34062	0.0192473	-0.760496	1.32822	0.0610761	0.178045	-1.43464	-0.601542	0.0827355	0.145247	-0.777673	-0.0349545	0.144111	-0.321229	0.0296528	-0.360817	1.50869	0.377509	-0.158968	-0.9301	2.02874	0.438291	-0.0325929	0.466327	1.21834	0.319282	-0.816655	-1.26932	0.110554
125	CATCGCTCATGCGTGC-1	Co1A	Endo_Bstd	-0.815004	-0.124253	-1.33031	0.792254	-1.33025	-1.45318	-0.941036	-0.825179	-0.907711	-0.822222	-1.03635	-0.752345	-0.707997	-0.287699	-1.40381	-1.24635	-1.03325	-0.750727	-1.39857	-1.23582	-0.463659	-1.4896	-0.590107	-0.226447	-0.568877	0.088571	-0.428427	-0.596852	0.171215	-0.907784	-0.931143	-0.448164	-1.21106	-1.04806	1.83535	-0.110976	-0.796426	0.720319	-0.640874	-0.592904	-0.25241	-0.273586	-0.00816068	-0.210438	-1.67623	-0.933313
126	CATCGGGCACTGTCCT-1	Co1A	Endo_Bstd	1.25351	0.187773	0.565584	1.0689	-0.721488	0.446665	0.68386	2.00923	0.307079	0.00427463	0.291093	0.46006	1.7671	0.520862	0.578552	0.889147	1.23637	1.34569	1.17419	-0.10773	-0.215165	-0.607062	1.13538	0.903168	-0.0713532	-0.294472	0.261365	-0.873976	-0.77728	0.82596	0.882119	0.946176	0.954151	-0.955352	1.14603	0.469414	-0.0163891	0.17163	1.2251	-0.148924	0.101296	0.824445	1.13096	-0.972618	0.744786	1.1376
127	CATCGGGGTAAGCAAT-1	Co1A	Endo_Bstd	-0.662222	-0.927318	-0.478511	-0.430703	-1.48693	-0.968544	-1.59681	1.04328	-0.417842	0.440714	-0.123779	-1.05539	-0.874627	-1.01533	-0.533264	-0.857284	-0.276073	-0.961697	-2.04387	0.350057	-1.3278	-1.15128	-1.34195	-0.170882	-1.31862	-0.522121	-0.271235	0.899561	-0.239905	-0.96937	-1.04986	-1.41192	-0.620179	-0.123876	0.700071	-0.844184	-1.00071	1.01793	0.516427	-0.0870488	-2.02726	-1.57971	-0.0282991	-0.529243	-0.978837	-1.27236
128	CATGAGTCACGGTAGA-1	Co1A	Endo_Bstd	0.87355	0.279177	-0.353606	-0.290457	-0.41485	-0.727914	0.307711	-2.32622	0.0309783	0.706418	0.786756	0.371915	-0.339048	0.285087	0.757527	0.479858	-0.077073	-0.343608	0.880292	0.77621	0.120672	0.690619	1.10674	0.168455	-1.18391	-0.0408688	0.128513	-1.90795	1.30243	-0.227571	0.396172	0.356242	0.502832	-1.16033	-1.66239	0.539978	-0.524987	1.3148	-1.92111	0.543387	0.373711	-0.110362	-0.126669	0.154554	-0.391381	1.00967
129	CATGCCTGTTTCGATG-1	Co1A	Endo_Bstd	-0.491596	0.497334	0.28897	-0.451794	-0.61423	-0.894452	-1.11956	-0.782114	-0.378147	0.907992	-0.875276	-1.07009	-1.14525	-0.309983	-0.179295	-0.570864	-0.342366	-0.671112	-0.679125	-0.145474	-0.439304	-0.796768	0.339609	-0.419078	0.0898337	-0.796015	-0.273471	-0.288306	1.18205	-0.255773	-0.529764	-1.13562	0.0359449	0.107048	0.123234	-0.706245	-1.12118	0.499133	-0.0117205	0.550767	-0.102969	-0.38407	-0.931514	-0.631341	-1.03027	-0.196485
130	CATTCATCATCAGTCA-1	Co1A	Endo_Bstd	-0.354583	-0.154729	0.268183	-0.340041	-0.650419	-0.667997	-0.994841	0.0475422	0.391713	0.167738	-0.04518	0.428755	-0.0524204	-0.70845	-0.372335	-1.17677	0.644401	-0.213393	-0.275343	0.835735	-0.887232	-0.753185	0.138872	-0.689349	-0.575075	-0.618049	-0.295926	-0.615962	-0.593911	-0.00287381	-0.101243	0.331829	-0.366711	-0.977819	0.709694	0.147223	-0.897709	-0.060104	0.931063	-0.216198	-0.0595379	-1.15823	0.395646	-1.07971	-1.28425	0.149855
131	CATTCTAAGACAGCTG-1	Co1A	Endo_Bstd	0.640983	0.68938	0.00866489	0.0851041	-0.143875	1.83649	-0.710785	-0.925743	-0.306982	2.60247	0.455436	0.499951	-0.583059	0.421141	0.255765	1.13431	0.120825	-0.510072	-0.255113	-0.0858262	0.280923	0.220999	-0.12576	-0.148923	1.79579	0.970572	1.11863	0.447192	0.175087	-0.38526	-0.240882	-0.569285	-0.690797	1.81607	0.592352	0.0560869	-0.694556	0.453254	0.00786813	0.256346	0.784681	0.0437705	0.508535	-0.0987294	0.329958	0.259908
132	CATTCTAGTTTACGTG-1	Co1A	Endo_Bstd	0.507333	0.515438	0.619874	0.0316857	-0.300874	-1.02238	0.347192	-1.10685	-0.613505	0.388488	0.915262	0.994543	0.094703	0.0760385	0.574303	1.07243	0.977137	0.138073	0.238355	-1.05755	0.902166	-1.49993	0.69479	-0.482046	-0.751037	-0.151671	-0.211306	-0.172252	0.00687403	0.209832	0.174728	0.659721	1.08934	0.284718	1.04303	1.21809	-1.45136	-0.0348292	0.927064	0.532566	0.788143	1.46292	1.16902	0.564565	-0.560253	1.25223
133	CCAAGCGAGAGCAGCT-1	Co1A	Endo_Bstd	1.78542	0.0725345	0.281613	0.647078	-0.290964	1.37074	0.0594185	0.851905	-0.0193535	-0.28803	0.00156214	0.998833	1.78013	-0.642162	-0.650412	0.414586	1.17142	1.81956	0.392621	-0.925774	0.0194597	-0.618638	0.542987	0.483961	-0.44617	0.00507581	0.262388	-0.999456	-0.539535	1.49465	0.765868	1.07963	0.828726	0.018691	0.320055	1.07804	-0.781942	-0.0632671	1.91268	0.272126	0.465816	1.15192	2.53662	-0.039724	-0.300818	1.3222
134	CCAAGCGCAAGCAATA-1	Co1A	Endo_Bstd	0.538664	0.0602194	-0.156273	-1.56549	-0.630857	1.34465	-0.612388	0.119005	0.0378285	0.539646	1.42981	-0.703252	-0.519706	-0.91364	-0.404244	0.393549	0.803701	-0.553515	0.644292	-0.116003	0.569821	-0.866553	0.306113	0.740692	-0.760352	0.278315	0.489255	-0.185179	0.778838	-0.279508	-0.156993	-0.362373	0.1886	0.00845042	-0.542121	0.0836948	-0.872256	0.101342	0.430053	0.395392	0.514481	0.567066	-0.280856	-0.304812	-0.829003	0.228374
135	CCAATTTGTCGTATGT-1	Co1A	Endo_Bstd	0.549731	-0.464556	-0.334962	-0.367583	0.203621	1.14025	-0.742491	0.0646243	-0.792191	0.0385741	-0.905375	-0.631646	-0.791119	-0.389693	0.292243	0.737363	0.307405	-0.561707	0.273729	0.0119268	0.26734	-0.0519287	-0.49357	0.726481	0.0885662	0.291924	0.133956	0.657168	-0.060811	-0.977284	-0.361008	-0.578183	-0.182523	0.305564	-0.339465	-0.0865572	-1.63609	-0.384925	1.08892	-0.167211	0.752279	0.211029	-0.127646	0.913231	-0.598911	-0.335066
136	CCACACTGTACCGTGC-1	Co1A	Endo_Bstd	0.803616	0.253287	0.902903	0.601653	-0.903635	0.0549666	-0.687232	1.2837	0.215875	0.0901251	-0.21727	0.767852	0.634441	-0.995579	-0.18444	0.435831	0.663933	0.388486	0.0116212	-0.174395	0.757906	-1.09542	-0.00777235	0.318959	-0.877126	-0.150634	0.0761322	-1.57869	-0.530057	-0.578017	0.727119	0.822119	0.694943	-0.349628	1.49595	1.0797	-1.10579	0.166496	2.07463	0.797158	0.954534	0.171282	0.494122	-1.67875	-1.36174	0.443797
137	CCACGTTAGGTACTGG-1	Co1A	Endo_Bstd	-0.573325	0.129838	-0.731797	-0.195938	-0.242945	-0.955468	-1.60808	0.616852	-0.921673	-0.0523884	0.400271	0.132433	-0.387481	-0.544366	-1.20856	-0.858189	-0.244062	-0.319112	-1.31497	-0.251781	0.278491	-0.536532	-1.01802	-0.078335	-0.872774	-0.293416	-0.13016	-1.09996	0.585366	-0.588354	-0.673288	0.0865717	-0.347194	-0.111706	0.038116	-0.0836158	-0.682189	-0.177358	0.608506	-0.0102041	-0.541687	-0.34599	-0.646445	-0.335502	-0.377043	-0.470353
138	CCACGTTCACTTCAGA-1	Co1A	Endo_Bstd	1.09488	-0.133255	-0.194031	-0.29379	-0.626509	-0.0748998	-0.564283	2.43739	0.901514	1.72073	1.66435	0.169608	-0.582719	0.795567	-0.268966	0.581994	0.629246	-0.937111	0.557146	-0.979687	0.337608	0.0580664	-0.596086	-0.737473	0.586567	0.0707986	0.506359	-1.10112	-0.711472	-0.591738	0.166013	0.0754123	-0.551699	0.529477	-1.28255	0.749524	-0.979385	1.2213	0.691056	-0.50429	0.816489	0.670139	-1.71296	-1.21838	-1.61818	-0.00905357
139	CCACTTGAGTGATTCC-1	Co1A	Endo_UI	0.255678	0.228473	-0.159756	0.253459	-0.0855795	-0.835085	-0.181657	1.36901	-0.526007	1.14695	1.5293	-0.300395	-0.692595	0.105507	0.164479	0.0746033	0.367299	-0.577162	-0.396098	-0.531699	0.56249	-0.170683	0.404806	0.86272	0.881029	-0.276436	-0.0489024	-0.472394	0.858803	-0.655933	-0.796013	-0.646349	-0.397654	-0.395302	2.9548	-0.0303456	-0.410483	0.0552053	1.00472	0.779806	0.601551	-0.426501	-0.761005	-1.25842	-1.45294	-0.0527035
140	CCATCACAGGTTAGTA-1	Co1A	Endo_Bstd	-0.0874304	-0.311603	0.235107	-1.3937	-0.755729	-0.863855	-1.1375	0.681878	-0.623443	-1.88323	-0.959324	-0.541629	-0.455733	-0.0345264	-1.54628	-1.38192	0.575411	-0.343202	-1.32124	0.80303	-0.119668	-2.03971	0.145002	0.380001	-1.20572	-0.0744324	-0.0159569	-0.661472	0.12233	-0.290316	-1.37734	-0.431506	-0.674617	-0.794226	0.0809851	-0.578683	-1.21603	0.122938	1.27704	-0.451682	-0.56702	-0.719359	0.989732	-0.798676	-1.15533	-0.318829
141	CCCTAACAGGAAGAAC-1	Co1A	Endo_Bstd	-0.221219	-0.00164255	-0.505322	-1.01018	-0.923903	-1.70476	-0.10524	-1.61609	-1.38815	1.98349	1.91852	-0.127584	-0.167962	0.305587	0.00809849	-0.454581	-0.59266	-0.599988	-0.0184091	-1.98611	0.047037	-0.433074	0.685456	-0.305059	0.827005	0.299897	0.214842	-0.124583	0.504397	-0.49219	-0.466064	0.314936	-0.681728	0.196653	0.60643	0.348211	-0.399133	-2.1176	-1.24667	0.590422	0.128769	0.317872	-1.07704	-1.79747	0.222274	-0.373127
142	CCCTAACAGTGCAACG-1	Co1A	Endo_Bstd	-0.737958	-0.33857	-0.185768	-0.0857331	-0.312833	0.728107	-0.807526	-0.351546	1.17686	-0.766805	-0.628604	-1.17494	-0.395965	-0.357856	-1.34903	-1.31965	0.166105	-0.46859	-0.542771	0.897591	-0.265746	-1.63279	-1.11214	-0.191104	-1.07415	-0.487429	-0.462398	-0.950119	-0.750215	-0.191511	-0.677865	-0.658963	-1.4626	0.28375	-0.041621	-0.0177781	-0.679427	0.0893951	0.606436	-0.735579	-0.489835	-0.785082	0.511477	0.107136	-1.34927	-0.583126
143	CCGCAAGTCGATTTCT-1	Co1A	Endo_Bstd	-0.00858589	-0.866728	-0.563616	0.484988	-0.0385039	-0.250899	0.86481	-0.600514	-0.909688	0.440813	-0.0752514	0.998551	1.25201	-0.272832	-0.533126	-0.380693	-0.0422499	0.977401	-0.563677	-0.918959	-0.434201	-0.359365	-1.20875	0.885407	-0.103588	-0.115507	-0.112361	-0.849686	0.495768	0.979601	0.348128	0.381923	-0.19148	-0.172054	0.00904517	0.516678	-0.147675	-0.40279	0.500937	0.933965	0.338933	1.1158	2.46362	-0.508838	0.373578	0.213757
144	CCGGACATCTTCCGTG-1	Co1A	Endo_Bstd	-0.0798228	0.238843	-0.122439	-0.241235	0.292735	0.177113	-0.460774	1.33846	-1.13629	1.1729	0.650205	0.164321	0.0791975	0.814666	-0.715754	-1.09984	-0.299901	0.176029	-1.96405	-0.229342	0.494574	0.0237142	-0.382251	0.921573	-0.193191	0.318843	0.394803	-1.27359	-1.15859	0.416353	0.324622	0.310423	-0.263049	0.915804	-0.444292	0.233912	-0.735808	-0.817042	0.816982	0.115891	1.22413	0.371461	0.332969	-0.0531698	-0.375358	0.352764
145	CCGGTGAAGAGACAAG-1	Co1A	Endo_Bstd	0.289677	0.720653	-0.371108	0.865122	-1.01695	-1.54557	-0.47809	1.50222	-0.325763	-1.70468	0.448959	-0.285762	-0.676746	-0.0846316	-1.48127	-0.814969	0.320579	-0.419456	-0.817313	0.432824	-0.0832683	-2.18845	-0.361778	0.270487	-0.547272	-0.602154	-0.0562089	-0.81123	-0.809053	0.334001	-0.316992	-0.25073	-0.280475	0.166602	-0.563043	-0.067478	-1.00263	1.06785	1.56671	0.686697	0.28039	0.377071	-1.55709	-0.104337	-1.80828	0.45964
146	CCGTGAGCAAGACCGA-1	Co1A	Endo_UI	-0.180591	-0.356576	-0.489599	1.21718	-0.525567	-1.8749	-1.85161	-0.438831	-1.34172	-0.932497	-0.674812	-0.195862	0.0626504	0.302403	0.0652078	-0.153952	-0.445948	-0.388477	-0.824551	0.628772	-0.0903912	-1.52022	-0.601832	-1.45781	-0.297225	-0.361658	-0.866552	0.360704	1.45723	-1.20901	-0.450563	0.42376	-0.251057	-1.50181	-0.279581	0.124483	-0.579113	0.453708	-2.05364	-0.514612	-0.0950113	-0.815803	-1.30228	0.190929	-1.65482	-0.0965717
147	CCTCAGTGTCCAGTTA-1	Co1A	Endo_Bstd	-0.127424	-0.810737	-0.199163	-0.384932	-0.0301204	-0.688141	-0.0658622	1.88012	-0.45427	0.245878	0.194006	0.128783	-0.533672	0.60533	-1.57323	-1.15838	0.105569	-0.462559	-0.469647	0.125171	0.713421	0.00898808	-0.716377	-0.225742	-0.51932	-0.356573	-0.226811	-0.331404	-0.699936	0.203878	-0.128308	-0.727437	-0.0937782	0.857594	-0.399216	0.391802	-0.488194	1.76586	0.240118	0.235969	0.392105	0.100035	-0.770136	0.523309	0.0799083	0.235987
148	CCTCTCCAGCGTGAAC-1	Co1A	Endo_Bstd	-1.74011	-1.05248	-0.962708	-1.20909	-0.437451	-0.38851	-1.4095	-0.984324	0.0860134	-0.115738	-1.08845	-1.26771	-0.644448	-0.510712	-2.18553	-2.81644	-0.275529	-0.172693	-2.10986	1.80626	-0.141571	-0.879396	-1.0515	-0.934284	-0.88667	-0.0564403	-0.245488	-0.488203	-0.390445	-0.51404	-0.817911	-0.593973	-0.963051	-0.478973	-1.49818	-0.744633	-0.695184	-1.69225	-0.254377	0.438412	-0.545432	-0.894882	-0.476766	-0.369307	-0.981336	-1.23439
149	CCTTGTGAGTCAACAA-1	Co1A	Endo_Bstd	-1.02616	-1.11914	-1.19937	-0.995474	-1.68087	-1.64971	-2.08052	-1.34917	-1.47049	-0.161479	-0.518589	-1.20975	-0.943566	-0.690075	-1.68666	-1.14229	-1.06533	-0.983891	-1.79617	-1.42811	-1.80182	-1.80633	-0.627719	-0.873731	-0.809463	-0.138569	-0.583109	0.528948	-0.164889	-1.64174	-1.90385	-1.15419	-0.833125	-0.931329	-0.79626	-0.174256	-1.92745	3.35458	-1.4443	-1.23493	-0.915102	-0.610803	0.376884	-0.534234	-0.742376	-0.618618
150	CCTTGTGGTTTGAAAG-1	Co1A	Endo_Bstd	-0.190445	0.00626786	-0.942619	0.782536	-0.751502	0.295141	-0.219242	-0.335327	0.140456	-0.968568	-1.21195	-0.049304	0.020738	0.693962	-0.815229	-1.40549	0.368849	0.337324	-0.344369	1.63357	-0.418995	-1.10995	0.742689	1.52856	-0.173996	-0.485386	-0.0742347	-1.46802	-0.919149	-0.417529	-0.603442	0.119439	-0.325018	-0.85154	-0.139863	-0.0363661	-1.0145	1.68902	1.17	-0.371166	0.0406402	-0.841579	0.41016	-0.208501	-0.182712	-0.197925
151	CGAGTGCCACCTGCAG-1	Co1A	Endo_Bstd	-0.694881	-1.10467	-0.17255	-0.937409	0.2388	-0.721918	-0.746042	1.49406	-0.269327	1.29691	-0.0259301	-1.00123	-0.571951	1.30669	-0.330005	-1.10249	-0.899018	-0.689541	-0.779206	0.843468	0.257144	-0.955184	0.683803	-1.2303	-0.783189	-0.184539	-0.379665	-0.936122	-0.343335	0.139877	-0.991902	-0.450394	-1.34485	-0.0719335	0.861359	-0.379174	-1.61249	-0.917211	0.871117	-0.312111	-0.531869	0.00642936	-0.369255	-0.574926	-1.10159	0.0844682
152	CGAGTTAGTGTGGACA-1	Co1A	Endo_Bstd	-0.129257	0.204359	-0.593826	0.784004	0.0428387	-0.815617	0.0667527	-0.461375	-0.162752	0.911188	-0.470208	-1.19392	-0.792983	0.469954	-0.27822	-0.624284	-0.730962	-0.907959	-1.41349	-0.115379	-0.356423	0.369963	-0.806167	0.874709	-0.073472	0.182342	0.268528	0.928312	1.379	-0.470701	-0.656934	-1.29479	-1.54671	1.69351	-0.776717	-0.799586	-0.72442	-0.272437	-0.0839115	-0.808368	-1.83886	-1.00066	0.0622664	0.201469	1.16966	-0.175246
153	CGATGCGTCAAGTAAG-1	Co1A	Endo_Bstd	0.9261	1.89565	0.263141	1.15484	0.160635	-0.224874	-0.562976	-0.011321	1.07778	2.17974	1.91956	0.21096	0.488102	1.05127	0.192498	0.445347	0.833268	0.384698	0.717748	0.0437931	1.26952	-0.0921757	0.46211	0.70777	1.33398	2.10448	2.30748	-1.83928	1.41887	0.0627829	0.935483	0.6763	1.61665	1.0776	-0.220722	1.27029	-0.439975	1.83398	0.749618	0.0854567	1.17569	0.425055	0.390862	0.478747	0.210736	0.810346
154	CGCAGGTGTACACGTT-1	Co1A	Endo_Bstd	0.516903	-0.871517	0.226019	0.860359	-1.24302	0.627407	-1.08556	0.873691	0.40004	2.08385	1.92779	0.0150754	-0.490411	0.12658	-0.187706	0.312556	0.360845	-0.490075	-0.571424	-0.0119649	-0.367261	-0.805316	-1.24002	-0.145879	-0.39651	-0.102614	-0.0582696	0.343871	-0.230767	-0.644505	0.17164	-0.570938	-0.965399	1.57016	0.0848362	0.488447	-0.496905	0.0748415	0.0403314	-0.26199	0.163256	0.440969	0.566862	-1.00378	-0.390035	-0.162868
155	CGCGTGAAGCGATTCT-1	Co1A	Endo_Bstd	-0.757296	-0.931665	-0.126235	-0.987381	-0.276832	-0.360125	-1.92354	1.30171	0.302094	0.237638	0.00543441	-0.58361	-0.414277	-0.891874	-1.32752	-1.99516	-0.0548415	-0.633565	-0.990471	-0.194744	-0.863595	-1.62562	-0.755934	-1.70825	-1.2873	-0.362765	-0.702268	-0.685635	-1.43661	-0.857315	-0.605899	-0.544158	-0.347953	0.67822	-0.0163431	0.0424104	-1.47102	-0.0518106	1.85317	-0.376253	0.275799	-1.16554	0.61157	-0.880397	-1.45177	-0.436038
156	CGGGACTAGAGTGACC-1	Co1A	Endo_Bstd	-0.875082	-0.699234	-1.41947	-0.541061	-1.02829	-0.439439	-1.65086	-1.20974	-0.436129	0.0298497	-0.261176	-1.24187	-0.288918	-0.261908	-0.673362	-0.665038	0.173555	-0.506199	-1.28771	-0.0813413	-0.887757	-0.800002	-0.659607	-1.53605	-1.45662	-0.279134	-0.269929	0.112243	-2.29057	-0.105128	-0.847275	-0.63264	-0.800812	-0.59473	-0.779684	-0.724683	-2.31456	0.891839	-1.3849	-1.02472	-1.26304	-0.409336	-0.582941	-1.12911	-1.72857	-0.322612
157	CGGGCATAGGGACACT-1	Co1A	Endo_Bstd	0.8174	-0.677469	0.421085	-1.81963	-0.46851	0.978214	-0.512486	-0.167846	0.44545	-0.283493	0.636078	-0.986721	-0.94618	-0.635834	-0.273854	0.151419	0.661486	-0.760576	-1.1672	-0.497113	-0.0548454	-1.20737	0.155821	0.345681	-0.453836	0.304305	0.525741	-0.284937	0.443296	-0.176906	-0.496189	-0.55589	-0.594805	0.952985	0.874622	-0.0299848	-0.924576	-0.563019	0.1504	-0.982824	-0.329088	-0.0382324	-0.593364	0.458176	0.222834	-0.474568
158	CGGGTCACACAAATGA-1	Co1A	Endo_Bstd	1.36749	-0.217204	-0.2961	-1.1663	0.713254	0.224477	0.283738	0.954125	0.530545	-0.13492	0.533964	1.27574	0.976215	-0.117136	1.08329	1.50005	0.975966	0.882762	1.02159	0.37774	0.38193	-0.395928	0.385525	0.638476	0.483979	0.16498	0.370839	-0.957892	-1.00866	0.883337	0.403177	0.817008	0.543692	0.158371	0.508716	0.446541	0.15884	-0.168204	1.98039	0.189669	0.578768	0.824166	-0.00151592	0.491538	-0.0354561	0.939491
159	CGTAAGTGTCCACATA-1	Co1A	Endo_Bstd	1.15321	-0.337331	-0.248354	-0.859186	-1.34808	0.0304563	-0.446683	0.397195	-0.326194	0.908315	1.5765	0.10574	-0.368055	-0.493432	0.0780072	0.546623	0.621972	-0.40182	-0.312803	-1.44046	1.5643	0.210502	0.900465	-0.116761	0.34856	0.444901	0.701105	-0.889813	1.14398	-0.535156	0.0716113	0.0158717	-1.01236	-0.126831	-0.231733	0.560487	-0.851228	0.485843	-0.363062	0.334298	0.625209	0.526289	-0.0498752	1.28011	-0.041353	0.113141
160	CGTCAAATCCTTCAGC-1	Co1A	Endo_Bstd	-0.0338444	0.902373	1.26343	-0.284821	-0.416454	-0.507458	0.929917	0.696397	0.0588224	-0.435093	0.209748	0.914261	2.12585	-0.0473024	1.27547	2.13896	0.73327	2.05118	1.13676	1.24412	0.727237	0.294108	1.23798	-0.232683	0.067961	0.10522	0.502212	-0.984025	-1.22284	1.72415	1.38952	1.38573	0.781006	-0.972925	-0.651449	0.51968	-0.862588	-1.21435	1.05514	0.911324	0.496631	-0.0872846	2.03809	0.156881	-0.147133	1.24706
161	CGTCCATCAAGGCGTA-1	Co1A	Endo_Bstd	-0.954752	-0.640025	-0.10127	-1.11149	-1.80349	-2.1993	-2.08732	-0.771643	-1.66794	-0.67097	-1.44026	-0.959216	-0.88903	-0.82981	-0.825245	-0.515425	-0.535766	-0.877936	-1.02363	-2.16605	0.052181	-1.6404	-0.982893	-1.60224	-2.13348	-0.216885	-0.694726	-0.278755	-1.42881	-0.396666	-1.08127	-0.991299	0.0659601	-0.414616	0.377786	-0.549609	-1.18161	2.05068	-0.569585	-0.81799	-0.422189	-1.38426	-0.11286	-0.524776	-1.07465	0.57852
162	CGTTAGATCTACAGGT-1	Co1A	Endo_Bstd	-0.0701352	-0.981766	-0.681409	-1.29692	-1.00673	-1.23907	-1.21749	-0.300733	-1.46976	0.849	-0.47372	-1.22596	-0.784958	-0.250226	0.562288	-0.232221	-0.30749	-1.28931	-1.66044	-1.26482	-1.12541	-0.791799	0.203606	-0.908558	-0.526922	0.0596109	0.207518	0.464249	0.455011	-1.39435	-1.43052	-1.49727	-0.188856	1.07186	-0.130944	-1.07756	-1.35115	-0.487821	-0.717603	-1.0821	-1.36703	-1.07786	-0.375904	-2.16217	-0.955569	-1.24205
163	CGTTCTGTCACAATGC-1	Co1A	Endo_Bstd	-2.79563	-1.64674	-0.943339	-0.993698	-1.20048	-1.16491	-2.44497	-1.07875	-0.609958	-1.31177	-0.981344	-1.62333	-0.334396	-0.971975	-1.31799	-2.04142	-1.89289	-0.343643	-1.92191	0.820883	-1.56098	-1.70101	-2.13793	-0.687707	-0.357567	-0.254118	-0.41152	0.965913	-1.18356	-0.928291	-1.1517	-0.88937	0.0407305	-1.91937	-1.61436	-2.27217	-1.52202	0.150097	-1.81203	-1.28139	-1.62675	-2.86264	-0.10233	-0.738598	-1.23374	-1.00076
164	CTACGGGTCATTCTTG-1	Co1A	Endo_Bstd	-0.0369684	-0.448445	-0.731364	-0.472062	-0.79054	-1.09108	-0.119905	0.722366	-0.387472	-0.196726	0.457212	-0.162339	-0.261815	-0.941571	-0.996725	-1.5549	0.638667	-0.431792	-0.922128	0.487814	-0.530975	-0.71842	-0.458154	-0.428816	-0.799336	0.152243	-0.0786533	-1.03036	-1.34763	-0.395021	-0.085284	0.126641	0.220907	-0.259369	-1.21879	0.29007	-0.758446	2.45006	0.533404	-0.296628	-0.571616	1.16185	0.298056	0.667334	0.162007	0.810185
165	CTATCCGCAAGATCCT-1	Co1A	Endo_Bstd	-0.718809	-0.385879	-0.0244731	0.428867	0.177621	-0.346987	-1.82184	0.9659	-1.64599	0.399963	-0.075461	-0.87231	-0.393005	0.324013	0.204253	-0.231925	-0.997168	-0.405417	-0.597062	0.369929	-0.496494	-2.15943	0.347907	-0.293136	-0.902131	-0.697259	-0.634882	-0.199803	-0.130782	-0.460917	-0.832635	-0.573002	-0.303699	0.646015	-0.6971	-0.159654	-1.706	0.0537789	-0.335105	-0.773761	-0.598271	-0.243521	-0.149277	-0.931013	-1.07514	0.453343
166	CTATCCGTCTTTGATC-1	Co1A	Endo_Bstd	0.841728	0.857294	1.47598	-0.0777084	0.469416	0.782972	-0.14775	0.976114	0.206767	1.60442	0.575852	0.135303	0.308	-0.0232226	1.23602	1.01554	0.971966	0.54192	0.832246	1.50745	1.13633	-0.323943	0.614673	1.09012	-0.0192333	0.464951	0.0337668	-1.54799	-0.166471	1.07828	0.518768	0.370047	0.015351	-0.0280623	-0.998678	0.772752	-0.540121	0.58992	0.974113	1.55302	1.1438	0.944865	0.272993	0.160014	-0.312626	0.760394
167	CTCAATTGTGACGTCC-1	Co1A	Endo_Bstd	-0.23603	0.885999	0.0915534	0.871472	0.47542	-0.61758	-0.746327	-0.19227	-0.667306	2.13885	0.442863	-1.22662	-0.599055	0.727412	-0.526189	-0.0588137	-0.646872	-0.830052	-0.332566	-0.764147	0.631946	-0.53553	0.447229	1.40516	-0.57311	-0.115574	0.0705316	0.445128	0.034085	-0.109704	-0.388578	-0.872967	-0.977449	2.5186	-1.73468	0.35326	-0.656853	-0.292629	-0.516258	0.685396	1.11937	-0.445454	-0.652119	-0.491992	-0.0319798	-0.442766
168	CTCAGAAGTCGGTGTC-1	Co1A	Endo_Bstd	0.811945	-0.248367	0.613675	1.07316	-0.822923	1.90901	0.0949798	0.072677	0.636767	1.23867	-0.0258259	-0.919923	-0.41436	-0.33679	-0.280299	0.0192277	-0.0108376	-0.596723	-0.530079	-1.27174	-0.651883	0.271635	0.393246	0.818964	-0.527787	-0.646515	0.016704	-0.224158	-0.0146963	-0.714297	-0.649693	-0.512332	-0.243314	-0.97014	0.157399	-0.619612	0.0182273	1.62757	0.792673	-1.00651	-0.233943	0.352185	-1.28196	0.319084	0.487015	-0.218923
169	CTCCAACGTACTGAGG-1	Co1A	Endo_Bstd	-0.388112	-1.03534	0.62852	1.04118	-0.414327	0.760861	-0.573223	1.92823	-1.1014	-0.183233	-0.0272483	-0.333478	-0.532847	0.2736	-1.0206	-1.33303	0.222296	-0.547573	-1.0185	1.58679	0.314638	0.183037	0.397859	-0.0168543	-0.890626	-0.670943	-0.280858	-0.918873	1.78697	0.522002	-0.472808	-0.61619	-0.534841	0.517537	-0.259997	-0.58766	-0.618892	1.13874	1.0547	0.188683	-0.521093	0.491764	-1.35276	-0.796281	-0.211384	-0.615499
170	CTCCAACGTGAGTTGG-1	Co1A	Endo_Bstd	-1.86986	0.409494	-1.1527	0.128687	-0.738328	-0.303316	-0.906498	-0.371903	-0.879344	-0.396982	-0.178508	-0.973321	-1.18012	0.123819	-1.06249	-1.95165	-0.938205	-0.963736	-1.56197	-0.985289	-0.821288	-0.906311	0.477006	-0.270308	0.359511	-0.484134	0.0467444	-0.435724	-0.135256	-0.315555	-1.4388	-1.39686	-0.703816	1.1179	-0.395997	-1.44776	-1.38335	0.572032	-0.326141	-0.652915	-0.402005	-1.31372	0.506106	-1.70573	-0.203627	-0.402832
171	CTCCATGGTACGACAG-1	Co1A	Endo_Bstd	0.544759	0.925997	-0.185533	1.20397	-0.297174	0.736748	0.433768	-0.396445	-0.124466	1.42218	0.822998	0.140236	-0.152135	-0.909623	-0.300434	-0.275047	1.14979	-0.336912	-0.87861	-0.85546	1.1997	-1.1672	0.20129	0.087406	-0.56355	-0.238921	0.42025	-1.82432	-0.114944	-0.02446	-0.479327	0.260926	-0.671307	1.62433	0.18907	0.819543	-0.641414	-0.0525579	0.00329318	-0.327389	0.283038	0.490006	2.05631	-1.22879	-0.787726	0.172241
172	CTCCATGTCGGACCAC-1	Co1A	Endo_Bstd	0.159536	0.678013	0.791653	1.04038	-0.460503	0.307886	-0.762485	2.2015	0.412195	0.595578	0.435869	-1.15437	-0.61785	-0.604367	-0.348049	-0.247131	0.782902	-0.778675	-1.35278	0.850766	0.476819	-0.884483	0.877357	1.13228	0.807842	1.18689	1.12457	-0.651887	0.652891	-0.735733	0.140615	-0.451485	-0.559377	0.671649	-0.985819	-0.387706	-0.309761	1.65711	0.67445	0.924063	-0.288254	-0.345728	-0.793117	1.16745	0.599442	-0.433114
173	CTCCATGTCGTTACCC-1	Co1A	Endo_Bstd	1.35129	1.13459	0.883198	0.136186	-0.663649	0.0307883	0.195754	1.37414	0.780708	0.423775	1.20578	0.33122	-0.729375	0.206455	0.546341	1.27072	0.861546	-0.540678	0.410148	1.00643	1.06473	-1.1512	-0.345945	0.463548	0.387915	-0.189858	0.209903	-0.60396	0.730568	-0.168034	0.489107	0.0351093	-0.283378	-0.763459	-0.155524	1.01589	-0.266901	-0.569251	0.840208	0.619548	0.949397	0.738307	-0.103066	-0.252205	-1.52225	-0.189939
174	CTCCCAATCCATCTCG-1	Co1A	Endo_Bstd	-0.510074	0.901835	0.985806	0.920632	-0.646862	0.310373	0.276695	0.273973	-0.294123	0.305797	1.0257	0.371346	1.77894	0.274517	0.638505	0.745553	-0.371733	1.6881	-0.967726	2.07604	0.0998141	-0.411098	0.5707	-0.0662799	-0.196842	-0.17697	-0.115479	-0.541667	1.37579	1.37324	0.11771	0.572402	0.159278	1.06889	-0.132656	-0.118657	-0.590857	-0.75261	0.118098	1.31238	0.430392	0.0455286	2.04836	0.655114	-0.0507426	0.250486
175	CTCCTTTGTACAGGTG-1	Co1A	Endo_Bstd	-0.165871	1.09107	-0.191773	-0.563046	-0.258648	-0.741409	-0.290318	-0.452523	0.362073	0.0914477	1.19113	-1.32762	-0.805527	-0.10254	0.850156	0.591094	-0.180903	-0.88315	-1.41005	0.258989	0.714222	-0.397445	-0.0169869	0.0303335	1.04956	-0.419048	-0.149278	-0.18227	0.639574	-0.300167	-0.471879	-0.79453	-0.776375	0.126388	0.986158	-0.0343298	-0.711148	-0.0670382	-0.348984	0.142374	1.16358	0.316098	-1.56682	-0.396837	0.768343	0.364409
176	CTGAGGCCAGACCGCT-1	Co1A	Endo_Bstd	0.137682	0.100408	0.52229	-1.95885	-0.671026	-0.00618265	1.26831	-0.0353851	0.607067	-0.611975	-0.231939	1.11167	1.63397	-1.01402	0.295163	0.290128	0.716223	1.82542	-0.432898	0.700817	0.733377	-0.651944	-0.749461	0.429431	-0.38331	0.049301	0.079229	-1.13082	-0.209151	2.2719	1.01912	0.824455	0.781196	0.82752	-0.0343795	0.962912	-0.816415	0.546838	1.05107	0.744983	0.940587	-0.344807	1.22652	0.116564	0.012202	0.946238
177	CTGCAGGCAATGAAAC-1	Co1A	Endo_Bstd	-0.43896	0.624329	-0.31382	-0.198374	-0.595946	-2.40755	-0.491456	0.597522	0.0129482	0.527641	-1.00369	-1.59351	-1.07201	0.00916235	-0.933246	-1.17132	-0.923918	-0.759275	-0.602262	-0.0183682	-0.211262	0.0451095	0.605545	0.13241	0.164832	-0.449864	-0.16553	0.267013	2.81069	-0.626662	-1.06102	-0.934687	-0.595824	0.986141	-1.08547	-1.3864	-0.42097	-0.836614	-1.7745	-0.217492	-1.43606	-2.09985	-0.670539	-0.49438	-0.0492256	-1.43964
178	CTGGCAGTCAAGGTGG-1	Co1A	Endo_Bstd	-1.0077	-0.0976612	-0.900436	0.466864	-1.51115	-1.4455	-0.564623	0.177691	-1.21018	-1.14978	-0.693614	-0.799294	-0.934149	-0.0304935	-0.739378	-1.95074	-0.190786	-0.762178	-0.953413	-0.895713	-1.21442	-1.3826	-0.246086	-0.214306	-0.903908	-0.137826	-0.0184225	-0.300839	-0.138946	-0.797555	-1.46769	-0.206365	-1.49414	-1.0066	1.71976	-0.0545613	-0.648187	-0.162929	-0.35133	-1.31189	-0.36708	-0.364818	-0.240378	-1.82882	-0.511512	-0.390809
179	CTGTATTGTAAGCAAT-1	Co1A	Endo_Bstd	0.152266	0.777972	0.0849082	0.448553	-0.505539	-0.381198	-0.361757	0.511554	0.424674	0.951877	0.811106	0.0623136	-0.575892	-0.0211081	0.401535	0.488462	0.105724	-0.891553	0.691585	-2.07123	1.32404	0.475411	0.876829	-0.366949	-0.0256527	0.0571886	0.422664	-1.07817	-0.293244	-0.669794	-0.0101617	-0.0792914	-1.15071	0.846073	0.554336	0.264394	-1.35086	3.30946	1.06107	0.113571	0.695594	0.883317	-1.64052	-0.464627	-0.215814	-0.291724
180	CTGTCGTAGCACTTTG-1	Co1A	Endo_Bstd	0.0839206	0.447794	-0.419099	0.34314	0.12961	0.0962183	-0.358602	0.0451838	0.466573	0.0921458	1.00853	0.63307	1.78639	-0.251282	-0.208542	0.209591	0.297974	1.81586	-0.269295	0.37202	0.267733	-0.0515071	0.0844351	1.55911	-0.317912	-0.48127	-0.165167	-0.167126	-1.07823	1.60714	1.0276	0.564434	1.02396	0.130565	0.704256	-0.1215	-0.491159	1.57947	0.468987	1.26384	0.446153	1.40963	1.46002	0.695454	0.589617	0.364984
181	CTGTGAAAGAAATGGG-1	Co1A	Endo_Bstd	0.77496	0.421733	-0.732016	-1.12228	-1.26387	-1.10407	-0.875856	-0.920652	-1.28546	-0.741634	-1.23716	-1.24306	-0.21359	0.293496	-0.271874	-0.578652	-0.869439	0.0111431	-1.45314	-0.744265	0.406021	0.302723	-0.0998782	-1.34118	0.124202	-0.0898215	0.359009	0.203115	-0.519127	-0.600369	-1.39531	-0.59352	-0.406771	-0.507927	0.675868	-0.882456	-1.38611	0.956472	0.160191	-0.952956	-0.802511	-0.845529	-1.11736	-0.623017	0.0921762	-0.98109
182	CTTGAGATCTAAGGAA-1	Co1A	Endo_Bstd	-0.0436789	0.344493	0.126519	0.395717	-0.47622	-0.544025	0.0202893	1.55538	0.143056	1.41216	1.45273	0.554293	0.484627	0.0878468	1.0465	0.350573	0.376152	0.573244	0.682393	-1.02845	0.508412	-0.887175	1.31558	-0.297085	0.931943	0.380228	0.437167	-1.10942	1.35033	0.502079	0.643584	0.266398	0.661772	1.01595	0.351498	0.645841	-0.519563	1.29437	0.704899	0.139756	0.297745	0.0395331	0.284682	-0.351313	0.700895	0.0445465
183	CTTTCAATCCCATACC-1	Co1A	Endo_Bstd	0.69768	-0.276621	0.841408	-0.709374	-0.230956	0.297699	-0.753358	1.27318	0.471964	-1.00882	-0.401901	0.550459	1.33892	-0.846713	0.465836	0.454985	1.15149	0.799868	0.210235	0.830029	1.46739	-0.414725	0.496386	0.868077	0.212599	0.233657	0.638011	-1.15383	0.694699	0.871959	0.726321	0.716538	0.914139	-0.652201	-0.284221	0.170224	-0.0894925	0.154204	0.980522	1.25721	-0.165739	0.669004	2.17225	-0.333089	-0.449936	0.70521
184	GAACACTAGTCATACC-1	Co1A	Endo_Bstd	0.00730748	-0.444736	-0.223497	0.0286401	-0.335584	0.162131	0.129398	0.454899	-0.206041	0.560034	0.80752	-0.447422	-0.499647	-0.755737	0.278739	0.600254	0.196841	-0.394912	-1.21885	-0.130935	0.0279572	-0.274536	0.0148659	0.450813	0.13498	-0.479984	0.115706	-0.590328	1.04142	-0.757347	-0.241012	-0.194302	-0.697768	-0.677464	-0.428937	0.237973	-0.769808	2.54647	0.658277	0.261967	0.0815238	-0.16813	-0.701753	-1.22703	0.00525874	0.134355
185	GAACACTCACAAGCCC-1	Co1A	Endo_Bstd	-0.0175972	0.284965	1.12714	0.603292	-0.299372	-0.542228	-0.782943	0.112922	-0.221808	-0.132995	0.0789839	0.0893318	0.592256	0.204987	-0.170539	0.019792	0.348038	0.764762	0.237191	-0.436783	0.868511	-0.422556	0.986415	0.0608911	0.311088	0.0444694	0.0828522	-0.364033	0.231894	0.811733	0.540294	0.306485	0.0813219	0.618671	0.565556	0.439013	-0.536159	1.63163	0.43594	0.752685	-0.145947	0.996945	-0.322874	0.916092	0.491618	0.649911
186	GAAGAATAGCGTGAGT-1	Co1A	Endo_UI	-0.494157	-0.368707	-0.594091	-0.401641	-2.02418	-1.563	-1.56308	0.335207	-1.13186	-0.543455	-0.908914	-0.649344	-0.425305	-1.17489	-1.75542	-1.06203	0.657592	-0.683704	-1.26479	-1.69202	-0.334976	-1.5048	-0.211312	-1.16465	-1.5994	-0.303489	-0.210982	-0.0966924	-1.11698	-0.987679	-0.815414	-0.159875	-0.367667	-1.77681	0.561728	0.412427	-1.44701	-0.89642	0.551996	-0.62321	-0.0501567	0.704079	0.440902	-1.93332	-1.74045	-1.28576
187	GAAGCCCAGGGTATAT-1	Co1A	Endo_UI	-0.0903876	0.0922824	-1.6851	-0.533891	-1.64263	-1.2307	-1.24752	-1.25947	-0.49804	0.762513	0.669994	0.144244	-0.489139	-0.676759	-0.877259	-1.14082	-0.493031	-0.374747	-1.62403	0.220288	-0.256585	-1.20113	-1.13528	-0.540982	-0.621845	-0.41946	-0.0317537	0.00108074	0.42802	-0.74759	-0.684423	-0.0539082	-0.766874	-1.47026	-0.873696	-0.146183	-1.02525	0.104723	-0.145397	-1.07199	-0.460351	0.433179	0.31644	0.947184	-0.884215	-0.575164
188	GAAGGACCACATTACG-1	Co1A	Endo_Bstd	0.50527	0.366815	0.42142	0.682995	0.0144194	-0.554255	0.203065	0.582301	-0.0154488	0.00178712	0.910556	1.21317	1.68753	-0.323012	-0.043707	0.240457	1.24751	0.92368	-0.21057	-0.178852	1.1875	-0.187967	-0.564018	-0.417177	-1.11738	0.293808	0.474947	-0.961244	-0.64629	0.771459	0.588041	0.9991	0.784135	-0.241935	0.752047	0.674047	-0.310829	-1.5146	0.818651	0.99786	1.02359	0.385877	0.783519	0.127254	-0.167136	0.635697
189	GAAGTAAGTGGTTTAC-1	Co1A	Endo_UI	-0.493541	-1.21583	-0.83016	0.667434	-1.24055	-0.308433	-1.14747	0.860263	-1.012	1.3622	0.454556	-1.40669	-0.836417	0.208049	-0.867372	-1.51152	-0.773323	-0.872455	-1.8676	-1.77749	-0.463447	-1.02147	-1.14875	0.694405	-0.870804	-0.0691446	0.00378121	-0.0712046	-1.22444	-0.928391	-1.488	-1.1165	-0.972656	-0.153282	1.36919	-1.2383	-1.43132	1.74638	0.206826	-0.919418	-0.388614	-1.1325	-0.637714	-1.55084	0.0327508	-0.627708
190	GAATCACTCGAACGGA-1	Co1A	Endo_Bstd	0.397729	0.216228	-0.309569	-0.227751	0.290307	-0.145459	0.443273	0.859431	-0.464583	0.919474	1.47853	0.805925	-0.0871998	0.466166	0.46601	1.44297	-0.342547	-0.245617	-0.935921	0.640288	-0.299461	-0.180708	1.20354	0.474797	0.051652	0.296068	0.393674	-0.617134	-0.572273	0.238666	-0.546515	0.273111	0.17809	1.91689	-1.13245	0.963797	-0.600669	2.31672	0.854623	0.824564	0.72627	0.112513	0.598548	-0.608682	0.706964	0.321455
191	GACACGCCAGCGTAGA-1	Co1A	Endo_UI	-0.778392	0.631482	-0.259996	0.0820101	-1.7072	0.0690098	-0.964118	1.0132	-0.162988	0.906691	0.40481	0.115318	0.693297	-0.716826	-1.19002	-0.344599	-0.162552	0.155588	-0.0130985	-0.489868	-0.543016	-0.83181	0.503677	-0.261025	-0.278439	-0.505952	-0.189484	-1.61697	0.0967158	-0.504389	-0.141088	0.429465	0.337428	-0.669988	0.883707	0.102355	-1.14732	0.672163	-0.344086	-0.976612	-1.37908	0.0902774	0.506509	-1.05357	-1.18577	-1.103
192	GACAGCCAGCTCGCAC-1	Co1A	Endo_Bstd	0.515847	-0.655289	0.216299	0.37913	-0.97887	-1.45611	0.0651616	0.239156	-0.509275	1.26972	-0.177855	-0.0127122	-0.262602	0.766885	0.162443	0.620665	0.323195	-0.583513	-0.319462	-0.139982	0.345017	-0.405257	-0.575338	-1.79472	-0.861813	-0.3018	0.0400062	-1.83627	-0.346016	-0.302103	-0.893877	0.0107658	-0.860996	-0.376104	0.043241	0.277548	-0.404336	-0.469284	0.149378	-0.958454	0.510229	-0.0649284	-0.846737	0.711112	-1.06509	-0.304525
193	GACATCATCTAAGGAA-1	Co1A	Endo_Bstd	0.240753	0.866058	0.606527	1.19032	-1.07967	0.944097	0.197565	0.142773	0.90466	0.883618	0.452374	1.17838	1.06944	1.75507	0.487867	1.166	0.296671	0.967058	0.877474	0.0195949	0.232094	1.39421	1.31064	1.28899	0.530619	0.145097	0.481564	-0.885347	0.500005	1.20115	1.05161	0.120148	0.0961436	1.757	0.593314	0.270564	-0.0985056	1.38439	0.120649	0.466404	1.22254	0.731188	0.171764	1.07196	1.62911	0.532788
194	GACCCTTAGATGTTGA-1	Co1A	Endo_Bstd	0.358099	-0.656527	-0.338436	0.469467	-0.72996	-0.526846	-0.572264	-0.232818	0.429911	1.28649	0.564351	-0.259329	-0.174723	0.28853	0.357825	-0.311205	-0.485136	-0.172505	-1.52147	0.595602	-0.0338635	-1.00348	0.658195	-0.0318239	-1.04764	-0.401533	-0.274781	-0.357719	-0.644329	0.240878	-0.65298	-0.181455	-0.183899	0.216504	-0.0463732	0.190439	-1.20744	-0.101923	-0.239471	0.0688344	-0.613451	-0.129472	0.671446	-0.184245	0.0958791	-0.66788
195	GACCCTTCAGAAGTGC-1	Co1A	Endo_UI	-1.1139	-0.588056	-0.985139	-0.15765	-1.53082	-2.43768	-1.00212	-0.138335	-1.02327	-0.442801	0.225074	-0.578217	-0.964826	-0.809188	-1.26031	-2.10721	-0.920848	-1.12533	-2.06535	-0.449382	-0.263076	-1.58076	-0.38126	0.133724	-0.443653	-0.431621	0.275647	-0.723179	-0.258851	-1.06437	-1.34172	-1.96011	-1.37483	1.57061	-0.188461	-0.540626	0.0868451	-1.56737	-1.10419	-0.23779	-0.739558	-0.943656	-0.32124	-1.55223	-0.789315	-1.18773
196	GACCCTTTCATCACTT-1	Co1A	Endo_Bstd	0.824861	-0.214374	-0.258334	0.58469	-0.352185	-0.884214	-0.256086	1.26027	-0.0289007	1.3142	0.865654	-0.300475	-0.889201	0.104841	0.146115	-0.0729666	0.949562	-0.783117	-0.391038	-2.00957	-1.30192	-0.539225	0.632766	-0.181167	-0.816541	-0.470599	-0.125107	-1.03939	0.898111	-0.844271	-0.0749055	-0.413497	-0.0394821	-0.991992	-0.482546	0.36467	-0.517216	-0.60728	1.14998	-0.722187	-0.463211	-0.351632	-0.562577	-0.871732	-0.369892	0.016103
197	GACCGTGTCTTCGCTG-1	Co1A	Endo_UI	0.815233	1.25055	0.449301	-0.676723	-0.165866	-0.526698	0.258096	-0.99904	-0.998391	0.733639	1.01556	-0.447376	-0.565869	0.527069	0.851892	-0.521086	-0.326598	-0.511816	-0.0219862	1.18522	0.512644	-0.102635	0.995625	0.64997	0.121393	-0.353648	-0.271228	-0.272154	0.656793	-0.562107	-0.392015	-0.496102	-0.0461206	2.48394	0.549755	0.427775	-0.101355	-0.712226	0.150259	-0.418822	0.581065	1.23109	-0.192374	-0.433699	0.560427	0.750726
198	GACGCTGAGCATCAGG-1	Co1A	Endo_UI	0.102453	-0.567797	-0.62453	1.31669	-1.236	-0.504409	-0.527028	0.939999	-0.352506	0.25769	0.350827	-1.16086	-0.785086	0.0954529	-0.149941	-0.253262	-0.744996	-0.668344	-1.09657	-0.643584	-1.45368	-0.562971	-0.651837	-0.119112	0.459289	0.315682	0.30552	1.13557	-0.379688	-0.866015	-0.999441	-0.690965	-0.410251	0.10014	1.68605	-0.847851	-1.7064	0.300056	-1.48406	-0.725161	-0.102921	-0.731859	-1.53439	-0.470716	0.236025	-0.00884296
199	GACTCAACACGCGGTT-1	Co1A	Endo_UI	0.630062	0.142549	1.3064	0.396785	0.262823	0.503443	0.754829	1.00536	-0.448216	0.718479	0.304783	0.191214	-0.0791022	1.34338	1.49613	0.777458	0.0673679	0.0747346	-0.176917	0.62713	1.20011	0.753478	1.98596	1.05624	-0.52775	-0.0110998	0.0140904	-0.622909	1.0055	0.344929	-0.142341	-0.258678	-0.227833	0.804811	1.81956	-0.358123	0.390083	-0.0831355	0.29025	0.516515	0.970722	0.223723	-0.112402	1.27711	0.929738	0.0936316
200	GACTCAACAGCAATTC-1	Co1A	Endo_Bstd	-1.08832	-0.218769	-0.973539	0.629956	-0.707929	-0.598549	-0.187079	0.628546	-2.19062	0.507283	-0.188862	-0.725717	-0.338653	0.330495	-0.224176	-0.0987047	-1.36415	-0.226829	-1.45591	-0.209659	-0.698979	-2.09744	-0.610158	-0.368626	0.150192	-0.866479	-0.746983	-0.425079	-0.699332	-0.465646	-1.66124	-0.863184	-0.790017	-0.65715	0.411663	-0.363498	-0.833056	-0.963269	-0.946221	-1.07877	-1.00685	-1.50937	-0.238217	-1.4372	-0.384839	-0.407212
201	GACTCTCTCCCGTAAA-1	Co1A	Endo_Bstd	-0.0387424	-0.707048	-0.371703	-0.552751	-1.10575	0.0358635	-1.4557	0.272318	-1.10231	-1.39695	-0.852714	-1.1654	-0.633093	-0.740771	-0.499835	-0.755618	-0.190835	-0.699904	-0.676122	-0.576953	-0.131434	-0.211237	-1.05562	-1.54205	-0.145504	-0.853056	-0.395315	-0.856428	-0.343044	-0.588472	-0.403497	-0.337163	-0.304983	-1.71197	-0.00592629	-0.325808	-1.20048	-2.06711	0.464398	0.561584	0.104192	-1.26756	0.329916	-0.65547	-0.882224	-0.837243
202	GAGAAATAGCGTCTCG-1	Co1A	Endo_UI	-1.64451	-0.364354	-1.47018	1.09756	-1.39708	-0.0997471	-1.41193	-1.64174	-2.19266	-0.258374	-1.49038	-0.919992	-0.588856	-1.23801	-1.48909	-1.23244	-1.61019	-0.676162	-0.631371	-0.743546	-1.24745	-1.26577	-1.82176	-0.659069	-0.836058	-0.10535	-0.411052	0.645266	-1.1898	-0.723223	-1.77955	-1.33627	-1.10684	-0.931674	-1.24052	-1.68525	-1.26814	0.518088	-2.26818	-1.42512	-1.49341	-1.04766	-0.138427	-1.11519	-1.34742	-0.296758
203	GAGCCTGAGAATCGCG-1	Co1A	Endo_Bstd	0.308484	0.372556	-1.029	-0.547697	-0.957246	-0.254544	-0.794563	0.956642	-0.663993	1.33755	1.23454	0.114079	-0.207508	0.633969	-0.656011	-0.902663	0.328624	-0.532452	-0.620187	1.23154	-0.32351	-1.2072	0.0878219	-1.07609	-0.899261	0.109406	0.171613	-0.679301	-1.01034	-1.06056	-1.12622	0.200868	-0.0513811	0.436183	0.685338	0.269915	-0.562023	-0.75089	-0.0433128	-0.412256	0.0756884	-0.830636	-0.271117	-0.128299	-1.03293	-0.0148813
204	GAGGCAATCGCACTCT-1	Co1A	Endo_Bstd	1.30524	0.0703303	0.760473	1.25847	0.83445	1.16914	-0.519413	1.59868	-0.327799	1.22678	0.00236454	-0.25805	-0.321312	0.349833	0.331386	0.38375	0.299601	-0.373119	-0.251876	1.05661	0.849274	-0.596857	0.952862	-0.851373	-0.287504	-0.336503	-0.221983	0.0262269	0.473319	0.0475635	-0.257324	-0.110745	0.683171	0.546532	0.156234	0.286355	0.108241	1.20903	1.54465	0.934087	0.381567	-0.16887	0.386901	-0.524431	-0.636474	-0.0862945
205	GAGGCCTAGCACCCAC-1	Co1A	Endo_UI	1.01005	-0.498372	-0.124609	1.103	-0.279091	-0.0827305	-0.185172	-0.439609	0.408619	1.24379	0.500033	0.545642	-0.113674	0.258137	-0.774721	-0.303169	1.55705	-0.237147	-0.242004	-0.0449742	0.528118	-1.25488	0.0192002	-0.215811	-0.96476	-0.0459062	0.114973	-0.574591	-0.204007	0.276647	0.0480823	0.428898	0.312835	-0.176694	0.873712	1.01297	-0.878159	-0.284615	1.4227	0.860573	1.60393	0.748441	-0.265556	-0.502365	-2.16221	0.243843
206	GAGGCCTAGCAGTACG-1	Co1A	Endo_UI	0.691253	0.40265	-0.76911	0.927834	-0.0883857	0.847685	0.333419	0.580445	0.567708	1.68566	0.201959	0.241804	-0.0520106	0.782605	1.03017	0.601449	0.455308	-0.614086	0.407551	0.674721	-0.181816	0.229851	0.44635	-1.26116	1.12546	0.265795	0.273484	0.142016	0.613894	-0.578333	0.0783037	-0.0899144	0.0999029	1.59071	1.3557	0.00365122	0.362454	0.75763	0.147325	0.00279708	-0.245139	1.97937	-0.281857	1.1415	-0.334331	0.38053
207	GAGGCCTGTAGGTACG-1	Co1A	Endo_UI	-0.202678	-1.6016	-1.77418	-0.445893	-0.600776	-0.692149	-2.33956	-0.105924	-2.04845	1.12161	0.374776	-0.760765	-0.422298	-0.946791	-1.73671	-1.86831	-1.14291	-0.615242	-1.82081	0.0511626	-1.25583	-1.69168	-1.99302	-1.22925	-2.28164	0.138084	-0.368477	0.873327	-1.67144	-0.672248	-1.41786	-0.749888	-0.77912	0.0402168	-0.0502057	-0.219251	-1.19089	-0.725656	0.373614	-1.64723	-0.439753	-1.35418	0.296099	-0.77098	-2.10858	-1.40963
208	GAGTGTTGTATGTCCA-1	Co1A	Endo_Bstd	0.0235232	0.663999	-0.10959	-1.0503	-0.914035	0.506298	-1.80293	0.109318	-0.0779683	-0.84275	-0.23589	0.0458745	-0.97325	-0.206609	-1.38957	-1.92916	-0.0145043	-0.860912	-1.25859	-0.475517	-0.0139926	-1.30013	-1.17821	0.217017	0.242206	-0.161971	-0.231995	0.165531	-0.255801	-0.670924	-0.84549	-0.94649	-0.943206	-0.885763	-1.93471	-0.156946	-1.6354	0.876885	0.237377	-1.53516	-0.22105	-0.438961	0.121862	-1.86661	-1.28306	-1.44906
209	GATAGAAAGCAGGCAT-1	Co1A	Endo_Bstd	-0.289709	-1.2006	0.382835	0.358145	-0.938876	-0.799303	-0.708653	0.34534	0.13458	-0.195951	-0.578605	-0.437186	-0.442121	0.0336317	0.306071	0.0727633	0.253537	-0.441663	0.234404	0.632264	0.881702	-0.332746	-0.104479	0.591957	-0.152135	-0.0985648	0.166077	0.0774624	1.46876	-0.394332	0.484886	-0.73892	-1.11663	-0.0152522	0.191309	-0.230423	-0.074408	1.30985	0.562302	0.588063	-0.00108124	-0.278628	0.261167	-0.0645633	-0.695583	-0.0305232
210	GATCACAGTTAGGCCC-1	Co1A	Endo_Bstd	-0.300677	-0.952162	0.280907	-0.386626	-0.81364	-0.25619	-1.19684	1.50838	-1.3583	0.430313	-0.393754	-0.675929	-0.92529	-0.471162	-0.210892	-0.119669	0.709469	-1.10041	-1.07787	0.227919	-0.607189	0.05186	-0.843264	-0.841316	-1.24276	-0.610539	-0.379965	-0.625563	0.443124	-1.55101	-0.867718	-0.802957	-1.13214	-0.291423	0.622867	-0.448991	-0.110947	0.206254	0.324549	-0.35073	0.67234	-0.647929	-0.0547962	-0.20061	-0.790953	-0.492532
211	GATCCCTTCCGTATAG-1	Co1A	Endo_Bstd	-0.320507	0.264543	-1.10947	-0.640493	-1.07761	0.265404	-1.32604	0.0541757	-0.785009	0.499735	-0.571375	-1.19092	-0.911664	-0.453009	0.277617	-0.899911	-0.0963312	-0.474114	-1.07257	-0.240115	-0.282967	-0.795527	-0.867543	-0.417703	-0.88678	0.0959677	0.106699	0.096885	-0.0496473	-0.444367	-1.22107	-0.957922	-0.664401	0.0262522	0.367416	-0.556143	-1.14116	0.619162	-0.547827	-0.778198	0.218243	-2.20459	0.322198	-1.0897	-0.625888	-0.601712
212	GATCGTAAGGGAGTTC-1	Co1A	Endo_Bstd	0.133698	1.14612	-0.327541	1.6596	0.222095	-0.598575	0.197619	0.554122	-1.56201	0.636791	1.36693	0.0418919	-0.0140236	0.982527	-0.577319	-0.663319	-0.461296	-0.066335	-0.521632	0.283767	0.404465	0.754307	1.14477	-1.60021	0.0796734	-0.105645	0.0181206	0.157685	0.543791	-0.186096	-0.478385	-0.335102	-0.799606	0.728367	-0.374886	-0.84579	0.000374477	1.15691	-0.836714	-0.135117	-0.0454135	-1.03752	-1.43652	0.180841	0.807958	0.28506
213	GATCGTACAAACACGG-1	Co1A	Endo_Bstd	0.046998	0.235121	0.0623794	0.847925	-1.18123	-0.565704	-0.419824	0.97083	-1.07129	1.51905	1.63924	-0.367895	-0.744509	0.525519	-0.398216	-0.605311	-0.60489	-1.0452	-0.581748	-1.95436	0.0501979	-0.46002	0.0317481	0.547652	-0.283678	-0.206165	0.144124	-0.247154	0.878364	-0.66243	-0.383832	-1.24261	-1.06207	0.197598	-0.182465	-0.517912	-0.0729639	3.97483	0.595697	0.13959	-0.168214	-0.23118	-1.47811	0.0797114	-0.225731	0.330629
214	GATGCTAGTCGGTACC-1	Co1A	Endo_Bstd	0.491504	-0.222462	0.180221	-0.745915	-0.206233	-0.380935	-0.901797	0.599702	-0.527164	0.0477972	0.973023	-0.0445373	-0.393975	0.560967	0.0195182	0.0776867	0.0801972	-0.311624	0.147525	-0.174557	0.171243	-0.154437	-0.252909	-0.622236	-0.674459	0.2377	0.0720274	-0.968347	0.896045	-0.597033	-0.155189	-0.162166	-0.923133	0.156483	-0.521326	0.167224	-1.41825	-0.27142	0.811871	-0.544419	1.06886	-0.695778	-0.26652	-0.53802	-0.730919	0.919045
215	GATTCTTAGTGCTACT-1	Co1A	Endo_UI	-0.611761	-0.676867	-0.581863	-0.885242	-0.73025	-0.870815	-1.78854	-0.355753	-1.29613	-0.02223	-1.47046	-0.339997	0.0777364	-0.39611	-0.747667	-0.730874	-0.590837	0.205867	-0.986564	0.0718444	0.101827	-1.12811	-0.847211	-0.3744	-0.4987	-1.03383	-0.583515	-0.496837	-1.16073	0.738261	-0.259598	-0.265435	-1.0477	-0.245531	-0.825872	-0.786468	-0.458465	-1.43851	-0.056541	-0.0470784	-0.659716	-1.22585	-0.580161	-0.00326833	-0.920727	-0.252243
216	GATTCTTGTTTGTTGG-1	Co1A	Endo_UI	-0.774841	-0.129491	-0.940011	0.512854	0.0134292	-0.894661	-1.36788	0.401444	-0.63097	-0.37193	-0.612586	-0.681764	-1.02532	-0.890332	-1.57916	-1.71981	-0.685446	-0.952119	-1.49085	0.326126	-0.0441478	-0.448975	-0.283455	-1.63819	-0.75435	0.221493	0.0672204	-0.21661	0.203856	-0.590206	-1.37793	-0.829395	-2.15147	-0.385955	2.62539	0.055355	-1.16071	-0.521919	0.344367	-1.40734	0.0795331	-0.364011	0.390825	-0.874308	-1.90715	-1.08208
217	GATTTCTAGGCATCAG-1	Co1A	Endo_UI	0.525605	0.0951265	-0.287582	-1.28279	-0.132074	0.0588046	-1.37065	1.21214	-1.00597	0.71441	-0.391763	0.67391	0.981858	0.375575	-0.309157	-0.383188	0.265083	0.537822	-0.775397	1.22334	-0.356203	-0.537896	0.324949	-1.50081	-0.894472	-0.42402	-0.576657	0.376575	-2.30878	0.217124	0.00401809	0.698807	0.00144077	0.377227	-1.71979	0.0493091	-0.900896	0.965234	-0.063413	-0.00731213	-0.221713	0.298777	-0.142791	-0.135044	-0.803091	-0.569706
218	GCAACATAGTTAGTGA-1	Co1A	Endo_UI	-0.21011	-2.2734	-0.420059	-1.96742	-1.12574	-1.54775	-1.15435	-0.0108495	-1.69261	-0.0499373	-0.401644	-0.211841	-1.252	-1.16668	-1.30849	-1.13669	0.131729	-1.4463	-1.1317	-0.308051	-0.592114	-0.848911	-0.605696	-1.67558	-1.41889	-0.119682	-0.200665	0.0529704	-0.24795	-1.35969	-1.39088	-1.42962	-0.736103	-0.889594	-1.50864	0.288992	-0.224181	0.385946	-0.114993	-0.858913	0.0264574	0.344884	-0.294133	-0.724045	-1.40374	0.321488
219	GCACATATCTCCGATC-1	Co1A	Endo_Bstd	0.129556	-0.234718	-0.046271	0.282655	-1.42261	-0.155577	-0.248622	2.06598	-0.202591	0.458229	1.43758	-0.11743	-0.723013	-0.0805964	-1.27831	-1.54376	0.355773	-0.722842	-0.487516	-2.00581	0.37259	-0.814787	-0.126081	-0.0810835	0.369676	0.217933	0.209339	-0.150869	1.65163	-0.631712	-0.523652	-0.648993	-0.952577	0.761478	-0.653793	0.183885	-1.39005	-0.00479613	0.836434	-0.248192	0.491438	0.486311	-1.14354	0.185466	-0.422332	0.10821
220	GCACGTGTCGATTTCT-1	Co1A	Endo_Bstd	1.16483	-0.372339	0.675959	1.09649	0.509332	-0.0483159	-0.041886	1.05804	-0.0477356	2.74668	2.48233	-0.0363341	-0.694044	0.758583	-0.349122	-0.344872	1.18704	-0.914186	-0.897136	1.50195	0.79169	-0.544737	0.843959	-0.361184	-0.33029	-0.198269	-0.209257	-0.528268	1.0194	-0.474217	-0.0804119	-0.244374	-0.746422	0.299651	0.217685	0.898925	-0.823261	-1.05624	1.57826	-0.475664	0.933261	0.523296	0.447913	-0.249823	-0.857392	0.422147
221	GCCAACGAGTCTTCCC-1	Co1A	Endo_UI	0.194472	-0.537066	0.188274	-2.33013	-0.692521	-0.0171997	-1.33252	0.904173	-1.02744	0.840831	0.311966	-0.227988	-0.641086	-1.06246	-0.542184	-0.209898	0.773106	-0.439206	-0.837831	0.111699	0.469035	-0.830565	-0.547855	-0.625811	-0.689807	0.0611695	0.491552	1.34725	-0.764027	-0.221033	-0.652557	-0.4334	-0.822271	-0.129756	-0.2048	0.594726	-1.02221	2.21551	0.220513	-0.16352	0.567148	-0.679751	-0.0248888	-0.926443	-0.812671	-0.505318
222	GCCAACGGTCCAGGTC-1	Co1A	Endo_Bstd	-1.46859	-0.952114	-2.252	-0.641644	-1.04353	-0.49743	-2.0831	-2.0261	-1.73288	-1.94271	-1.12082	-1.04147	0.722335	-0.13786	-1.54027	-2.66073	-1.67455	0.727664	-1.89542	-0.547898	-2.31202	-1.50729	-1.63919	-0.97495	-1.24258	-0.0028062	-0.0275795	0.698113	-1.50377	0.519032	-1.87878	-0.628774	-0.69915	-2.05817	0.517878	-1.64005	-1.50589	0.95402	-1.72963	-1.3615	-1.66782	-2.20425	2.41059	-0.828017	-0.620457	-0.335018
223	GCCATGGTCCGGACTG-1	Co1A	Endo_UI	-0.203754	-1.00216	-0.956998	0.0584683	-0.256073	-0.372515	-0.538312	0.344693	-0.340785	-0.951974	-0.69459	-1.04188	-0.655267	-1.02718	-0.230757	0.0412804	-0.751909	-1.03637	-0.0523753	-0.595367	0.0592415	-1.26156	-0.250173	-0.310406	-1.17445	-0.145058	0.149313	-0.373873	0.383972	-0.943864	-0.569312	-1.54626	-1.27697	-0.743334	-0.609378	-0.439521	-1.70035	-0.251758	-0.379805	-0.472009	-0.659086	-1.09723	-0.190436	-1.02578	-0.714646	-0.202267
224	GCCATTCTCGCTGATA-1	Co1A	Endo_Bstd	1.58206	-0.785697	0.33123	0.837407	-0.100455	-0.121761	-0.329449	0.183584	0.607002	0.94966	0.158678	0.150384	-0.498084	-1.29775	0.180352	-0.117685	1.03955	-0.552115	0.631178	0.344509	1.27436	-0.631343	1.62668	-0.565193	-0.440576	0.242217	0.372935	-0.843776	0.78387	-0.122417	0.321721	0.33692	-0.0446706	-0.334643	0.591476	0.583242	-0.48901	0.234298	0.901681	0.959279	0.399837	0.504149	-0.172562	-0.0433342	-0.507177	0.909588
225	GCGATCGCAACCCTCT-1	Co1A	Endo_Bstd	-0.763015	-0.453881	-1.22516	-1.64823	-1.37913	-0.857332	-1.82826	-1.10702	-2.03574	-0.138993	-1.17086	-1.26612	-0.64009	-0.810847	-0.645662	-1.07897	-1.20513	-0.684976	-2.25131	-0.233863	-0.980294	-1.24815	-0.676441	-0.110803	-1.27948	0.255396	0.400747	0.245067	0.7202	-0.605325	-1.52359	-0.778194	-0.591117	-0.490952	-2.17491	-0.933693	-1.37404	-0.324365	-1.48894	-0.556619	-1.46404	-1.28911	-0.506876	-1.77338	-1.19095	-0.986632
226	GCGATCGTCAGTGCGC-1	Co1A	Endo_Bstd	-2.08493	-1.11967	-3.23647	-0.435097	-2.45859	-2.61359	-2.88926	0.692162	-1.5287	-1.57938	-1.1565	-2.61722	-1.48415	-0.371716	-3.08691	-3.2294	-2.11324	-1.20054	-2.44374	-1.84595	-2.23043	-1.38016	-1.89301	-0.118847	-1.15317	-0.431688	-0.678339	0.501467	-0.581408	-1.71302	-2.2799	-2.64067	-1.212	-2.04691	-0.574337	-2.54962	-2.65871	1.54682	-2.068	-1.23769	-2.23587	-2.51906	-0.524744	-2.04348	-1.74161	-1.21278
227	GCGTGCACAATGAGCG-1	Co1A	Endo_Bstd	-0.610942	0.110707	-0.292114	0.286307	-0.488832	-1.74291	-0.464064	0.13043	-0.678076	0.823346	0.914014	-0.987455	-0.979562	-0.407666	-0.967005	-1.11246	-0.863796	-0.540142	-0.778475	-0.316049	-0.514777	-0.58165	0.08412	-0.252689	0.588873	-0.23186	-0.179437	0.230811	-0.166609	-0.2508	-1.82644	-0.784278	-0.889812	0.285429	-0.507983	-0.315601	-1.41629	0.432628	0.152632	-0.698541	-0.254433	-0.331882	-0.963867	-0.438347	-0.56941	-0.380211
228	GCTACAATCCTGCCAT-1	Co1A	Endo_Bstd	0.552028	0.0681783	0.211651	-0.864007	-0.510788	-0.256163	0.285323	0.15121	-0.0100973	-0.358826	0.342448	0.700033	2.0591	-0.731219	1.07139	1.05286	1.25617	2.05979	0.383164	0.365508	1.16313	0.577773	0.676752	-1.35352	-0.40757	0.296361	0.246488	-1.05684	-0.742835	2.00798	1.47246	1.11141	1.14326	0.895923	0.0948821	0.390554	0.230866	-0.557327	0.136938	0.982995	-0.0091263	1.28029	1.88918	0.747117	0.132036	1.04995
229	GCTTGGGGTTCCGCAG-1	Co1A	Endo_Bstd	-0.363846	0.194999	-0.651336	-1.26178	-0.900836	-1.23971	-0.0686554	0.731231	-0.77148	1.67997	1.5694	-0.845111	-1.12991	-0.331449	0.727215	0.681374	0.0324834	-1.07888	-1.10371	-0.975427	-1.00856	-0.00358845	-0.329242	-0.103486	0.93759	0.671787	0.480959	0.313769	0.585358	-0.738248	-1.29604	-1.17563	-0.881948	-1.6965	1.49062	-0.590949	-0.955645	0.836799	-0.202984	-1.30535	-0.144757	0.447569	0.349938	-1.36082	0.00121239	-0.590533
230	GGAAGTGAGGTAAGAG-1	Co1A	Endo_Bstd	-0.581203	-0.00812118	-0.786452	0.672675	-1.1982	-0.459335	-1.3008	-1.08861	-1.2895	-0.0194468	-0.108616	-0.90278	-0.786447	-0.89097	-1.114	-1.15972	-0.228406	-0.954833	-1.47691	0.138793	-0.539702	-0.675193	-1.53303	-0.303725	-0.567644	-0.0148977	-0.0567314	0.349987	0.0103476	-1.14863	-0.67574	-0.892572	-0.555625	-2.0424	-0.986878	-0.0898471	-1.82302	1.18415	-1.19565	-0.350017	-0.585339	-1.02971	-0.808236	-1.08833	-1.20477	-1.46423
231	GGAGATGAGAAACACT-1	Co1A	Endo_Bstd	-0.24655	-0.0261477	-0.487008	0.177023	-1.61319	-1.43878	-0.347285	-0.362999	-0.328161	-0.44428	-0.823392	-1.38004	-0.729564	-0.247401	-1.45571	-2.07144	-1.42711	-0.875229	-1.67162	-1.05354	-0.756785	-1.97973	-1.13563	-0.973997	-0.634921	0.162098	-0.264856	-0.43574	-1.57235	-0.44865	-1.52091	-1.26543	-1.36973	-0.642813	-0.170695	-0.849624	-1.96739	0.647278	-1.65912	-0.919066	-1.00628	-1.99515	-0.0331383	-2.05936	-0.703564	-1.2307
232	GGAGGATTCATCCTAT-1	Co1A	Endo_Bstd	0.482852	0.781249	0.324805	1.85648	-0.402056	0.854074	-0.279989	0.87583	-1.04315	0.0580249	-0.700172	0.362623	0.880087	2.0782	1.03962	0.918642	0.00966921	0.507318	0.394428	0.326982	0.774191	-0.444636	0.551726	0.551768	0.231243	-0.24936	0.0943557	0.888967	-0.0860544	0.319174	-0.443042	-0.0239485	-0.25508	0.892581	0.0026129	-0.176037	0.172344	1.92891	-0.419555	-0.202136	-0.0964022	-0.090645	-0.13984	0.318822	0.206022	0.631862
233	GGATGTTAGGCGCTCT-1	Co1A	Endo_Inf	0.0669341	0.123265	-0.191536	1.13807	-0.783223	-0.481858	0.0972938	-0.390639	-0.152616	1.67798	0.641659	-0.179734	-0.51337	1.40576	-0.143188	-0.499023	0.154448	-0.281035	-1.51792	-0.559857	0.08489	-0.826324	1.00533	0.882077	0.179728	0.609167	1.09487	-0.754956	0.271927	-0.304002	-0.0886198	-0.374536	-0.843604	-0.573248	1.9927	0.168434	-0.145318	-0.6133	0.0462692	-0.376847	0.0733076	-0.266952	-1.03705	0.0125842	0.748061	-0.0394858
234	GGCACGTGTTGACTGT-1	Co1A	Endo_Bstd	0.618556	-0.253731	0.284067	-1.65951	-0.316786	-0.0554707	-0.677527	0.431229	-0.0652158	0.383143	-0.199748	-0.387047	-0.00602079	0.107416	-0.353545	-0.420849	0.733306	0.0679523	-0.191397	1.13372	0.739908	-0.361836	-0.564372	-0.20262	-0.691617	-0.168913	-0.278173	-0.491397	-0.526909	0.300406	-0.144333	-0.317616	-0.962543	1.37994	0.392789	0.324884	-0.404457	0.0724094	0.408273	0.395999	0.2318	0.635714	1.49349	-0.669774	-0.889533	-0.443981
235	GGCGTCATCATTTGGG-1	Co1A	Endo_Bstd	-0.534802	-1.21767	0.747684	-1.1875	-0.609038	0.899322	-0.677316	1.47931	0.35029	0.778723	-0.023226	-0.307403	-0.485995	-1.79126	0.565438	0.170807	0.481041	-0.124547	-0.522421	0.472161	1.13576	-0.191993	0.0452683	0.0988957	-0.578005	0.360155	0.255256	-0.231281	-0.119438	0.0668184	0.254215	-0.687465	-0.743604	0.586784	0.883898	-0.308295	-0.982378	0.867936	1.36002	0.715899	0.173461	0.318545	-0.789643	-0.778602	-0.298102	-0.262217
236	GGGACCTCATAATGCC-1	Co1A	Endo_UI	0.631838	-0.12592	1.10644	-0.619103	0.231481	-0.795462	0.0248143	1.4801	0.597689	0.34144	0.548537	0.496818	0.0208863	-0.200085	0.649984	0.375251	0.391586	-0.0812557	0.377102	-0.0345533	1.5046	-0.128063	0.572841	0.436452	-0.931867	0.696344	0.548433	-1.14883	1.48176	0.59786	0.149377	0.0078891	0.427995	0.159744	0.844124	0.481048	-0.242845	0.218409	1.37686	0.871305	0.874842	-0.171648	1.07157	-0.165784	0.19189	0.886704
237	GGGATCCAGAGAGCGG-1	Co1A	Endo_Bstd	1.09819	-0.351464	0.721221	-1.78201	-0.625223	-0.939324	0.451998	0.4417	-0.0615847	2.44739	1.24192	-0.24542	-0.402898	0.228818	0.760051	0.72777	1.62339	-0.348269	-0.276183	-0.827942	1.97996	-0.0695402	1.38349	-0.438058	-0.87721	-0.129449	0.121464	-1.20881	0.683033	-0.339055	0.460875	-0.161235	-0.627322	0.599114	-0.963733	1.03126	-0.409744	1.45685	1.39811	0.273802	0.851927	0.783335	-0.24668	-0.108947	-0.291727	-0.0968512
238	GGGCCATCACGTAGAG-1	Co1A	Endo_Bstd	0.2247	0.313735	-0.509934	-0.430752	-0.851089	-0.708671	-1.14917	0.0831281	-0.321289	-0.349773	-0.731813	-0.331529	0.339849	0.810245	-0.575141	-0.607694	-0.168845	0.359341	0.4369	-0.76141	0.39495	-1.5088	-0.563142	-1.12406	0.154093	-0.817166	-0.27326	-0.849558	-1.14955	-0.186157	-0.489678	0.154125	-1.20565	-1.4624	0.370296	0.490432	-2.052	0.821947	0.231225	-0.338511	0.7184	-0.00993677	1.70009	-1.47642	-1.28059	0.390999
239	GGGTAGATCGGCGATC-1	Co1A	Endo_Bstd	-1.32225	-0.547449	-1.50202	0.148586	-2.15222	0.329555	-2.07344	-0.954239	-1.29909	-0.677655	-0.887675	-1.23244	-0.903451	-0.491006	-1.66423	-1.87515	-0.182405	-1.07493	-0.897522	-0.572884	-1.01729	-1.45747	-0.971045	-1.60209	-1.98577	0.279233	-0.116025	-0.605423	-1.14177	-1.68114	-1.08372	-0.606381	-0.697968	-1.0873	0.307418	-0.792143	-0.790637	0.647813	-1.06495	-1.29013	-1.10306	-0.850319	-0.125877	-1.00604	-0.323379	-1.03734
240	GGGTATTTCGACGATT-1	Co1A	Endo_Bstd	-0.532169	-0.678973	-0.853163	-0.177865	-0.771927	-0.420519	-1.71407	0.146789	-0.875922	0.642879	-0.494431	-0.118742	-0.36669	-0.225024	-0.812821	-1.20281	-0.977438	-0.566574	-1.15843	-0.943645	-0.848673	-0.161838	-0.11119	-1.97983	-0.977982	0.175491	0.0697449	0.783263	-0.3702	-1.45422	-0.851907	-0.330671	-0.366971	-1.31761	0.543937	-0.233983	-1.29613	3.0652	-0.83801	-1.16107	-0.97696	-1.79384	-0.334924	-0.5467	-0.720582	-0.624597
241	GGTAACTGTTCAATCG-1	Co1A	Endo_Bstd	-2.17373	-0.155133	-0.515303	-0.443338	-1.37116	-0.589022	-0.563601	-0.177281	-1.27681	-0.153888	-0.910003	-1.63034	-0.61386	-0.1098	-0.319414	-1.22788	-1.26559	-0.708919	-1.49562	1.99141	-1.41136	-0.702421	-0.184553	-1.59533	0.0331887	-0.907375	-0.625389	1.15681	0.631665	-0.898827	-1.66903	-1.87373	-0.718023	0.708822	-0.355867	-2.51726	-0.796218	-1.31007	-1.75928	-1.8865	-1.58784	-0.885608	-1.464	-0.855378	-0.203304	-0.946322
242	GGTAGAGGTGGACCTC-1	Co1A	Endo_UI	-0.499487	-0.773392	-2.44094	-1.39492	-1.54551	-1.52556	-2.74335	0.937999	-1.90808	-0.144682	-0.527597	-1.16142	-1.14303	-0.903205	-0.910526	-1.75169	-0.698417	-0.830516	-0.904231	-2.49786	-0.470684	-1.11684	-1.98062	-1.38209	-1.3692	0.194985	0.0381442	-0.182802	0.443532	-1.20754	-1.49666	-0.945984	-0.954454	-1.45531	-0.649309	-0.650291	-1.38895	0.395145	-0.275412	-0.61202	-1.78881	-0.818798	0.40729	-0.78702	-1.76517	-1.04896
243	GGTTAACAGAAGCCAC-1	Co1A	Endo_UI	-1.17462	-0.00108524	-1.78896	0.592384	-0.081114	-0.810916	-2.02008	-0.335874	0.376479	-0.041771	-0.740557	-1.20353	-0.592335	0.434621	-1.53294	-2.07071	-0.235789	-0.258513	0.0877018	0.268409	-0.866669	-1.05597	-0.0909974	0.418683	-1.32083	-0.432901	-0.572822	-0.575298	-0.668499	-0.466176	-0.485455	-0.476347	-0.475434	-0.41516	-1.02339	-0.641544	-2.30034	0.802504	-0.795934	-0.160818	-1.23203	-1.76238	-0.182997	-0.732118	-1.36268	-0.949309
244	GTAAGTCCAGCTACTA-1	Co1A	Endo_Bstd	-0.216755	0.0021888	-0.318211	0.228652	-1.1434	-0.675602	-1.20094	0.424048	-0.731693	0.623177	0.163332	-0.719497	-0.372291	0.039261	-0.361416	-0.621948	-0.0401141	-0.239132	0.00283292	-0.116909	-0.00704534	-0.882999	-0.888245	-0.772574	-0.628111	-0.18304	0.036153	-0.562255	0.31346	-0.522516	-0.926815	-0.0838884	-0.0726145	-0.189193	0.0605522	0.237488	-0.731831	1.38663	0.0847281	-0.600763	-0.207869	-0.277936	-0.883857	-0.480566	-0.760618	-0.50104
245	GTAGAAACAATACGCT-1	Co1A	Endo_UI	-0.338415	-0.176028	-0.541159	0.61271	-0.336895	-0.9302	-1.01555	0.239966	-0.286169	1.08889	0.566336	-0.243567	-0.535991	-0.642118	-1.49703	-1.29824	0.659777	-0.58915	-0.438195	-2.69696	-0.191911	-1.3559	-0.235284	-0.538858	-0.914894	-0.264693	-0.179652	-0.908282	-1.09281	-0.652437	-0.438305	0.0267343	0.349024	-1.45127	-0.292235	0.304531	-0.835954	1.2692	0.181797	-0.210075	0.84054	0.231119	-0.795213	-0.790309	-2.13462	0.839965
246	GTAGCTAAGTGGACTG-1	Co1A	Endo_UI	-1.34491	-0.425762	-0.834214	0.377121	-0.786123	-1.11525	-0.766108	-0.100796	-1.51956	0.447278	0.505041	-0.777326	-0.998817	0.406179	-0.621396	-1.07923	-0.422127	-0.752992	-1.21023	-0.50164	-0.144385	-1.31633	-0.866984	-1.56003	-0.672334	0.370481	-0.421953	0.108307	-0.440524	-0.850076	-1.42608	-0.749942	-0.597893	-0.13783	-0.15557	-0.342483	-0.511145	-0.0311302	-1.25874	-1.04564	-1.31673	-1.68629	-1.0794	0.097059	-0.386002	-0.585472
247	GTCAAGTTCGTTCGCT-1	Co1A	Endo_Bstd	0.219232	1.02849	1.19685	2.1966	-0.101908	0.28816	0.281525	0.56882	-0.710698	1.22193	1.00222	-0.543002	-0.41403	0.971413	0.151164	0.906391	-0.485297	-0.0846592	-1.07787	-0.504509	0.78388	0.387174	0.99098	1.05934	0.235759	0.692337	0.485701	-0.531941	0.744592	0.273433	-0.618652	-0.438652	-0.19538	1.20409	0.0603596	-0.651745	0.198652	0.333669	-0.21682	0.369834	0.786543	-0.13252	-0.0431574	0.998284	0.765789	-0.13464
248	GTCATTTGTGCCTTCT-1	Co1A	Endo_Bstd	0.626692	-0.125126	-0.842381	-0.51552	-1.18077	-0.261096	-0.373076	0.511173	-1.2283	-0.134705	-0.577	-0.615914	-0.531473	-0.168912	-0.0284367	-0.097357	0.566854	-0.630889	-0.469418	-0.562976	0.24178	-1.19075	-1.52587	-0.565509	-0.715901	-0.0171427	0.249462	-0.0148857	0.645263	-0.230781	-1.08463	-0.476805	-1.06495	-1.10087	-0.00825894	0.49032	-0.954349	1.64982	0.180243	-0.566682	-0.353879	-0.259191	-1.82188	-1.37032	-0.842684	-0.364669
249	GTCCACTCACTACCGG-1	Co1A	Endo_Bstd	0.593307	-0.155623	0.109242	-0.0481821	-0.397771	0.484692	-0.010465	-1.21117	-0.950728	1.10533	1.69577	0.199857	-0.429412	-0.590802	-0.36333	-0.514298	1.28165	-0.341604	-0.128527	1.56819	1.81915	-0.757354	0.858665	0.799655	-0.404261	0.80562	0.471555	-0.953039	1.05971	-0.274909	-0.215641	0.207611	-0.465642	1.43506	-0.303674	0.928872	0.0218752	0.790107	-0.749051	0.115361	1.14746	0.437582	-0.519611	0.125768	-0.814227	1.1277
250	GTCCACTGTCTTCTAT-1	Co1A	Endo_Bstd	0.649237	0.0374856	1.61713	-0.0651438	1.15413	1.41984	1.06951	1.79684	1.19337	0.166304	0.830035	0.457521	-0.0545763	-1.35059	1.71484	2.12262	1.15778	0.100675	-0.0167712	1.40799	1.5069	0.0358413	1.31891	1.28608	0.0712065	0.100675	0.672473	-2.07933	1.2184	0.966453	0.28462	0.121897	-0.289271	-0.159389	0.347598	0.849312	0.29742	1.48047	1.20652	1.50456	0.869348	1.28795	0.248451	1.05809	0.386509	1.37513
251	GTCCACTTCGATCCAA-1	Co1A	Endo_UI	0.951179	1.08293	1.20486	0.148686	-0.170048	-0.0416334	0.398157	1.87697	0.367759	1.0938	0.948712	0.332098	-0.193397	-0.967499	2.04622	2.08322	2.13552	-0.463582	0.379251	1.5996	1.75725	1.56087	1.54431	1.01381	-0.220143	0.317125	1.04273	-0.0495401	1.9761	0.308074	0.602144	0.296839	-0.353935	0.838673	1.33673	0.919624	-0.627033	1.42626	1.53921	0.477155	1.69289	1.12641	-1.5273	0.34481	0.397346	0.0884435
252	GTCGCGACAATGGCAG-1	Co1A	Endo_UI	-0.705462	-1.73957	-0.253906	1.25279	-0.886174	-0.00718143	-1.12128	-0.710833	0.412793	2.0042	-0.199641	-0.762263	-0.97876	-1.09855	-1.23327	-0.280106	-0.509363	-1.31351	-0.27451	-0.593049	-0.661658	-0.845844	-1.51232	-1.04146	-0.114903	-0.169849	-0.340052	0.112224	-0.272071	-0.921648	-0.846109	-1.23078	-0.634785	-0.192105	0.486666	-0.838701	-0.410314	1.72012	1.23378	-1.29201	-0.800941	-0.42651	-0.281536	-1.08265	-0.447286	-0.534792
253	GTCGCGACAGGAATCG-1	Co1A	Endo_UI	-1.4105	-0.946203	-0.975443	0.366041	-1.27571	-0.627127	-1.36377	1.73812	-1.52772	-0.234305	-0.38956	-1.7751	-1.10901	0.201806	-0.66839	-1.15	-0.604519	-1.03017	-2.15783	-0.406392	-0.457894	-0.908906	-1.00623	-1.04457	-0.778318	-0.600392	-0.962424	0.556736	0.697404	-1.09747	-0.984488	-1.66371	-1.38319	-1.07049	-2.63244	-2.40638	-1.93853	-0.241437	-1.08815	-0.482712	-2.49566	-1.57129	-0.551838	-1.45762	-1.23364	-1.14945
254	GTCGTTCAGACTACGG-1	Co1A	Endo_Bstd	-1.4641	0.588893	-1.32499	-0.918584	-1.83435	-1.81305	-2.80399	-0.749615	-0.55566	-1.57062	-1.89085	-1.06223	-0.819684	-0.286576	-1.45764	-2.05839	-1.25923	-0.819728	-1.27176	-1.22471	-1.8424	-1.39879	-1.04471	0.0634737	-0.112938	-0.0212694	0.138911	-0.13343	-1.30713	-1.3706	-0.964152	-0.461722	-0.287272	-1.06207	-0.332445	-1.4328	-1.33354	-0.20735	-1.22785	-0.914976	-1.04979	-1.71532	0.383788	-1.54478	0.404028	-0.264336
255	GTCTAGATCTGGACCG-1	Co1A	Endo_Bstd	-0.362279	-0.078435	-0.431884	0.0503197	-0.261006	-0.270056	-0.882406	1.791	-1.67863	-0.520933	0.573332	-0.324631	-0.639839	-0.00751622	0.55455	0.297424	0.019338	-0.767515	-1.40304	0.293591	0.637386	0.0184392	-0.0527568	-1.13299	-0.368732	-0.0857183	-0.209596	-0.967115	-0.168502	-0.361731	-0.726092	-0.612349	-0.426106	1.92709	-0.691811	-0.474307	-0.180823	2.45547	0.333728	-0.658043	0.263393	0.172896	-0.610255	0.364922	-0.196302	-0.131699
256	GTCTCACAGATAGTGT-1	Co1A	Endo_Bstd	-0.509076	-0.314946	-0.190379	-0.561979	-1.07016	-0.888256	-1.64005	0.270584	-0.701697	-1.60074	-0.519045	0.178286	0.620449	-0.153286	-0.376853	-1.2119	0.201104	0.270426	-0.695918	-0.499228	-1.60374	-1.26385	-0.394071	-0.0902317	-0.850984	0.041891	-0.172349	-0.764125	-1.40832	-0.54771	-0.654606	0.183526	-0.362586	-1.25944	-0.719369	0.185735	-1.62456	2.46629	0.352589	-0.587839	-0.392537	-1.04417	0.219421	-0.938844	-0.767519	-0.100082
257	GTCTCACCAGTCAACT-1	Co1A	Endo_UI	0.0609948	-0.636512	-0.674073	-1.68898	-0.309583	0.35287	-0.696536	0.0921263	0.826149	-0.0350117	0.896491	-0.329034	-0.781606	-0.186519	-0.609035	-0.842968	-0.160963	-0.676489	-1.49382	-0.226539	0.265158	-0.436561	-0.299006	0.577875	0.409161	0.0215037	-0.257213	-0.306445	0.389269	-0.0836548	-0.874991	-0.60644	-0.932531	-0.654872	0.710423	-0.15944	-0.455212	2.61656	-0.468307	-0.1881	-0.80807	0.450407	-0.208941	0.584102	0.179584	-0.441517
258	GTCTGTCTCGTACACA-1	Co1A	Endo_Bstd	0.333238	-1.36455	-0.367659	-0.608271	-0.420994	-1.07594	-0.305383	1.02192	-0.731279	-1.13522	-0.502269	-0.875435	-0.269503	-0.326611	-1.02815	-1.24007	-0.362257	-0.426556	-1.21927	-0.23453	-1.08182	-1.20872	-0.484047	-0.533608	-1.61923	-0.145137	-0.248755	-0.529427	-0.276646	-0.649103	-0.266784	-0.704942	-0.990805	0.127626	-1.02712	-0.146297	-1.66866	0.194636	0.836971	-1.33882	-0.686306	1.21015	-0.0378625	-1.61787	-1.54829	-0.53904
259	GTGACGCAGCAAGCCA-1	Co1A	Endo_Bstd	-0.286984	1.04772	-0.66563	-0.332639	-1.53538	-1.15911	-1.69615	0.434081	-1.97339	0.482474	0.0334931	-1.34719	-1.00367	-0.649055	-0.235963	-0.218782	-0.0557305	-1.03612	-1.03966	-0.494531	0.30059	-0.106791	-0.895656	-0.830518	-0.28855	-0.35192	0.148466	0.49691	1.1936	-1.58607	-1.72853	-1.39466	-0.939178	0.372346	1.23718	-0.806714	-0.793552	-0.711983	-0.936897	-0.973213	-0.34448	0.866629	-0.513992	-1.02335	0.204807	-0.764954
260	GTGCAGCTCAGACCTA-1	Co1A	Endo_Bstd	0.393506	1.4717	-0.171283	0.955401	0.179254	-1.69617	-0.11696	0.62896	0.228378	-1.05866	-0.507949	0.0528467	-0.348579	0.324872	-0.460101	-1.58322	0.0686209	-0.301594	-0.622925	0.510002	0.525675	-0.852413	1.17681	0.885564	-1.30077	-0.416476	0.187846	-0.868896	-0.164786	-0.127306	0.481077	0.456896	0.388747	0.189519	-0.688969	0.802874	-0.238017	0.403308	1.35516	0.0961947	0.618119	-0.37411	0.347385	0.937339	-0.218114	0.97548
261	GTGGAAGAGCTGAGTG-1	Co1A	Endo_UI	-2.07005	-1.67265	-2.67686	-1.0004	-1.69465	-1.82353	-2.15499	-0.0251478	-1.8834	-1.21452	-1.36042	-2.13702	-1.2099	-0.570345	-1.34803	-1.82934	-0.817508	-1.26456	-2.85215	0.354924	-2.18591	-1.84876	-1.65699	-0.536826	-0.74439	-0.452304	-0.0586377	0.448513	-0.859361	-1.33661	-1.89241	-2.52211	-1.39973	-2.27516	-1.088	-2.23718	-1.34212	0.207792	-0.853103	-1.46635	-2.27549	-2.37967	-0.320421	-1.33193	-0.478636	-1.59872
262	GTGTGATCATACAGGG-1	Co1A	Endo_Bstd	0.419604	-0.701899	0.507432	0.274723	-1.27416	-0.143086	-1.14357	1.32006	-0.807872	1.13663	0.307569	-0.701091	-0.483134	0.477627	-0.265303	0.990436	0.949045	-0.909789	0.0318955	1.14699	0.872699	0.719426	0.584714	0.133111	-0.920342	0.637229	0.300983	0.610951	0.550836	-0.901256	-0.305392	-0.510095	-1.32545	-0.280887	0.410978	-0.0103703	-0.564849	0.40144	0.703175	-0.632073	0.110342	1.58905	0.00473633	-0.97564	-0.979367	0.262587
263	GTGTTCCAGGGAGTGG-1	Co1A	Endo_Bstd	-0.326824	-0.930587	-0.40556	0.670064	-0.718076	-0.896193	-0.322184	1.37763	-0.0365372	-1.06469	-0.195693	-0.228042	-0.729413	-0.472314	0.652481	0.257293	1.08042	-0.570398	-0.795004	-1.05506	-0.764012	-0.285857	0.726798	-0.736549	0.00598365	-0.138592	0.175028	0.213137	0.320174	-0.815953	0.170339	-0.278314	-0.485512	-0.65107	0.914585	-0.384531	-0.330198	0.531324	-0.67545	-0.499369	-1.01394	-0.833923	-0.798324	-0.961885	-0.0156672	-0.825401
264	GTTATGGCAAGCCTGC-1	Co1A	Endo_Bstd	-0.517102	0.0953138	-0.520996	-1.35222	-1.00594	-0.662252	-0.532783	0.78035	-0.476041	-0.938089	0.226863	-0.974904	-0.376053	-1.09951	0.00793586	0.0909724	-0.0580928	-0.239631	-1.03516	-0.893952	-0.85364	-1.2374	-0.0878863	-0.775167	-0.588271	-0.341844	-0.226307	-0.148835	1.9663	0.0561888	-0.573533	-0.90662	-0.67413	-0.590099	-0.292978	-0.631598	-1.2349	1.5939	-0.907386	-1.29272	-0.501687	-0.772716	1.08814	-1.59872	-1.20801	-0.679991
265	GTTATGGCACACGCCA-1	Co1A	Endo_UI	-0.505182	-0.0513219	-0.347263	0.431431	-1.19053	-0.929492	-1.17017	2.29312	-0.538735	0.31982	0.965055	-0.851444	-0.614413	0.640533	0.289774	0.083469	0.603412	-0.461482	-0.957019	0.505658	-0.162041	-0.415405	-0.392444	-0.657346	-0.470369	0.246405	-0.266481	-0.505702	-0.417887	0.0323451	-0.693382	-0.679917	-0.0790353	-1.14005	-0.759078	-0.64064	-1.28182	0.874578	1.54635	-0.299519	-0.346066	-0.0467153	-0.918141	0.253164	-0.422973	-0.983703
266	GTTATGGGTACTAAGA-1	Co1A	Endo_UI	-0.552892	-0.79567	0.343301	-0.722638	-0.739057	0.287403	-1.02369	-0.598916	-0.390741	-0.622451	-1.06371	-1.13588	-0.796109	-0.0512114	-1.52479	-1.51497	-1.30605	-0.696972	-0.920168	-1.51618	0.00506163	-1.22611	-1.97004	-0.0595249	-1.01663	-0.268703	-0.807284	1.03161	-0.696279	-0.688874	-0.59518	-1.05124	-0.715161	-2.3545	0.0572701	-1.51707	-1.80052	-1.35699	-1.32391	0.0395255	-1.11974	-0.277927	-0.482211	-0.986661	-1.13895	-0.00547157
267	GTTATGGTCTCCACTG-1	Co1A	Endo_UI	0.0396001	0.581441	0.183556	-0.214599	-0.224716	0.625482	0.575452	0.293574	-0.542139	-0.445668	-0.0966705	0.497825	1.31812	-0.157075	-0.664721	0.468728	0.496417	1.26819	-1.06068	0.690128	0.638856	-1.77974	0.650542	-0.0549093	-0.581788	-0.403517	0.240742	-0.620109	0.749745	1.17884	-0.0270091	0.641127	0.493855	-0.177533	-1.34186	-0.38454	-1.10325	0.455971	0.775111	1.51929	-0.36853	0.0855167	0.558757	-0.312928	-0.14987	0.199224
268	GTTCGCTCATCAACCA-1	Co1A	Endo_Bstd	0.148586	-0.583162	-0.0752419	-0.0466325	0.103138	-0.971639	-0.340054	-0.325058	-0.907322	0.0666805	0.828699	-0.113161	-0.486298	-0.805608	0.819724	0.542072	0.0785737	-0.35014	-0.728748	0.336197	0.929299	-0.606607	0.264888	-0.279859	0.280776	-0.302442	0.363338	-1.08897	-0.153681	-0.0693683	-0.467976	-0.673033	-0.2817	-0.487012	0.777121	-0.0582954	0.370969	0.966761	-0.182938	0.180775	0.396521	0.932234	0.793915	-0.157757	-0.0112998	-0.527322
269	GTTGTCCTCTAGGAAA-1	Co1A	Endo_Bstd	-0.290285	0.759404	0.037588	0.382428	0.234352	1.35208	0.548755	1.04185	0.288239	1.08617	0.915215	0.0987312	-0.0214969	0.520307	0.519147	0.214894	0.654968	0.0185716	0.337716	-0.0382481	-0.0996234	0.146385	1.71225	-0.391593	-0.635763	0.246557	0.393372	-0.654646	1.35559	0.0885429	-0.22538	0.147443	0.03527	0.924343	1.02366	0.270966	-0.772127	0.235158	1.10403	0.308588	0.816429	0.445953	-0.681303	0.233024	0.122936	-0.191564
270	GTTTGGAGTCTTGTCC-1	Co1A	Endo_UI	-0.62067	-0.0651365	-0.804303	-1.75624	-1.77098	-1.3544	-2.16446	-2.17241	-1.55058	-1.2516	-1.61095	-1.6173	-0.957417	-1.4036	-2.3851	-2.26362	-0.433472	-1.04655	-1.56206	-1.22166	-0.539675	-1.08801	-1.31525	-2.26285	-0.703002	-0.388357	-0.591753	-0.262546	-0.997868	-1.62182	-1.53792	-1.29975	-1.53337	-0.169926	-0.595805	-0.934974	-1.96893	-0.327542	-1.48764	-1.54682	-1.97201	-1.23688	-0.861175	-1.92968	-2.15865	-1.53945
271	GTTTGGATCGGATAAA-1	Co1A	Endo_Bstd	0.372341	-0.77165	-0.82124	-0.419584	0.184995	0.815369	-0.648526	0.527348	0.847997	0.490408	0.22516	0.672841	0.211206	-0.20012	-0.467481	-0.621027	1.22389	0.0797651	-0.0639401	-0.396634	-0.591	-0.931225	0.30909	-0.839635	-1.05035	-0.264474	-0.338632	-0.750706	0.0464129	-0.371989	-0.343062	-0.13864	0.176748	0.280154	0.207035	0.554112	-1.32348	2.21428	0.029814	-0.253146	-0.928579	0.731391	-0.176235	-1.3228	-1.11493	0.0304401
272	GTTTGGATCTTGCAAG-1	Co1A	Endo_UI	-0.137841	0.556544	0.0377819	0.464943	0.191781	1.05029	0.388445	1.94672	0.967731	0.628438	2.5809	-0.0562503	-0.155147	0.115877	0.423609	0.308728	0.539178	-0.170704	-0.78246	1.59128	0.870181	-0.004201	0.387494	0.852663	0.783584	2.20396	2.00941	-0.497687	0.881444	-0.00709091	0.708421	0.226618	0.41032	0.577393	-0.205053	0.371038	-0.173348	2.55092	1.68999	0.599854	0.39268	0.163983	-0.489431	-0.090984	0.254249	1.42145
273	TAACTTCAGTGGCGAT-1	Co1A	Endo_Bstd	0.442053	0.406793	-0.0570286	0.378908	0.397924	-0.841197	-1.36346	0.372344	0.263413	1.0683	1.21082	-0.930701	-0.251962	-0.25336	-0.994671	-1.22317	0.36032	-0.627212	-0.674719	0.363945	-0.0971515	-1.27397	0.0177144	0.0194886	-1.10557	-0.194046	0.0501461	-0.891052	0.122792	0.1349	0.0322117	-0.328947	-0.682077	0.208751	-2.26242	-0.337598	-0.0527309	0.414256	1.07932	0.948774	0.682021	0.667758	0.980464	0.734412	-0.818386	0.0233057
274	TAATCTCCATCTCGTC-1	Co1A	Endo_Inf	-0.275048	-0.191281	-1.15068	-0.915608	-1.19165	0.590559	-1.28969	-0.711734	-0.309812	-0.171316	-0.497199	-1.01158	-1.0072	0.426597	-0.708496	0.378569	0.430641	-0.674788	-0.954603	0.0658057	-0.198288	-1.08766	0.185325	-0.802134	-0.266112	0.53867	0.139186	0.561899	0.220529	-1.38783	-0.683829	-0.981757	-0.0190906	-0.538503	-1.18451	-0.19365	-1.04098	2.44384	-0.19343	-2.05579	-1.41157	0.118363	-0.70845	-1.03184	-1.26991	-0.416373
275	TACAGGTAGTGGACGT-1	Co1A	Endo_UI	0.0773287	-1.15431	0.163308	1.11542	-0.544247	-0.778713	-1.80755	1.25245	-1.37063	-0.0448026	-0.425738	-0.378244	-0.71444	-0.769337	0.793644	0.303387	0.326017	-0.551079	-0.706926	1.61355	-0.433928	-0.142844	0.264393	-0.493815	-0.828763	0.290648	0.706291	0.329824	-0.416652	-0.84713	-0.643513	-0.375005	-0.0554644	-1.16111	1.44428	0.20965	-1.77274	0.423167	0.449769	-1.11569	-0.832281	0.659699	-0.795425	-1.72655	-1.03417	0.20635
276	TACATTCTCGACCAAT-1	Co1A	Endo_Bstd	-0.260638	-0.193602	-0.468667	1.00029	-0.00971921	-0.787067	-0.534228	1.29481	-0.0571605	-0.547179	0.142605	-0.0661098	-0.499676	-1.10066	-0.596443	-1.21265	0.336854	-0.448055	-0.549081	-0.995297	-0.444806	-0.32809	-0.825834	-1.30288	-1.05364	-0.476986	-0.43459	-1.0387	-0.118874	-0.166036	0.102762	-0.024604	-0.509558	-0.55596	0.315585	0.219017	-1.71197	2.79798	1.09106	0.302068	0.438466	-0.652348	0.0845442	-0.274016	-0.947009	0.538393
277	TACCGGGGTTGTCCCT-1	Co1A	Endo_UI	-0.196823	-0.229079	-0.158964	1.78807	-0.729858	-1.46982	-1.01254	0.477512	-0.831241	0.661811	0.0992186	0.158019	0.654439	0.165879	-0.507992	-0.356581	0.050041	-0.0803826	-1.48222	-0.726788	-1.02873	-1.00437	-0.447745	-0.459914	0.423966	0.167484	-0.149662	-0.248491	0.31097	-1.01693	-0.701087	-0.00976792	0.0111774	-0.696974	1.88405	-0.968528	-1.07676	-1.39649	-1.58796	-0.842851	-1.76656	-0.909438	-0.494196	-0.550088	-1.11095	-0.321943
278	TACCTGCCAGTATGAA-1	Co1A	Endo_Bstd	-0.841525	-1.13072	-0.469483	-1.32766	-0.897967	-0.870581	-1.459	0.0358359	-1.29497	-0.235822	-0.391945	-1.00433	-0.727955	-1.00686	-1.69335	-1.39245	-0.610733	-0.91225	-1.09393	-0.751602	1.01217	-2.13234	-0.363572	-0.189116	-1.75162	-0.119621	0.227157	-0.301375	1.16797	-0.859495	-0.844138	-0.630153	-0.835125	-1.20635	-1.07715	-0.718782	-1.00823	1.1263	-0.297443	-2.08551	-1.3815	-1.06278	0.345051	-0.89344	-1.01694	-1.00853
279	TACGGGCGTCGAGATG-1	Co1A	Endo_Bstd	-0.182581	-0.328992	0.0247916	0.824011	-0.863951	-0.208515	-0.21309	0.599103	0.759566	0.0556734	0.28328	0.7334	1.60773	0.835005	-0.865056	-0.613724	1.11022	1.54502	-1.2788	-0.125103	-0.185237	-1.03673	1.1226	-1.07508	-0.944662	-0.162199	-0.0280908	-0.83567	0.60342	0.752186	0.294384	0.489919	0.113482	0.654043	0.312433	0.0255945	-1.55763	2.30726	0.468591	-0.0452297	-0.955522	-0.0844355	2.9182	-0.923419	-0.349387	0.35533
280	TACTTCAGTGAGGCAT-1	Co1A	Endo_UI	-0.565152	0.595956	-0.499609	-0.914502	-0.885069	-1.05226	-0.462864	0.544444	-0.0555712	1.23286	1.04473	-1.27944	-1.03759	-0.00432249	-0.120716	0.0282169	-1.04702	-0.767058	-1.01408	-0.430714	-0.339706	-0.543872	-0.641056	-0.428373	0.517963	-0.155286	-0.282806	-0.14488	-0.147449	-0.96417	-0.713998	-1.41638	-1.09755	0.653607	-0.555583	-1.0357	-1.28317	1.61876	-0.142446	-0.510946	-0.850478	0.498375	-0.836888	-0.888075	-0.627704	-0.922213
281	TAGACCACACTCCTGT-1	Co1A	Endo_Bstd	0.606402	-0.126442	0.397446	-0.307929	0.170203	-1.00657	-0.0849971	0.552803	0.0579596	0.180509	-0.0500288	0.49319	0.739585	-0.914481	1.17386	0.671442	1.83143	0.918857	0.197249	2.21585	0.941833	0.0576973	-0.533832	0.22071	0.46899	-0.0513793	0.288014	-0.703779	1.20142	1.1991	0.668631	0.693511	-0.289717	1.10534	2.10756	0.754993	-0.857518	1.52942	0.0909518	1.34593	1.40275	0.884535	0.862758	0.476258	0.335881	0.818893
282	TAGAGTCAGGGTTAGC-1	Co1A	Endo_UI	-0.533361	-1.16514	-0.413409	-0.767202	-0.340288	-0.606517	-1.40827	0.328177	-0.934132	-1.06398	-0.0600643	-0.169806	-0.248867	-0.748449	-1.01569	-0.87146	-0.504548	-0.479652	-0.776501	0.104564	0.0441513	-1.2786	-0.782064	0.488893	-0.679203	-0.0474453	-0.223406	0.304237	-1.10732	-0.54657	-0.411982	-0.0017899	0.570484	-0.865897	-1.92673	-0.200884	-1.07352	-1.22849	-0.551205	-0.443084	-0.689052	-0.493127	0.430226	-1.05863	-1.08309	-0.542218
283	TAGAGTCTCCAAGCCG-1	Co1A	Endo_UI	0.155997	-0.62969	-1.11897	-0.774969	-1.42854	-1.04507	0.0708602	-0.62106	-1.13385	0.721086	-0.0162113	0.0330563	-0.410433	-0.799588	-1.49684	-0.752497	1.34017	-0.661928	-1.68788	-1.23103	0.201482	-0.535721	-0.466529	-0.747718	-0.0634055	-0.342034	-0.109712	-0.470718	0.296909	-0.685411	-0.605666	-0.143949	-0.558466	-0.597842	0.619093	0.457417	-0.929556	-0.791003	-0.011705	-0.596744	-0.218473	0.0672915	0.436735	-0.450896	-1.17549	-0.524893
284	TATACCTCACTTTATC-1	Co1A	Endo_UI	0.569048	0.167157	-0.468046	-0.491166	-0.815043	-1.16169	0.376265	-0.452336	-0.241665	-0.585226	-0.361717	-0.93165	-0.715133	-0.107444	-0.502068	-0.549895	0.687994	-0.613775	-0.179913	-0.754637	-1.12106	-0.811882	-0.29947	-0.242516	-0.75984	0.0194467	-0.151535	-0.316394	0.0175503	-0.407947	-0.833555	-0.11995	-0.428823	1.32081	-1.3916	0.463242	-0.465383	0.347488	-0.0321113	-0.199028	-0.177671	0.603909	0.118929	-0.169259	-0.294517	-1.03905
285	TATCAGGAGAGAGCAA-1	Co1A	Endo_Bstd	-1.00433	0.0780925	-1.26698	-0.222764	-1.16635	0.903378	-0.0211117	0.373486	-0.800454	1.10413	0.542749	-1.26131	-1.21672	-0.205525	-1.3894	-1.59027	-0.00796953	-1.02437	-0.712422	1.20582	0.235507	-0.596601	0.21228	-0.708233	-1.01598	-0.332203	0.162813	-0.277617	0.415258	-0.612539	-1.03794	-1.1096	-1.32379	0.134174	-1.74403	-0.776916	-0.544556	-0.799276	-0.515425	-0.875889	-0.520411	-0.0335199	-0.932713	-1.20775	0.286489	-0.941316
286	TATCAGGGTATGAAAC-1	Co1A	Endo_Bstd	0.429174	0.28542	-0.606709	-0.19584	-1.47339	-0.591827	0.373519	-0.201534	-1.51099	0.153651	-0.813978	-0.0892715	-0.577416	0.244492	0.415777	0.565312	0.443393	-0.791331	-0.513149	-2.12046	-0.62021	-0.212047	0.464487	0.166041	0.190951	0.437792	0.680856	-0.394054	0.649141	-0.266001	-0.342066	-0.45651	-1.14316	-1.1214	-0.331564	0.486397	-1.22017	0.507238	0.0317269	-1.49791	-0.505392	0.156312	-0.320813	-0.269034	-0.603288	-0.100271
287	TATGTTCGTCGCAACC-1	Co1A	Endo_Bstd	0.335544	-1.37053	-1.40151	-0.782506	-0.294174	-0.112983	-0.945985	0.135296	-1.29372	0.12481	0.114858	-0.155764	-0.569908	-1.07213	-0.956176	-0.774498	0.2932	-0.86232	-0.838733	-0.160186	-0.5916	-1.42305	-2.07926	-1.25992	-2.31021	0.126037	-0.0689893	-1.34427	-0.611587	-0.862265	-1.06928	-0.735929	-1.06016	0.0714264	0.0281077	0.132593	-1.21069	0.473779	0.292731	-0.8254	-0.402547	-0.91286	-0.0756367	-0.85946	-1.29484	-0.731396
288	TATTTCGAGTAGACAT-1	Co1A	Endo_UI	-0.161706	-1.1629	-0.232245	0.398207	-0.280606	-1.83859	0.328363	-0.14673	0.167449	1.05479	-0.0497671	-0.0699027	1.13621	1.40836	0.0318049	-0.237642	0.613357	1.62173	-0.538317	-0.00118377	-0.251687	0.575338	0.296505	-0.647482	-0.316818	0.171472	0.0653329	0.711884	-0.652009	1.55995	0.219883	0.175412	0.0340893	-0.334344	-0.581268	-0.605083	-0.647861	1.71265	-0.526687	0.47441	-0.578683	-0.450477	0.810039	0.437218	0.984134	0.672239
289	TCAATCTTCGGACTTA-1	Co1A	Endo_Bstd	-0.259756	0.231398	0.6377	0.167472	-0.534334	-0.238989	0.125042	-0.0822113	0.321102	1.21607	0.251524	-0.523401	-0.488177	0.592271	-0.126999	0.373981	0.315977	-0.644023	-0.363634	1.17694	0.933567	-0.0180172	0.280513	1.02151	1.22004	0.476969	0.510161	-0.0708759	0.959264	-0.619244	0.173401	-0.289419	-0.763522	-0.548589	-0.989213	0.26536	-0.486486	-0.0470417	0.549915	0.321563	0.458649	-0.117516	-0.0230925	0.185948	0.0331442	-0.248612
290	TCAATTCGTTGCCAAT-1	Co1A	Endo_UI	-0.836303	-0.290971	-0.509716	0.223783	-0.756171	0.867613	-1.17198	-0.727462	-1.80796	0.985335	-1.2426	-0.546844	-0.842559	0.591832	-1.87119	-1.35032	-1.1617	-0.944918	-1.70824	0.0756815	-0.71976	-1.14125	-0.875719	0.0819731	-1.21258	-0.435402	-0.442823	0.741171	-1.21235	-0.913129	-1.95638	-0.902969	-0.919065	-0.0379832	-0.8396	-1.26361	-0.52674	0.225354	-0.405301	-0.56495	-1.30733	0.379567	-0.5653	0.320303	-0.779711	-0.0849918
291	TCACAAGGTGATCGTT-1	Co1A	Endo_Bstd	-0.229209	-0.450654	-0.804067	0.871379	-1.09745	-0.314081	-0.98496	0.408845	-1.01245	-0.484071	0.319327	-0.711367	-0.704352	1.32257	-0.582019	-0.128626	-0.495797	-0.904871	-1.5524	0.969208	-0.463512	-0.7399	0.609624	-0.736338	0.47507	0.00386982	0.00292186	0.289711	0.285073	-0.696675	-1.24791	-0.743487	-0.904947	0.782152	0.235602	-0.86962	-0.707161	-0.535009	-0.648709	-0.52141	-0.288612	-0.928998	-1.06069	-0.695543	-0.156772	0.133604
292	TCACTCGGTCCTGGTG-1	Co1A	Endo_UI	0.33696	-0.568257	0.911571	0.406189	0.245031	1.07786	0.65768	-0.26221	0.878893	0.282091	0.280313	0.864572	1.29176	-0.24701	0.898452	0.833982	0.757768	0.62889	-0.11865	1.87762	0.837676	-0.800241	0.0307254	0.21113	-0.789154	-0.0105524	0.0726183	-1.18925	0.228911	0.660214	0.83717	0.933892	1.1495	0.357016	-0.446292	0.73314	-0.214585	1.3408	1.25443	1.58144	1.12185	0.112158	0.85971	0.5695	-0.897806	0.540792
293	TCACTCGGTCGTTATG-1	Co1A	Endo_Inf	0.233681	0.452845	-0.70462	-1.3708	-0.953485	-0.177601	-0.571103	0.42042	-0.717284	0.69327	0.352178	0.122508	-0.624566	0.556239	-0.908842	-1.0114	-0.39392	-0.230206	-0.567377	-1.54555	0.489499	-1.21743	-0.602157	0.754747	0.418753	0.349436	0.490976	-1.45025	0.892793	-0.545532	-0.623263	-0.438384	-0.576049	-0.728247	0.719237	0.0144095	-1.06184	1.24379	0.0905738	-1.12253	0.0368348	-0.55438	-0.148988	-0.497538	1.09714	-0.286838
294	TCAGGGCCAATGAAAC-1	Co1A	Endo_Bstd	0.0755848	-0.256517	0.521352	0.206603	-0.848211	-0.482893	-1.5334	1.14068	-0.498125	-0.893216	-0.286104	-0.51569	-0.0932975	-0.716496	-0.248166	-0.0365268	0.0282094	-0.243886	-0.93566	-0.148803	-1.18845	-1.18878	0.24406	-1.9522	-0.736612	-0.19846	-0.572638	-1.14554	-0.676834	-0.258153	0.00676988	-0.312915	-0.71608	0.918966	-0.694723	-0.370656	-1.64179	1.01352	-0.635054	-0.573166	-0.127938	-0.486482	-1.27657	-0.484103	-1.35343	0.29378
295	TCAGGTAAGAAGGATG-1	Co1A	Endo_UI	-0.238824	-0.0787844	-0.474138	-1.23156	-0.444041	-1.12161	-1.07295	0.193815	-0.337116	-0.931723	-1.12615	-0.199878	-0.0949386	-1.51436	-0.790369	-1.06079	-0.383479	0.143704	-1.18258	0.92352	-0.54817	-1.13361	-0.509364	-2.19002	-0.92282	-0.412534	-0.613885	-0.027445	-1.01118	0.591121	-0.315716	-0.184322	-0.439513	-1.25617	1.02056	-0.319934	-0.674057	-0.451911	0.710235	0.647031	0.955665	0.00858841	1.49603	-1.17984	-1.52317	-0.565304
296	TCAGTCCGTACCCACG-1	Co1A	Endo_UI	-0.738894	0.341527	-0.278247	-0.417969	-0.632949	-0.637237	-0.354938	-0.126975	0.072149	-0.751754	0.873311	-0.321488	-0.285978	0.584582	-0.463382	-0.373612	-0.484767	-0.570552	-2.27273	-0.960176	-1.37394	-0.940346	-0.131112	-0.975454	-0.629372	-0.0482075	0.0374057	-0.492294	0.397471	-0.0968351	-0.722295	-0.327518	-1.10807	-0.385227	2.10754	-0.189961	-1.27314	2.36054	0.850501	-0.379852	-0.545178	-0.168978	1.20992	0.483357	1.32312	-0.315187
297	TCATATCCATCTGCGG-1	Co1A	Endo_UI	0.316912	-0.886655	0.845292	0.647119	0.312884	-0.606495	-0.0433668	-0.184274	-0.270375	1.31963	0.36962	-0.389478	-0.0851418	0.757564	1.01844	0.718719	-0.295739	-0.0475496	-0.107675	1.10578	0.855011	0.243443	-0.168473	0.0381344	-0.632506	-0.577034	-0.256066	0.129597	2.45324	-0.0299722	-0.560188	-0.816282	-0.613407	3.15127	1.37189	0.0223614	-0.276222	0.755522	0.87913	1.21489	0.616416	-0.48672	0.0729455	-0.0612705	0.187974	0.0754226
298	TCATCATAGGAATGTT-1	Co1A	Endo_Bstd	0.741789	-0.0830157	0.664571	-0.0450876	-0.365507	1.12025	0.757907	0.345236	0.240897	-0.0469144	0.322212	0.588128	-0.459023	-0.348126	0.538622	0.716054	0.144381	-0.432308	0.152482	-0.0316852	1.0441	1.11907	0.865483	2.28308	1.40749	-0.112534	0.685647	-1.18672	1.56134	-0.497877	-0.314982	-0.316226	-0.752954	1.10676	1.19558	0.144513	0.645975	0.844834	0.796011	0.853095	1.04905	0.511582	-0.808276	0.134472	1.72278	0.19024
299	TCATTCACAAAGAACT-1	Co1A	Endo_Bstd	0.33387	-0.371518	0.357746	-1.66178	-0.280918	-0.668393	0.170417	1.87063	0.310559	0.194951	0.467147	-0.569886	-0.283615	-0.321976	0.172276	-0.52673	-0.175756	-0.114405	-0.678638	1.87377	-0.208107	-0.877376	1.36113	0.0454786	-0.308973	0.256987	0.666016	-1.18386	1.26031	0.443521	-0.0734682	-0.271205	-0.67343	0.889356	0.460145	-0.0759769	0.440748	-0.213328	1.0333	0.114763	0.902402	0.587267	-0.553347	-0.787679	-0.394477	-0.512098
300	TCATTGTCAAGCAGGT-1	Co1A	Endo_Bstd	-0.243686	-1.01053	0.573662	0.748276	0.131531	1.00653	0.393742	-0.0627042	1.29395	-2.78852	-0.466157	0.983456	2.09993	-1.00799	0.297169	0.662323	0.34956	1.96829	0.00513779	0.912593	1.0699	-0.48163	1.11846	0.596045	-0.0402482	-0.389249	0.0664541	-2.53857	-0.674117	1.93922	1.39355	1.45687	1.30712	-0.633329	1.4222	0.68316	0.200772	0.548416	1.22279	1.0426	0.800258	0.31091	1.80997	-0.236417	0.113823	1.15143
301	TCCACGTTCCGGACTG-1	Co1A	Endo_UI	0.284298	-0.150128	0.433403	-1.37406	-0.384443	-1.18343	-0.412818	0.760084	-0.984508	-0.520776	0.416084	-0.177103	-0.509134	-0.484003	-0.193686	-0.280985	1.05689	-0.660324	-1.30062	0.314348	1.3177	-0.262972	0.472825	0.156623	-0.960941	0.126422	-0.152955	-0.865551	-0.553705	-0.66865	-0.77449	-0.520776	-0.856209	-0.402049	1.10754	0.241692	-0.363147	0.2447	0.0786635	0.00969907	0.0862573	0.0194256	0.0966352	0.952008	-0.335012	0.537973
302	TCCACGTTCGCCTCTA-1	Co1A	Endo_Bstd	-0.45425	0.264645	-1.35708	2.55061	-0.345358	0.44777	-1.20011	-0.378137	0.0643952	-0.00851128	-0.217988	-1.09672	0.412877	-0.121941	-0.845567	-1.40812	-0.699934	0.193242	-0.916908	0.106006	-0.731059	-1.43544	-0.904387	-0.193099	-1.29014	-0.48556	-0.543315	-0.221529	-0.108876	-0.0396824	-0.309275	-0.206043	-0.335112	0.369519	2.06773	-0.509422	-1.61335	-0.572791	0.156621	-0.153816	-0.400451	-0.0719439	0.621793	-0.745191	-0.216376	-0.481965
303	TCCGATCCAGACATCT-1	Co1A	Endo_UI	0.631885	0.794323	0.755565	-0.126791	0.0436935	-1.33829	0.635285	0.307437	-0.412362	0.794758	0.842052	0.605667	0.236331	0.2044	0.765753	0.31079	1.46584	0.555781	0.0634353	2.5733	-0.130844	0.263506	0.867964	1.26486	-0.325399	-0.36012	0.288597	-0.854105	0.735956	1.21817	0.435804	0.167536	0.202356	0.872556	0.969162	0.261149	0.193157	0.0919531	1.37679	1.00581	0.180229	0.830006	-0.491221	1.09898	1.20749	1.13548
304	TCCTAATTCTATACTC-1	Co1A	Endo_Bstd	0.06907	0.242485	1.05675	-0.786574	-0.285307	0.953958	-0.305606	0.51841	0.243541	-0.237898	0.49561	0.35037	0.772344	0.416843	0.732942	0.409614	1.63923	0.609654	-0.00262277	0.915379	0.593318	-0.346481	0.510045	0.87655	0.207373	-0.211933	0.0157801	-0.621801	-0.733785	1.34418	0.514839	0.346576	-0.404492	0.506593	0.363613	-0.925071	0.0764404	0.973225	0.644788	1.25826	0.988386	0.678501	0.900487	-0.0182163	-0.167986	1.23712
305	TCCTCGAAGTCACTCA-1	Co1A	Endo_Inf	0.417795	0.125817	-0.245891	0.126891	-0.416644	-1.20624	-1.81338	-0.250356	-0.710883	-0.160865	-0.141627	-0.6077	-0.960805	-0.483904	-0.339034	-0.893549	-0.411822	-0.69417	-0.887408	0.276265	-0.0384517	-1.13747	0.0656749	-0.621566	-1.20948	-0.353086	-0.0395611	-0.368783	1.49996	-0.846675	-1.12032	-0.444927	-1.31944	-0.599838	-1.96056	-0.143489	-0.924256	-0.224043	-0.529345	-0.972891	-0.193304	-0.796206	-0.0435172	-1.13782	-1.10392	-0.458239
306	TCCTCTTCACCTAAAC-1	Co1A	Endo_UI	0.756386	0.736241	0.538177	0.149561	-0.266053	0.0442547	0.0670517	2.0899	0.0266088	1.78424	1.53955	-0.762047	-0.660917	0.497706	0.165133	0.272396	-0.208313	-0.337618	-0.713166	1.07893	1.38067	-0.123352	1.72011	0.106058	-0.165976	0.260551	0.586262	0.345054	0.494339	0.239534	-0.554532	-0.674822	-1.53964	0.97129	-0.0764887	0.120958	-0.0300084	0.833191	1.63719	0.0853315	1.50293	0.716427	-0.429152	-0.120479	-0.603281	0.0698534
307	TCCTTTCAGGCACTAG-1	Co1A	Endo_Bstd	-0.758123	-1.64826	-1.38348	0.770003	-1.69741	-0.191612	-1.55091	-1.23074	-0.779866	0.477967	0.471726	-0.242454	-0.803424	0.213311	-1.49495	-1.98053	-0.186458	-1.19857	-1.01773	0.0808791	-0.378963	-1.5506	-1.57616	-1.16437	-1.13559	0.17576	-0.264501	0.739719	-2.03181	-0.522278	-1.37483	-0.93515	-1.29414	-1.11045	-1.96223	-0.28154	-1.31835	-0.599122	-1.18299	-1.13579	0.0721481	-1.18078	-1.10101	-0.77323	-1.70526	-1.10412
308	TCGAAGTGTAGATCCT-1	Co1A	Endo_Bstd	0.54045	-0.0395361	0.32142	0.597763	-0.795571	-0.362635	0.933883	0.263516	-0.486362	0.25343	0.232318	0.43432	-0.422384	-1.13962	-0.823482	-0.340805	0.775404	-0.749374	-0.401101	0.515234	0.158563	-0.833687	0.037669	0.369905	-0.274268	0.732444	0.725251	-0.263753	1.06687	-0.0754892	-0.308554	-0.325436	-0.747687	0.563776	0.340501	0.654417	-0.977998	-0.169942	-0.0640441	0.977897	0.0769305	-0.114166	-0.865368	-0.248146	0.0176523	-0.714461
309	TCGCACTCAATGGCAG-1	Co1A	Endo_Bstd	-2.52294	-1.26768	-1.86454	-1.41409	-1.31249	-1.22707	-1.00074	-0.75012	-1.08515	-1.38156	-0.921204	-2.09694	-1.51698	-0.274833	-1.23077	-2.47668	-0.880039	-1.51796	-2.75741	-0.779868	-0.884719	-1.5699	0.261668	0.401618	-0.484972	-0.130937	-0.0677467	0.169119	1.17477	-0.995677	-1.96462	-2.31442	-1.43556	-1.4452	0.160435	-3.25076	-2.29747	1.15339	-1.65039	-1.42045	-1.58348	-3.39494	0.339287	0.120054	-0.434027	-2.03329
310	TCGCTTGGTTCCCACT-1	Co1A	Endo_Bstd	0.789727	1.20418	1.07861	0.533875	0.730916	-0.853248	0.266455	2.2092	0.818492	0.898096	1.3794	1.03813	-0.0457157	0.606072	0.65008	0.670562	0.871681	0.0637609	0.92579	0.618391	1.70746	0.597275	2.27338	1.00398	0.761547	1.27332	1.89436	-1.6676	0.988195	0.432865	0.954984	0.470918	0.575412	-0.725765	1.8032	0.409978	0.0105863	-1.21015	1.17704	0.874215	1.30771	1.1264	-0.858856	0.184985	1.5483	0.920114
311	TCGGATAAGGGAGATA-1	Co1A	Endo_Bstd	-0.0869094	0.334584	-0.746375	0.0764233	-0.162371	0.0372475	-0.697695	1.0712	0.240728	1.15574	-0.188284	-0.633713	-0.762604	-0.0743962	-0.501538	0.393831	0.946691	-0.870247	-0.218	-1.4107	-0.514722	-0.99797	0.0395308	-0.11604	-0.400045	0.33249	0.592199	-0.478508	0.61856	-0.313958	-0.457056	-0.504938	-1.3982	-0.0127143	-0.957554	0.264865	-0.88982	1.62576	1.72013	-0.172168	-0.573371	0.427417	-0.389784	-0.981506	-1.08562	-0.471993
312	TCGTAGAGTACCTTCC-1	Co1A	Endo_Bstd	0.328532	0.743286	0.363853	0.373449	-0.233066	-0.99381	0.0865738	-0.34482	-0.681757	0.653461	0.495358	-0.1286	0.157905	0.591928	1.11023	0.879443	0.0774671	0.0962747	0.0914273	1.29734	0.577846	0.592713	0.986784	0.816591	1.16666	0.0697715	-0.185777	-1.62137	1.11479	0.988807	-0.190412	-0.557078	-0.670188	1.02235	0.702627	-0.136611	-0.283391	0.570384	0.744776	0.295893	-0.103101	-0.463181	0.214655	-0.212985	-0.0526251	-0.144321
313	TCTAACTTCGCTGACG-1	Co1A	Endo_Bstd	-0.625527	-0.514636	-0.0546852	-0.0747654	-0.387799	-0.0237161	-1.12596	2.04702	-0.153338	0.266238	-0.622442	-0.446339	-0.569724	-1.18383	-0.505764	-0.651128	0.151932	-0.713593	-0.338828	-0.117438	-0.466828	-1.23618	-1.83953	-0.645499	-1.42906	0.461589	0.931898	-0.681185	-0.233396	-0.134308	-0.158902	-0.18664	-0.136343	-0.127235	0.61302	-0.413552	-1.35782	2.77915	0.125766	-0.195114	-0.307558	-0.426319	-0.45875	-0.890775	-0.857722	-0.197688
314	TCTACCGTCCTACGAA-1	Co1A	Endo_Bstd	0.167527	-1.12654	0.367967	-2.23488	-0.262754	-1.13885	-0.39349	1.66248	0.425539	0.47574	0.518731	-0.0922973	-0.0402416	-0.00834335	0.304842	-0.336713	-0.465207	-0.283064	0.632135	1.10857	0.240024	-0.775792	-0.467914	-0.0595195	-0.505854	-0.3204	0.113281	0.123245	-0.633398	0.0176101	0.405025	-0.148239	0.725209	0.760636	0.295233	0.0805591	-0.837357	-0.724147	1.83725	-0.286279	-0.241092	0.669875	-0.375395	-0.965953	-1.54088	-0.485438
315	TCTATACAGGTAGCCA-1	Co1A	Endo_Bstd	0.870307	0.301086	0.414748	-0.136535	0.679418	0.430893	0.649533	1.43865	0.318852	1.00453	1.7804	-0.258084	0.339395	0.714325	0.923174	0.977706	0.284875	0.170139	0.15177	-0.119502	1.004	0.876545	1.60802	1.81907	1.03679	-0.658382	0.324606	-0.773712	0.236163	0.433559	0.104186	-0.035848	-0.164891	1.74904	0.5772	0.0915747	0.099638	0.952624	1.5029	0.764706	1.23923	0.049444	0.128173	0.15314	1.56802	0.659555
316	TCTATCATCTGCTCTG-1	Co1A	Endo_Bstd	-0.560188	0.306987	0.516025	1.12648	0.387534	-0.182688	0.222581	-0.639395	-0.369326	1.21953	-0.0335815	0.137806	1.00985	0.963093	-0.437652	-0.687281	0.790715	1.09365	0.363441	0.841355	0.638058	-0.116765	1.44755	-0.834567	-0.273207	0.583657	0.460256	-0.45733	-0.759504	0.783261	0.236449	0.328546	-0.0319587	0.426281	0.227467	-0.042133	-0.5825	1.50233	-1.59699	0.522372	0.0473045	0.324759	0.220691	0.0610617	-0.1598	-0.16152
317	TCTGCCACAAATGGAT-1	Co1A	Endo_Bstd	-0.370025	1.00213	-0.645869	1.07175	-0.115018	-0.413472	-0.588446	-0.536849	-1.37197	1.62722	0.458563	-0.0022636	-0.342453	0.59355	-0.880136	-0.580366	0.76924	-0.193099	-1.03347	0.0856259	-0.541378	-1.96427	0.302282	0.013769	-0.782952	-0.115269	-0.355823	0.588166	0.0806246	-0.163807	-1.16801	-0.410285	-0.593578	0.0752693	-1.75247	0.220879	-1.40047	0.439352	1.18489	-0.318823	-0.292327	-0.622101	0.0275999	0.540007	-0.854385	0.245954
318	TCTGCCAGTTGGGAAC-1	Co1A	Endo_Bstd	0.862879	1.19623	-0.484705	0.635145	-0.0965832	-1.95528	0.42997	1.04912	0.230623	0.294401	0.522428	1.00149	0.457165	1.04221	-0.121954	0.377098	0.432075	0.188943	0.411985	0.860085	-0.10903	0.183539	0.695887	1.24295	0.296058	-0.00484614	0.596747	-1.23113	-0.682381	-0.316205	-0.0146601	0.637736	0.841353	-0.424649	1.37581	0.51199	-0.770042	1.9658	0.574805	0.129577	0.240541	0.448854	0.413404	0.352617	0.609678	0.682983
319	TCTGGCTGTAACTGCT-1	Co1A	Endo_Bstd	-0.463489	-0.226472	-0.127515	0.0348032	-0.43814	-0.843986	-0.912179	-0.659281	-0.168148	0.364354	0.309006	0.395503	0.772818	-0.836047	-0.272695	-0.495134	0.523011	0.425698	-0.599184	1.11509	0.319439	-1.11103	-0.263902	-1.30605	-1.18542	-0.166043	-0.169691	-1.25159	-0.632168	0.514864	-0.0410362	0.467205	-0.118623	-0.307892	1.76892	0.17869	-0.543151	0.308597	0.122034	0.0745922	0.63637	-0.244442	0.0592043	-0.0349491	-1.05744	0.790052
320	TCTTGCGCATCTAACG-1	Co1A	Endo_Bstd	0.229179	-0.474453	0.17046	2.68861	-0.350471	-0.734555	-0.09035	-0.754424	-0.864509	-0.300092	0.386258	-0.137783	0.235012	1.30865	-0.378686	-0.697334	0.0592713	0.0929316	0.228418	0.713769	0.394222	0.192611	0.770238	-0.395172	0.600482	-0.516876	-0.136689	-0.922837	0.134688	0.0505564	-0.17854	-0.202592	-0.325628	-0.224531	-0.136745	-0.0135616	-0.218591	0.224473	-0.653	0.107034	0.815566	0.19857	0.342037	-0.0289782	0.938486	0.56593
321	TGAATCGCAGATTAAG-1	Co1A	Endo_Bstd	-0.100255	0.105288	0.363036	-0.342047	-0.290578	-0.34928	-0.289923	-0.460562	-0.693462	0.376736	-1.25659	-0.0175195	1.14703	-0.568328	-0.135996	-0.297998	0.0909023	1.51051	-0.204917	-0.721285	-0.115843	-1.42308	-0.347223	0.179171	-0.450868	-0.175035	0.0107167	-0.419481	-0.904863	1.41454	0.603204	0.368953	-0.414087	-0.286371	0.628431	0.090454	-0.844013	-0.375253	-0.566336	0.0981922	0.486041	0.371487	0.22477	0.0707697	-1.35898	0.844633
322	TGAATGCCACAGAGAC-1	Co1A	Endo_Bstd	-0.513032	0.377401	-0.213282	-0.266857	-0.0855911	-0.378908	0.179087	1.46695	0.281891	-0.437149	0.466288	-0.639612	0.504892	0.126761	0.972332	1.2201	-0.0739308	0.83253	0.11612	2.04491	1.18108	-1.30953	0.801311	-0.18477	-0.582796	-0.0284737	0.0987343	-1.06812	-0.0380546	0.874659	0.0280086	0.197267	0.390973	0.0918992	0.928477	-0.346057	-0.236172	0.356987	-0.0795206	1.18717	0.405701	0.653024	0.220055	0.540272	-0.69026	0.943484
323	TGAGACTTCCCATGGG-1	Co1A	Endo_Bstd	0.438841	-1.28925	0.260006	-0.524962	-1.08265	0.899367	-0.882495	0.328469	0.963389	-0.237496	0.0773955	-0.310504	-0.274637	-0.900682	-0.216293	-0.349733	0.552761	-0.273876	-0.265937	0.772289	-0.168144	-0.400091	-0.902154	-0.000988487	-0.217011	0.0528403	-0.455336	-0.569947	-0.234563	-0.854542	-0.149947	-0.0229804	0.225499	-0.562425	0.873383	0.701523	-0.888044	0.272634	-0.0881537	0.182561	-0.00488194	0.307487	-1.26163	0.315666	-0.65373	0.0959838
324	TGAGCATTCCTACAAG-1	Co1A	Endo_Bstd	0.0606209	0.358049	0.719351	1.01225	1.05454	0.548017	-0.0672891	1.47572	0.0548988	0.597119	1.75227	-0.192314	-0.48636	0.904886	-0.532539	-0.211248	-0.5425	-0.60113	-0.407442	-0.00318565	0.767352	-0.60637	-0.419368	1.0498	0.64146	-0.3431	0.0318723	-0.566887	-0.578055	-0.0416188	0.00844917	-0.257105	-1.1749	0.0242113	-1.16355	-0.257517	-0.319508	-0.785034	0.0915171	1.13692	0.928273	1.30959	-0.417686	-0.141032	-0.130044	-0.0613657
325	TGAGCGCTCCGTATAG-1	Co1A	Endo_UI	-0.0604089	-0.537268	0.785261	1.32831	-0.201554	-0.325196	-0.833456	1.79818	0.179236	0.32422	-0.0773728	0.661089	-0.166329	-0.877686	0.596853	-0.160778	0.210175	-0.251562	-0.434442	-0.314136	0.889999	-0.32022	-0.420966	-1.48747	-0.342928	-0.447982	-0.766451	0.0228769	-0.258571	0.118511	0.569196	0.328744	-0.20745	1.20287	0.340241	0.161934	-0.680088	-0.213022	1.24029	0.720581	0.83993	0.467885	0.645949	0.57399	-0.378374	0.912648
326	TGAGGAGCAAACCACT-1	Co1A	Endo_Bstd	0.237665	-0.360175	-0.27371	-0.130667	0.522564	0.227359	-1.18477	-0.0961827	-0.502778	-0.946717	-0.784508	0.273822	0.233266	-0.789993	-0.214797	-0.429499	-0.232712	0.14394	0.462826	0.354934	-0.0524053	-1.89911	-0.628028	-0.935637	-0.841536	-0.202923	-0.055658	-0.694364	-0.449952	0.219197	0.324575	0.255726	-0.583109	0.079353	0.802222	0.371297	-1.20685	-1.15271	0.845905	-0.36828	0.907896	-0.00956802	0.978497	-1.16248	-1.91286	0.244439
327	TGAGGAGTCGTTAGAC-1	Co1A	Endo_Bstd	-0.0542857	0.301889	-0.0926638	0.649452	-0.759706	-2.11821	-1.09896	1.00399	-1.05402	1.69524	-0.347172	-0.108136	0.122675	0.0142683	-0.425472	-1.23151	-0.800247	-0.210774	-1.43016	-0.792358	-1.36103	-0.914159	-0.252582	-0.221899	-0.0580918	-0.0190529	0.413095	-0.811855	0.6104	-0.274698	-0.69102	-0.0921365	0.717676	-1.97966	1.17071	-0.447115	-1.04639	0.35295	0.479521	-0.250813	-0.0517401	-0.713794	-0.220848	-0.201106	-0.438656	-0.423755
328	TGAGGGACAGGACAGT-1	Co1A	Endo_Bstd	-1.20963	0.93534	-0.275391	0.200104	-0.822591	-1.86273	-0.847362	1.59858	-0.778391	1.34294	0.3662	-0.122657	0.022846	1.62058	-1.09207	-1.5068	-0.998543	-0.405152	-0.716699	-0.643204	-1.40132	-0.301585	0.179393	0.283543	1.78744	-0.0212799	0.101778	-0.304332	0.510093	-0.131192	-0.683785	-0.368634	-0.905543	-0.591486	-2.29716	-0.631822	-0.411499	0.317604	0.0263951	-1.0408	-1.21195	-0.404014	-0.0680181	-0.148374	1.02138	-0.37489
329	TGAGGTTAGCCTCACG-1	Co1A	Endo_Bstd	1.52428	0.650676	0.897763	-0.578439	-1.07083	-1.85382	-1.39564	0.518089	0.405951	1.19292	0.715136	0.105755	-0.332014	0.33258	-0.0262998	-0.196237	1.71612	-0.639906	-0.0252167	0.00649957	1.07973	-0.795396	0.212711	0.489117	-0.496007	0.157603	0.549511	-1.08937	1.03929	-0.381402	-0.0648587	0.250407	-0.588849	0.0910739	0.169292	0.936449	-0.927841	-1.109	0.271886	0.115971	1.14675	-0.00242345	-0.54555	-1.70719	-1.36518	0.358516
330	TGATCAGGTGCTATTG-1	Co1A	Endo_Bstd	-0.921635	-0.325022	-0.492534	-1.92173	-1.74149	-2.84624	-2.01767	-0.516468	-1.83722	-0.280175	0.517351	-0.720321	-0.582879	-0.174646	-2.09826	-2.4808	-0.395362	-0.936151	-2.07811	-2.03297	-0.5842	-2.3193	-1.98741	-1.5654	-0.513871	-0.375352	-0.498839	0.00777236	-1.43278	-1.26166	-2.04343	-0.824304	-1.22392	-1.95078	-1.69642	-0.758661	-2.33295	-0.454416	-1.17093	-1.61515	-0.426701	-0.410711	-0.361254	-1.57293	-1.44215	-1.70357
331	TGATCTTCATATCTGG-1	Co1A	Endo_Bstd	1.74374	0.960357	1.02488	1.31307	-0.3685	0.444501	1.22887	0.812906	0.0817448	0.423148	1.2649	1.68678	2.30037	0.470268	-0.432953	1.23693	1.21112	1.79365	0.551842	0.525416	1.51778	0.419249	1.12221	0.417839	0.33129	0.0874422	0.288066	-1.8422	-0.268211	1.61173	1.49882	1.0545	1.07746	-0.068857	0.198714	1.09857	0.306342	0.446258	1.77677	1.35389	0.303834	1.94283	1.57857	-0.253792	0.00212548	0.688187
332	TGATCTTTCATACGAC-1	Co1A	Endo_Bstd	-0.622646	-0.053631	0.22169	-0.602224	-0.925064	-0.75602	-0.756867	1.10584	-0.732076	-0.996094	-0.751035	-0.827455	-0.6033	-0.171476	-0.996171	-1.19446	-0.0757126	-0.62719	-0.282288	0.354948	-0.105438	-0.129708	0.780232	0.984309	-1.19641	-0.29194	0.342857	-0.290211	-1.74999	-0.356347	-0.225329	-0.557869	-0.465424	-0.938419	-0.0711863	-0.984958	-0.339314	0.922317	-0.450893	0.244922	0.689778	0.358389	-0.400999	0.393554	-0.0515027	0.0136534
333	TGCAGATAGACTTAAG-1	Co1A	Endo_Bstd	0.320681	-0.247069	-0.0776501	0.775842	0.0248922	0.362665	-0.689212	-0.0440073	-0.229019	1.02914	0.547988	-0.175455	-0.309452	1.53891	0.949989	0.114936	-0.497569	-0.29211	-0.868485	-0.13304	0.741822	-0.468762	1.16292	0.307318	0.0728387	0.0945456	0.0825015	-0.481588	0.921106	-0.475145	0.0512943	-0.527772	-0.457882	0.643267	0.259871	-0.120627	1.02229	3.53013	0.590703	1.0457	0.172882	0.386771	0.100945	-0.107625	-0.171736	-0.1273
334	TGCTGAATCCCATAAG-1	Co1A	Endo_Bstd	-0.686392	0.35301	0.691769	0.710686	-0.528979	-0.0408977	-0.816526	0.241586	-0.0773387	-1.61628	-0.453919	0.398659	1.91637	-0.701777	-0.264697	0.0955383	-0.345558	1.15099	-0.315895	0.595432	-0.512322	-0.938057	-0.0575343	1.02937	-0.844491	-0.216654	0.24367	-1.43687	-0.884931	0.906853	0.396596	0.423115	0.78757	0.540222	1.39781	-0.454613	-0.366671	-0.367777	1.13366	-0.0921591	-0.14571	-1.15843	0.801105	-1.28856	-0.446784	0.967774
335	TGCTTCGTCCTTGACC-1	Co1A	Endo_Bstd	0.316806	0.137622	-0.0794182	-0.0300134	-1.37491	-1.61729	-0.14543	-0.812799	-0.477193	0.663209	-0.040879	-0.655138	-0.603616	0.665397	-0.347859	-0.510662	-0.0544671	-0.210152	-0.246965	-1.11489	0.481246	-1.01201	0.572978	1.48151	0.496992	-0.239728	0.277972	-0.281893	0.324982	-0.293778	-0.295857	-0.284485	-0.865774	-0.313148	0.261194	-0.288293	-0.967777	0.310407	0.158725	0.276359	-0.0593823	-0.673531	1.50863	-0.489238	0.338514	-0.0848059
336	TGGATCAGTGATCATC-1	Co1A	Endo_Bstd	-0.286105	0.072552	-0.376292	-1.31048	-0.378678	0.980026	-1.23844	1.79631	-0.503864	-0.0739792	-1.20599	-0.820942	0.0504712	0.0205563	0.603832	-0.0664788	0.102297	0.188778	-1.00329	-0.180163	-0.447192	-1.07723	0.85959	-0.923809	-0.916238	-0.146576	-0.228655	-0.100229	-0.423765	-0.350808	0.297375	0.275071	0.319184	1.15264	-0.123719	0.195965	-1.21219	0.686532	0.64153	0.113297	0.514211	-0.990843	-0.688057	-0.443996	-0.774653	0.422304
337	TGGGCTGCAAATCGTC-1	Co1A	Endo_Bstd	1.1908	1.29453	0.707582	0.277215	-0.191708	0.129569	-0.760126	0.686805	0.346257	0.712015	1.01531	0.0873034	-0.503362	0.224391	0.835038	0.815708	1.45386	-0.452842	0.588453	0.552068	-0.0953961	-0.231448	1.5004	-0.27649	0.544189	0.604857	0.809875	-0.538674	0.190554	-0.315213	0.274832	0.271825	-0.657255	1.90851	-0.169513	0.787883	-0.144712	2.75018	0.841131	0.384902	0.616287	0.160188	-0.0549516	-0.507376	0.0905617	0.320649
338	TGGTACAAGCTGCGAA-1	Co1A	Endo_Bstd	-1.43893	-1.20524	-1.00716	-1.21195	-0.852753	-1.2687	-0.804201	0.688067	-0.492352	0.428366	-0.966233	-0.85945	-0.31683	-0.700465	-1.81081	-2.20869	-0.825459	-0.520758	-1.35266	-0.947489	-0.190994	-1.06978	-0.783667	-0.419637	-1.73127	-0.0679598	0.21773	-0.503236	-0.750996	-0.0278842	-0.449056	-0.851411	-0.781093	-1.06333	-0.918598	-0.922074	-1.60768	0.287373	0.10814	-0.265209	-0.324608	-0.891103	0.842663	0.0817046	-0.780278	-0.347736
339	TGGTGATCATGTCAGT-1	Co1A	Endo_UI	0.74839	0.436819	0.406008	0.416419	0.368267	0.112896	0.11743	-1.12779	-0.126773	1.09494	0.770377	0.732866	0.699851	-0.2445	0.883224	1.24179	1.14645	0.609416	0.0296293	1.89249	0.821458	-0.165786	1.02317	-0.779282	-0.204989	0.0281993	-0.106151	-1.20567	1.74598	0.315099	0.654519	0.854217	-0.0338296	1.23607	0.957125	1.164	-0.0988981	2.0753	1.74367	0.51434	1.06094	0.033592	0.524167	-0.760826	-1.80575	-0.29481
340	TGTACAGCATGTTCGA-1	Co1A	Endo_Bstd	0.544659	-0.295421	-0.644255	2.04434	-0.078594	0.535873	-0.932605	0.464717	-0.233293	2.45674	0.310054	-0.213369	0.449261	0.664951	-0.909791	0.753846	0.555186	0.0134114	0.118896	0.0901576	0.468804	0.272081	0.724311	-0.535482	-0.670421	-0.056661	-0.0920362	0.113605	0.271019	0.0715795	0.0617489	-0.522242	-0.368785	-0.0496105	-0.610892	0.0756865	-0.897289	1.20162	0.222633	-1.07274	0.479889	-0.127217	0.0662152	-0.149335	-1.27706	0.430577
341	TGTAGACCACGGATCC-1	Co1A	Endo_Bstd	-0.941355	-1.15298	0.121209	1.01855	-1.63698	-1.37427	-2.02498	-0.266917	-0.648641	-1.19105	-0.851171	-1.37899	0.174828	-0.344759	-0.720642	-0.419712	-0.022591	0.51374	-1.54339	-0.0205632	-0.616929	-0.869837	-0.65986	-0.345101	-0.521989	-0.894915	-0.584383	0.0394735	-1.13325	0.1418	-0.605082	-0.861488	-1.33774	-1.4215	-0.242261	-1.2914	-0.43765	-0.452172	-0.0845182	-0.691493	-0.2283	-0.514538	0.928963	-0.109142	-0.418563	-1.7345
342	TGTAGACCAGTGGGTA-1	Co1A	Endo_UI	-0.394782	-0.838356	-0.679708	0.571798	-1.30175	-0.861363	-0.758902	0.258023	0.606146	-1.10405	-1.24778	-0.243502	-0.405747	-0.453421	-0.880814	-1.43241	0.550147	-0.656621	-0.798756	-0.382388	-0.21405	-0.771439	0.671064	-0.982751	-1.29161	0.0324606	-0.394291	-0.109384	-1.40104	-0.624918	-0.304807	-0.709233	-0.090129	-0.00322711	0.283258	-0.0818159	-0.573928	2.22434	0.175296	0.536114	-0.551055	0.145215	-1.24269	-0.966671	-1.04138	-1.09396
343	TGTCCCATCTGGGCGT-1	Co1A	Endo_Bstd	-0.327389	-0.819721	0.568279	-0.705763	0.350695	-0.0076173	-1.1014	1.25705	-0.150295	1.88721	0.26501	-0.412551	-0.447006	1.03687	0.814343	1.09857	-0.282524	-0.695991	-0.406455	-0.418729	0.517609	0.620029	-0.0192018	-0.324887	-0.533162	0.425719	0.136669	0.575042	-0.820797	-1.04612	-0.443667	-0.844417	-1.15386	0.762049	0.633582	-0.739048	-0.86097	3.35016	1.73884	0.219021	0.873419	-0.427412	-0.730325	0.234832	-0.544262	-0.474941
344	TGTGAGTTCATTTCCA-1	Co1A	Endo_Bstd	-0.0243748	0.946802	0.907817	0.592567	0.202773	-1.34315	0.976548	0.887951	-1.20812	0.485769	0.675854	0.3487	1.73679	-0.660404	0.213086	0.480803	-0.417812	1.73691	-0.253189	0.747155	0.161577	-0.103225	0.100512	-0.632447	-0.254986	-0.354387	-0.0719213	-0.431427	-0.584711	2.13278	0.346004	0.636157	0.656836	1.13294	-0.319492	0.0195653	-0.918069	0.161854	1.04612	0.970416	0.58844	-0.128272	0.409805	1.00478	-0.0994621	1.33633
345	TGTGATGCAGAGTCAG-1	Co1A	Endo_Bstd	-1.50773	0.183579	-2.00096	-2.00843	-1.29408	-1.31094	-0.627363	-1.40805	-0.905546	-1.24411	-0.666982	-0.652088	-0.99617	-0.374588	-1.89968	-1.87802	-1.84104	-1.2936	-1.19528	1.04107	0.804408	-0.835057	-1.02204	-1.11483	-0.810312	-0.834798	-0.376384	0.0433457	0.273224	-0.991966	-1.5488	-1.2423	-1.38682	-0.324844	-1.00135	-1.29783	-1.12827	0.617116	-1.79873	-1.04048	-0.669593	-1.4148	-1.06326	-0.286793	0.293721	-1.12689
346	TGTGGCGGTCTGTCCT-1	Co1A	Endo_Bstd	-1.10272	1.12441	-0.346059	-0.69822	-0.943411	-0.511379	-0.981944	-0.486178	-0.406478	2.05164	0.785966	-0.761892	-0.724926	0.453565	-0.218384	-0.410207	-0.725934	-0.575722	-1.36955	-1.67	-0.318056	-0.965299	-0.592192	0.00829017	0.859788	0.0863833	0.142473	-0.957434	-0.331272	-1.06524	-0.204786	-1.04243	-0.442344	-0.840709	0.745381	-0.259582	-0.807372	0.320696	0.0560194	-2.043	-0.592816	-1.00449	-1.28417	-0.351373	0.428399	-0.593624
347	TGTTACTCAAAGACGC-1	Co1A	Endo_Bstd	0.571324	-1.46041	-0.423439	-0.306714	-0.760496	-1.31328	-0.73158	0.737822	-0.309855	-0.625868	-0.294836	-0.286616	-0.00836403	-0.299243	-1.74391	-1.43315	0.219878	-0.330845	-1.04935	-1.48215	0.413338	-2.14569	0.304899	-2.06952	-0.978548	-0.381556	-0.381498	-0.0588217	-1.43899	-0.150501	-0.74949	0.0308395	-0.512063	0.810785	0.225559	0.999446	-1.06771	-0.252088	0.857226	0.142363	-0.676818	-0.0326255	0.297204	-0.841533	-1.36452	-0.714425
348	TGTTACTGTCTTTCAT-1	Co1A	Endo_UI	-1.00214	-0.673716	0.0857195	0.153076	-0.649548	-2.02666	-0.264282	2.32227	0.0500488	0.607216	-0.215226	0.469019	1.75584	-0.255295	-0.568856	-0.040746	-0.842185	1.31408	-0.75322	1.58878	-0.23102	-0.0962382	-0.0792059	-0.416569	-0.582983	0.0224286	0.164193	-1.51836	-1.43243	1.32189	-0.0803679	0.813089	0.169868	-1.23146	-1.19909	-0.368792	0.56315	-0.440751	0.300147	0.808651	-0.153732	-0.404185	0.528295	0.537646	0.352947	0.0881952
349	TTAATCCAGCTGCGAA-1	Co1A	Endo_Bstd	0.759478	0.468676	0.322705	-0.0598164	-0.368582	-0.565295	-0.28535	0.987166	-0.682673	1.11417	0.859256	-0.642591	-0.597838	-0.454952	0.145647	0.069439	0.375093	-0.708412	-1.11915	-1.48529	-0.120896	-1.40464	-0.906487	0.354698	-0.846925	-0.308256	0.504975	0.28467	0.569548	-0.494091	0.0330798	0.00179066	-1.21751	0.0537264	1.12095	0.131377	-1.70266	0.213124	0.557132	-0.0937558	-0.310574	-0.184765	-1.70527	-1.31437	-1.19607	-0.0136368
350	TTACAGGTCTGGGTCG-1	Co1A	Endo_Bstd	0.82693	-0.734872	0.628225	-0.0867097	-0.848589	0.530354	-0.0615323	2.43486	-1.13491	0.899234	-0.312044	0.176758	0.469558	-0.0749733	-1.11212	-0.48329	0.804108	0.37985	0.0214218	-0.114811	-0.739879	0.584844	0.69155	-1.46484	-0.406786	-0.268255	0.530558	-0.564518	0.541808	0.322868	0.0655221	0.30568	0.0487733	-0.340573	-0.599177	0.577758	-0.401921	-0.301996	1.2247	0.154309	0.485216	0.33338	0.360701	-0.10554	0.545231	-0.0761596
351	TTACGTTTCCCAGGAC-1	Co1A	Endo_Bstd	-0.817399	-0.363028	-1.31141	-0.957667	-0.220807	0.0595258	-2.03819	-1.11707	-1.18395	0.423216	0.674557	-1.09517	-0.280243	-0.0840433	-1.79314	-0.632248	-0.338165	-0.769085	-0.493502	-0.826355	-1.00321	-0.44752	-0.411886	-0.207649	-0.800993	-0.599424	-0.106011	-0.299549	0.632939	-0.674442	-0.860023	-0.888515	-1.04435	-0.418447	-2.18443	-0.81652	-0.70217	-0.766502	-0.55435	-0.976545	-0.523009	0.212335	0.211023	0.502455	-0.447207	-0.641901
352	TTACGTTTCTCCTACG-1	Co1A	Endo_Bstd	-0.172656	-0.16151	-0.543488	0.963418	-0.792186	-0.725707	-0.814031	1.06745	-0.973738	0.880982	0.819307	-0.452071	-0.4875	0.518131	0.36804	-0.142478	-0.106254	-0.859002	-1.05203	1.35713	0.442002	-1.43787	-0.229909	0.328605	0.231042	0.181187	0.395287	-0.664834	0.584781	0.252418	-0.994316	-0.3818	-0.132925	1.06901	-0.506298	-0.658225	-0.802212	1.72568	0.442473	-0.0650735	0.202161	0.0482476	-1.76998	-0.280283	-0.95551	0.493743
353	TTACTGTAGGTTAAAC-1	Co1A	Endo_Bstd	-0.0738884	0.185207	0.0578756	0.90279	0.186751	0.0937683	0.45376	0.0609195	-0.182081	0.175377	-0.17252	0.243363	-0.422608	0.0325287	-0.117427	-0.123017	0.335332	-0.295836	-0.734839	0.734297	-0.280555	-0.122835	-0.433802	-1.22775	-0.169413	1.01778	0.373458	-0.389917	-0.0427897	-0.269433	0.266817	0.215647	0.724917	-0.0266288	0.280011	0.150716	-0.0884269	-1.37871	-0.171972	-0.105285	0.172036	0.558936	-0.579286	-0.4728	1.36846	0.229266
354	TTATTGCAGAGTCTGG-1	Co1A	Endo_Inf	0.0500041	0.51747	0.732975	0.53393	0.529528	1.21289	0.0317738	1.76993	-0.484513	0.274946	0.961203	0.524899	-0.177133	-0.147497	0.591183	0.938006	0.853508	0.0181549	0.43873	-0.273549	0.685595	-0.770143	-0.0454529	0.24283	-0.0103311	-0.0256838	0.603406	-0.979523	-0.0261136	0.106007	-0.378051	-0.113161	-0.588491	0.486815	-0.150841	0.746422	0.398159	-0.176504	1.68653	-0.0765257	0.925655	1.18694	-0.656303	0.300133	0.516237	0.324969
355	TTCCAATAGGGAGGCA-1	Co1A	Endo_UI	-0.116885	0.524181	-0.514009	-1.76469	-0.565903	-0.39199	-1.0662	0.326092	-0.180288	0.4779	-0.59075	-0.678659	-0.51405	-0.48887	-0.913415	-0.504167	1.25531	-0.574898	-0.192613	-1.34362	-0.60345	-1.03928	-1.12672	-0.163542	-0.897687	0.0491242	-0.21631	-0.327916	0.661905	-0.835996	-0.805994	-0.545227	-0.0912495	0.286048	-1.48941	0.731278	-0.609977	0.685811	-0.435498	-1.10966	-1.04432	-0.0299962	-0.0461904	-0.0615716	-1.33662	-0.755307
356	TTCCACGGTGCAACAG-1	Co1A	Endo_Bstd	0.830893	-0.227089	1.14352	-0.381184	-0.963775	1.13009	0.629232	0.239489	-0.894083	2.14599	1.61165	-0.441918	-0.82895	-0.249857	0.653707	1.13292	-0.321402	-0.751118	0.729549	-0.567148	1.13475	0.176084	1.31428	0.958185	0.488983	-0.0250581	0.476126	-0.0912221	0.84867	-0.277424	-0.0898324	-0.68877	-0.307898	0.300706	-0.753174	0.382068	-0.552747	0.532653	0.701978	0.469068	1.46632	-0.00275089	-0.706238	0.323564	0.133473	-0.193465
357	TTCCGGTCAAGGATGC-1	Co1A	Endo_Bstd	-1.00619	-0.235781	-0.792128	0.495648	-1.0085	-1.61456	-0.697963	0.285942	-1.26451	1.50478	-0.462363	-1.31333	-1.05367	0.206949	-0.367519	-0.037118	-1.07003	-1.20662	-1.44493	-1.888	-0.113629	-1.19107	-0.0199252	-1.87972	-0.257268	-0.498012	-0.0197805	-0.242198	0.976006	-1.12868	-1.08347	-0.982697	-0.535503	0.669372	-0.498126	-0.23442	-1.11981	0.169603	-1.69582	-1.56575	-0.983888	-0.487129	-1.30639	-1.31915	-0.186242	-0.927064
358	TTCCGTGTCCGTGTGG-1	Co1A	Endo_Bstd	-0.732144	0.994648	0.480773	-0.849247	-0.69622	-0.974289	0.0221814	1.25886	0.0249344	-0.355701	0.537583	1.0208	1.88611	-0.573609	-0.904862	-0.779704	-0.218043	1.87788	-0.813922	0.919729	0.18858	-1.45027	-0.465078	0.64854	-0.998078	-0.929601	-0.28903	-0.604428	-0.0455845	1.78508	0.0777732	0.640568	0.770593	-1.11323	0.367061	-0.395083	-0.703527	-0.179765	0.98171	0.367768	-0.555243	0.39279	1.31242	0.0320896	-0.0995746	0.387764
359	TTCGGTCGTGATATAG-1	Co1A	Endo_Bstd	0.29978	-1.30664	-0.196506	-2.14633	-0.836474	-0.412546	-0.867873	-0.317399	-0.48573	0.181094	0.132947	-0.538715	-0.463153	-0.78653	-0.853186	-1.34556	0.659766	-0.330816	-0.490131	-0.837607	-0.30509	-0.119902	-0.597031	-1.14968	-0.748863	-0.297379	-0.07377	-1.18673	0.461189	-0.545288	0.00702281	-0.171318	-0.557247	-1.16469	-0.61664	0.294165	-0.950051	-0.311684	-1.33866	0.281062	0.509059	0.282694	0.349739	-0.00415665	0.154295	1.0729
360	TTCGGTCTCCTTGAAG-1	Co1A	Endo_Bstd	0.59754	-0.163325	0.701645	-0.434534	0.143204	-0.431814	-0.683285	0.747171	0.0502691	-0.0130283	0.94475	-0.230754	0.0236635	0.0196616	-0.190788	-0.236382	-0.0216758	0.0664065	-0.625989	1.27481	-0.732125	-0.249329	-0.632367	0.532162	-1.11943	0.123693	0.0885491	-0.549475	-0.365809	0.0534675	-0.431372	0.143032	-0.24134	-1.30524	0.684794	-0.0664464	-0.288497	0.548968	0.694102	0.702071	0.630413	-0.337686	0.922881	-0.218623	-0.0785305	-0.0555042
361	TTCTAACTCTAAACGC-1	Co1A	Endo_Bstd	-0.446332	-0.325043	0.292882	-1.16979	-0.494526	-1.17934	-0.745899	0.125694	-0.136653	-0.501915	0.0815849	0.184555	-0.67525	0.0562969	-0.374968	-0.116269	0.49546	-0.630849	-0.526926	1.2889	-0.0215721	-0.734421	0.421355	0.501184	-0.464812	-0.324672	0.0858162	-0.235947	0.0315666	-0.593687	0.115203	-0.835302	-0.32406	0.0222661	0.346136	-0.589428	-0.954235	-0.532015	1.44082	-0.806178	-0.221054	-0.836113	0.103071	-0.492171	-0.438551	-0.365451
362	TTCTAGTCAGACACAG-1	Co1A	Endo_UI	-0.161345	-0.599423	-0.575069	-0.013289	-1.02905	-0.875753	-0.0981788	1.78531	-1.0839	1.18045	-0.150376	-0.0761693	-0.614735	-0.226986	-0.569728	-0.393296	0.0497747	-0.776705	-1.10479	-1.40657	0.0227757	-0.77213	-0.27114	-1.31288	-0.462759	0.310666	-0.217661	-0.0805626	-0.610431	-0.94055	-1.43159	-0.571445	-0.996694	0.0714986	2.27442	0.167934	-1.69265	-1.49744	0.470155	-0.561344	0.631745	-0.01524	-0.699267	-1.1357	-1.53109	-0.75722
363	TTCTTCCCACTGCGAC-1	Co1A	Endo_UI	-1.66172	-1.60414	-1.87902	-0.522709	-1.98384	-0.916056	-1.85657	-1.8126	-1.79115	0.57386	-0.57146	-1.198	-0.603154	-1.03609	-1.76691	-1.90246	-1.25195	-0.833694	-1.45765	0.195481	-1.26251	-1.951	-2.15863	-1.49906	-0.55786	-0.558128	-1.02869	-0.151565	-0.703256	-1.06062	-2.16708	-1.78955	-1.27059	-0.617644	-1.79614	-1.96921	-1.97728	-0.477903	-0.587232	-1.87946	-1.3344	-2.69741	0.864183	-0.941723	-1.79606	-1.00335
364	TTCTTCCTCATGGATC-1	Co1A	Endo_Bstd	-0.909416	-0.938762	0.1439	0.296809	-0.693437	0.184874	-0.793774	0.81894	-0.0509393	0.909682	0.671342	-0.512544	0.01895	-0.782653	-0.196035	-1.10173	-0.623544	0.0695679	-0.386335	0.434744	-1.08632	-0.803103	-0.620001	-0.250543	-0.897612	0.142535	-0.420953	0.833422	-0.873566	-0.0603836	0.156762	-0.364174	-0.182265	-0.76918	-1.78177	-0.349807	-1.5665	0.207628	-1.17753	-0.0217225	-0.024175	0.546046	-0.679026	0.613717	-0.906419	-0.365345
365	TTCTTCCTCTAACGCA-1	Co1A	Endo_Bstd	0.843578	1.05319	0.800738	0.832577	-0.20283	0.159419	0.415689	2.40761	0.0389477	0.650816	0.85286	0.776926	-0.16889	0.492262	0.0778826	0.531964	1.50068	0.0187911	-0.107946	1.10251	1.03439	-0.107403	1.35735	-0.0484073	0.406756	0.188402	0.566823	-1.14823	0.477962	0.218127	0.369849	0.200311	0.200761	0.273355	0.793001	0.462603	0.233957	-0.13671	1.75241	1.14093	1.14944	0.343697	0.646997	0.887568	0.860416	0.415521
366	TTCTTGACACTTGTGA-1	Co1A	Endo_Bstd	-0.928969	-0.7938	0.0304744	-0.155132	-1.29917	-2.12077	-1.99342	-0.854854	-0.679957	-0.421482	-0.510216	-1.3753	-0.429653	-1.36329	-1.23569	-0.827482	-0.13281	-0.458446	-0.349909	-0.247407	-0.205161	-1.4185	-0.992113	-0.102687	-0.963829	0.336901	0.312629	-0.0791539	-1.41488	-0.348587	0.0276818	-0.312043	-0.313702	-0.597554	-0.986885	-0.419534	-1.08437	0.987457	0.38943	-0.476663	-0.738209	-0.314245	0.431813	-0.968955	-0.478964	0.57319
367	TTGCCTGGTCTCGGAC-1	Co1A	Endo_UI	-0.0939992	-1.13147	0.177142	0.504747	-0.784952	0.949846	-0.621913	0.966273	-0.523956	0.257275	1.41699	0.323904	-0.0844805	0.318517	0.0283088	0.323723	-0.277465	-0.391461	-0.328366	0.520724	0.144995	-0.4671	-0.491272	-0.758064	-0.659594	-0.745414	-0.412227	-0.357343	1.2337	0.180669	-0.00922999	-0.339984	-0.556318	-0.347877	1.09287	-0.214909	-0.469882	-1.00103	0.225203	0.223151	1.1292	-0.938244	0.0144759	0.0130193	-0.391267	-0.185796
368	TTGGGTAGTAACACGG-1	Co1A	Endo_Bstd	0.546985	0.950978	0.441768	0.66509	-0.861939	0.413585	0.264796	-0.383839	-0.857397	0.703136	1.58525	-0.0639022	0.142442	1.49338	0.469342	0.663526	-0.0622268	0.0786595	0.0576016	-2.08196	1.16974	-0.512331	1.33169	0.344108	-0.262029	0.312262	0.172075	-0.819948	-2.27772	-0.0550877	-0.282998	-0.181342	-0.351599	1.20684	0.130624	0.0642477	-1.14049	1.95895	-0.769989	0.335294	1.1129	0.140798	-0.273558	-0.110948	-0.625278	0.427584
369	TTGTGTTGTAGGTTTC-1	Co1A	Endo_Bstd	1.02655	0.850043	0.75469	-1.67505	0.00083743	0.481743	0.838694	1.17976	0.0338648	-0.502135	-0.210739	1.27308	2.23602	-0.170542	1.41818	1.98805	0.179514	2.10273	1.22024	-0.142812	0.992394	0.417884	0.412333	1.01674	1.06022	-0.0214044	0.253109	-0.652279	0.067903	1.75095	0.686572	0.893415	0.0916763	0.82207	0.339082	0.51775	0.206199	1.89416	2.00815	0.708192	0.766981	0.702177	2.26436	-0.473878	0.514459	0.471235
370	TTGTGTTGTCGTACTA-1	Co1A	Endo_Bstd	0.92461	-1.24777	-0.0334247	-0.299801	-0.342809	0.191936	-0.952888	0.183591	-0.556544	1.37811	1.30451	0.230074	-0.467474	-0.450843	-0.155185	0.000956614	0.446577	-0.375191	-0.714852	0.0828903	0.991695	0.666373	0.765415	0.0398464	-0.733084	0.117348	0.381893	-1.34468	-0.0692772	0.0596424	0.0228599	-0.239228	-0.441328	0.176052	0.885377	-0.087472	-0.706397	0.626621	0.932011	0.460541	0.429221	-1.07875	-0.776973	-0.601635	-0.726739	-0.137754
371	TTTACCATCAGTCTTT-1	Co1A	Endo_Bstd	0.247916	0.633802	-0.322586	1.65365	0.611648	-0.459521	0.131155	1.00878	0.554802	0.90272	0.680928	-0.163894	0.83712	-0.147108	-1.00117	-0.914091	0.743913	0.644473	0.0227529	-0.262851	-0.561073	-0.859894	-0.00634656	0.739212	0.50982	-0.55959	-0.268725	-0.384068	-0.223748	0.897617	0.212444	0.414595	-0.213005	-0.808235	0.717078	0.106665	-0.204896	0.0633969	0.822649	1.06327	-0.275637	-0.671233	0.877381	-0.0908633	0.984175	0.410544
372	TTTATGCTCGTCGATA-1	Co1A	Endo_Bstd	0.711263	0.62321	0.330006	1.06867	-0.881741	-1.35256	0.863098	1.13611	-0.157586	0.755268	0.943592	0.335014	-0.275607	0.79402	0.471427	-0.0199151	1.33281	-0.712095	0.131304	-1.72664	0.617417	-0.933274	0.374532	-0.375678	-0.622708	-0.239226	-0.24973	-0.111367	-0.52564	-0.577649	-0.0453625	0.139677	-0.782347	0.181885	-0.567434	1.07083	-0.402848	-0.232913	-0.0246243	-0.537612	0.796943	0.903776	-0.610559	0.919025	-0.82838	0.152984
373	TTTCACAAGCGTGAAC-1	Co1A	Endo_Bstd	-1.19501	-0.480244	-1.26622	1.19004	-0.716668	-0.478776	-0.695451	-0.0831389	-1.14581	0.388404	0.00537934	-0.734367	-0.833216	0.551462	-1.32873	-1.13235	-0.575739	-1.06867	-2.0967	-0.283053	-0.801723	-0.965426	0.256765	-0.886639	-0.318689	-0.295538	-0.206828	-0.423649	-0.345108	-0.946503	-1.13158	-0.954231	-0.303425	-0.0348571	-0.666785	-1.00787	-1.18366	-0.366838	-1.47595	-1.73561	-1.34282	-1.01023	-0.961104	-1.61051	-1.02828	-1.03023
374	TTTCACACAGAAGTGC-1	Co1A	Endo_Bstd	-0.329232	-0.17801	-0.403213	-0.316389	-0.34684	-0.790426	-0.776243	0.893968	-1.50068	1.0993	0.0618751	-0.599559	-0.87493	-1.2147	-0.973615	-0.177699	-0.33175	-0.934568	-0.1952	0.393738	-1.26042	0.963533	1.51315	1.48145	-0.810468	0.0356202	0.655297	0.801743	0.569857	-1.00944	-0.0894218	-0.75847	-0.814663	-0.499876	-0.153098	-1.21142	-0.710631	2.04558	-0.275216	-0.107044	-1.52686	-1.19921	0.300659	-1.55875	-0.121041	-0.625709
375	TTTCAGTCAAGGGTCA-1	Co1A	Endo_UI	1.50196	-0.431622	1.32078	-0.720693	-0.396072	-0.29465	-0.446453	0.6541	0.339614	0.987737	0.98048	1.1751	1.36324	-0.887326	0.386072	0.761076	0.893198	1.29889	0.203802	0.615112	0.440872	-0.879651	0.200412	-0.224694	-0.989325	-0.077404	0.569776	-0.379629	-0.566528	0.786242	0.933246	0.914424	0.873612	0.507394	-0.187248	0.772897	-0.673229	0.712769	2.11195	0.959373	1.0913	0.185174	0.613777	0.0364769	-0.616487	0.726873
376	TTTGATCAGAGTGAAG-1	Co1A	Endo_Bstd	0.176238	-1.19586	0.613953	-0.903826	-1.1117	0.256977	-0.650353	-0.0766174	-0.939151	0.553125	-0.201904	-0.49067	-0.566098	0.318792	0.249543	-0.535253	0.0467136	-0.89689	0.263061	0.000103875	-0.303642	-0.585555	-0.149826	-0.837451	-0.314513	0.411456	0.30642	0.186751	-0.565918	-1.29703	-0.603268	-0.456542	-1.03676	1.16166	-0.609304	0.521433	-0.381589	0.305067	-0.0917605	-0.259007	0.310267	1.44428	-0.152612	-0.63781	-0.857062	-0.699102
377	TTTGATCCATGATGCT-1	Co1A	Endo_Bstd	1.37616	0.766529	2.09519	1.99802	1.31463	1.45695	0.567143	0.954701	1.33676	1.04986	0.538343	0.828891	1.16421	0.0553833	1.2467	1.31285	1.72662	0.823597	1.3042	2.3572	1.62602	0.649892	1.42503	2.42505	1.0876	1.48286	1.69238	-0.721783	1.54295	0.790197	1.06764	0.425285	0.641169	0.970107	0.656841	0.751381	0.724091	0.800565	2.29482	1.11044	1.3272	0.765052	-1.04601	0.755085	1.11509	1.06954
378	TTTGATCGTCAGTCTA-1	Co1A	Endo_Bstd	0.0667844	0.449015	-0.597975	0.956029	-0.282726	-0.120577	-0.399468	0.387617	-0.0136922	-0.0259289	1.01096	-0.298578	-0.100784	0.732226	0.145979	-0.466374	-0.496087	-0.215081	-1.19143	0.378565	-0.620658	-0.0225896	0.663422	-0.700005	-0.779596	-0.693251	-0.079009	0.508857	0.111155	-0.479703	-0.0748256	0.0280687	-0.341154	-1.05173	-0.290434	-0.413754	-0.922436	-0.433931	0.319224	-0.524035	-0.180356	-1.71201	-0.712777	-1.04871	0.126657	-0.13087
379	AAACGCTTCGGAAACG-1	Co1B	Endo_UI	0.394926	-0.800627	1.53256	-1.72569	-0.2433	0.220195	-0.928063	1.65173	-0.523649	0.969179	-0.282987	0.222962	-0.506732	0.508931	1.31477	1.21149	0.689527	-0.724771	-0.794214	-0.00201451	0.695021	-0.200118	1.32925	-0.517937	-0.683084	0.0759372	0.571353	-1.14178	-0.178285	-0.622251	-0.288728	-0.28832	0.224462	0.324663	-0.530312	-0.358398	-0.168807	-1.14927	0.681784	0.182657	0.501779	0.64142	-1.39935	-0.521337	0.302876	-0.419304
380	AAATGGATCCGTGTGG-1	Co1B	Endo_Bstd	0.228592	-0.403069	0.153991	0.147378	-0.868865	-0.431398	-0.544887	1.98859	0.295499	0.72621	1.2809	-0.627	-0.712544	-0.395506	0.117961	0.2723	0.531218	-1.01664	-0.0651959	-1.92659	-0.112995	0.0531197	0.821659	-1.02833	-0.475427	1.01535	0.470697	-0.955939	0.415025	-0.77853	-0.352564	-0.368703	-0.517955	-0.887365	-2.66144	0.0673795	-1.16898	0.995228	0.823649	0.27576	0.762336	0.0697326	-0.999207	0.520628	-0.52896	0.462984
381	AACAACCTCGACCACG-1	Co1B	Endo_UI	-0.628988	-1.97551	-1.29768	0.618925	-0.991059	-0.472233	-0.637663	0.413032	-0.880878	-0.243215	-0.425494	-0.300558	-0.450302	-1.29672	-0.187617	-1.0548	-0.471007	-0.294942	-0.412511	-0.42176	-0.042047	-0.70083	-0.192668	-0.675157	-0.634566	-0.448466	-0.20893	-0.978588	-0.263116	-0.39802	-0.757328	-0.607237	-0.452434	-1.44869	-0.496079	-0.296547	-1.4003	1.20767	-0.216004	-1.24942	0.442475	-0.136526	-1.43568	-0.987441	-1.39761	-1.30058
382	AACCACATCACGTAGT-1	Co1B	Endo_UI	1.10929	-0.562932	0.643895	-1.53577	0.124337	-0.502631	-0.246884	0.780323	-0.233472	-0.185244	0.499464	0.730442	0.288695	-0.159829	0.438878	0.573896	0.631401	0.274081	0.720548	0.910064	0.932475	-0.0997007	1.40987	0.330177	-0.71017	0.289965	0.587921	-0.477043	0.225198	0.0240904	0.14986	0.283722	-0.0424742	-1.32243	0.378159	0.171729	-0.136116	1.74727	1.0467	-0.304947	0.898663	0.0128656	0.0338236	0.383942	-1.38681	0.734272
383	AACCATGGTCATCCCT-1	Co1B	Endo_UI	0.239129	-0.475612	0.0321533	0.752148	-0.737779	-0.242426	-2.1034	1.24902	-0.681761	0.634196	0.377973	-0.735925	-0.27955	-0.131454	-0.553036	-0.507632	1.02134	-0.44544	-0.53943	0.0263438	-0.0997746	-0.58466	0.138979	-0.111566	-1.43974	0.261254	0.424735	-0.65384	0.46594	-0.210095	-0.724306	-0.543982	-1.18109	-0.309263	0.148932	0.278859	-1.11831	1.18538	0.28613	-0.660883	0.0819792	0.505798	0.0574751	-1.44029	-1.67409	-0.523962
384	AACGGGACAGCGCTTG-1	Co1B	Endo_Bstd	0.736654	-0.653518	0.2857	0.636882	-0.105335	0.760082	0.123225	1.11352	0.428278	1.32714	0.389078	-0.453083	-0.833409	-0.190756	-0.414935	-0.283095	1.06181	-1.07815	0.191388	1.05623	0.197332	-0.705936	-0.229694	-0.849187	-0.655964	0.203258	-0.00405196	-0.297236	-1.00501	-0.391856	-0.211817	-0.586388	-0.995234	-0.19755	-0.608174	0.0418189	-0.456398	1.29594	0.943224	-0.42924	0.146754	0.26979	-0.60465	-0.733613	-1.00968	-0.04231
385	AACGGGATCTTGCAAG-1	Co1B	Endo_UI	0.669484	-2.07656	-0.418649	-0.900206	-0.894884	0.493946	-1.19434	1.29282	0.290218	1.65817	-0.0298491	0.0618648	-0.857079	0.96609	1.0735	1.09803	0.298624	-0.95756	-0.522782	0.212199	0.0757688	-0.822592	0.943198	-0.472215	-0.139023	0.0847652	0.0267132	0.94251	-0.423505	-0.739	-0.814552	-1.37815	-1.222	1.26301	-0.561989	-0.213664	-0.687267	1.2955	1.85983	-0.380605	1.54779	0.169661	-1.06923	-1.09603	-0.512065	-0.451768
386	AATGAAGCAAACCGGA-1	Co1B	Endo_UI	-0.20568	-0.983538	0.806544	-0.623415	-0.466749	-0.101068	-0.602552	0.523324	-1.24639	-1.41745	0.318504	0.463603	1.53457	-1.1306	-0.34598	0.440239	0.0214012	1.78763	0.353639	0.0811328	0.735948	-0.431913	-0.134381	0.0534159	-1.5895	-0.0499441	-0.122681	-1.71179	-1.5895	1.70951	0.246593	0.569016	-0.0289712	0.196751	-0.607155	0.531786	-0.645688	-1.10208	-0.337004	1.13573	0.890854	0.027847	2.57677	0.780586	-0.718952	0.483926
387	AATGACCAGTCATCCA-1	Co1B	Endo_UI	-0.0219383	0.0222109	0.112989	-0.372033	-0.131073	-0.402234	-0.109095	0.0451007	0.284612	-0.0449182	0.500912	0.121353	-0.240731	-0.99159	-0.972334	-1.2814	0.515344	-0.114423	-0.368518	-0.614847	0.184611	-1.21406	-1.2108	-1.09419	-1.0888	0.585693	0.780875	-0.728719	0.219676	-0.64055	-0.140347	0.341317	0.0998038	-0.503527	-0.442174	0.385081	-0.834579	3.26484	-0.0902594	-0.49907	-0.00740154	-0.345802	-0.0846151	-2.1619	-1.83465	-0.701182
388	ACACCAAAGCTGGAGT-1	Co1B	Endo_Bstd	0.304083	-1.1448	-0.38601	-1.59717	-1.46059	0.484504	-1.47164	-0.18834	-0.985346	-0.280879	0.432051	-1.12829	-0.798492	-0.0687022	0.11801	-0.668399	-0.0128532	-0.881321	-0.210809	0.993361	0.741216	-0.799239	0.283104	-0.429647	-0.140236	0.304628	0.413821	-0.300907	0.766704	-0.947075	-0.948949	-0.911758	-0.616007	-0.794716	-1.01247	0.411552	-0.828045	1.07964	-0.68097	0.174234	-0.0981247	0.0669685	-0.378238	-0.659594	-1.08862	-0.0507951
389	ACACGCGTCCGTCAAA-1	Co1B	Endo_Bstd	0.75911	0.745261	-0.409269	0.209418	0.0491809	-0.33126	-0.533376	0.383625	-1.50901	-0.538256	-0.131116	-0.0479969	-0.529933	-0.592749	0.390344	-0.682677	0.28242	-0.540621	-0.329536	-0.609059	0.216922	-0.186404	0.774573	-0.545784	-0.953525	-0.360894	-0.228198	0.318858	0.295986	-0.918516	-0.501275	-0.323102	-0.401288	-0.354082	-0.376659	-0.303302	0.228006	1.13109	0.574767	-0.174138	1.27727	-0.643258	0.30078	-1.0649	-0.961138	-0.422444
390	ACATCCCAGGTCATCT-1	Co1B	Endo_Bstd	0.870325	0.48175	-0.321192	-1.03842	-1.20623	0.553433	-0.54949	-0.760824	-1.62909	0.309981	-0.0507952	-0.854556	-0.694987	-0.648063	-0.751847	-0.900466	-0.515501	-0.463673	-0.98831	-1.29541	0.459461	-1.12517	1.04467	0.729594	-0.899432	0.293412	0.316866	-0.0933504	0.449213	-0.675473	-0.820543	-0.39258	-0.262521	0.515749	-2.73571	0.467562	-1.41498	0.31777	-0.539418	-0.194749	0.0656497	-1.15369	-0.501446	-0.75254	-1.30982	-0.147297
391	ACATCGAAGCTATCCA-1	Co1B	Endo_UI	1.98869	0.0634158	0.351027	0.230699	0.573661	-0.00732585	1.40744	0.905638	-0.312619	-0.518616	1.16169	0.112699	-0.394381	-1.41738	1.43169	0.691004	1.24756	-0.049355	-0.137324	0.828988	0.584883	-0.278865	1.59068	0.0447612	-1.03917	0.48751	0.720382	-0.911566	1.36875	0.637539	0.287132	-0.279481	-0.714891	2.11057	-0.0343791	0.697289	1.02717	3.24665	1.29645	1.57005	1.01646	1.4158	0.781492	0.0150041	0.38906	1.01834
392	ACGTACACAGGTGAGT-1	Co1B	Endo_Bstd	-0.41799	-0.716293	-0.550876	-2.34973	-0.635867	-0.908174	-0.766068	0.1825	-1.76825	0.496631	0.313435	-1.27526	-0.951863	-0.736595	-0.960949	-0.449594	-0.736189	-0.644417	-1.32665	-0.698843	-0.0788802	-0.971827	-0.923045	0.0406527	-1.3344	0.121028	-0.00287438	-0.693616	-0.1233	-0.722889	-1.45229	-0.758998	-1.39266	-1.23188	0.361439	-0.388686	-0.920559	1.27191	0.292878	0.0102587	-1.05801	-0.117887	-0.202679	-1.21523	-0.557776	-0.666471
393	ACTACGACACGGCACT-1	Co1B	Endo_UI	0.250463	0.104292	0.450008	0.832874	0.297693	0.767291	1.27351	1.98325	-1.21759	-0.427158	0.812465	0.0449018	1.99974	0.326528	0.854657	0.904744	-0.0311601	2.0998	0.38416	1.81139	1.05134	0.54674	0.144044	0.711686	-0.599033	0.361729	0.409962	-1.20371	1.27506	2.12256	0.516636	0.114156	-0.231879	0.111628	0.723985	0.0135113	-0.278299	0.485383	0.891236	0.596444	0.141533	1.12361	2.68782	-0.256076	-0.0705294	0.480134
394	ACTATGGCAGCTTTGA-1	Co1B	Endo_Bstd	0.550064	-0.0482725	-0.801705	-0.683109	-0.465532	0.41732	-0.0971282	0.614758	-2.23688	0.00259354	0.567481	-0.627555	-0.843192	-0.0433941	1.15621	1.42821	-0.402787	-1.09343	-0.203361	-1.40764	-0.216732	-0.684352	0.0337046	0.258984	-0.27809	-0.0447727	0.544214	0.638929	0.246124	-1.13144	-1.10068	-0.635028	-0.646527	-0.399798	-2.01796	0.315744	-0.0989329	0.682739	0.440309	-0.29585	-0.494908	-0.445155	-0.597243	-0.270926	0.374447	-0.598021
395	ACTATGGGTTTGAACC-1	Co1B	Endo_Bstd	0.17453	-0.0915832	0.661457	0.348826	-0.102834	1.12095	-0.654494	-1.26891	-0.181743	1.18539	0.940718	-0.558793	-0.384359	0.32962	0.348379	-0.00127331	-0.0630152	-0.28963	0.496047	1.45618	0.729262	-0.135489	1.0383	0.543434	0.180564	-0.277621	0.31467	0.61139	1.28913	0.0192167	-0.0503318	-0.693809	-0.844343	0.0551288	-0.344039	-0.591543	-0.612989	1.32014	0.240919	0.500702	0.905381	0.605869	-1.21317	-0.298768	0.66612	-0.326101
396	ACTCTCGAGTCTAGCT-1	Co1B	Endo_Inf	0.581609	0.394681	-0.886125	0.889664	-1.36394	0.812512	-0.413971	-0.453059	-0.187837	1.60555	0.556417	-1.42088	-1.09834	0.387456	-0.662935	-0.780814	-0.261178	-0.897084	-1.13064	1.06448	0.108616	-0.328961	-1.25078	0.330304	0.302526	0.0869303	0.34207	-0.175849	0.448692	-0.671005	-1.01834	-1.13683	-1.54978	0.664102	0.942502	-0.295565	-0.749521	1.8303	-0.137028	-0.79347	-0.589585	-0.820098	-0.129315	-0.877695	0.7966	-0.890402
397	ACTCTCGGTCTTCATT-1	Co1B	Endo_Bstd	0.993209	-0.212199	-0.0503878	1.05954	0.0635364	0.977676	-0.946661	1.93187	-0.333482	1.99879	0.020189	-0.358544	-0.622329	-0.0564265	1.44278	1.37339	0.306029	-0.636071	0.66987	-0.177867	0.0265015	0.0688468	0.324175	1.80302	-0.524783	-0.336101	-0.0197097	-0.18377	1.06959	-0.191711	-0.285516	-0.611672	-0.908431	-0.128807	0.20198	0.368872	-1.12357	1.03449	-0.165959	0.230305	0.787149	-0.0195651	-0.994125	-1.73915	-0.368678	0.454788
398	ACTGATGGTTAGAAGT-1	Co1B	Endo_UI	0.233025	0.89191	0.37891	0.654897	0.306106	-0.0338365	-0.639134	-0.575276	0.00111459	1.42834	0.424607	-0.12812	-0.136837	0.400063	1.32392	1.5432	0.660073	-0.264229	0.225151	0.296364	0.83001	-0.940859	0.472622	-0.661639	-0.764501	0.417978	0.542299	-0.650001	-0.0484213	-0.19354	0.467245	0.119669	-0.735131	0.284352	-0.577312	0.49723	-0.589683	0.258304	-0.529059	1.02102	0.464861	0.403794	-1.18797	-1.22206	-1.56995	-0.143968
399	ACTGTGAGTATCGTAC-1	Co1B	Endo_UI	-0.0389806	-1.16165	1.09372	0.183517	-0.804424	0.108125	-0.340402	0.998367	0.156795	0.284607	0.138449	-0.723409	-0.669218	-0.00462219	0.72418	0.665382	-0.524242	-0.884865	-0.114595	0.0838729	0.39362	0.358108	0.425658	-0.55267	0.0850103	-0.0937731	-0.0641578	0.0423268	0.909316	-0.789814	-0.24676	-0.924047	-0.523496	0.850357	-0.517197	-0.591096	-0.617787	0.208543	0.411256	-0.466322	0.260677	-0.410931	-0.302383	-1.29237	0.162532	0.991098
400	ACTTTGTAGCCAACCC-1	Co1B	Endo_Bstd	-0.542588	-0.318818	-0.725457	-0.0709244	-1.28137	-0.98707	-0.931581	0.695434	-0.290321	-0.925504	0.10575	-0.512222	-0.0176377	-0.704695	-0.423625	0.0960122	1.01213	-0.184462	-0.794045	-0.367661	-0.0251268	-0.00689437	-0.985764	-2.13184	-0.510418	-0.034412	-0.534916	-0.736784	-0.547147	-0.388063	-0.319357	-0.218159	0.169205	-1.113	1.1684	0.081754	-1.77607	-1.48166	0.944467	-1.39414	-0.789309	0.216891	0.957884	-0.454685	-0.210915	-0.489601
401	AGAACCTGTTCCTAAG-1	Co1B	Endo_Bstd	0.0617045	-1.54073	0.734037	-0.276287	0.281261	-1.15982	-0.425936	0.527567	1.11968	-0.152203	0.782317	1.07006	2.12217	-0.815749	0.671769	1.28837	0.462758	2.05693	0.694566	-1.17212	-1.02157	-0.0626031	-0.734484	-0.227404	-0.735612	0.135163	0.224834	-0.884396	-0.306019	1.42596	0.818467	0.905697	0.0242232	-0.97495	-0.228122	1.15772	-0.0600192	-0.732531	0.932301	1.54359	0.445023	1.04964	1.92674	-0.361089	-0.858384	0.288522
402	AGACAAAAGTGTAGAT-1	Co1B	Endo_UI	0.145743	-0.0726445	-0.283154	-1.28642	-0.127446	-0.0130156	-0.678011	-0.526503	-0.310287	0.758975	0.215246	-0.831095	-0.850896	-0.101019	0.0510372	-0.663585	-0.0534538	-0.779067	0.183155	0.0903565	0.411635	0.363968	0.855431	0.547605	0.773547	0.504674	0.747823	-1.23133	0.56692	-0.949205	-0.462877	-0.775537	-1.84424	1.40575	-1.476	-0.32468	0.086993	2.14402	0.858073	0.684289	0.447184	-0.0873562	-1.50331	-1.15448	-0.201434	0.325006
403	AGACACTAGTTTCAGC-1	Co1B	Endo_Bstd	-0.612422	0.130521	-0.256058	-0.0860558	-0.707907	-1.34608	-1.38343	0.50195	-1.97369	0.455473	-0.274923	-0.750106	-0.825285	0.150168	-1.40874	-1.975	-0.984831	-0.884743	-0.659229	-0.00415792	-0.437524	-0.273708	-1.39266	-0.792262	-0.567201	0.262789	0.00921161	0.389725	-0.00607392	-1.3148	-1.28477	-0.893157	-1.35034	0.373085	-1.13159	-0.698706	-1.25358	1.2837	-1.26153	-1.3534	-0.132298	-0.0139842	0.506994	-1.13283	-0.817348	-0.319225
404	AGAGAATGTATCGTGT-1	Co1B	Endo_UI	-1.21447	-0.237057	-1.09866	-1.5109	-1.32873	1.03452	-0.319679	0.342363	-1.27478	0.690457	1.43377	-0.944408	-0.643904	0.752535	0.914992	0.533926	-0.821746	-0.669743	-0.77814	0.474904	-0.0466631	-0.0356496	-0.349285	1.0682	1.21079	0.248956	0.84549	0.313015	1.71736	-0.602011	-1.44251	-0.711858	-0.474331	0.145178	0.578962	-0.485474	-0.783559	0.59855	-1.04659	-0.307517	0.212091	0.369731	-0.395311	-0.736498	1.14894	0.0428959
405	AGATCCACACCTAAAC-1	Co1B	Endo_Bstd	0.396929	0.429091	0.753935	-1.20158	-1.00512	0.684896	-0.0609467	1.13948	0.11589	0.73071	0.849367	0.490053	0.712364	-0.225264	-0.51644	-0.0968811	1.09091	0.891204	0.0468215	-0.787737	1.25904	-1.0107	-0.627359	0.311792	-0.141445	0.702819	0.618471	-1.44901	-0.666173	1.06537	0.962135	0.231405	-1.34798	-0.746115	-2.01124	1.05058	-0.734408	0.657346	1.1505	0.503439	0.839079	-0.215299	1.01264	0.0687079	-1.61335	0.344547
406	AGGCATTTCCAAGCTA-1	Co1B	Endo_UI	0.0697057	-0.849773	0.12699	-0.98998	-0.980885	0.444955	-1.38481	1.76178	-1.12528	0.905185	0.971979	-0.822394	-0.888449	-0.254809	-0.441692	0.50064	0.341008	-1.05107	-0.932369	0.822501	0.102565	0.348035	-0.49608	-1.29584	-0.160285	0.607535	0.727888	-0.01665	-0.394407	-1.23173	-0.76385	-0.637183	-1.11895	-0.566489	0.551719	-0.0191444	-0.597493	-0.192793	0.845423	-1.22632	-0.0843522	0.860583	-1.58404	-1.05241	-1.11655	0.18807
407	AGTCAACGTGGATCGA-1	Co1B	Endo_Bstd	1.08151	-0.545729	0.752534	-1.44311	-0.754018	0.156706	0.474585	0.648238	0.836401	-1.11462	-0.392805	-0.441156	0.384547	0.238903	0.772214	0.564264	1.09372	0.137763	-0.984532	-0.822002	-0.176679	0.022312	-0.508809	-0.168285	0.722746	-0.104399	0.365523	-0.818088	-1.22046	0.432191	0.0142718	0.110397	0.0365324	-0.60003	1.03352	0.726761	-0.603411	0.87592	1.43516	1.48806	0.360289	0.491069	0.365905	-0.0558749	0.411113	0.312446
408	AGTGCCGCAAAGAACT-1	Co1B	Endo_Bstd	-0.231748	0.237046	-0.0634745	0.268091	-1.55833	-0.835276	-0.859052	-2.0635	0.63736	-0.594148	-0.171993	-0.516968	0.106162	-0.271828	-1.45909	-0.287069	0.0414411	0.386439	-0.0466108	-0.480678	-1.81032	-2.26672	-0.509057	-0.80278	-0.0906605	-0.207225	-0.252997	-0.643349	-0.0581581	0.0446628	0.0619467	0.00266372	-0.0719736	-1.51459	-0.298176	-0.0244013	-1.95049	-0.421227	0.667878	-0.534532	0.516632	1.26067	0.704266	-0.845589	-1.66099	-1.00298
409	AGTTCGAAGCGACTAG-1	Co1B	Endo_UI	0.232048	0.706375	0.39219	-0.779857	0.141309	-0.548491	0.104032	-0.361008	1.01801	0.626839	1.2787	-0.700192	-0.526829	0.925609	0.754618	0.109582	0.473321	-0.639175	0.650843	-0.46108	0.880801	-1.17633	2.28822	0.271051	0.7105	0.12124	0.380004	-0.971729	0.268539	-0.0809892	0.0106764	-0.467456	-0.743961	1.51244	0.784914	0.0997347	0.106414	-0.0983299	0.734336	-0.414567	1.00671	1.29416	-1.28254	-1.65418	-0.832198	0.153806
410	ATACCGACATCTCCCA-1	Co1B	Endo_Bstd	-0.357981	-0.192549	0.9417	0.722551	-0.0293541	0.861903	1.01079	1.28479	0.465949	1.69585	0.594365	0.438684	-0.281461	0.750954	0.32736	0.805907	0.710199	-0.242258	0.704379	0.862929	0.599222	1.00831	1.08009	-1.40585	-0.271344	-0.476497	0.0356351	-0.0949328	1.34129	0.212633	0.657993	-0.037231	-0.266805	1.38116	1.53869	0.154658	-0.897178	0.090562	0.859533	0.962919	1.70434	0.335993	-0.939438	-0.7772	0.360278	1.12181
411	ATATCCTAGCTTCGTA-1	Co1B	Endo_Bstd	-1.75855	-0.850898	-2.63282	-2.62829	-0.957552	-1.61753	-3.06614	-1.71155	-2.30593	-0.208644	-1.71079	-2.14753	-1.54264	-0.882485	-1.88177	-1.77378	-1.99718	-1.28441	-1.82175	-0.740201	-2.32867	-0.807858	-1.93311	-0.217834	-0.845516	-0.332478	-0.44757	0.477246	1.02072	-1.07409	-2.46772	-2.80719	-1.54748	-0.196184	-0.558607	-3.3965	-1.99479	0.3944	-2.68424	-2.43924	-3.41765	-3.06529	-0.777538	-1.55627	-0.661504	-1.54916
412	ATCACAGAGCGATGGT-1	Co1B	Endo_UI	1.2043	0.40119	1.27752	-0.379871	0.145885	0.0557369	0.192805	2.02108	0.406641	0.596135	0.603211	0.854267	0.00353741	1.11827	1.27866	1.0392	1.57768	0.043874	0.703436	1.1198	1.34805	0.996745	1.77315	0.846348	-0.471306	-0.139063	0.192358	-1.96181	0.141444	0.828233	0.597781	0.634259	0.590779	1.38364	0.915706	0.907655	0.678639	0.734763	2.09241	1.08551	0.98211	1.3374	0.459681	0.503243	1.22826	0.924045
413	ATCACAGGTTACCCTC-1	Co1B	Endo_UI	0.747797	-0.713916	0.21737	0.896564	-2.16476	-0.263338	-0.594981	0.965751	0.0806906	0.717724	0.0842168	-0.395729	-0.69366	-0.380037	0.730927	0.678442	-0.44856	-1.00243	-0.167327	-1.645	0.573206	0.11169	1.09525	0.442845	-0.125821	0.235477	0.214314	-0.0409835	0.470071	-0.71856	-0.847254	-0.235878	-0.211142	-0.892123	1.14311	0.0851573	-0.97959	-0.116662	0.221752	-1.28665	0.896776	-0.347547	-0.517425	-1.10367	-0.311714	-0.352488
414	ATCAGGTCAATCCTAG-1	Co1B	Endo_UI	0.13894	-0.656805	-0.0540654	1.19571	-0.722742	-0.934712	-0.763904	1.22492	-0.291346	1.28865	0.129682	-1.53228	-0.723397	1.06868	-0.448713	-0.282033	1.06138	-0.717926	-1.13048	1.00856	-0.154765	-0.455455	0.373312	-1.74989	-0.438584	-0.172284	-0.222813	-0.395854	-0.757156	-1.10209	-0.452768	-0.27326	-1.20155	1.86946	0.696533	0.79206	-1.40791	1.28985	-0.477621	0.0566543	-0.531604	0.330224	-0.0186049	-1.27718	-1.18209	-0.806363
415	ATCAGGTGTAAGATTG-1	Co1B	Endo_UI	0.658269	0.378201	0.90839	0.104142	0.244666	0.32134	0.516717	-0.241209	-0.196088	1.80472	1.30466	0.109385	1.59245	0.0654095	0.754945	1.07209	-0.0459983	1.93119	0.195934	0.716064	-0.653427	0.364548	-0.208061	1.30089	1.03559	2.03876	1.81429	0.0159922	0.529275	1.72311	0.0670032	-0.148381	-0.479454	-0.453886	0.578383	-0.452121	0.0892152	1.26793	0.721814	0.946543	-0.393319	0.0191975	1.72265	1.07185	0.922291	0.167643
416	ATGACCAAGCTCTGTA-1	Co1B	Endo_UI	-1.78077	-0.667127	-1.85333	-0.621568	-1.99732	-0.248717	-1.74853	0.177561	-1.7198	-0.586707	-1.271	-1.68007	-1.46643	-0.215965	-1.14369	-1.27476	-1.2625	-1.1038	-1.06898	0.0521215	-0.948785	-1.45511	-0.671623	-1.54194	-1.24135	0.0446259	-0.102364	-0.0884949	-0.0933629	-1.31629	-1.2922	-1.18113	-1.22533	-0.134107	0.613907	-1.34744	-1.74133	2.82666	-1.05504	-1.10388	-0.98835	-1.57479	-0.120999	-1.10991	-0.588245	-1.02292
417	ATGATCGCACTGCACG-1	Co1B	Endo_UI	1.606	1.09348	0.549845	0.822096	-0.690031	0.624445	1.2141	0.327675	-0.54886	-0.366595	1.37141	-0.0301493	-0.566336	0.233777	1.59805	1.18966	0.406683	-0.614739	0.918816	-0.733586	0.698185	0.621189	0.917903	0.413516	0.416845	1.06056	0.899928	-1.55508	-0.838713	-0.0357164	-0.489752	-0.330375	-0.445631	0.910623	1.51756	0.248578	-0.151433	0.523741	0.903062	-0.105785	1.42237	0.0628554	-0.371354	-0.497938	1.26862	-0.263986
418	ATGTCCCTCGATTCCC-1	Co1B	Endo_UI	1.92868	-0.511971	0.466387	0.0417736	-0.0388315	-0.563291	-0.32272	1.80519	0.825393	0.792265	1.49732	0.152172	-0.558879	0.189666	0.752477	1.01104	1.20221	-0.377076	0.333548	0.851356	0.245744	-0.40933	0.0272685	-0.0926153	-0.801354	0.0285574	0.0822023	-1.13761	0.0868861	-0.336768	-0.322294	-0.000785898	-0.519645	0.310469	1.00402	0.629431	-0.655055	-1.12826	0.70971	0.744521	0.755305	-0.260028	0.167765	-0.541038	-1.38308	0.173856
419	ATTCACTGTTTACGTG-1	Co1B	Endo_Bstd	1.2635	-0.883715	0.758914	-0.65113	0.55324	0.442176	-0.381216	0.669296	0.294935	0.915833	1.4968	-0.216552	-0.346659	-0.861573	1.76741	1.68913	0.234807	-0.218041	1.44787	0.569572	0.74893	1.0671	1.10407	0.387476	-0.248932	0.995339	0.618341	-1.20527	-0.366191	0.329163	0.58504	-0.143653	-0.74064	1.86921	0.231884	0.5966	-0.326995	-0.538805	0.0784519	-0.009426	1.39848	0.908393	-1.30065	-0.101128	0.412348	1.21959
420	ATTCCATTCCGACATA-1	Co1B	Endo_Bstd	0.198055	0.819052	0.355486	0.335435	0.046867	0.368326	0.574306	0.207279	0.178796	0.704249	0.722797	-0.380026	-0.384422	-0.412719	0.474096	0.285272	0.639854	-0.326637	-0.983599	0.20558	1.06023	0.0740997	-0.205556	-0.324281	-0.0530192	-0.131921	-0.066655	-0.224711	1.72878	-0.166073	0.10564	-0.168682	-0.541357	0.153242	0.174308	0.750155	-0.681097	-0.682455	-0.299248	-0.520025	-0.349608	-0.126908	0.728543	-0.851857	0.104689	0.220074
421	ATTGTTCAGCACACAG-1	Co1B	Endo_UI	1.18571	0.0994553	0.182222	-1.05735	-0.263259	-0.633918	0.0178757	0.306255	-1.46955	0.228083	1.21723	0.604245	-0.0665457	-0.581958	1.34388	1.11173	0.867507	-0.537878	0.505518	-1.02981	0.0323783	0.00587775	1.36331	1.2159	-0.084975	0.278216	0.235844	-0.792444	-0.275445	0.0211333	-0.418486	0.204249	-0.361405	-0.0757929	0.672042	-0.0165637	0.741933	1.11944	0.346103	0.893187	0.44241	0.649569	-0.303975	0.532882	-0.598822	0.129929
422	ATTGTTCTCTGCGGAC-1	Co1B	Endo_UI	-0.756279	-0.661908	-1.24356	0.264167	-0.0902857	-0.684599	-1.21917	0.37245	-1.41906	-0.656349	0.311927	-0.913165	-1.38492	-1.21836	-0.157377	-0.18577	-0.322484	-1.01953	-1.19464	-0.0674148	0.035241	-0.481631	-0.416611	-0.0983158	-0.152468	0.569673	0.219385	0.743719	0.30472	-1.10986	-0.84869	-1.83338	-1.33607	-0.337324	1.64154	-0.411356	-1.17315	-1.08087	0.678196	-0.429391	0.338789	-0.442003	-0.776983	-0.167379	-0.679318	-0.823856
423	CAAAGAATCAGCAGAG-1	Co1B	Endo_Bstd	1.2509	0.929371	1.07742	-2.22534	0.276306	-0.589547	-0.651916	1.16445	0.213873	0.849208	0.831866	0.251977	-0.270483	0.275928	2.11408	1.53938	1.64943	-0.127522	0.506379	0.0719768	0.880821	0.415292	0.64026	1.36553	0.0298369	0.985702	1.12569	-0.603349	-0.598952	-0.137413	0.192364	0.423018	0.359753	1.58229	-1.37035	1.22526	0.0100431	-0.0957123	1.46078	0.430299	1.50826	0.713976	-2.42995	-0.423684	-0.123622	1.09443
424	CAACAGTAGCCTGTCG-1	Co1B	Endo_Bstd	0.624467	-0.958874	0.50476	-0.817205	-0.782903	1.18133	-0.619084	1.23779	0.502705	0.947645	0.961814	-0.339268	-0.583059	-0.104593	0.612193	0.325413	0.2938	-0.64533	0.358578	-0.711848	-0.320523	-0.0108066	0.248253	-0.339982	-0.475832	0.298868	-0.00296814	-0.115332	-0.539366	-0.233311	-0.506558	-0.113413	0.0785694	0.732973	0.781721	0.228746	-0.159608	0.534474	0.575856	0.313388	1.05292	0.0207501	-0.426091	-0.0518213	-0.391807	0.614499
425	CAACCAAAGCGCCGTT-1	Co1B	Endo_Bstd	-0.711289	-1.13605	-0.557909	0.75046	-1.26064	-0.835725	-0.659289	-1.03535	-0.146686	0.492493	0.415539	-0.548614	-1.02467	-0.198895	0.337197	0.452496	-0.12311	-1.16777	-0.412679	-0.932966	-0.664032	-0.656167	0.264623	-1.68044	-0.943031	0.258699	0.125827	-0.388213	-1.16685	-1.11193	-1.06565	-0.871356	-1.26743	-0.24156	0.1982	0.00129336	-0.541145	0.0461329	0.72711	-1.0774	-0.731572	-0.0121974	-1.58659	-1.07967	-0.208191	-0.934405
426	CAACGATTCAGTGTCA-1	Co1B	Endo_Bstd	0.736784	0.348443	0.668815	-0.612396	-0.854462	0.472871	-0.735519	0.789739	-0.341742	1.41186	1.43519	-0.0312742	-0.607988	0.178035	0.347832	-0.128578	0.226463	-0.561228	0.130353	-0.708607	-0.057859	0.681101	0.847576	0.810561	0.22106	0.68842	0.879089	-0.490511	0.212335	-0.808421	-0.42731	-0.468071	-0.771134	0.420613	-0.484944	0.0342203	-1.14517	0.868735	1.09085	0.623554	0.92471	0.404409	-0.546981	0.323105	0.580968	0.668711
427	CAAGCTATCAACTGAC-1	Co1B	Endo_Bstd	1.4973	-0.0618118	1.89044	-0.996258	0.108852	0.846323	0.899375	1.9097	0.0372851	2.30825	1.00666	0.824008	-0.523833	-0.154538	2.06493	1.54196	1.94136	-0.385337	1.25158	0.509263	1.98693	0.452941	1.50208	1.5295	-0.356825	0.676461	0.725537	-0.592249	-0.174628	0.044555	0.191763	0.13676	-0.558461	-0.352479	0.895292	1.11814	0.484444	-0.539619	2.26389	1.04842	1.1745	0.0217342	-0.414391	0.341129	-0.0380854	0.249226
428	CACCAAAAGTCATGAA-1	Co1B	Endo_Bstd	-0.213645	-0.0475457	0.260929	-2.98526	-0.935536	0.236052	-1.49657	0.626315	0.111125	-0.707994	-0.251805	-1.58166	-0.453216	-0.725386	-0.261369	-0.413348	-0.677463	-0.579256	-1.85406	0.409784	0.282366	-0.685426	-0.899248	0.25527	-1.17536	-0.192207	0.0138502	0.36115	-0.51737	-0.523644	-0.521548	-0.843173	-0.696203	-1.15723	-0.89948	-0.480471	-1.74186	1.18158	0.0159623	0.299562	-0.2415	-0.522411	1.42701	-0.520612	-1.52504	-1.22356
429	CACTTCGCACTACTTT-1	Co1B	Endo_Bstd	0.0669264	-0.702635	-0.628869	0.781239	-0.954151	-1.82119	0.118531	1.04132	-0.0130153	1.58453	0.0784075	-0.407426	-0.440111	-0.409731	0.133719	1.20329	0.146343	-0.451956	0.29487	-2.73096	-0.0907472	-0.23401	-0.347633	1.90982	0.876263	-0.242362	0.00425427	0.40776	0.135403	-0.369175	-0.230872	-0.425763	-1.05657	1.51109	-0.0239999	0.00152043	-0.367543	-1.92362	0.566537	0.109926	0.634821	0.673074	-0.357997	-0.913253	-1.17816	-0.410314
430	CAGCAGCGTGGGAGAG-1	Co1B	Endo_Bstd	0.379846	-1.16971	-0.265993	-1.60392	-1.00142	-0.341188	-1.25578	-0.0498555	-0.741876	-0.0472467	0.600047	-1.47015	-0.558157	-1.25698	-0.795707	0.0840796	-0.209572	-0.473618	0.0592393	-0.572058	-0.103609	-1.40924	-0.577528	0.0123356	-0.53074	0.222235	0.252318	-0.960324	-0.21966	-1.03194	-0.165479	-0.67821	-0.196711	-0.611147	1.25074	0.157008	-0.759924	0.231237	-0.390172	-0.762604	-0.502479	-0.278593	0.666048	-0.811403	-2.3083	-0.679872
431	CAGCCAGAGCCTTGAT-1	Co1B	Endo_Bstd	-0.0940324	-1.13852	0.236466	-0.0691033	-0.426239	0.935984	-0.25394	0.98414	-0.0363736	-0.340807	-0.433613	-1.09722	-0.776393	-0.208393	0.186371	0.0804226	0.544664	-0.601376	-0.845964	-0.0538278	0.407811	-0.882693	-0.443396	0.245882	-0.127571	0.310333	0.707985	-0.752253	-0.200466	-0.497974	-0.574842	-0.566388	-0.615463	-0.767609	-0.476144	0.0161613	-0.136719	0.663558	0.583246	-0.253969	0.035175	0.586587	-0.59023	-0.386902	-0.624102	-0.168302
432	CAGGTATGTCTCGCGA-1	Co1B	Endo_Inf	-0.657133	-0.93362	-0.521194	-0.244129	-1.16298	1.16541	-1.50311	0.897782	-0.726099	-0.388962	-0.682622	-1.54363	-0.801668	0.455337	0.638413	-0.14575	-1.97595	-1.17778	-1.61305	-0.558935	-1.10253	-0.74112	0.194361	-2.03518	0.0257673	0.24585	0.0104737	-0.249493	1.54533	-1.02155	-1.46811	-1.57646	-0.574512	1.66142	0.0174191	-1.37666	-1.40397	0.256872	-0.561012	-1.01904	-0.210402	-1.16469	-0.128623	-1.94573	-1.12595	-0.817131
433	CAGTTAGCAAATGGAT-1	Co1B	Endo_Bstd	-0.122988	-0.316159	-0.586275	0.00849266	-1.47904	0.179581	-2.14711	1.36703	-1.2341	0.0101203	-0.785265	-1.01054	-1.10319	-0.857361	-0.689471	-0.362414	-0.605964	-1.08064	-0.334569	-1.6888	-0.200481	-0.801178	-0.245907	0.407276	-0.707943	0.160499	-0.485365	0.54865	-0.419466	-0.953901	-1.30216	-1.18694	-0.813954	-0.555938	-0.932748	0.0413276	-1.61274	1.30965	1.26648	-1.91208	-0.836537	0.309074	-0.409182	-1.82541	-1.6548	-0.732804
434	CAGTTAGCACCCTAAA-1	Co1B	Endo_Bstd	-0.0475049	0.52263	-0.223741	-2.5981	-1.15642	-0.843702	0.51118	1.44191	-0.194702	-0.0171168	0.374551	-1.31855	-0.228393	-0.150964	0.62271	0.165558	0.295066	0.0720249	-1.36415	1.08186	0.208883	-0.457931	-0.136739	0.778204	0.173452	0.189488	0.641394	-0.126982	-0.329187	-0.0153009	-0.453106	0.0490476	-0.822855	-0.248262	-0.950256	0.177522	-0.547633	-1.70394	0.0386384	0.00895853	-0.120505	0.0230236	-0.332954	-0.347945	1.12694	-0.63489
435	CATACAGAGTTTCAGC-1	Co1B	Endo_Bstd	0.575356	-0.227939	-0.366397	-1.55371	-0.998783	-0.876341	0.0644216	0.7865	-0.68869	-0.0143344	-0.274391	-0.583512	-0.409774	-0.30938	0.0588859	0.562459	0.605301	-0.375025	-0.106869	-0.72756	-0.162332	-0.57917	-0.350732	-1.0641	-0.746599	0.00997241	-0.0534108	-0.265835	-0.475549	-0.281874	-0.521374	-0.346832	-1.73724	-0.219986	0.358343	0.279511	-0.626854	-0.590763	0.537562	0.174408	0.378652	-0.0489565	1.41498	-1.79189	-0.440227	0.166197
436	CATACTTCAACCGGAA-1	Co1B	Endo_Bstd	0.567094	-1.06822	-0.326283	-1.46808	-1.18811	-1.15338	-0.623338	0.593281	-1.275	-1.44864	-1.12479	-0.0851939	1.24335	-0.626793	-0.307991	-0.536268	0.652901	0.984174	-0.369777	0.0606149	-0.478604	-1.02209	-0.64353	-1.43551	-1.19015	0.522433	-0.176578	-0.797798	-1.28968	1.21264	-0.759195	-0.414636	-1.05077	-1.37918	-0.370505	0.420553	-1.33256	0.417657	0.427814	-0.601993	-0.444222	-0.0622182	0.906821	-1.64422	-1.69892	-1.1637
437	CATCAAGTCAGTCAGT-1	Co1B	Endo_Bstd	0.375156	0.00648047	0.729129	-0.325297	-0.136381	-0.0822453	-0.733911	2.55839	-0.465277	0.321821	-0.0848011	-0.241517	-0.900548	-1.1887	-0.681675	-0.672715	0.156474	-0.697712	0.128859	0.0997059	0.127846	-0.577983	0.694109	-2.09515	0.505871	-0.241792	-0.171361	-1.05706	0.0801661	-0.642401	-0.521394	-0.269336	-0.169053	-1.22168	-0.3817	0.539311	-1.2033	1.12967	0.805059	-0.462145	0.390916	0.459275	1.22321	-1.9947	-1.65232	-0.776573
438	CATGCCTCAGTCGGAA-1	Co1B	Endo_Bstd	-0.136552	-0.349375	-0.40134	-0.843376	-1.42419	-0.936848	-1.0497	0.614223	-0.580709	0.90453	0.139176	-0.605729	-0.418477	0.453345	0.917758	0.593362	0.564336	-0.736711	0.541354	-0.554224	-0.212976	-0.970718	-1.09456	0.0031113	-0.855511	0.276479	-0.0917738	0.48002	-0.344289	-0.526972	-0.87009	-0.543605	-0.693629	-0.43948	-1.88791	0.319071	-1.26651	0.672801	-0.207279	-0.859708	0.549869	-0.381484	0.422213	-0.456568	-0.577993	-0.625878
439	CATGCTCGTGTGTACT-1	Co1B	Endo_Inf	-0.776705	-1.7032	-2.59201	-0.183271	-1.3371	-0.304605	-2.60016	0.444556	-2.47742	1.05576	-0.74988	-2.10725	-0.976981	-0.326121	-1.29767	-1.40393	-1.74946	-1.02796	-1.61783	-1.41594	-0.806069	-0.799226	-0.327995	-1.16326	-0.977843	-0.388346	-0.603149	0.464053	0.603956	-1.50265	-2.70835	-2.12342	-0.858489	0.372437	0.157	-1.92217	-1.73158	-0.263972	-2.65357	-1.65529	-2.07883	-2.08779	-1.49391	-0.293382	-1.44397	-1.30534
440	CATGGTACAAATTGCC-1	Co1B	Endo_UI	-0.318976	-1.41393	-0.340319	0.859462	-0.72259	-0.477382	-0.727275	-0.193344	-0.654146	2.07514	0.854752	-0.724533	-0.507272	0.0331972	-0.347597	0.0673883	-0.162752	-0.89433	-0.610194	0.0268573	-0.678608	-1.08611	0.166861	-0.506538	-0.680337	-0.305479	-0.0948411	-0.0467007	0.457561	-0.843659	-0.478194	-0.763195	-0.485525	-0.798445	0.215286	-0.0519274	-1.83029	1.73487	-0.279185	-0.412128	0.0668526	0.334364	-0.59459	-0.590959	-1.7486	-1.17942
441	CCACGAGTCGTAACCA-1	Co1B	Endo_Bstd	0.697342	0.449814	-0.649266	1.00745	-0.921166	-0.557747	-1.15529	-0.491572	-0.549941	2.09501	0.843549	0.181696	-1.2146	-0.0135873	-1.13785	-0.82109	0.31927	-1.13768	-0.912853	-0.337256	0.105069	-1.44261	-0.919618	-1.01637	-0.669082	-0.29669	0.244398	-0.343173	1.15333	-1.96959	-0.613539	-0.461177	-0.22183	0.421886	0.235455	-0.00686512	-0.994314	2.5511	-0.196372	-0.326776	0.103422	0.454567	-0.431847	-1.4322	-1.14125	-0.529715
442	CCGGTAGAGTTCTCTT-1	Co1B	Endo_Bstd	-0.132757	-1.80858	-0.558653	-0.251588	0.174903	0.244371	-1.31991	1.78273	0.0447545	0.280226	-0.776185	0.197003	0.950009	-0.137187	-0.0451977	1.01558	0.229633	0.747971	0.0243704	-0.263036	0.198166	-0.555142	-1.30692	-0.694166	-1.39851	0.0308629	-0.562173	-0.143732	-0.775758	0.635959	-0.346434	-0.576188	-1.20415	-0.945657	-0.658757	-0.308495	0.0940168	-0.693386	0.352165	0.0690221	-0.38903	0.78422	1.8695	-0.383642	-0.838459	-1.00358
443	CCGGTAGGTGCAACGA-1	Co1B	Endo_Bstd	0.450044	0.68088	0.00808815	-0.227188	-0.446846	-0.98699	-0.374396	-0.0246304	-0.934074	-0.152171	-0.0928269	-0.825546	-0.678315	-0.447051	0.0389944	-0.326	0.496844	-0.330413	0.198572	-0.906199	1.16826	-0.379001	0.318948	-1.10044	-0.492386	0.161891	-0.0186007	-1.27998	-0.913087	-0.2218	-0.460255	-0.325051	-0.536299	0.0753873	-1.37091	0.168718	-0.323922	-0.117637	0.313587	-0.52285	0.389668	0.718487	-1.43097	-0.108572	-0.687316	0.877851
444	CCGTTCAGTACCAATC-1	Co1B	Endo_UI	0.24177	-0.404789	-0.987757	1.08781	-0.779278	0.493731	0.464908	-0.780353	-1.16474	-0.949676	-0.483414	-0.698118	0.371719	-0.825349	-0.9018	-0.998132	0.754496	0.285085	-0.626307	-0.758956	-0.116576	-0.303087	0.136152	0.230447	-1.00585	-0.341874	0.117942	-1.09321	1.04613	0.403904	-0.842813	-0.260599	-0.875403	-0.538859	0.700759	0.26162	-0.862297	-0.0187339	-0.140094	-0.294292	-0.358074	0.289682	-0.883777	-0.855196	0.18647	-0.792094
445	CCTAAGAGTAGCTGAG-1	Co1B	Endo_Bstd	0.851394	-0.174413	0.825667	-1.13773	-0.334168	-1.34878	-0.369043	1.04413	-0.0840018	-0.995457	-0.368083	0.755416	1.86161	0.48752	0.57894	0.691515	1.3865	1.68995	0.282376	-0.843625	0.0456885	-1.02304	-0.720764	-0.113434	-0.670294	-0.343592	0.231481	-0.927924	-1.06763	1.80549	1.02974	0.787485	0.463939	0.503315	-0.938769	0.954121	-0.817961	-0.889592	0.869765	-0.307043	0.135515	0.826802	1.02375	-0.88171	-0.604122	0.686761
446	CCTCAACTCGGCTTGG-1	Co1B	Endo_Bstd	0.678484	0.374705	0.19362	-0.114487	0.270417	0.0696	0.415869	1.87936	0.300715	1.12169	0.845248	0.00350297	-0.487771	-0.861561	1.00648	0.613676	0.380973	-0.435742	0.55901	0.480007	1.5205	0.478749	1.6875	-0.392234	1.07789	0.643672	0.922919	-0.406824	1.68404	0.428989	-0.103522	-0.388771	-1.12941	-1.00809	-0.359846	0.666207	0.32766	1.91146	0.787098	0.438099	1.11471	0.474057	-0.555021	-0.788119	0.704995	-0.0479543
447	CCTCACACAATCAAGA-1	Co1B	Endo_Bstd	0.168916	0.0164383	-0.31152	-0.564905	-0.129535	-1.02025	1.03011	-0.0323872	-1.30614	-0.958847	-0.139488	-0.402338	-0.793092	-0.764116	1.32804	0.607646	-1.17909	-0.642143	-0.355026	0.917553	0.254057	0.908938	-0.400369	1.13791	-0.0604372	-0.374662	0.359378	-0.0511239	0.94941	-0.172757	-0.86908	-0.832492	-0.435125	0.553224	-0.0668904	-0.0868229	0.540248	1.56744	-0.164254	0.112294	-1.11745	-0.0785463	-0.244521	-0.829973	1.50094	-0.580148
448	CCTCAGTCAGCCTACG-1	Co1B	Endo_Bstd	1.6308	-1.03098	0.387946	-0.280127	-0.335193	-0.829929	0.104724	0.876036	0.318957	0.306332	0.552208	-0.286111	-0.409396	1.0742	0.188673	0.0296712	1.0688	-0.567816	0.0305223	0.82998	1.02845	0.494882	1.30943	1.39973	-0.313439	0.546521	0.274246	-0.945716	-0.750238	-0.26923	0.0392657	-0.117734	-0.538114	1.19505	0.940754	0.60688	-0.746146	-0.660716	-0.211286	0.844498	0.120746	0.515104	-0.147153	0.153852	-0.0455722	0.63848
449	CCTGTTGCACAATGTC-1	Co1B	Endo_Bstd	-0.108269	-0.844975	0.814791	0.822486	-0.852204	0.961185	-0.31735	2.07951	-0.91382	0.198781	0.514111	-0.0806323	-0.0211911	0.226506	1.31805	0.98534	-0.302898	0.00127883	-0.85222	-0.898384	0.0558496	0.306489	0.547452	-1.11571	-0.500627	-0.365357	0.020568	-0.152413	0.427377	-0.484949	-0.559869	0.31943	-0.0703163	-0.686011	0.882666	-0.451607	-1.1137	1.55709	0.864721	-0.472406	0.345123	0.274238	-1.18421	-0.57493	0.217438	0.58894
450	CCTGTTGTCTAAGCGT-1	Co1B	Endo_Bstd	0.260057	-1.19369	-0.460212	0.382293	-0.875677	-1.76289	-2.43519	-0.205606	-1.78334	0.661759	0.26513	-1.39427	-0.721694	-0.970437	0.524869	-0.418675	-0.641568	-0.855473	-0.189452	0.081429	-0.595798	-1.00911	-0.526529	-0.506585	-1.9284	0.135414	-0.0033529	0.54026	-0.240744	-0.938339	-1.27884	-0.863485	-0.732198	-1.87771	0.214899	-0.509735	-1.60946	0.464039	-0.296404	-1.71116	-0.631575	-1.74473	0.264108	-1.46384	-1.42903	-0.900385
451	CGAAGTTAGGTATCTC-1	Co1B	Endo_Bstd	0.668506	0.297997	0.107599	-0.747137	-0.864463	0.170977	0.230525	1.64652	-0.0358	0.637346	0.246019	-0.0640385	-0.338906	-0.0560145	0.916195	0.0977629	0.556382	0.0167368	-0.895496	-0.74128	-0.388868	-0.0485819	0.795253	-1.18071	-1.16715	0.599806	0.786017	-0.486403	0.42974	-1.05933	-0.473132	-0.229297	-0.376297	0.527528	0.710411	0.552176	-0.789923	1.02136	1.1169	-0.835324	-0.173337	0.024609	0.286663	-0.500916	-0.22149	-0.524193
452	CGAAGTTTCAAGTGGG-1	Co1B	Endo_Bstd	1.64265	1.7195	0.976502	0.398415	1.06005	1.2048	1.31469	1.1615	1.1802	0.619721	0.656735	1.4934	0.281438	0.456885	2.24687	2.4478	1.48962	0.112563	1.0349	-0.123169	2.0388	0.689163	1.89774	0.237597	1.59759	0.445856	0.307778	-1.74643	2.05543	0.526045	0.89529	0.663615	0.253393	1.84463	0.407224	1.16825	0.341137	1.17732	0.278353	1.11456	0.989236	1.69618	0.619288	-0.580143	1.15104	0.429783
453	CGAGGAACAGACAAAT-1	Co1B	Endo_Bstd	0.178488	-1.64472	0.38916	-0.475981	-0.320734	-0.745223	-1.02774	1.46396	-0.705699	-0.667284	0.379084	-0.857194	-0.849308	0.211831	0.99939	0.515268	-0.070127	-0.672693	-0.512383	0.477385	0.524146	-0.232973	0.428784	0.614625	-0.622719	0.117069	0.476609	-0.848784	0.288809	-0.169033	-0.576966	-0.927495	-1.2655	0.48374	-0.245987	-0.459228	-0.130107	0.152051	0.753425	-0.172365	0.662197	-0.652072	-0.975759	-0.337608	-0.169099	0.179098
454	CGATGGCTCACAAGGG-1	Co1B	Endo_Bstd	0.22479	-0.50943	0.756824	-0.2668	0.788111	0.310551	0.82976	0.85283	0.266774	0.270312	1.26342	0.58059	1.44167	-0.270749	0.860906	1.52369	0.349891	2.04744	0.936776	0.417413	0.977457	0.969312	0.360926	0.32051	-0.0776915	0.299009	0.393088	-2.2472	1.41026	1.91002	0.758819	0.335531	-0.287018	1.89816	-0.279753	0.180916	0.279881	1.6217	0.848154	1.66499	1.48969	1.2634	2.12539	0.280056	1.48397	0.726551
455	CGGGCATAGTTCACTG-1	Co1B	Endo_Bstd	-1.51444	-0.418242	-0.786124	-0.666939	-1.26721	0.594216	-0.321225	2.20238	-0.91415	-0.835052	-0.737136	-1.07907	-0.949498	-0.780445	-0.359275	-0.250113	-0.819394	-1.05999	-0.650608	-1.29532	-0.825541	0.286464	-0.411178	-0.869086	-0.00208668	0.281687	0.312316	1.24263	1.15802	-1.11489	-0.854582	-1.37157	-1.07458	0.895507	-0.0859835	-1.68088	-0.690061	0.286375	1.08615	-1.05973	-0.527192	-0.677636	-0.619686	-1.19824	-0.404369	-0.694408
456	CGTAGTATCCTGATAG-1	Co1B	Endo_Bstd	-1.61667	-0.454062	-1.77497	-1.27249	-2.40088	0.476175	-1.87718	1.15874	-1.85746	0.399518	-1.01746	-1.31015	-1.23863	-0.422105	-1.35617	-1.35473	-1.17546	-1.14552	-1.09383	-1.91778	-0.478053	-1.86873	-0.884526	-1.15855	-0.233891	0.101172	-0.152124	0.551342	0.543834	-1.02891	-1.7983	-1.51935	-1.28187	-0.461553	-1.34992	-1.65937	-1.79364	-1.48348	0.0844146	-2.12941	-2.31121	-2.21439	0.316486	-1.53153	-1.27698	-1.74133
457	CGTGATATCGTGACTA-1	Co1B	Endo_Bstd	-0.513446	-0.58128	0.214749	-0.20257	-0.530717	0.352432	-1.14113	1.32158	-0.0807009	0.185099	0.468995	0.22349	0.455443	0.152872	-0.535839	-0.673083	0.491406	0.178024	-0.417323	0.747419	-0.997189	-0.675369	-0.528399	-0.569346	-0.304131	-0.142665	0.0214451	-0.989355	-1.43536	0.0346786	-0.577759	0.408286	-0.360235	-1.4577	-0.924593	0.556016	-1.82345	1.98052	1.20904	-0.307647	-0.281303	-0.326546	0.138254	-0.749052	-0.742915	-0.234191
458	CTACGGGTCCTTATAC-1	Co1B	Endo_Bstd	0.26676	-0.181488	0.292102	-0.757072	-1.46944	0.848925	-0.97239	0.998346	-1.72791	-0.0530938	0.15512	-0.16661	-0.213925	-0.682322	0.186627	-0.508746	-0.657785	-0.0746659	-0.88393	0.294161	-0.297497	-0.870858	-0.682787	-0.811339	-0.100458	0.477123	0.344242	0.0519133	-0.396721	-0.370295	-1.03953	-0.539341	-0.0531802	-2.25303	-1.17786	-0.232766	-1.43603	1.60794	0.610169	0.475598	-0.350853	-0.639793	-0.992428	-0.758399	-1.48284	-0.383187
459	CTATCTACATAATGCC-1	Co1B	Endo_Bstd	0.22685	-0.802323	-0.938297	-1.39507	-1.12931	-0.556702	-1.44126	-0.140149	-0.906356	0.508977	-0.477322	-0.949963	-0.887957	-0.35633	0.416752	-0.716769	0.055756	-0.43343	-1.25433	0.725316	0.279554	-1.19801	-0.5613	-0.256386	0.414044	-0.0844351	-0.253866	-0.214845	0.2565	-0.718472	-0.849856	-1.13677	-1.72537	0.892374	-0.374013	-0.735794	-1.48911	-0.00721669	0.254174	-0.676996	-0.0385637	-1.25392	-0.647442	0.0549839	-1.35263	-0.36991
460	CTCAAGAAGGTCGACA-1	Co1B	Endo_Bstd	1.15891	0.437015	-0.371609	1.82608	-1.24379	-1.49551	0.424096	-0.455704	0.177505	1.07583	1.1198	0.0089122	-0.666353	-0.209559	0.389878	0.754781	1.49118	-0.691687	-0.751069	0.548795	0.400358	0.181952	0.865252	0.458808	-0.361034	0.493367	0.513751	-0.388964	0.98875	-0.961323	-0.354925	-0.0474095	-0.474024	0.591193	-0.81349	1.0697	-0.39948	1.86187	0.0963546	-1.04917	0.213963	-0.115278	-0.382886	-0.263481	-0.261207	0.157696
461	CTCCATGTCAGATGCT-1	Co1B	Endo_Bstd	0.396578	-0.973448	-0.267741	-1.92138	0.57969	-1.32721	-1.70471	1.12998	-0.494818	-0.19368	0.0127483	-0.733074	-0.990124	-0.655499	0.172145	0.0290802	0.659763	-0.891533	0.00624172	1.70786	-0.325902	0.158468	-0.00827071	-1.7287	0.189227	0.164721	-0.00659823	-0.42993	-0.0981116	-0.709908	-0.724118	-0.854306	-0.317908	-0.904743	-1.14106	0.0764367	-1.09037	-0.0297669	1.34258	-1.23763	0.1837	-0.247838	0.0667691	-0.857012	-0.157151	-0.393286
462	CTGAGGCTCTAGTCAG-1	Co1B	Endo_Bstd	-0.212736	-0.0893121	-0.883765	-1.17667	-0.169298	0.158716	0.0150408	0.686854	-0.447926	-0.261711	-0.852645	-0.291938	-0.609051	0.21185	0.428991	0.249888	0.490452	-0.796698	0.24463	-0.438203	-0.0151245	0.111423	-0.516301	-1.47511	0.20331	-0.0716378	0.112124	0.235257	1.26711	0.0128731	0.078373	-0.231235	-1.17888	-0.457018	0.13398	0.695404	-1.0795	0.447984	0.143078	-0.622795	-0.111606	0.545105	-1.08689	-0.489061	-0.149159	-0.615737
463	CTGGCAGAGTAGGATT-1	Co1B	Endo_Bstd	-1.13726	-0.542243	-0.411047	-2.33846	-1.29392	0.233345	-2.12172	0.819125	-1.08407	-0.114972	0.559802	-0.830377	-0.547953	0.349735	-0.853614	-1.19487	-0.361822	-0.487593	-2.01646	0.631134	0.0701217	-1.8853	-0.645244	-0.852745	0.181536	-0.0294951	-0.181641	-0.303004	-0.185271	-0.652671	-1.41878	-0.823993	-0.133671	-0.872608	-0.0530145	-0.593974	-1.38421	-0.738414	-0.534057	-1.75092	-0.443596	-1.83978	-0.974647	-1.45051	-1.02383	-0.892069
464	CTTCAATAGGAGTCTG-1	Co1B	Endo_Bstd	0.485354	-1.20289	-0.458478	0.528618	-1.25593	-0.780813	-1.12827	0.159871	-0.512478	0.324506	-0.0754344	-0.00621203	-0.732491	-0.000820822	-0.880895	-0.48608	0.342103	-0.928757	-1.07214	-0.262934	-0.0214403	-1.62021	-1.12804	-1.27279	-0.924408	0.100366	-0.0396032	-0.270962	-0.705154	-1.30036	-0.956341	-0.734706	-0.570643	-1.4896	0.727575	0.400875	-1.2905	2.34034	0.166159	-0.896029	-0.61582	-0.605106	-1.48989	-1.33012	-1.41836	-0.573686
465	CTTCGGTAGCGACTAG-1	Co1B	Endo_Bstd	0.871399	0.362091	0.101252	-0.448288	-0.694466	0.346618	0.500929	1.55049	0.253501	-0.131082	1.52655	-0.210007	0.0737553	0.679407	-0.195843	0.373667	0.817501	-0.253911	-0.401581	-0.761846	0.653991	0.560902	0.306791	0.773061	0.748316	0.598813	0.507695	-1.2915	0.754573	-0.368627	0.0477897	-0.329474	-1.15776	0.662409	0.546039	-0.0636012	-0.641721	-1.37544	1.14012	-0.643917	-0.463859	0.0836055	-1.59361	-0.544471	0.958005	-0.279886
466	CTTGAGATCCACCTGT-1	Co1B	Endo_Bstd	0.181201	-0.604743	-0.643845	-0.934635	-0.65809	-1.58154	-0.918182	-0.105382	-0.234572	-0.632729	0.0540045	-0.312062	-0.703628	-0.966688	0.313766	0.374224	0.121973	-0.62959	0.0690585	-1.76524	0.663554	-0.283022	-1.05244	-0.495496	-0.271987	0.0852579	-0.199647	-0.470644	-0.207103	-0.746032	-0.51815	-0.552449	-1.12454	0.0480065	1.47215	0.0621161	-0.88687	-0.301829	0.515719	0.289965	0.409865	0.354064	-1.43877	-0.613299	-1.42647	0.0200578
467	GAAACCTGTTCATCGA-1	Co1B	Endo_Bstd	0.70573	-1.39209	-0.900774	-2.02138	-1.19726	-1.64556	-0.861689	0.905247	-0.293499	1.09456	1.20846	-0.434274	-0.181592	0.344611	1.3035	-0.0462828	0.239059	-0.340906	-0.0827605	0.841312	-0.409511	-0.644639	0.347888	-0.830091	-1.28526	0.735812	0.273969	-1.11125	1.34846	0.120451	-0.21219	-0.349911	-0.460822	0.0699494	-0.758296	0.861333	-0.681068	0.572462	0.658954	-0.935705	-0.120789	-0.157564	0.207495	-0.766624	-0.593049	-0.851224
468	GAAGGACTCCATGAGT-1	Co1B	Endo_Bstd	0.336685	0.385924	0.186632	0.587104	0.0434525	0.2101	-0.732671	-0.77057	-1.00992	2.23202	1.51255	0.289385	-0.676246	0.261898	-0.212428	-0.223678	0.667342	-0.540004	-0.305625	-0.638128	2.25775	-0.686198	0.30374	-1.08755	0.447381	-0.037354	0.229775	-0.653099	0.81146	-0.277598	-0.710106	-0.0928742	-0.434472	1.57815	-0.839879	0.490748	-1.03158	1.9397	-0.323607	-0.635066	0.639232	0.259544	-1.20323	0.311309	-0.512299	0.281474
469	GAGCTGCGTGGGACAT-1	Co1B	Endo_Bstd	0.654792	-0.996863	0.672733	-0.36213	-0.0342763	0.117123	-0.376521	-0.571174	0.307827	1.51463	0.5724	-1.35915	-0.714695	0.172967	0.975182	-0.0959163	0.409249	-0.409626	-0.47564	-0.125241	-0.155265	-0.78832	0.422463	-0.804145	-0.117952	-0.26268	0.481635	-0.678198	1.22376	0.0975643	-0.747227	-0.606551	-0.419995	-0.129444	0.639713	-0.27602	-0.376746	0.855849	-0.858441	-0.409579	-0.0607615	-0.456602	-1.03931	-0.803656	-0.189812	-0.243221
470	GAGTCATCAAGCACCC-1	Co1B	Endo_Bstd	0.202917	0.0120804	-0.118699	-1.43196	-0.739461	-0.756196	-0.944324	0.926359	0.531947	-0.287764	-0.970292	-0.154351	-0.121724	0.143522	0.782769	0.791263	0.84829	-0.322332	-0.501142	-1.3174	0.885725	-0.0668328	0.451708	0.156884	-0.089947	-0.313369	-0.0519541	0.749538	-0.0337536	-0.00404918	-0.023727	0.0237056	-0.94542	-0.279493	0.938203	0.708908	-0.819943	0.491016	1.40335	-0.305357	0.771086	0.0369852	0.386762	-1.20372	-0.352945	0.164977
471	GAGTTTGCACGACAGA-1	Co1B	Endo_UI	1.81136	-0.380775	1.7739	-1.16351	0.457342	-0.00861886	1.14228	-0.725994	1.28779	0.260674	1.32391	1.20127	2.22027	0.299618	3.24038	2.72257	1.27229	2.12991	1.13131	2.00322	0.838277	1.52567	1.55428	0.496386	-0.478276	-0.488825	-0.0227541	-1.77253	1.48323	1.98613	1.01394	0.591964	0.993097	0.708424	0.558364	0.815238	0.835795	-0.46914	0.945305	1.80908	0.937014	1.30867	0.509887	0.296216	1.35786	0.492196
472	GATCATGAGTATTGCC-1	Co1B	Endo_Bstd	0.983987	0.186689	0.425719	-2.57287	-0.208234	-0.0252678	0.426782	0.6836	0.0619144	-1.39614	-0.308318	1.30117	2.15291	-0.39431	1.26031	0.905538	0.901656	2.46662	0.73114	1.78381	0.771191	-0.388927	1.38047	-0.679372	-0.371115	0.24254	0.517302	-2.32027	-0.441499	2.75382	1.27114	1.37812	1.76005	0.401433	0.117133	0.922085	0.565897	-1.9853	0.90274	0.983441	0.415138	0.484772	2.47082	-0.427422	0.932652	1.22957
473	GATGACTTCCTTCGAC-1	Co1B	Endo_Bstd	0.192816	-1.11815	0.114862	-0.813368	-1.21078	-0.572131	-0.482484	1.40161	-1.22676	-0.800829	0.173961	-0.48745	-1.004	-0.864473	0.179689	-0.356798	-0.376499	-0.72153	-0.363341	-0.725082	0.381848	-0.669241	-0.458242	0.692805	-0.33853	0.129813	-0.321407	-0.892259	-0.204914	-0.402407	-0.770313	-1.02623	-1.16921	0.350262	0.401224	0.524539	-1.58647	0.976296	-0.431092	0.430071	0.465539	-0.348913	-1.14884	-0.858635	-0.688434	-1.27676
474	GATGGAGAGCCGCACT-1	Co1B	Endo_Bstd	-0.0681631	-0.815808	0.0699764	-0.641361	-0.369995	-0.355108	0.659888	1.69363	-1.00037	0.434787	1.04332	-0.389914	-0.705436	0.168301	0.804826	0.17444	0.348551	-0.825094	-0.708567	0.137639	0.661646	0.742301	-1.15366	0.159216	0.67229	0.380372	0.496528	-0.463526	0.512257	-0.670396	-0.753959	-1.15757	-1.24907	0.618547	0.910409	-0.0670126	0.42679	-0.191359	0.632269	-0.0426977	0.369278	-0.0948804	0.40701	-0.216093	0.755457	-0.423044
475	GCACTAAAGCGTACAG-1	Co1B	Endo_UI	0.958881	-0.719479	1.06347	0.831233	-0.318644	0.221776	0.489151	-0.194436	-0.383028	1.6271	0.404741	0.340588	-0.365857	-0.319307	1.12621	0.732574	1.26035	-0.185888	0.0234218	-0.31672	1.73552	-0.0294203	0.00508836	0.232317	-0.786712	0.884348	0.647919	-1.58238	-0.275195	0.0312929	0.67262	0.159033	-0.425162	1.89208	0.714726	0.217177	0.376806	1.07379	2.09682	0.741815	1.28921	0.773887	-0.514649	-0.453608	-0.849833	0.699989
476	GCAGCTGTCTCCTACG-1	Co1B	Endo_Bstd	0.389994	-0.314356	-0.250164	-0.042166	-0.78437	-0.444646	-0.0851991	1.72489	-0.17955	-0.344553	0.351197	-0.0463763	-0.393865	-0.235226	0.358112	-0.823445	0.677544	-0.282043	0.0288205	1.01577	0.972788	-0.988864	0.867733	0.575637	-0.66215	0.155507	0.222968	-1.16224	0.846539	0.383843	0.00950975	-0.496287	-0.731505	0.857313	0.807357	0.194102	-0.492766	0.90365	0.781057	0.0102019	0.363374	0.307795	-0.0603863	0.141213	-0.940404	0.391308
477	GCATCTCTCTTGTTAC-1	Co1B	Endo_UI	1.15729	0.669865	0.734455	0.700335	0.402444	1.68914	1.73434	-0.601083	0.728221	0.643227	2.63566	0.93902	0.918011	1.13523	1.46534	1.20175	1.15053	0.674369	0.39157	2.64614	0.302067	1.04851	1.8675	0.670453	1.7117	0.496008	1.30064	0.0533946	0.943552	1.17552	0.851836	1.03675	0.425377	-0.22454	0.29096	0.760067	0.636085	1.00476	1.05871	1.09491	0.919859	1.2084	0.279282	0.280716	2.09137	0.874614
478	GCCCGAATCGTCAACA-1	Co1B	Endo_Bstd	1.20526	-0.793924	0.960494	-0.126307	0.044239	-0.464351	-0.503966	1.68517	0.156643	0.40457	0.885745	0.897393	0.253296	-0.696638	0.257635	0.412866	1.65729	0.0900177	0.681446	0.344788	1.27089	-0.239222	0.673876	-1.1581	-0.270092	0.0633401	-0.0588915	-1.74954	0.151116	-0.309409	0.4347	0.467937	0.830835	0.714771	-0.428693	0.852537	-1.08264	1.82866	2.07761	-0.131736	1.83047	0.232021	-0.455135	0.611287	-0.419771	1.13943
479	GCCCGAATCTCTGCCA-1	Co1B	Endo_Bstd	-0.0801033	-0.355913	0.238087	-1.39086	0.535069	-0.652744	0.5513	0.463742	0.934136	0.906514	0.464266	-1.26678	-0.594786	0.314482	0.917644	0.13874	-0.243398	-0.496837	0.0470107	0.890944	-0.520084	0.50891	-0.0523829	0.431119	0.483581	-0.320056	-0.0303033	0.643778	0.946007	-0.323347	-0.344506	-1.29557	-1.26204	1.66939	-0.0920621	-0.908292	-0.734603	1.26543	0.727328	-0.620057	0.306886	0.928118	-0.585315	-1.11304	0.615469	-0.682834
480	GCGAGAATCACCCTTG-1	Co1B	Endo_Bstd	0.651632	-0.922606	-0.5562	0.479611	-0.908974	-0.468942	0.582009	0.827481	-0.734508	-0.470247	1.03845	-0.415236	-0.433893	-0.0468926	0.610937	0.779756	0.0612862	-0.458105	1.41968	-0.741564	0.452017	0.485722	-0.931069	0.0963114	0.588662	0.261848	0.323239	-0.962675	0.371598	0.305372	-0.334406	-0.491972	-1.51167	-0.257902	-1.26709	0.484593	-1.28222	-0.499721	1.20109	0.227943	0.996608	-0.0710401	-0.917032	-0.425216	-0.462074	-0.399478
481	GGAGCAAGTAACTGCT-1	Co1B	Endo_Bstd	0.238123	-0.0739698	0.16447	-1.18476	-0.312098	-0.399327	-0.584347	1.32661	-0.708029	0.644833	0.653381	-0.552428	-0.257336	0.14546	0.743714	-0.252847	-0.133624	-0.149118	0.0689677	0.0867503	-0.464291	0.0226138	0.635641	0.629601	0.822834	-0.0493202	0.768827	-0.479116	1.42648	-0.163361	0.220997	-0.383806	-0.473422	-0.501475	2.00017	0.703918	-0.593893	-0.43643	0.206759	0.625113	0.60777	1.34127	0.222292	-0.737883	1.03164	-0.141787
482	GGAGGATTCTCTCGCA-1	Co1B	Endo_UI	0.413035	0.13676	-0.228356	0.131503	0.00768425	0.20778	-0.55659	1.48924	-0.00646351	0.393799	0.388281	0.268012	1.26786	-0.755023	0.37162	1.06376	0.659272	1.35229	0.852704	-0.721041	0.843728	-0.179541	-0.481743	0.250345	-0.930144	-0.0593867	0.488454	-0.967259	-0.852147	2.17294	0.315963	0.224396	-0.59769	-0.712352	0.954859	0.581842	-0.322138	-1.20611	0.756049	0.928609	0.776844	0.728767	0.323639	-0.688652	-1.85757	0.0990637
483	GGCACGTGTCGGTGTC-1	Co1B	Endo_Bstd	-0.260935	0.0253263	0.671557	-0.939984	-0.506343	-1.21893	0.30944	1.0525	0.939798	-0.757559	-0.355913	1.27428	1.28665	-0.484817	-0.0636595	-0.0560687	0.866679	0.815255	-0.876916	-0.608939	0.789878	-0.904147	0.833322	-0.180659	0.510498	0.0770071	0.617117	-1.2188	-0.233221	0.131421	0.88923	0.924276	0.938185	0.618866	-0.883122	0.671207	-0.648544	-0.0245297	0.695747	0.408399	0.245615	-0.17902	-0.216689	-1.63888	1.14325	0.771586
484	GGCGTCAGTTCTTGTT-1	Co1B	Endo_UI	0.311291	0.141034	-1.19419	-0.292918	-1.70313	-1.02919	-2.38129	1.4073	-0.116443	1.50144	0.449146	-0.57344	-0.92846	-0.307165	-0.331599	-0.678204	0.0358635	-0.97221	0.080767	0.708996	-0.812197	0.0181349	-0.822438	0.522936	-0.831338	0.133203	0.184514	0.0484016	1.36693	-1.29308	-1.1142	-0.553437	-1.27865	-0.710821	0.083683	-0.323449	-1.96366	1.17285	-0.14576	0.50268	-0.668143	-0.688743	-0.0450485	-2.04574	-0.905675	-0.889593
485	GGGAGATAGAAGTGTT-1	Co1B	Endo_UI	-0.0861312	-0.35011	0.037723	0.402546	-1.3123	-0.990109	-0.556047	0.110558	-0.431005	-0.613063	0.304469	-0.0497022	-0.523772	0.36876	-0.197639	-0.216924	0.84934	-0.657501	0.894748	-0.244427	-0.589182	0.27277	-0.151581	-1.27768	0.151051	0.51909	0.704436	0.523123	-0.534535	-0.43616	-0.304421	-0.171532	-0.835689	-0.997618	-0.583862	0.344484	-0.72367	-0.204175	0.748685	-0.321549	-0.593184	0.0988533	-0.341774	-0.504593	-0.0696622	-0.153415
486	GGGAGATGTCACTCAA-1	Co1B	Endo_Bstd	0.0860292	0.293131	-0.158837	-1.04845	-0.876437	-1.18535	-0.34103	-0.103407	-1.5297	0.408851	1.0027	-0.571253	-0.63218	-0.0512447	-0.73198	-0.903948	-0.73177	-1.08196	-1.38047	-0.585986	0.195515	-1.13509	-1.30232	-0.233293	-0.157453	0.342403	0.288983	-0.0411457	0.396545	-0.959799	-0.91109	-0.487166	-0.625396	0.226453	-0.716813	-0.110712	-0.929096	-0.782696	0.0822051	-0.530609	-0.938555	-0.286477	-0.673921	-0.176327	-0.335768	-0.471716
487	GGGCGTTAGGTGCTGA-1	Co1B	Endo_UI	-0.706161	-1.06016	-0.411407	-0.41681	-1.64046	-0.514645	-1.16218	1.11089	-0.0745428	-0.921839	-1.23614	-0.0517656	0.180375	-1.23476	-1.48042	-1.11584	-0.673978	0.131742	-1.54132	-1.12014	-0.237885	-1.57722	-1.7186	-0.252596	-1.08901	0.290168	0.480536	0.18045	-0.578895	-0.0598414	-0.253879	-0.221	-0.94369	-0.0248489	-2.07288	-0.354204	-1.26016	-0.720032	0.527352	-0.111915	-0.0497575	-0.289331	0.504805	-1.12872	-1.39283	-1.20495
488	GGGCGTTGTCCAGCAC-1	Co1B	Endo_Bstd	0.910636	1.23316	1.57168	1.16616	-0.40001	0.50318	0.470558	-0.470583	0.141604	1.81122	1.55075	0.599934	-0.380887	0.774581	1.27672	1.3794	1.26872	-0.315765	0.2197	0.354078	0.936544	0.969723	1.38258	1.83348	1.15123	0.461413	1.12173	-0.528434	2.29585	0.111071	-0.255791	-0.199094	0.00212635	0.348589	1.62459	0.255665	-0.439915	1.38791	0.615643	-0.0456474	0.743936	1.2437	1.01495	0.869755	1.24862	0.391555
489	GGTAACTCATCGAACT-1	Co1B	Endo_Bstd	0.0778504	-1.63705	-0.321837	-1.18688	-1.17442	-1.31789	-0.642902	0.639969	-1.82462	0.0757699	1.09926	-1.22737	-0.848312	-0.270468	-0.220852	-0.0572111	-0.371121	-0.882456	-0.474912	-0.528213	0.256255	-0.719832	-1.1643	-2.88768	-0.687637	0.274454	0.0978493	-0.337799	1.09054	-0.920591	-0.999042	-0.862482	-1.59143	-0.184326	-0.449309	-0.326548	-1.02235	-0.562451	0.291543	-0.709649	0.168869	-0.390955	-0.235126	-1.64651	-0.110108	-0.87146
490	GGTAACTGTTGCCAAT-1	Co1B	Endo_Bstd	0.91183	-0.841834	0.362973	-0.322845	-0.565822	0.914905	-0.30634	-0.352479	-0.156732	0.0136091	0.471024	-0.526447	-0.547893	-1.13156	-0.0845746	-0.086069	0.064367	-0.765527	0.58752	-1.81503	0.620075	-0.635404	0.758318	-0.497243	0.195931	0.0191928	0.234412	0.0937599	1.10257	-0.509293	-0.103209	-0.146347	-1.23022	-0.394348	-0.572251	0.522261	-1.0721	-0.271227	-0.359869	-0.725717	0.976491	0.452681	-0.873654	-1.44749	-0.307655	-0.278935
491	GTAACACGTATTGACC-1	Co1B	Endo_Bstd	0.139259	-0.527356	0.301806	-0.661608	-0.295126	-0.988415	-0.575569	1.44389	0.11733	0.77807	1.19825	-0.263691	-0.753139	-0.279403	-0.537502	-0.188906	0.594216	-0.585631	0.552935	-0.927167	-0.034112	-0.889419	-1.05949	-0.36251	-0.971843	0.327505	-0.1932	-0.738146	-0.205324	-0.0936458	0.167221	-0.371644	-0.740161	0.376187	-1.38908	0.0323047	-1.5708	-0.0807575	0.765864	0.229769	0.278293	0.172445	-1.10224	-1.0338	-0.450185	-0.660163
492	GTAGAAACAACGGGTA-1	Co1B	Endo_Bstd	1.46335	-0.0232397	1.06126	-0.766612	0.0226859	-0.559383	0.984759	2.31415	0.947253	0.185053	0.424417	1.28565	1.69839	1.00409	1.26909	1.34685	2.06536	1.32796	0.72548	-0.759838	0.478528	0.317497	0.68742	0.789625	-0.39474	-0.0919781	0.310108	-0.524798	-0.755176	1.48247	0.705219	1.04332	0.598074	0.522761	0.741574	1.72161	-0.170712	-1.35904	2.35679	0.217227	1.16396	1.34798	0.545551	0.069651	0.00122923	0.5937
493	GTAGCTACAGTCTACA-1	Co1B	Endo_UI	-0.22254	-0.892205	-0.197453	-1.38068	-0.599107	-0.838654	-0.117326	0.697166	0.471928	0.997305	0.562721	-0.0671398	-0.792148	0.038121	-0.215281	0.101064	-1.1461	-0.938068	-0.465326	-1.98263	-0.815981	-1.40453	-0.654421	-0.361632	-0.876121	0.396207	0.262717	-0.459205	0.200254	-1.01814	-0.374333	-0.364106	-1.24707	-0.890683	1.38875	-0.251441	-0.760797	0.37192	-0.0176206	-0.450256	-0.457017	0.910181	-0.674399	-1.51004	-1.12994	-0.52725
494	GTAGTACGTCGTACAT-1	Co1B	Endo_Bstd	0.600188	-0.130324	0.765271	-1.31622	-1.30889	0.640142	-0.74634	0.759844	-0.798503	1.20303	0.682994	-1.22685	-0.940092	-0.65536	-0.168193	-0.454503	0.0415382	-0.824287	0.637735	-1.58441	-0.899308	-0.412251	-0.525022	0.0476397	0.539494	0.181043	-0.176726	0.163411	0.538246	-0.904149	-0.523262	-0.387616	-0.694013	0.221718	-0.259119	-0.0563034	-1.0967	1.11086	-0.567215	-0.45498	-0.129246	0.993441	0.134203	-0.146816	-0.0295056	-1.04034
495	GTCAAGTTCATTGCCC-1	Co1B	Endo_UI	0.00289463	-1.41694	-0.232094	0.265745	-0.911763	-0.611264	-0.505315	0.395337	0.129195	-0.0401882	0.107379	-0.072031	-0.526148	-0.0270364	-0.971099	-0.182082	0.591544	-0.490183	-1.04488	-1.24134	0.34993	-0.708259	0.11123	-0.801082	-1.20046	0.271483	0.425095	-0.622218	-1.33504	-0.0999769	0.545083	-0.218634	-1.00889	-1.07029	-0.487884	0.0469164	-0.152944	-0.0663798	1.11367	0.0359695	0.545811	0.486256	-0.337586	-1.36635	-0.662193	0.336746
496	GTCACTCAGTGCAGGT-1	Co1B	Endo_Bstd	1.4666	-0.131836	-0.146105	-0.744787	-0.11199	-0.0748834	-0.147728	-0.425024	0.196035	2.02775	1.26736	-0.626709	-0.360193	-0.375047	0.0652287	0.368041	0.624194	-0.598502	0.357322	-0.238355	1.21855	-0.424667	0.376471	-0.524293	-0.358332	-0.619954	0.0334072	0.179282	-0.547121	-0.261362	0.405931	-0.0617547	-1.3618	0.0263081	-0.103739	0.471307	-0.763725	-0.135718	0.625649	-0.118504	0.467593	0.652086	-0.226234	-1.12852	-1.12949	0.0633394
497	GTCTGTCTCAAGCTTG-1	Co1B	Endo_Bstd	-0.624879	-0.268299	0.12643	-0.941988	-1.3537	0.161188	-0.983766	1.83189	-0.377069	0.286584	0.302844	-1.1872	-0.657878	-0.669376	-0.399601	-0.379267	-0.92361	-0.507823	-0.400045	0.443935	-0.217178	-0.799064	-1.10284	-0.398332	0.018772	0.136346	-0.0733267	1.38873	0.871896	-1.09419	-0.628473	-0.90523	-1.72739	-1.95605	-0.623176	-0.989301	-1.95439	1.98117	-0.539847	-1.35811	-0.459278	-0.0237979	-0.241102	-0.927291	-1.11582	-0.533362
498	GTGCAGCGTAGGCAAC-1	Co1B	Endo_UI	0.570812	-0.205278	0.275849	0.198153	-1.01555	0.796937	0.490212	0.999233	0.424505	0.15394	1.4277	0.353412	1.13702	0.647784	-0.460072	0.1404	0.342639	1.73336	0.310949	0.514382	0.318341	-0.80689	0.0854868	-0.492642	-0.874941	0.0415384	-0.0429295	0.120852	0.196792	1.23451	0.383009	0.667977	0.397753	1.05323	0.508099	0.512182	-0.702066	-0.0649521	1.88142	-0.27207	0.642208	0.383297	-0.112579	-0.325546	-0.60175	0.835802
499	GTGGAGAAGCGAAACC-1	Co1B	Endo_UI	0.747596	-0.270719	0.705403	0.658636	0.324282	-0.0858619	-0.0378453	0.599257	-0.0216476	0.301832	0.991504	-0.940804	-0.930847	-0.518789	-0.235985	0.151317	0.620177	-0.687146	0.642607	0.48514	1.79609	0.205848	0.707725	0.707935	-0.0133409	-0.152317	-0.170023	-0.426188	1.25715	-0.209374	-0.0993848	-0.630728	-0.320306	0.471275	-2.61087	-0.210644	-0.0888707	-0.37783	0.171839	0.684129	1.31185	1.0915	-0.450767	-0.454679	0.442156	1.06505
500	GTGGGAATCCGCAACG-1	Co1B	Endo_UI	0.00531245	-1.03456	0.656067	1.34164	-0.0087744	-0.507538	0.932373	0.859236	0.70618	0.184969	1.00088	0.676613	1.35924	0.423814	1.60889	1.04442	0.836747	1.5079	1.20744	0.867483	1.46474	1.17504	1.71112	0.646602	0.0941862	0.357706	0.663601	-0.485414	1.83167	1.7857	0.346772	0.00470702	-0.646326	0.187437	0.076225	0.0510913	0.356043	0.410632	1.24048	1.08199	1.13421	0.393783	0.529413	0.418542	0.56287	0.376571
501	GTGTGATGTAGGGAGG-1	Co1B	Endo_Bstd	-0.395392	-0.50366	-1.38228	-0.279115	-0.305896	-0.562058	0.224113	-0.016783	0.22118	1.4037	-0.370737	-1.14309	-0.915375	-0.245838	0.452641	-0.533059	-0.459772	-0.87528	-0.495513	-0.645154	0.299416	-0.0966228	0.437448	-0.588904	-0.697688	-0.139561	-0.00599607	-0.064832	1.81646	-0.472823	-0.643221	-1.08045	-0.706567	0.901695	-0.404451	-0.916602	-1.00098	2.45868	0.409013	0.208981	-0.57868	-0.317655	-0.556849	-0.278235	-0.106739	-1.03501
502	GTGTGATTCACCTGGG-1	Co1B	Endo_Bstd	0.755148	-0.7831	0.860457	-0.672627	-0.517141	-1.11103	-1.08669	0.424427	-1.5735	0.670666	0.900537	-0.579357	-0.802628	-0.812042	-0.162458	-0.51032	-0.434636	-0.93364	-0.525259	0.376966	0.0565407	0.567702	0.0346549	-0.804785	-0.935647	0.138929	-0.231237	-0.307424	0.140488	-1.0523	-0.367932	-0.540125	-0.287503	-0.443927	-1.60993	0.426058	-1.19253	-0.600289	0.283703	-1.23679	-0.781238	0.929509	-1.63856	-0.274973	-0.601338	-0.0400024
503	GTGTGGCTCCCTTCCC-1	Co1B	Endo_UI	0.253234	-2.08806	-0.195849	-1.32198	-0.741137	-0.448643	0.00103447	2.00449	0.186672	0.679692	0.678911	-0.689031	-0.805837	-0.0100082	1.17998	0.503182	-0.2567	-0.711829	-0.436091	1.01045	0.490204	-0.0560486	1.13799	0.342431	-0.925191	0.408379	0.499062	0.677875	0.314567	-0.325304	0.102343	-0.513197	-0.972395	1.62066	0.148576	0.470554	-0.210162	2.40454	0.387696	-0.344882	0.361524	0.322267	-0.513144	-0.310314	0.0519151	-0.209946
504	GTTATGGCATTCATCT-1	Co1B	Endo_UI	0.108104	-0.92902	-0.343862	-0.784527	-0.456355	-1.58251	-0.36312	1.41041	-0.58221	-1.44195	-0.100855	-1.13203	-0.600037	-0.983339	0.470703	-0.804543	1.03063	-0.575863	-0.734756	2.25982	-0.612634	0.48189	0.542341	-1.30252	-0.165386	0.576576	0.729801	-0.316006	0.866159	0.0128324	-0.483522	-0.684598	-0.457704	-0.395988	-0.56817	0.0186572	0.257189	0.647578	0.928778	-1.00203	0.286258	0.971869	-0.422341	0.604806	0.579857	-0.57465
505	GTTATGGGTGGGCTTC-1	Co1B	Endo_Bstd	0.797526	-0.675782	0.568953	-0.158658	-0.468042	0.656107	-0.595729	0.807125	0.519663	0.923023	0.234664	-0.215183	-0.776188	-0.919031	0.150523	0.42773	0.503479	-0.832984	-1.40241	-0.52486	0.726893	-0.415376	-0.0434674	-1.01637	-0.0941385	-0.166634	-0.110369	-0.669844	0.196317	-0.588507	-0.545795	-0.930443	-1.5018	-1.00589	0.224587	-0.0665365	-0.831619	1.81925	0.938618	-1.19974	0.246854	-0.349658	0.122927	-0.926257	-0.939864	-0.112172
506	GTTGCGGAGCTCCATA-1	Co1B	Endo_Bstd	1.24635	-0.087473	0.577092	-0.19132	0.338832	-0.211155	-0.339355	1.95683	0.360537	1.28255	1.63799	0.0387414	-0.165932	0.0323531	0.717234	1.65382	1.17437	-0.0232829	0.926622	-0.471812	1.46241	-0.0627706	0.617747	-1.01947	-0.616203	0.0110152	0.582069	-0.0948211	1.22896	-0.0526087	-0.00270393	0.0158177	-0.323993	1.46614	0.551459	0.836505	0.0301926	0.546275	1.07433	0.35987	0.785353	0.389514	0.412322	-1.04584	0.332875	-0.138714
507	GTTGTCCAGTGGTTAA-1	Co1B	Endo_UI	0.380366	-0.391409	-0.798051	-1.83782	-0.823259	-0.432602	-0.188759	-0.146132	-0.035913	0.229857	0.0211415	-0.279484	-0.720329	-0.818597	0.274745	0.196923	0.0200881	-0.411167	-0.998316	-1.09978	-0.793552	-1.49941	-0.481115	0.484397	-0.943507	0.570861	0.440361	-0.296064	0.902294	-0.225869	-0.529946	-0.0931122	-1.02281	-0.0378592	-1.29584	0.402954	-0.42775	-0.19438	0.342357	0.649848	-0.548943	-0.213426	-0.949555	-0.443073	-0.736726	-0.798003
508	GTTGTCCAGTTCCTGA-1	Co1B	Endo_UI	-0.537034	-0.629132	-0.90345	-0.490046	-1.77299	-2.16951	-1.94707	-0.371139	-2.23934	-1.80333	-1.01014	-1.72031	-0.876228	0.411264	-0.172086	-1.35164	-1.40464	-0.656856	-0.625257	1.94496	-0.873693	-0.478522	-0.704522	-1.00424	-0.388407	-0.47273	-0.0874274	1.09901	0.702147	-0.648932	-1.87381	-1.41292	-0.746915	-0.627757	-1.2918	-1.3193	-1.52193	0.547399	-1.19267	-1.8007	-2.53838	-0.441564	-0.781897	-1.10266	-1.34301	-0.986323
509	GTTGTCCGTGATTGGG-1	Co1B	Endo_UI	0.4525	-0.506753	-0.769942	-1.69468	-1.08312	-1.66707	-1.53886	0.951313	-0.746971	0.092438	-0.275969	-0.877326	-0.0511178	-1.90146	-0.652093	-0.874902	-0.493711	-0.0994239	-0.959975	-1.16034	-0.537455	-1.53639	-0.276413	-1.29658	-1.62895	-0.255316	-0.219308	-0.0106848	-0.676263	-0.117371	-0.25604	0.0168368	-0.319591	0.0818801	0.895648	-0.0401464	-1.10071	0.146627	-0.0945267	-0.257509	0.322787	-0.881333	-0.702829	-0.826691	-1.73763	0.0207951
510	TAACCAGGTGAATTAG-1	Co1B	Endo_UI	0.328048	-1.48158	-0.55306	0.225956	-0.155389	-0.584777	-0.734259	1.5195	-0.966667	1.62998	0.814469	-0.887478	-0.721634	-0.0461675	-0.320493	-0.54154	-0.377769	-0.704119	-0.0033428	0.353222	0.206602	-0.410567	-0.164523	0.687425	-0.679981	0.557455	0.486088	-0.20761	-0.903531	-0.595324	-0.81714	-0.654526	-1.10141	-0.0511903	0.0746285	-0.481172	-0.600669	0.0377227	0.532796	-0.53612	0.133406	0.715244	0.176436	-0.7098	-0.900186	-0.697522
511	TAACTTCAGTGGATAT-1	Co1B	Endo_Bstd	1.03814	0.38426	1.18039	-0.341623	0.379561	1.6417	0.971965	0.85309	-0.00145275	-0.343988	-0.354549	0.180497	-0.143375	0.655278	0.927092	0.93058	0.643999	0.091987	-0.144934	1.06094	0.74402	0.769019	1.58268	0.193395	0.627365	-0.305853	0.367697	-0.30912	1.19993	0.443421	0.391437	0.386589	-0.621929	0.298115	0.295671	0.602269	0.669309	-1.64445	0.438401	0.751839	0.518691	-0.349325	1.03437	0.029676	0.381107	0.920644
512	TAAGTCGTCTGACAGT-1	Co1B	Endo_Bstd	0.136795	-0.248739	-0.278151	-0.492411	-0.795634	-0.0118482	-0.764118	-0.375106	-1.82359	0.428724	-0.403822	-0.373778	-0.758293	-0.936392	-0.975286	-1.11771	-0.0205799	-1.1994	-0.277981	-1.92647	-1.21104	-1.01605	-0.628214	0.217943	-0.883468	-0.200411	-0.157314	0.01387	0.0749587	-0.896796	-0.969311	-0.530217	-1.50807	-0.237437	-2.67071	0.726579	-0.563907	0.239231	0.13498	-0.587576	0.338598	1.1563	-0.427062	-1.68908	-1.446	-0.778059
513	TACAACGCACCAGCCA-1	Co1B	Endo_Bstd	1.31637	-0.948509	0.240878	0.647569	0.440725	1.24984	-0.68462	0.69773	0.337187	0.0215376	0.761742	-0.767699	-0.745859	-0.882868	-0.135919	-0.516407	1.31858	-0.814496	-0.356887	0.148131	1.06688	0.304082	0.315549	-0.826273	0.101382	0.471299	0.115747	-0.799412	1.50503	-0.118073	-0.224501	-0.337574	-1.45927	-0.061289	-0.468603	0.452953	-1.00767	1.28669	0.565318	-0.430048	1.48779	0.789349	-0.93749	-1.48242	-0.145405	0.339648
514	TACAGGTGTCCCACGA-1	Co1B	Endo_Bstd	0.410204	-1.27849	0.271885	-0.119504	-1.86386	-0.856653	-0.950224	1.17026	-0.718343	0.220476	0.677892	-0.879712	-0.820401	-0.855584	-0.746244	-0.748367	-0.293009	-1.02682	-1.67254	-1.55112	0.317776	-0.86516	-0.936225	-0.370187	-0.481501	0.55963	0.483259	-0.587712	1.52842	-0.779765	-1.05487	-1.1283	-0.739234	-1.33756	-0.00317477	-0.755325	-0.707283	1.16482	-0.293932	-1.17952	-1.12697	-0.573027	-1.28627	-1.00905	-0.0896627	-0.888019
515	TACCCGTCAAGCGATG-1	Co1B	Endo_Bstd	0.34121	1.27159	0.0598955	-0.0749964	0.359432	0.630218	0.36617	1.03284	0.459198	0.796567	0.981022	1.20342	1.83715	0.0123015	-0.135469	0.859863	0.6707	1.65566	0.416822	-0.802304	2.24405	0.0616528	0.967349	0.706959	0.118154	0.013818	0.255311	-1.75361	0.312463	2.11982	0.0935649	0.690428	-0.724977	-0.549106	0.189636	0.346794	0.46558	0.489165	1.31874	0.106366	1.40053	0.642819	1.29766	0.296884	0.148314	1.16465
516	TACCTGCAGCATGTTC-1	Co1B	Endo_UI	1.04098	-0.785364	0.915847	1.01575	0.10578	-0.265133	0.181076	1.82115	0.113927	-0.11404	0.175037	-0.318303	0.28498	-0.308378	0.373551	0.668483	1.12926	0.532982	0.712164	0.68095	0.433898	0.682058	0.368225	-0.57063	-1.14183	-0.24012	0.0850399	-1.85168	0.386246	0.93031	0.629519	0.618173	-0.376658	1.05571	1.11361	0.445154	-0.353658	-0.0329932	1.90818	0.732059	1.64617	0.677985	-0.13275	-0.437904	-1.27075	0.693323
517	TACGGGCCAATTGCCA-1	Co1B	Endo_Bstd	0.489368	-0.580138	-1.53801	1.14415	-1.43243	0.597245	-1.24662	0.911088	-0.691898	0.665407	-0.0462674	-0.199207	1.1501	0.198203	-0.324824	0.0621678	0.0377927	1.28177	-0.320592	0.333344	-1.07204	-0.795205	0.828156	0.214549	0.0813764	-0.244892	-0.418709	-0.213752	-1.15288	0.843281	-0.42796	0.315267	0.555542	-0.894114	-1.31148	0.140017	-1.49977	0.65793	0.686875	-1.90819	-0.164764	-0.721793	-0.177055	-1.64594	-1.68658	0.950946
518	TAGATCGAGAAACTCA-1	Co1B	Endo_UI	-0.79824	-0.979258	0.335633	-1.0169	-1.22559	0.218154	-1.13768	0.72998	-0.87464	-0.46107	-0.750352	-1.42169	-0.901545	-0.730631	-0.482504	-1.18888	-0.345788	-0.899375	-0.100654	-1.72862	-0.586097	-0.937065	-1.17341	-1.07717	-0.733031	-0.417859	-0.410226	0.340996	-0.508645	-1.31557	-0.562645	-0.774699	-0.920684	-0.393646	-0.849207	-0.396045	-1.00805	0.849904	0.0930658	-0.823474	0.12904	-0.778323	0.0327259	-1.36525	-1.56402	-1.64876
519	TAGGTACCAGCGGATA-1	Co1B	Endo_Bstd	-1.42492	-0.0848597	-0.974466	0.0650191	-1.22441	-1.28493	-1.46469	0.213858	-2.2669	-0.930632	-1.09778	-0.375243	-1.01815	-0.464534	-0.817202	-0.489095	-0.50504	-1.33136	-1.43278	-1.88549	-0.188907	-1.45299	-1.41568	-1.41483	-0.263581	-0.0786623	-0.0191262	-0.0786246	0.272346	-1.00505	-1.70473	-1.669	-0.917569	-1.40317	0.693467	-0.766714	-1.47285	0.3013	-0.720454	-1.18582	-0.941172	-0.946129	-0.436403	-0.590229	-1.13562	-1.01665
520	TAGGTTGTCGATTCCC-1	Co1B	Endo_UI	0.964291	1.02666	0.392919	0.0620738	0.684106	1.19079	0.138253	0.976282	0.43218	-0.596405	-0.154124	1.37314	1.7884	1.12767	1.72811	1.48219	0.842018	1.89182	0.94007	-0.0911693	0.973124	0.357194	1.20418	1.50641	0.0779073	0.180852	0.410104	-1.90441	0.911849	1.62396	1.25722	1.2062	1.38303	0.887896	1.74834	0.930828	0.435172	-1.6458	0.80173	1.94036	0.407483	1.59142	0.403805	0.24383	1.08381	1.03949
521	TAGTGCAGTTCGAAGG-1	Co1B	Endo_UI	0.269925	-1.26956	1.19549	0.807781	0.107888	0.968952	-0.590682	0.607382	1.36097	0.19555	-0.335432	-0.714814	-0.637123	-0.309207	0.519343	0.333539	0.345119	-0.71518	1.2441	-0.948606	0.416466	0.638144	1.31543	1.23146	0.73741	0.457077	0.383514	0.41675	0.0427041	-0.111979	0.0989293	-0.757952	-1.39197	1.42595	1.51241	0.101989	-0.143047	-0.151006	0.339819	-0.0435633	0.900704	1.37629	-0.872376	0.0880076	0.439691	0.475165
522	TATCCTAGTTCCGGTG-1	Co1B	Endo_Bstd	0.392848	0.574866	0.176956	-1.49502	-0.439149	0.914862	-1.30603	0.779011	-1.52351	0.786478	0.26914	-0.558298	-0.78788	-0.328046	0.479871	0.398968	-0.735197	-1.07898	0.104541	0.443792	0.175124	-0.699391	-0.874987	0.628635	-0.206899	-0.563949	0.133343	-0.304408	0.865118	-0.289422	-0.439672	-0.872109	-0.602573	0.134957	-1.6614	-0.134862	-0.883667	1.92919	0.45346	0.789507	0.599305	0.776943	1.05118	-0.682402	-0.244609	-0.247471
523	TATGTTCTCAGGTGTT-1	Co1B	Endo_Bstd	0.862861	-0.316732	0.383726	0.762602	-0.179302	-0.485393	0.202206	-0.048647	-0.102486	0.437126	1.15595	-0.324882	-0.775862	0.0817487	-0.125792	0.0278718	0.645623	-0.654893	-0.336301	-0.408032	0.296048	0.629302	-0.570033	0.197891	0.0685002	-0.00921341	0.371597	0.125494	0.114843	-0.755181	-0.0456172	-0.5111	-1.14811	0.151861	-0.561361	0.27695	-1.06057	0.764029	0.0353931	0.00397484	0.698552	-0.0493647	-0.191824	0.247939	0.274101	1.09597
524	TATTCCAAGACTACGG-1	Co1B	Endo_UI	0.904675	-0.571679	-0.397599	0.0430446	-0.0881683	0.682584	-0.168788	1.32391	0.016467	0.49102	-0.339915	-0.941302	-0.193997	0.487372	1.58617	0.949429	-0.231909	-0.263974	0.0334482	0.0787325	0.127789	-0.196658	0.140451	-0.227576	-0.353108	0.394494	0.470102	-0.13789	0.350337	-0.817111	-0.775942	-0.584371	-0.269702	0.567159	0.884709	0.10999	-0.305701	-0.718064	1.0551	-0.179	0.12246	-0.0401518	-0.748795	0.56982	-0.0185855	0.579973
525	TCAATTCGTAGACTGG-1	Co1B	Endo_UI	0.0576979	-0.163886	0.330838	-0.724835	0.583954	1.32765	0.710034	1.4432	0.086495	-0.742236	-0.0360706	-0.716147	-0.825814	1.43036	0.630167	-0.128734	-0.625934	-0.604913	-0.39858	1.12758	-0.19459	0.981482	1.53601	0.814582	1.69102	-0.473672	0.0633009	0.273518	2.78979	-0.00422803	-0.674516	-0.57552	-0.634167	1.65969	1.17524	-0.770926	-0.307665	-0.103257	0.11204	-0.148775	-0.0753096	-0.377808	-0.896834	0.241518	1.36353	-0.0160924
526	TCACATTTCACTGATG-1	Co1B	Endo_Bstd	0.19081	-0.582654	-0.857618	-2.2299	-0.740341	-1.00781	-0.388953	-0.32931	0.404675	-0.0686146	0.0898759	-0.091041	-0.135753	-0.81354	0.185172	-0.352093	0.750018	-0.200447	-1.51439	0.0197121	-0.0690125	-1.61051	0.65533	-0.0907843	-1.09577	-0.109798	0.378016	-0.362043	-1.305	0.0357837	-0.268361	0.144696	-0.61031	-0.966186	1.36316	-0.278401	-1.35399	-0.446686	-0.21466	-0.125838	0.228944	0.420233	-0.596552	-0.546557	-0.395643	0.236952
527	TCACTATAGTCGAGGT-1	Co1B	Endo_Bstd	0.843135	-0.468942	-0.97438	-1.53868	-1.5572	-0.425911	-0.948633	2.19718	-0.795275	-0.482677	-0.110669	-1.2609	-0.858451	-0.674827	-0.659515	-0.233987	1.03699	-0.677701	-0.583634	-1.54629	0.295983	-0.124271	0.280152	-0.34866	0.863353	-0.21801	0.731483	-0.326951	0.0491454	-0.555009	-0.68877	-0.628716	-0.97097	-0.620213	-0.127866	0.888632	-0.824521	-1.03805	1.32692	-0.673969	-0.744292	0.201812	-1.79368	-1.10168	0.0709665	0.564666
528	TCACTATAGTGGAAGA-1	Co1B	Endo_UI	2.11925	-0.529069	1.57109	1.54149	1.01052	1.06935	1.01043	2.59629	1.0964	0.879279	1.35893	0.535308	0.972468	-0.00855466	1.30233	1.98123	1.09981	1.08968	1.46941	1.65734	2.17839	0.665848	0.664962	0.55768	-0.81939	1.02677	1.02289	-1.29627	0.190505	1.61357	1.18216	0.559782	0.429721	0.985168	1.07249	1.19446	-0.0613096	-0.380489	1.59463	0.898317	1.38222	1.05738	0.626575	0.448294	-0.156968	1.1028
529	TCACTCGGTGAGCCAA-1	Co1B	Endo_UI	-0.602755	-0.290549	-1.56555	-0.604938	-1.61733	-1.5131	-0.626478	-0.766595	-0.425636	0.02972	-0.388448	-0.39967	-0.867336	-0.423706	-1.50821	-0.770133	-0.537481	-1.18034	-1.46799	-1.84437	-1.08128	-1.84277	-0.848352	-0.859233	0.21434	-0.268674	-0.753134	-0.365267	-0.17813	-1.37106	-1.37029	-0.992681	-0.77132	0.152019	-1.79732	-0.456892	-1.08641	0.345505	-0.377215	-0.51448	-0.240143	-0.446219	0.260645	-0.925946	-1.81058	-0.765791
530	TCAGTGAAGTGTGTTC-1	Co1B	Endo_Bstd	-0.97547	0.305155	-0.596146	-0.549605	-1.50156	0.181704	-0.749194	-0.122317	-2.02432	0.592109	-0.422283	-1.1654	-1.09716	-0.443379	-0.850237	-0.508559	-1.04313	-1.20482	-1.97161	-0.0259396	0.107045	-0.978936	-1.76783	-0.111827	0.473964	0.501182	0.304988	-0.0144671	-0.0642363	-1.52618	-1.76271	-1.16115	-0.966846	-0.653527	-1.73031	-0.982698	-0.983286	-0.521493	-0.694973	-0.194282	-0.992282	-2.88531	-1.47888	-0.779068	0.639188	-1.50442
531	TCAGTTTCACTACCCT-1	Co1B	Endo_Inf	-0.21134	-2.18124	0.160078	-1.62973	0.0260923	0.210352	0.295871	-0.220993	-0.728912	0.906384	0.305737	-0.455307	-0.741352	-0.0212693	1.01929	0.588289	-0.898682	-0.431885	-0.737027	-0.103229	1.19121	0.690974	1.10112	0.445783	0.0481343	0.00658809	0.420433	0.144302	0.439717	0.0472655	-0.573606	-0.952165	-1.04238	1.06354	-0.761186	-0.109215	0.617371	-0.195805	-0.201879	-0.532596	0.557427	-0.308283	-0.848401	1.60822	1.5835	-0.42383
532	TCATTGTAGCCTCAGC-1	Co1B	Endo_UI	0.414099	1.26937	0.179439	1.46487	0.341459	-1.42539	0.359903	1.02357	0.448156	1.74925	0.286209	-0.501523	-0.509733	1.29243	1.02975	0.446962	-0.145485	-0.34722	-0.325986	1.27256	0.57478	1.06643	2.34247	0.00957667	0.0593896	-0.480533	0.303718	-0.0230282	1.22957	-0.311215	0.020057	-0.338044	-0.616456	1.56083	1.38008	-0.400194	0.593994	-0.681263	0.865882	-0.279151	1.16192	0.207273	0.230965	-0.0847753	1.28324	-0.106755
533	TCCATCGGTCCTCCTA-1	Co1B	Endo_Bstd	1.25066	1.41793	0.584107	1.04553	0.42572	0.420709	1.41398	0.996681	0.326584	0.567692	1.49894	0.80533	0.0688691	0.515292	0.639255	0.644718	1.62336	-0.118734	0.56	0.0702733	1.54855	0.435008	2.42757	1.59401	2.14522	1.39633	1.50986	-0.954788	0.766008	0.0166295	0.748519	0.0735857	-0.0290922	0.194082	-0.0642083	0.464147	-0.195801	-0.277962	1.43544	-0.0530628	1.3716	0.732825	-0.592455	0.500602	1.50311	0.216383
534	TCCTGCACAAATACGA-1	Co1B	Endo_Bstd	-0.522272	-0.592835	-0.335359	-1.86033	-0.769436	0.255596	-1.12948	-1.17169	-0.610815	-1.1347	-0.804311	-1.34388	-0.737656	-0.996055	-0.945801	-1.56007	-0.489108	-1.04524	-1.52682	0.233907	-1.02209	-1.217	-1.37824	-0.890498	-0.923455	-0.269984	-0.461317	-0.500883	0.597776	-0.777764	-0.975631	-0.742372	-0.870433	-1.36239	0.53578	0.358479	-0.430542	1.56081	-0.811282	0.250418	-0.170321	-1.12863	-0.314822	-1.13345	-0.780445	-1.41244
535	TCGATTTAGAGTCAAT-1	Co1B	Endo_UI	0.780925	-1.31382	-0.549878	-0.559481	-0.904673	-0.457978	-1.01529	0.139189	-0.996234	-0.695326	0.130731	-1.30717	-0.932007	-0.34035	-0.521872	-0.958847	0.174392	-0.804984	-0.728585	-2.04737	-0.688346	-0.884787	0.039833	-0.923597	-0.999917	0.200945	0.119355	-0.118719	-1.42224	-1.16194	-1.49132	-0.804092	-1.56508	-1.10481	-0.235827	0.0082486	-1.13443	-0.839846	0.115829	-1.28248	-1.29891	0.40516	-0.910537	-1.31913	-1.30342	-0.540945
536	TCGTAGATCTCCAATT-1	Co1B	Endo_Bstd	1.25528	-0.511983	0.153054	-1.94862	-1.55907	-0.311776	-0.101209	0.471696	-0.619103	0.624028	1.04517	-0.971729	-0.714452	-0.950158	-0.595121	0.349251	1.04872	-0.839951	-0.184809	-0.170367	1.35926	1.39087	0.486789	0.269198	-0.0353198	0.26479	0.640668	-0.505418	0.0240806	-0.640247	-0.56738	-0.988254	-0.426805	2.36575	-1.58778	0.285371	-0.474565	1.43782	0.0550689	-0.287397	0.229984	0.646106	-0.63416	-0.534725	0.860235	-0.101525
537	TCTACATAGCTTTCCC-1	Co1B	Endo_UI	0.725562	-0.862547	1.24203	0.986386	-0.246271	-0.143007	0.255582	1.1283	0.235788	0.246001	0.300353	0.386007	2.06409	-0.429685	0.870326	1.21344	0.425475	1.76385	1.04703	-0.385444	0.752995	0.164451	0.522885	-0.227086	-0.839031	0.00649803	0.0462667	-0.366768	0.630371	1.39143	0.595936	0.767222	0.250475	0.689634	0.406633	0.486287	0.231556	1.02388	1.51562	0.856525	1.4097	-0.0774205	1.13208	-0.544517	-0.151638	0.795634
538	TCTACATTCTGTACAG-1	Co1B	Endo_Bstd	0.613912	-0.625789	-0.94541	0.502745	-0.540472	-0.325863	-0.551116	-0.672349	-0.0777146	-0.807329	0.684385	-0.516792	0.602239	-0.381281	-1.86914	-0.690026	0.830522	0.557877	-0.459092	0.634324	0.0808036	-0.970788	-0.901978	-1.19393	-0.409595	0.58657	0.597504	0.433541	-0.300633	0.0371715	0.125307	0.161919	-0.7824	-0.25244	-0.685725	0.552948	-1.07679	-0.148592	-0.0258699	-0.073541	0.214531	0.745709	1.01236	-0.830995	-0.431179	-0.543718
539	TCTGCCACACTTACAG-1	Co1B	Endo_UI	0.578744	-1.14934	0.388192	-0.23212	0.0491343	1.14678	0.83601	-0.0201269	-0.466918	-0.74625	-0.0949752	0.0618944	2.02405	-1.00365	-0.673654	0.722159	0.307701	2.23406	0.654839	0.703801	-0.572697	-0.212213	0.749356	0.0768676	-0.455615	0.156934	0.216918	-1.5285	-0.747495	2.45888	0.041876	0.328991	0.306921	-0.323312	0.999416	-0.0830968	-0.508266	0.976893	1.32677	0.681114	0.913895	0.770457	2.18925	0.638091	-1.41972	0.222056
540	TCTGTCGCAGAGTGTG-1	Co1B	Endo_Bstd	0.401806	0.27349	-0.0994069	-0.0750691	-0.525585	0.210383	-0.417384	-0.444057	-0.92979	0.625228	0.90709	0.150022	-0.296453	-0.0527115	-0.162228	0.0135832	0.997995	-0.942178	-0.593395	-1.13479	-0.37474	-0.696804	0.248725	-0.0718955	-1.07413	0.491674	0.222033	-0.0184419	-0.818855	-0.972769	-0.63237	-0.508515	-0.742903	0.433524	-0.497155	0.563385	0.386795	-1.46531	0.318135	0.101605	-0.476428	0.66549	0.438377	0.586225	-0.0977028	0.0741167
541	TGACAGTCAAACGGCA-1	Co1B	Endo_Bstd	1.72547	-0.39798	1.05835	-0.016945	0.371465	1.13383	0.706851	1.02962	0.81722	0.82236	1.16751	1.53478	2.19708	1.43269	0.643446	1.18641	1.3273	1.99669	0.817211	0.256262	0.822069	0.429662	1.3758	1.50759	0.411606	-0.10921	0.149146	-0.799878	0.237153	1.91625	1.15522	0.739288	-0.0301884	0.993554	0.322935	1.04991	-0.26961	-0.746187	1.02062	1.62966	0.886866	0.713428	2.36335	-0.182664	0.262172	0.86591
542	TGACAGTGTTAGGCTT-1	Co1B	Endo_UI	-0.13678	0.0442045	1.08803	-0.867657	-1.4072	-0.675352	-0.0427353	1.19359	-0.39773	-1.47733	0.229656	-0.163411	0.0706647	-0.0550898	0.867398	0.822126	1.21228	-0.0333203	0.0257416	-0.308687	-0.16589	0.0423211	0.101532	0.842097	-0.249723	0.2191	-0.221269	-0.775351	0.590912	-0.326261	0.43259	0.436346	-0.47676	-0.11303	-0.667978	0.224527	-0.115968	2.10081	0.770334	-0.735675	0.773829	0.845894	-1.30317	-0.844731	0.747449	0.109341
543	TGACTCCGTGAGACCA-1	Co1B	Endo_Bstd	0.855351	-0.166405	0.255728	-0.130086	-0.474777	-0.717326	0.138799	1.4165	0.572091	0.17112	0.366793	0.364664	-0.208353	0.14607	0.537457	1.0574	0.933013	-0.345536	-0.279024	-1.14797	1.14031	0.593884	1.46371	0.0143763	-0.159489	0.161758	0.583286	-1.53218	0.125619	-0.371478	0.0473073	0.125677	-0.677227	0.560677	0.642071	0.898474	-0.0264621	1.31564	1.45971	-0.3204	0.66918	0.855867	-2.13694	-0.449329	1.6034	0.744346
544	TGAGGAGCACTGCACG-1	Co1B	Endo_Bstd	0.236872	-0.55857	0.0656179	-0.658098	-1.16704	0.860781	-0.96953	-1.0074	-1.4131	-0.907099	-0.343714	-0.0400064	-0.345609	-1.02418	-0.0527778	-0.422255	0.349068	-0.543207	-1.06795	0.82181	0.305963	-0.884969	-0.48095	-1.17697	0.340662	0.0463242	-0.0725087	-1.5649	-1.70946	-0.357846	-0.61057	-0.0638305	-0.228267	-0.17994	1.4556	0.330494	-0.766334	0.201367	0.411327	-0.57125	0.930968	0.450504	-0.211468	-0.881458	-0.276252	0.258009
545	TGAGGGATCTCAAAGC-1	Co1B	Endo_UI	0.683284	-0.0792779	-0.470364	0.616263	-0.54703	-1.43515	-0.724143	0.481976	0.321186	1.2943	1.33532	-0.273298	-0.74533	-0.0405904	0.504306	0.338529	0.286833	-0.796739	-0.596154	-0.794233	-0.0691881	-0.58831	-0.467915	-0.445686	-0.22166	0.589891	-0.0422467	-0.282067	-0.0098326	-0.498946	0.242997	-0.105094	-0.755649	-1.3195	1.38527	0.298428	-1.03363	0.0267427	0.853035	-0.779295	0.21465	0.0574108	-0.0509318	-1.48031	-1.21769	-0.121301
546	TGATTTCTCAAATAGG-1	Co1B	Endo_Bstd	-0.0670452	-0.667719	1.42166	-2.41065	0.335028	-0.170535	0.334775	1.69853	0.320466	0.496324	1.01684	-0.270779	-1.04348	-0.297591	1.33523	0.676956	-0.245038	-0.718903	-0.0177184	-0.0906048	1.21675	0.908468	1.44019	0.306469	-0.327739	-0.329437	0.44487	-0.00720634	1.94134	-0.362861	-0.544172	-0.520014	-0.367223	0.447475	0.549576	0.174264	0.252256	1.97363	0.360743	0.917214	0.644556	-0.178002	-0.9123	-0.247086	0.0551241	0.0774946
547	TGGCGTGGTACGTGTT-1	Co1B	Endo_Bstd	1.00778	-0.384616	1.51154	0.492626	-0.0661658	1.47163	0.619754	2.34439	0.973644	0.615199	1.64994	1.11146	1.50157	0.123899	1.05397	1.1751	0.215164	1.5342	0.171766	-0.371991	1.45992	-0.197308	1.07444	0.99257	-0.604	0.0484691	0.531909	0.0827934	-0.359384	2.41328	0.444762	0.0987425	-0.277197	0.020366	0.0737025	0.763072	0.293292	-1.30932	0.347326	0.330907	1.27192	0.544122	1.85805	0.100831	1.07424	0.682548
548	TGGGAAGAGACATGCG-1	Co1B	Endo_Bstd	-1.14903	-1.19732	-1.98441	-0.95812	-1.60621	0.58468	-1.17026	-0.824769	-2.26542	-0.342089	0.00500076	-1.72327	-1.32369	-0.528259	-1.85537	-1.45115	-1.7138	-1.05065	-1.33187	-2.45929	-0.912844	-0.22072	-0.357623	-0.81519	-0.23592	-0.222762	-0.0345218	0.611821	-0.285944	-1.8577	-2.69565	-2.00604	-1.20663	-0.24318	-0.817788	-0.825114	-1.72914	-1.85744	-1.95893	-2.05392	-1.53448	-0.922336	-0.157936	-0.801412	-0.0824205	-1.98741
549	TGGGTTATCAAGTAAG-1	Co1B	Endo_UI	0.988538	0.557636	1.26736	-0.499444	-0.273101	1.11751	0.619003	-1.5248	0.716809	-0.50721	0.364759	1.55436	2.21359	0.817236	1.25553	1.34832	0.926188	1.92414	0.0937003	-0.436273	0.0451401	-0.512407	0.876198	-0.126138	-0.407082	-0.171522	0.170679	-0.809817	0.229203	2.05089	1.07758	1.16864	1.76185	-1.01474	1.34995	1.18118	0.28925	-0.0385854	0.910815	1.77616	0.624307	0.400996	1.17495	-0.565764	-0.366633	1.30958
550	TGTTACTGTAAGGCCA-1	Co1B	Endo_Bstd	0.358149	-0.669685	-0.0316216	-0.340029	-0.706232	0.470691	-0.47753	1.3865	-0.445848	1.43141	1.25682	-1.15211	-0.679959	0.789159	0.728063	-0.816656	0.25017	-0.657649	-0.0917714	-0.627974	-0.564939	-0.362478	0.111795	0.968552	0.469082	0.153819	0.318904	0.740515	0.0846195	-0.390952	-0.26585	-0.805844	-0.902954	0.174763	0.558554	-0.047092	-0.242219	-0.24862	-0.220811	-0.954112	0.133993	-0.597562	-0.284254	0.157299	1.39387	0.0577799
551	TGTTGAGAGCAAGTCG-1	Co1B	Endo_UI	0.104207	0.641674	-0.0490944	0.51355	-1.2077	0.489192	-0.129553	-0.0743526	0.561834	-0.343291	-0.466706	0.0507085	-0.79413	0.594967	0.0869642	0.367304	0.0723572	-0.671556	-0.435829	-0.117384	-0.880298	1.36778	0.609393	0.63823	0.311585	0.0880601	0.312035	-0.954962	0.784884	-0.668382	-0.3017	-0.141147	-1.27867	-0.205405	0.227707	0.272566	-0.589136	-0.584173	-0.0975116	-0.912188	-0.496689	0.244763	0.0589188	-0.953525	0.279339	0.172471
552	TTACCGCGTATGAGAT-1	Co1B	Endo_Bstd	0.171751	-0.297117	-0.601723	-1.57259	-0.457033	0.175605	-0.381673	0.243335	-0.519416	-0.570341	-0.344254	0.33437	0.626585	-0.456899	-0.956086	-0.408574	-1.59935	0.147285	-0.109196	-0.884106	-0.721113	-1.44059	-0.315325	-0.0328312	-0.388894	0.321703	0.226294	-0.506653	-0.832236	-0.0744974	-0.305384	0.172183	0.0744265	-0.734934	1.62328	-0.258811	-0.250135	0.552646	0.358271	0.35168	-0.297604	-0.394699	-0.212236	-1.38199	-1.36338	0.485734
553	TTAGGGTAGTTCGCAT-1	Co1B	Endo_Bstd	0.874437	-0.332584	-0.00632239	-1.19782	0.341821	0.880189	1.16202	-0.434791	0.520482	-0.900126	1.052	0.407131	1.21761	0.577362	0.865836	0.650951	0.791077	1.54209	0.855972	1.86671	0.752651	-0.165709	0.802221	1.13299	0.741043	0.204308	0.858628	-1.15174	0.631599	1.96532	0.692566	0.290879	0.0700096	0.379819	1.04726	0.842493	0.274573	0.766608	0.642797	0.294787	0.427584	0.659138	1.22561	0.406546	0.955404	0.76884
554	TTAGTCTCACTCACTC-1	Co1B	Endo_UI	-1.81474	-1.13723	-1.81082	-1.11835	-1.3298	-1.20589	-2.61571	0.378458	-1.01298	0.824359	-0.0736449	-1.72183	-0.937635	-0.0124476	-0.190806	-1.01325	-2.15007	-0.452569	-1.26046	-0.746074	-0.65275	-0.505208	-0.40082	0.475305	-0.869044	-0.298854	-0.345429	0.676654	0.657845	-0.481801	-1.78305	-1.41224	-1.2135	-1.87914	-0.667988	-2.16107	-1.38425	-1.70128	-0.806773	-0.261589	-1.05787	-1.01326	-0.532022	-1.65078	-0.992564	-1.14687
555	TTCAGGACAATGGCAG-1	Co1B	Endo_Bstd	0.251216	-0.980878	0.0919662	-0.947732	0.118915	-0.0780257	-0.800142	0.793199	-0.157159	1.45892	-0.26606	-1.03007	-0.852916	0.226954	-0.012005	0.545462	1.05808	-0.809187	-0.337371	0.387982	-0.22077	-1.10723	0.663733	-0.146439	-0.132428	0.57253	0.821034	0.392334	1.70071	-0.565888	-0.950568	-1.09566	-0.520226	-0.559281	-0.691621	0.665459	-1.44674	-1.46117	1.29546	-1.08941	-0.524461	0.299668	0.197549	-1.18491	-0.958784	-1.32996
556	TTCCACGAGCGTGAAC-1	Co1B	Endo_Bstd	0.193194	-0.668044	0.16956	1.06158	-1.22008	0.575303	-0.677266	1.34146	-0.309506	1.10143	1.17428	-0.491232	-0.732238	-0.844175	0.92145	1.30827	1.00351	-0.762799	0.823396	-0.858303	-0.318213	1.05696	0.655616	-0.403002	0.758703	0.343058	0.209066	0.299531	0.606061	-0.620431	-0.147629	-0.282494	-0.509145	-0.185666	-1.02385	0.62004	-0.828183	-0.635868	0.779701	-0.641038	0.544782	0.584986	-0.214311	-0.888919	-0.215112	0.530739
557	TTCCGGTTCCGCTAGG-1	Co1B	Endo_Inf	0.681928	0.567165	0.507143	-1.45983	-0.00719995	0.114649	0.998895	0.834972	0.810093	1.45977	1.49267	-0.323203	0.0888572	0.688409	1.36715	0.480704	1.35343	0.317171	0.233306	2.14681	2.05689	-0.530332	0.800111	-0.688352	-0.317526	-0.00825534	0.360871	-0.303013	0.67357	0.681026	0.189468	0.176303	-0.0813944	-0.0748672	1.02394	0.805682	-0.272233	-0.86117	0.95936	-0.235525	1.23946	-0.0148966	0.449815	0.013229	0.288543	0.301837
558	TTCCTCTTCGAGTACT-1	Co1B	Endo_UI	-0.146895	-1.38609	0.00533778	0.775797	-0.938734	0.291427	0.306107	1.02178	0.229435	0.881639	0.213932	0.587768	0.914835	1.04259	0.474071	1.80477	0.883087	0.654352	-0.425234	0.340485	-0.403811	-0.477201	-0.112019	-1.27768	-1.59346	-0.0263226	-0.133638	-0.0650248	-1.3061	0.0494143	0.200921	-0.00576652	-1.13749	-0.485964	-1.88763	-0.0872696	-1.63367	-0.477269	0.903141	-0.750541	0.226521	0.0889442	-0.789084	-1.64445	-1.3356	0.333318
559	TTCGATTAGCATTTCG-1	Co1B	Endo_UI	-0.476288	-0.253939	1.01972	-0.198074	-0.631863	0.203105	0.129559	2.20354	0.643459	0.867618	1.25732	0.365521	1.45403	1.03735	0.276396	1.60514	-0.117455	1.03761	0.343552	0.176697	-0.530461	1.64744	0.979083	0.224099	-0.0775335	-0.189133	0.14496	-0.0933006	0.529768	0.710908	0.530977	0.0850087	-0.31887	1.03626	0.65118	-0.23409	-0.0382999	-0.941761	2.65668	0.938954	0.228488	0.622801	-0.145422	-0.0741645	0.77879	-0.33685
560	TTCTCTCGTCGTACTA-1	Co1B	Endo_Bstd	0.56002	-0.608289	0.605503	1.11415	-0.594259	-0.599537	-0.950512	1.64771	-0.730508	0.106156	0.518689	-0.229849	-0.665929	-0.181292	0.153659	-0.270107	0.16506	-0.482899	-0.443932	0.327694	0.674796	-0.679258	0.0642109	0.502271	-1.28626	-0.0400494	0.3696	1.28244	-0.485028	-0.529589	-0.581354	-0.625786	-0.632583	0.739009	0.0999668	-0.0380611	-0.333454	-0.787797	0.646941	0.035174	0.518801	0.106831	0.0627145	-1.07734	-0.528774	-0.729844
561	TTCTGTAGTCATCCGG-1	Co1B	Endo_UI	-0.221545	-1.41359	-0.673516	1.63256	-0.82606	-0.406212	-0.0092495	1.94763	0.636107	0.851255	0.492533	-1.59341	-0.807313	0.0282837	-0.850297	-0.832705	0.281707	-0.792587	0.66479	-0.0548475	0.214691	0.364133	-0.757412	0.404363	0.236526	0.486714	-0.111255	-0.544279	1.67854	-0.270942	-0.244768	-0.873849	-1.30876	0.076996	0.747316	-0.415833	-0.676095	1.3168	0.843803	-0.370786	-0.194563	0.451298	-0.811355	-1.04976	-0.410497	-0.458871
562	TTCTTCCTCCGATGTA-1	Co1B	Endo_Bstd	-0.250139	-1.13967	-0.30408	0.226349	-0.805888	-0.242204	0.252245	1.64719	-2.00393	-0.451315	-0.13832	-1.40979	-0.827703	0.0742891	-0.120883	-0.256664	-0.0589743	-0.838892	-1.3406	-0.827703	-0.562035	-0.934031	-0.14861	-1.63588	-0.822261	-0.0963155	-0.307244	-0.0148563	-0.994343	-0.274128	-1.457	-0.937825	-1.23222	-0.20997	-0.952927	-0.218796	-1.12076	1.08125	-0.0625888	-1.29202	-0.0372903	-0.423901	-0.559439	-0.709721	-0.257261	-1.11903
563	TTGAACGCAACGGTAG-1	Co1B	Endo_Bstd	-0.401416	-0.616855	1.22173	-0.628136	0.960161	-0.249365	0.244212	1.06399	-0.193905	0.182772	1.26385	0.916763	1.61726	1.05572	0.555891	0.983753	-0.328126	1.50273	0.945169	-0.286517	0.739692	0.0783659	0.132941	-0.742961	0.351256	0.11892	0.378527	-0.669227	0.331811	1.39447	0.320955	0.195801	-0.348979	0.525558	0.419837	-0.0398166	0.241185	0.356747	0.693005	0.0746892	0.0447442	-0.304011	1.06717	0.0436714	0.250708	0.318659
564	TTGAGTGTCTCGAACA-1	Co1B	Endo_Bstd	2.099	0.852453	1.35855	1.39503	0.31582	2.2081	1.09717	0.333595	0.48636	3.12863	2.64334	0.51506	-0.356111	1.48396	1.90683	1.77133	1.23934	-0.234483	1.63147	0.174375	1.13863	0.789092	0.50044	0.441026	1.01195	0.325342	0.484929	-1.77472	1.03438	0.580155	0.110061	0.159054	-0.0433416	0.161824	0.586327	0.976437	0.415928	-0.368277	1.21633	0.705273	0.713421	1.42688	0.531876	0.187909	0.913156	0.253334
565	TTGCATTAGCCTGACC-1	Co1B	Endo_UI	0.397869	-1.76922	1.01358	0.161262	-0.38873	-1.07052	-0.31985	1.36822	-1.19681	1.43585	-0.476608	-0.25881	-0.878792	0.0838577	-0.109084	-0.963758	0.451156	-1.00459	-0.603606	0.446568	0.994093	-0.84752	-0.507769	-0.0143933	-2.02459	0.137603	0.015358	0.0432885	-0.506836	-0.589542	-0.733826	-0.66035	-0.946469	-0.895398	0.511013	0.338469	0.399266	0.834748	0.937121	0.334725	0.400705	1.03443	-1.29469	0.553216	-1.01711	0.136273
566	TTGCATTAGCTCGCAC-1	Co1B	Endo_UI	0.577505	0.947956	1.30534	0.536112	-0.296578	0.785832	-0.279619	0.866173	0.552714	1.32733	1.44324	0.388495	-0.603768	1.99483	1.00431	1.11803	1.97397	-0.338499	0.869104	-0.135357	1.08373	0.57083	2.38752	0.218475	0.291955	0.820016	1.3333	-0.897531	-0.258744	0.121426	0.417235	-0.0170051	-0.142657	0.28162	0.280748	0.841678	-0.0596931	0.834989	1.20553	0.147236	0.718669	0.890543	0.924596	0.991634	2.77998	0.0348713
567	TTGGGATTCATCACCC-1	Co1B	Endo_UI	-0.256838	-0.60188	-0.869253	-0.0221084	-0.638233	-0.437764	-0.445433	0.629226	-1.09169	0.304743	0.324439	-0.941282	-0.883956	0.625366	-0.193451	0.607138	-0.201811	-0.703604	-0.73261	-0.178604	0.309302	-0.365544	-0.406788	-0.785576	-0.398951	0.376209	0.333221	0.697917	1.27631	-0.615642	-1.59917	-1.0654	-1.08498	0.081275	-0.414793	-1.1397	-0.36611	0.0796401	0.669724	-1.57601	0.0215042	-0.831812	-1.42282	-1.39974	-1.12457	-0.796918
568	TTTCACATCGGACTGC-1	Co1B	Endo_Bstd	1.98198	0.522046	0.510622	0.460552	0.132382	1.80898	1.18585	0.263739	1.30417	1.64695	2.66874	1.14585	0.720143	0.872762	1.5823	0.691036	1.53244	0.367673	0.88964	-0.26762	1.20891	0.833668	1.74469	0.557931	0.130369	0.404799	0.584954	-1.43125	1.04259	0.372882	1.19698	0.558308	0.920237	-0.0714787	0.76693	1.23939	-0.323336	0.811261	1.86824	0.843255	1.29895	1.12812	-0.628805	-0.774251	0.767947	0.171805
569	TTTGACTGTTTACTTC-1	Co1B	Endo_UI	-0.170837	-0.0765339	-0.0669011	-0.46573	-0.800206	-0.475275	-0.904123	0.34723	-0.529339	0.281676	-0.268934	-0.600502	-0.721224	-0.063284	0.665573	-0.136692	0.136368	-0.537989	-1.90124	-0.588046	-0.605229	-1.28686	-0.188937	-1.41302	-0.309288	-0.210634	-0.391391	-0.467912	-0.575139	-1.00329	-0.782223	-0.333619	-1.57532	-0.212485	1.08989	-0.44277	-1.41327	-0.311678	0.738637	-0.694428	-0.355123	-0.639271	-1.51575	-0.53434	-0.984961	-1.11808
570	AAAGGTATCATGGATC-1	Co2A	Endo_UI	-0.0781792	1.70566	-0.480809	-1.35162	-0.286126	1.66014	-0.252303	0.395023	0.578146	1.43853	0.150166	0.510789	1.1157	0.639732	-0.695557	-0.210354	0.067094	1.22362	-0.0576287	-0.171269	-0.624983	0.274523	0.988295	-0.497906	0.320027	-0.654285	-0.128902	-0.199299	-0.0418763	0.649244	0.165699	0.450271	1.36644	1.13299	-1.01488	-0.0471095	-0.410087	0.496836	-0.116985	-0.0296407	0.519998	0.795605	0.137114	-1.1367	0.362848	0.768909
571	AACAAAGCAGCGCGTT-1	Co2A	Endo_UI	1.06146	0.515527	1.353	1.58527	1.53821	1.05367	1.43452	0.231588	1.89876	1.13547	0.910801	1.74581	1.89666	1.40156	0.516372	1.17144	0.693716	2.03311	1.5856	0.643694	0.356676	0.6265	0.771038	-0.788378	0.321964	-0.469428	-0.251092	-1.97562	0.359443	1.9422	1.53573	1.39517	1.25515	0.163957	0.127557	1.22423	0.590827	-1.14846	0.771216	0.943504	0.522018	1.46156	1.57734	0.372875	0.214097	0.928446
572	AACAACCCAATCGAAA-1	Co2A	Endo_UI	1.03997	-0.190324	0.311943	-0.901076	0.0959521	1.32571	0.403495	-0.0120402	0.0436543	0.212722	0.0518555	0.596717	0.775732	-0.447997	0.173351	0.713292	0.651666	0.727393	-0.186544	1.32809	-0.282321	-0.705256	0.80449	0.609232	-0.384722	-0.031876	0.186073	-0.866992	-0.271871	0.646232	0.730425	0.973095	1.21992	-0.621507	0.0253548	0.584347	-0.446949	-0.237575	0.447135	-0.104951	-0.0244866	0.169833	0.445595	-0.00736923	-0.557197	0.869916
573	AACACACAGGTCTACT-1	Co2A	Endo_UI	0.630127	0.458168	0.425219	0.119945	0.450401	1.08646	0.638971	0.885923	1.26708	-0.84456	-0.0712878	0.708839	1.7219	1.43238	1.03046	1.19738	0.575943	1.74495	1.03506	-0.212034	0.617708	-0.192237	0.445545	0.914537	0.453211	-0.0122567	-0.143503	-1.20202	0.768626	1.64034	0.699299	0.649634	0.630015	0.996841	0.848999	0.38327	0.342114	-0.333214	1.17335	0.0627641	0.872276	-0.053106	2.3405	-0.367747	0.389372	0.632408
574	AACCACATCACGACTA-1	Co2A	Endo_UI	0.815203	1.73778	1.08308	-0.128037	1.42237	1.07889	0.506067	1.30773	1.46319	0.221041	0.693656	1.08168	1.19625	0.418713	0.866697	0.713547	0.777721	0.87744	1.0857	-0.671985	1.37427	0.495299	2.60158	0.373284	0.609931	0.298129	0.154423	-1.83225	1.09459	1.16725	1.45612	1.22213	1.59863	1.67268	1.67576	1.06667	1.26091	-0.175128	-0.292173	1.44455	1.71956	0.963736	0.125834	0.2253	0.259699	0.938109
575	AACCATGTCCCTTGTG-1	Co2A	Endo_Bstd	-0.875267	-1.50697	-1.91405	-1.77984	-0.749759	-0.1894	0.021378	0.840763	-1.82149	-1.01098	-0.228035	-0.596619	-0.568508	-1.64445	-0.815645	-1.83987	-1.86369	-0.89847	-0.824298	-0.0370195	-0.450863	-0.469801	-0.959189	-1.50685	-0.740479	0.0988517	-0.25968	-0.459219	-0.734408	-0.294469	-1.16736	-1.85524	-0.855725	-0.632212	-0.168894	-1.54283	-0.80631	0.792513	-1.17174	-0.555593	-1.02819	-0.0782483	-0.920615	-0.419902	-0.948104	-0.201755
576	AAGACTCGTGTCCGTG-1	Co2A	Endo_UI	-0.566306	1.13073	0.0528049	-0.885735	-0.801864	-0.994771	-0.251821	1.71866	-0.963526	-0.619561	-0.401533	0.23383	1.46155	0.587958	-0.989941	-0.0588586	-0.473601	0.966858	-0.0694687	-1.32895	-0.172252	-0.931653	0.204532	0.0737954	-0.393752	-0.126293	-0.0900161	-0.779673	-1.3057	0.61334	-0.194485	0.684144	-0.353649	1.2185	1.15272	-0.153286	0.246342	-0.244329	-0.180195	0.486844	-0.895467	-0.307879	0.920409	-0.498731	-0.88027	0.242985
577	AAGATAGAGCTCCGAC-1	Co2A	Endo_UI	0.394659	-0.105644	0.952133	-1.78238	0.0121128	-0.0758833	-0.186337	2.17816	0.211854	0.0410364	-0.269612	1.28597	1.67625	0.391628	-0.484818	0.664697	1.37209	1.31106	-0.0734417	0.277249	-1.00694	-0.976518	0.288676	-1.15778	-1.32618	-0.690901	-0.237748	-1.1195	-2.02928	0.779201	0.547226	1.16489	1.18772	-0.432086	-0.423692	0.713557	-1.01839	-0.327443	1.21836	-0.0489495	0.0141629	-0.456159	0.807415	-0.552608	-1.08032	0.452785
578	AAGCCATCACTACGGC-1	Co2A	Endo_UI	0.797008	0.109869	0.389284	-0.369391	1.09122	0.793644	-0.05685	-0.703953	1.35134	-1.04623	0.510834	1.65883	2.10669	-0.695041	0.223319	1.00061	0.724808	2.21467	0.384578	1.41305	0.337381	-0.865458	0.302385	0.366741	-0.337082	-0.884645	-0.751411	-0.575643	-0.905759	1.98993	1.45826	1.45646	1.63245	-0.807864	1.07013	1.14747	0.347111	-1.32793	-0.170678	1.1531	0.861727	1.15291	0.854489	-0.931542	-0.742639	1.41989
579	AATCACGGTAGATTGA-1	Co2A	Endo_UI	0.518403	0.0614386	-0.447468	0.829818	0.0694473	0.282808	-0.740814	0.890333	1.17389	-0.758609	0.230635	0.335524	1.48493	-0.184507	-0.0736948	0.0518788	0.41674	1.44081	0.573384	-0.120589	0.402494	1.26617	0.786562	-1.13874	-0.554274	0.133504	-0.261793	-1.24949	0.167413	1.07598	0.969227	0.563914	0.428916	0.531607	-0.108115	0.258398	-0.238143	0.749571	1.82096	0.206551	0.062489	0.25759	1.06664	-0.772203	-0.204967	0.50911
580	AATCACGGTTGTAGCT-1	Co2A	Endo_UI	-0.123629	0.629434	0.126587	-0.860784	-0.712904	-0.383527	-0.0917574	0.796474	-0.237719	-1.4596	-0.803858	0.365328	0.326579	0.124627	-0.182646	-0.748521	-0.221359	0.0568664	-0.690993	-0.606876	-0.834885	-0.919225	0.361787	-1.18653	-0.928274	-0.385237	-0.0789952	-1.38231	-1.10567	-0.446236	0.0955453	0.653472	0.760659	0.735555	0.0353891	-0.30543	-0.226113	0.893939	0.958036	-1.03292	-0.279289	0.925353	-1.87424	-0.112647	-0.884873	0.0323319
581	AATGAAGAGTTGCCTA-1	Co2A	Endo_UI	0.205179	-0.0610149	0.475231	-0.230031	-0.111362	0.105245	-0.519901	0.432121	1.3226	-0.558722	0.307515	0.166572	0.149386	0.47463	-0.0881318	-0.203583	-0.538439	-0.169126	-0.0367296	0.206763	0.752043	-0.0441778	0.772942	-0.542303	-0.561569	-0.141298	0.247634	0.186257	-0.362435	-0.119464	0.492695	0.354899	0.483171	0.418968	-0.00721757	0.274412	-0.526831	-1.36772	0.272492	0.0245675	0.193764	-1.17271	0.599215	-1.12429	-1.25392	0.497149
582	AATGACCGTGCCCAGT-1	Co2A	Endo_UI	1.2683	0.547804	0.360536	-0.486547	0.521629	-0.312154	0.826583	0.452426	0.80231	1.08287	0.601234	1.03729	1.0957	-0.266352	0.397287	0.574842	0.665877	0.517465	0.193498	-0.468137	0.514301	-0.858827	0.954261	-1.1107	0.402199	-0.278616	-0.316511	-0.66032	-0.861598	0.748651	0.822134	1.39778	0.546473	-0.0914239	0.0289889	0.789014	-0.477608	0.157119	0.824626	0.390242	0.608767	1.07627	0.177259	0.170648	0.404568	0.663067
583	AATGCCACAGAACCGA-1	Co2A	Endo_UI	-1.15991	-0.92596	-1.14197	-1.44916	-1.79497	-1.70143	-1.18355	0.474838	-0.95785	-0.61383	-0.812596	-0.806593	0.724962	-0.960069	-1.37127	-0.414008	-0.820144	0.179719	-2.14632	-0.593038	-1.28082	-1.63096	-2.03925	-0.781907	-1.69542	-0.288418	-0.473244	-0.779636	-1.4135	-0.370551	-0.645247	-0.048996	-0.376403	-0.718197	-0.411058	-0.819388	-1.99593	-0.446207	-0.139759	-0.403401	-0.775172	-1.43393	0.724674	-2.89	-1.70186	-1.98749
584	ACACCAAGTGAAGCGT-1	Co2A	Endo_UI	-0.0359899	-0.126646	0.035534	-0.367009	-0.13583	-0.294568	0.474422	1.05437	1.11044	-0.081943	-0.404374	1.37509	1.5252	-0.718113	-0.758553	-0.802795	0.118534	1.31944	-0.394951	-1.27237	-1.32377	-0.904296	-0.391451	-1.75838	-0.0126512	-0.703214	-0.857023	-1.01755	-1.17298	0.0844428	0.914189	1.37855	1.06883	-0.706564	-1.29406	0.376009	-0.605616	0.769853	0.0856488	0.462357	-0.891259	0.662462	0.794442	-1.26407	-0.560363	-0.0883228
585	ACACTGACACTGGCGT-1	Co2A	Endo_UI	0.605011	-0.344533	0.460153	-0.886283	0.310735	1.08034	0.819873	0.972103	0.600391	0.369976	0.320248	0.987188	1.24269	1.07476	0.714662	0.803557	1.31566	1.28932	0.879351	-1.11254	0.167253	0.401981	1.70222	0.275555	-0.023741	-0.613204	0.0139047	-1.20197	-0.300304	1.40872	0.868782	0.895914	1.46071	1.46836	-0.246736	0.736788	0.792408	0.398708	1.4294	0.73637	0.46062	0.224593	1.35923	0.838104	0.571624	0.666085
586	ACATCGAAGACGCCAA-1	Co2A	Endo_UI	0.602201	0.683776	0.676536	-1.54739	-0.372869	-0.58869	-0.584366	1.0684	0.577318	0.851446	-0.0323369	0.888791	1.73255	-0.374604	-0.677115	0.632428	0.928804	1.45354	0.121305	-0.2749	-0.912161	-1.01822	0.718645	-0.623706	-0.851645	0.0812566	0.246476	-1.68972	0.202767	0.613577	0.983476	1.39874	1.78006	-0.421172	-1.39181	1.21009	0.358601	-0.191611	1.61877	0.494807	0.509897	0.099685	1.10633	-1.51708	-1.51865	-0.122907
587	ACATCGAGTTACCCAA-1	Co2A	Endo_UI	0.917909	0.140438	-0.266675	-0.654188	0.0473803	0.0589996	0.581861	0.020724	1.20691	-0.51475	-0.163412	2.11536	2.21467	0.195384	0.565208	1.47495	1.77907	2.02676	1.91153	-1.07343	-0.204705	-0.466998	0.370651	-1.48002	-1.16999	-0.294934	-0.429387	-1.62261	-0.263616	1.10222	1.58963	1.73793	1.97764	-0.199832	0.860915	1.45931	-0.240907	0.471833	1.31466	1.27165	1.20099	1.05643	2.90654	-0.340272	-1.20613	1.24212
588	ACCAACAGTTAAGACA-1	Co2A	Endo_UI	-1.23174	0.684193	-0.54465	0.65498	0.463075	0.428287	-0.688186	1.4192	-0.00485804	1.06526	0.405887	0.337905	0.637128	-0.240347	-0.322388	-1.16201	-0.140066	0.344427	-0.882887	0.927208	0.360513	-0.642851	-0.863206	0.864155	-0.567433	-0.579155	0.0866454	-0.192695	-0.177388	0.867208	0.260198	0.0285373	0.0153134	-1.06367	0.26441	-0.573042	-1.24442	1.6225	-0.011316	0.935175	-0.380683	0.187972	1.60096	-0.240249	-0.484012	-0.440799
589	ACCAACATCACCTACC-1	Co2A	Endo_UI	-1.49536	-0.206822	0.779104	0.274056	0.0678973	0.4425	-0.148589	-0.457813	-0.460239	-1.98426	-0.629657	-0.000790073	1.79143	0.183852	-0.739601	-0.683633	-1.79903	2.27567	-1.45053	0.861632	-1.69488	-0.844335	-0.732227	-1.12191	-1.10227	-1.23324	-0.945879	0.411543	0.232697	2.92838	0.406727	0.24215	0.541185	-1.59235	0.022194	-2.44212	-1.09862	-0.886413	-0.754431	0.276118	-1.36	-3.02243	1.46104	-0.722955	-1.06094	0.136558
590	ACCCAAACAGAGTAAT-1	Co2A	Endo_UI	1.31617	0.365092	1.53765	0.216779	1.34957	0.489661	0.907908	0.660387	0.541258	-0.561124	-0.110099	2.33821	2.50135	0.0782512	1.25046	1.40632	1.26782	2.27152	1.44184	2.01246	1.01186	-0.0897963	1.41456	-0.495156	-0.378796	-1.21854	-0.41623	-1.49352	-0.39355	2.36474	1.7326	1.90581	3.17653	0.737812	-0.785503	1.51116	1.20526	-1.98095	1.3585	1.33879	1.49692	0.551123	2.05736	0.628462	0.0453715	2.48507
591	ACCTACCTCGCATTGA-1	Co2A	Endo_UI	-0.192108	0.589931	0.388015	-0.926368	-0.189916	-0.570473	-0.638508	1.63634	0.651166	-0.506652	-0.68112	1.01527	1.82308	-0.261154	-0.211722	0.202049	0.938744	1.75375	0.209618	1.05252	0.0655043	-0.587781	-0.263856	-1.11513	-0.664789	-0.501048	-0.471336	-0.841322	-1.10402	0.842981	1.0615	0.969161	0.544609	-1.57671	0.718319	0.206086	-1.28228	-0.246859	2.00333	-0.251605	0.41581	0.822404	0.754542	-0.2567	-1.39405	0.249533
592	ACCTACCTCTTGGCTC-1	Co2A	Endo_UI	0.647183	-0.16177	0.387714	-0.619171	-0.254831	-0.274229	0.24021	-0.462247	1.16311	-0.811199	-0.339003	1.48271	2.01084	-0.330654	0.666445	0.656508	0.73776	1.97575	0.191231	0.99069	0.476037	-0.349715	0.266502	-0.346801	-1.27846	-0.561681	-0.672172	-2.05988	-0.518949	2.28919	1.41772	1.44741	2.01729	0.435825	0.47711	1.08126	-0.462932	-0.672208	0.821381	0.589468	1.17157	0.453106	2.60449	-0.344658	-0.481866	0.273189
593	ACGGAAGCAGAAATCA-1	Co2A	Endo_UI	0.66187	-0.121092	-0.055936	-2.38871	-0.766789	-2.27547	0.201698	-0.324916	0.873279	-0.0314537	-0.0407446	1.27471	1.61846	0.842606	0.412477	0.659381	1.12442	1.28733	0.406384	-0.914011	0.386677	-1.00268	0.206009	-0.994455	-0.95459	-0.0931263	-0.515225	-0.862444	-0.578305	1.08308	1.05585	1.29621	0.430659	1.32072	0.188809	1.12009	0.0572826	-0.0891205	0.387332	0.797343	0.670114	-0.1679	1.86657	0.258707	-1.43214	1.0498
594	ACGGTTAAGCACAAAT-1	Co2A	Endo_UI	0.273326	0.407907	0.452933	-0.509498	0.293265	0.84232	0.626159	0.40422	0.441374	0.227282	-0.354012	1.74005	2.07937	1.92848	0.132932	0.791303	0.511229	2.02949	0.805877	0.0234735	-0.36927	0.183382	0.780172	-0.175253	0.0511937	0.0751181	-0.168797	-0.166226	-0.039762	1.79957	1.02576	1.21188	0.453457	0.979799	-0.343397	0.78898	0.163278	1.58751	0.891902	0.721374	0.507659	0.322671	2.34666	-0.0310018	0.348286	0.558513
595	ACGGTTATCGAGGCAA-1	Co2A	Endo_UI	-0.385372	-0.845928	0.147038	0.827553	0.367241	0.477478	0.390737	1.27073	0.212981	-0.876216	-1.56938	0.637956	1.58838	-1.47146	0.256892	0.459962	-0.315405	1.71674	0.0956968	1.06588	0.0142274	-1.79713	-0.311181	-2.44137	-1.79862	-0.757397	-1.08038	-1.29611	-0.0322758	1.58172	0.488191	1.05124	0.905796	-1.08258	-0.038737	0.346343	-1.06264	-0.0706729	-0.168704	0.643983	0.698876	-0.0266758	0.40322	-0.935493	-2.02524	0.114242
596	ACGTAGTAGGGTTAAT-1	Co2A	Endo_Bstd	0.551043	-0.510615	-0.263155	-1.06515	-0.0458214	-0.957047	-0.976405	1.53102	-0.447704	-0.175669	0.14602	0.491825	0.72045	-1.23743	-0.581182	0.404985	0.402743	0.181578	-0.535244	-0.693856	0.916771	-0.399739	-0.385445	-0.889635	-1.35462	-0.910738	-0.344106	-1.36214	-2.39406	0.489482	-0.14422	0.612482	-0.335144	0.0229004	-0.301733	0.640076	-0.480624	0.585454	1.16038	-0.255044	0.618224	0.0893318	1.29915	0.234234	-0.519184	0.500746
597	ACTATGGCACTGCGTG-1	Co2A	Endo_UI	0.551125	1.09381	0.456912	-0.481771	-0.0314859	0.636941	0.734666	0.813081	-0.121038	0.0466924	0.580031	0.952637	0.308128	-0.525433	0.718526	0.326844	0.0655341	0.378837	-0.671387	-0.202966	0.938134	0.529862	1.04204	-0.552064	-0.147752	0.317624	0.00158183	-1.43758	-1.04578	0.596791	0.466103	0.418233	-0.444927	0.272715	1.56673	0.296792	1.2119	1.03026	0.624725	1.31024	0.869173	-0.0263609	0.582048	0.212373	0.736733	1.51892
598	ACTTAGGAGAAGTGTT-1	Co2A	Endo_UI	0.911602	0.8554	0.274002	-0.283932	0.876683	1.55071	0.410549	1.77114	0.286591	1.58895	0.54274	0.473505	-0.513415	0.651114	0.741111	0.55522	0.478468	-0.495545	0.678591	-0.33227	1.22265	-0.509685	0.200196	-1.49668	0.108787	-0.20513	0.229826	-0.0743583	-0.712407	0.174742	0.638301	0.552419	-0.840379	1.3722	0.371557	1.05495	0.64131	-0.959869	0.974018	0.16623	0.546951	1.02077	-0.399498	-0.0955908	-0.0919643	0.589483
599	ACTTCGCCAAAGGCTG-1	Co2A	Endo_UI	-0.0159752	-1.41674	0.898121	-1.398	0.387846	-0.00286616	-0.913705	1.24044	0.543177	-1.10269	-1.24155	1.04074	2.07489	-0.785162	1.02361	0.949103	0.263675	1.96892	0.438848	1.24359	-0.36817	-0.894573	0.135907	-2.50132	-1.99654	-0.400982	-0.67776	-1.1921	-0.710351	1.11542	1.24093	1.13076	2.3602	0.416026	0.983451	0.946614	-0.426293	-0.206177	2.1834	1.54072	1.13655	0.59799	0.580708	-0.233979	-1.49452	1.27313
600	ACTTCGCTCCTGGCTT-1	Co2A	Endo_UI	0.731079	0.439903	1.20139	-0.198776	0.802913	0.871811	1.41924	-0.14806	0.825502	-0.42441	0.119206	1.4885	2.40012	-0.711645	1.37985	1.48535	0.370858	2.64668	1.12471	1.66471	1.26371	0.267691	1.22508	-0.0670088	-0.0552012	-0.430062	0.306455	-2.0286	-0.344513	2.99244	1.50958	1.45075	2.33999	0.639866	1.56221	0.616957	0.496305	-0.389748	1.02124	1.63057	1.10419	0.899555	2.07581	1.21007	0.474192	1.62984
601	AGACACTTCTCGCTTG-1	Co2A	Endo_UI	-4.07541	-2.66917	-3.12074	-1.13647	-2.92815	-0.291893	-2.90503	-1.13761	-3.38448	-1.87121	-2.93954	-2.47004	-1.4328	-1.42612	-2.23823	-3.1492	-3.24681	-1.51908	-3.13877	-2.03737	-3.26191	-1.62406	-1.74892	-1.1646	-1.60433	-0.857379	-0.973759	1.052	-0.676433	-1.65604	-3.33138	-3.57999	-1.71215	-1.84906	-2.04077	-4.7522	-2.50043	-1.80323	-3.22621	-2.96353	-3.84949	-3.75285	-0.331233	-2.16579	-1.43852	-2.97576
602	AGACCCGCATTGTACG-1	Co2A	Endo_UI	0.839671	-0.190526	0.359286	-1.02025	0.173681	-0.389496	0.404802	-0.165807	0.629632	-1.27022	-0.581308	1.1933	2.2364	-0.709773	-0.224958	0.110647	1.44061	2.16012	0.210423	2.09516	-0.374671	-0.0247225	0.109789	-0.630978	-0.466146	0.0547563	0.217507	-0.402446	-0.690886	2.53932	1.26201	1.24701	0.982828	-0.350275	0.688614	0.912784	0.109158	-0.422429	0.0347875	1.4003	0.238757	-0.057526	2.21473	-0.0889609	-0.27015	0.417483
603	AGACTCATCTCGACCT-1	Co2A	Endo_UI	0.209084	-0.0851354	-0.0196554	-0.0104068	0.552796	0.0204568	0.46901	-0.880711	1.06329	0.551978	-0.973214	0.811908	1.88037	-0.484781	-0.304987	0.437524	0.731463	1.64207	0.0892403	0.781033	-0.284792	-1.55522	-0.0763763	-1.80092	-0.477672	0.202989	-0.103082	-0.756648	-1.75625	1.40097	0.641529	0.958795	1.01162	-0.380402	1.01057	0.635508	-0.677412	0.165775	1.30935	0.510095	0.45814	0.092888	0.461609	-0.327019	-1.43095	0.0285781
604	AGATGCTTCAGACTGT-1	Co2A	Endo_Bstd	-0.108346	-0.759461	-0.374142	-2.9906	-0.828875	-0.848172	-0.114035	1.16612	-0.383583	-0.829093	-0.13986	0.936556	1.63865	-1.07249	-0.497928	-0.435642	0.167522	1.39654	0.021345	-0.0673219	0.32889	-0.854771	-1.57565	-1.74394	-0.133707	-0.157969	-0.0444598	-0.868798	-0.396876	0.941219	-0.751098	0.728453	1.13838	0.542239	0.14086	0.480689	-1.52463	-0.0817077	0.822735	0.174628	-0.424211	0.652195	1.17732	-1.84591	-0.252591	0.307621
605	AGCCAATAGACCTCCG-1	Co2A	Endo_UI	-1.76572	-0.622569	-1.01226	-0.467435	-1.73668	-1.89289	-1.54739	-0.419412	-0.969721	-1.15704	-0.580115	-2.15969	-0.828768	-1.21102	-1.32187	-2.11951	-2.28951	-0.77308	-1.68288	0.231382	-0.8237	-1.79174	-0.195919	-1.72906	-1.67981	-0.150475	-0.372332	0.598616	-0.179648	-0.519102	-1.68483	-1.20637	0.36352	-1.04611	1.44022	-1.91486	-1.53407	0.446846	-1.42055	-1.18939	-2.4033	-2.07345	-0.308171	-1.38252	-1.43482	-1.56995
606	AGCGCTGTCGCAGTCG-1	Co2A	Endo_UI	0.323212	-0.314469	-0.00430514	-0.0235799	-0.335882	-0.00834635	0.267043	0.0139353	0.0607217	-1.24085	0.0569192	1.59852	1.91421	-0.122593	0.217282	0.215375	0.704428	1.57137	0.677636	0.336004	0.14739	-0.880834	0.787641	-0.253194	-1.33297	-0.342573	-0.393011	-1.33836	-0.96825	1.78109	1.28505	1.44176	1.91621	-0.0310611	-0.255775	1.12987	-0.136104	-1.28777	1.55177	1.31135	0.960508	0.597261	3.04692	-1.16815	-1.3683	0.976444
607	AGCGTCGGTCGGCTAC-1	Co2A	Endo_Bstd	-3.50156	-2.19241	-3.1838	-1.66606	-2.89909	-1.91345	-1.80106	-1.01302	-2.89732	-1.49324	-2.18857	-2.33603	-1.37502	-1.51483	-2.50032	-2.67851	-3.34799	-1.59447	-2.69184	-1.5254	-2.44048	-1.86542	-2.77576	-1.34754	-1.39306	-0.339273	-0.733748	0.625947	-0.87222	-2.36199	-3.18879	-3.45649	-1.38464	-2.13093	0.254515	-3.86861	-1.86525	-1.70352	-2.13956	-2.4558	-2.47342	-1.72722	0.0985431	-3.14325	-1.14985	-2.5284
608	AGCTACAAGGATGAGA-1	Co2A	Endo_UI	0.405945	-0.1039	0.482159	-1.11578	0.86196	0.432595	-0.444927	-0.220217	0.825874	0.0236731	-0.037597	0.936493	0.530818	1.24689	-0.155755	0.246477	0.628341	0.275653	0.274189	0.125921	0.588161	0.0866236	0.880082	-0.471821	-0.675029	-0.583923	-0.737504	-2.10856	-0.0625246	0.024386	1.05837	1.31154	1.11513	-0.1451	0.932867	0.702293	0.780121	-1.245	0.787423	0.510361	0.00158781	0.0161393	0.546189	-0.037751	-0.328988	0.617075
609	AGGAGGTCACTCCTTG-1	Co2A	Endo_UI	-1.24781	-0.228101	-0.606634	-0.988961	0.0888971	0.682429	-1.0616	-1.743	-0.136709	-2.04031	-1.67121	-0.0619251	1.59438	0.38523	-0.677198	-0.538167	-0.623788	1.52881	-0.379351	0.695816	-2.1916	-1.20942	-0.273079	-1.40299	-1.11264	-0.713175	-0.541131	-1.11507	-2.14876	1.23989	0.0548126	0.685645	1.83971	0.276541	-0.82937	-1.02178	-0.461695	-0.863782	-0.928291	-0.256879	-0.388409	-0.524117	0.41739	-0.918548	-1.98158	0.0666814
610	AGGAGGTGTAGGAGTC-1	Co2A	Endo_Bstd	0.8941	0.123549	1.55155	-0.419136	-0.230192	-1.32458	-0.516257	0.702948	0.0229699	0.503333	0.242429	0.473258	0.129302	-0.993182	0.263	0.18365	0.419028	-0.0856202	-0.00738163	1.3803	1.81228	-0.0795667	-0.655695	-0.466431	-0.917894	0.041676	0.326393	-0.648658	-0.126689	0.553212	0.756232	-0.0536646	-0.560246	0.3186	0.104734	0.116568	0.213215	0.456052	0.654129	0.526763	1.79904	1.0648	-1.92168	0.480668	-0.640407	1.64456
611	AGGATCTCAACTCCAA-1	Co2A	Endo_UI	-0.237929	-0.193656	-1.10976	-0.53512	-1.30269	0.356355	-0.73227	0.545021	-0.743889	-0.220981	-0.40789	-0.677156	-0.106396	-0.449174	-0.70327	-0.42783	-0.500256	0.142501	-1.46511	-0.267782	-0.368292	-1.0042	-1.28102	-1.46501	-1.40307	-0.19821	0.0307034	0.271835	-0.720704	0.621431	-0.530416	-0.735805	-0.78251	-0.841412	0.262305	0.0858577	-1.06988	0.622183	0.934734	-0.241591	0.158696	-0.569177	1.35974	-0.503708	-1.16054	-1.47016
612	AGGGAGTCAGAAATCA-1	Co2A	Endo_UI	0.317738	1.09785	0.324619	-1.4701	-0.00300016	0.0179081	-0.651959	0.205688	0.424885	-0.141136	-0.183261	0.760454	1.3324	-0.56203	-0.35036	-0.386214	0.090991	0.958447	-0.720719	0.744122	-0.557547	-0.350742	0.588228	-1.44927	-0.294598	0.011907	0.28141	0.380179	0.214451	0.259346	0.518859	0.521901	1.08719	0.0381665	0.235313	-0.0517451	-0.500655	0.30053	0.193915	0.984397	0.0121709	-0.265035	0.046256	-1.22987	-1.22421	0.14772
613	AGGGCCTGTTAGGCCC-1	Co2A	Endo_UI	-1.21101	-0.354163	-1.97612	-1.86047	-1.96125	-0.9938	-1.83034	0.344963	-1.71732	-1.34706	-1.62903	-1.16241	0.866422	-0.612015	-2.16049	-1.80407	-1.63745	0.271164	-1.23591	0.157432	-1.49299	-1.67604	-1.21497	-1.94381	-0.827707	-0.834781	-0.898345	0.242035	-1.17046	-0.93805	-1.50628	-1.0208	-0.285593	-1.60667	-0.719609	-2.28664	-2.20621	-0.0298655	-1.14336	-1.1393	-2.62359	-2.78758	-0.0818649	-1.92133	-1.8533	-0.740039
614	AGGGTTTTCGTCTAAG-1	Co2A	Endo_UI	1.36909	0.631093	0.782569	-0.49481	0.961315	-0.313463	0.582404	0.630836	1.0913	-0.598962	-0.194419	2.00684	2.2225	-0.260421	0.782489	1.37186	1.4222	2.01213	1.3333	1.73688	1.18056	-0.49755	0.248502	0.0237383	-0.903804	-0.210722	-0.0929517	-1.61633	-1.89382	1.50457	1.6536	1.78595	2.55228	0.192393	-0.430042	1.38625	0.630826	-0.286934	1.42382	0.701236	1.06634	1.4787	1.16942	0.447163	0.0419259	2.22004
615	AGGTAGGAGGACATCG-1	Co2A	Endo_UI	-0.537014	-0.183874	-0.0897725	-1.49773	-1.19435	-0.472243	-1.13177	-0.863158	0.269803	0.0957405	0.404386	0.600236	1.41131	0.165006	-0.497181	-0.352068	0.141325	1.08423	-0.19964	-0.632473	-1.18269	-1.52038	-0.410547	-0.387317	-0.83708	-0.530455	-0.133279	-1.24683	-1.34798	0.237739	0.257773	0.765709	0.0700394	-0.418562	0.0676113	0.18051	-0.359283	0.377943	-1.13638	-0.152893	0.075163	-0.0309917	-0.789856	-0.912177	-1.53545	0.0969988
616	AGGTCTAAGGTCCCTG-1	Co2A	Endo_Bstd	-0.266159	0.739532	1.12529	-0.833474	-1.40498	-0.263688	0.31661	0.168156	0.353328	-0.356704	0.136544	-0.115289	1.07931	-0.496879	-0.539931	-0.0560658	-0.847436	0.95763	-0.769532	-0.387342	-1.07221	-1.40051	1.34056	-0.853228	-0.0738161	1.35391	0.714071	-1.04822	-0.0571502	-0.129481	0.761026	1.15801	1.4785	-1.0956	-0.39365	-0.32103	-1.07496	-1.81015	-1.08516	0.162047	-0.489626	0.170081	0.0218639	-1.48303	-0.060624	1.46311
617	AGGTTACGTACCTAAC-1	Co2A	Endo_UI	1.81572	0.27875	1.06695	-0.279797	0.527446	0.392979	1.31747	1.32844	1.20963	-1.57333	0.0135127	2.40611	2.44154	0.0673481	0.668518	1.83113	1.21075	2.49522	2.04265	1.11765	1.2786	0.13369	0.235389	0.368779	-1.06704	-1.11246	-0.644776	-2.21967	-1.38541	2.4173	1.89324	1.82764	2.2665	1.81906	1.31341	1.62236	0.741345	-0.749994	0.987049	1.51504	1.3624	1.21616	3.77622	-0.121729	-0.199974	1.93668
618	AGTACTGGTGGGAGAG-1	Co2A	Endo_UI	1.01127	1.41137	1.06051	0.0472315	0.688156	1.05057	0.672909	1.38244	0.819428	0.995577	0.799612	0.183678	-0.155536	0.508357	0.619131	0.422426	0.885625	-0.180213	0.0463431	1.80198	0.951965	1.03332	0.80178	0.716654	1.93728	1.72821	1.72708	-0.371758	-0.183602	0.629377	0.16604	0.290192	0.786356	0.741672	1.04497	0.436953	1.80304	1.92726	0.863689	0.911165	0.574941	0.506679	-1.69062	0.975451	0.522092	1.08087
619	AGTTCGAGTCCCGCAA-1	Co2A	Endo_Bstd	0.962807	0.504116	0.511206	0.446259	0.904983	0.711688	2.01088	-0.314064	2.00305	-0.251718	0.954079	1.95208	2.13567	1.61454	0.323847	0.972376	0.985817	2.21192	1.58614	2.01906	0.52887	0.753462	0.705873	0.783688	-0.0686197	1.8843	1.71555	-0.607465	0.560052	2.17758	1.61468	1.64901	2.49584	0.882609	1.20804	1.29232	1.35378	-0.648314	1.22902	1.09905	0.618705	1.41505	1.38782	0.757049	1.35837	2.21202
620	ATACCTTGTCCGACGT-1	Co2A	Endo_UI	0.307762	0.173945	-0.540735	-0.86737	-0.330663	-0.434708	-0.115138	0.823722	0.695594	-0.494169	0.0255997	1.4328	1.83549	-0.647266	-1.73942	-0.51263	0.847949	1.58985	0.273132	-2.06243	-0.979149	-1.64093	0.768424	-0.897462	-0.91253	-0.238797	-0.651726	-0.893601	-1.12883	0.721119	0.733211	1.33178	1.49359	-0.386546	0.18355	0.93318	-0.639368	1.2771	0.906893	-0.444356	0.503412	-0.175086	0.398561	-1.12782	-0.729015	0.812422
621	ATATCCTAGTCTGGAG-1	Co2A	Endo_UI	0.36994	0.507508	-0.783761	-1.16186	-0.691947	-0.60567	-0.864695	-0.726105	-0.64461	-1.85174	-1.41885	0.617823	1.45833	0.610042	-0.186168	0.110195	-0.428644	1.21828	-0.0325393	-0.295773	-1.45048	-1.19414	-0.525745	-1.82905	-0.896811	-0.604935	-0.352424	-0.888899	-1.05504	0.0142168	0.797914	1.35508	2.42264	-2.62686	-0.970584	0.867385	-1.09118	0.0769809	-0.183042	0.481198	-0.526233	0.431796	1.27753	-0.314511	-2.01038	-0.147697
622	ATCACAGGTTAAACAG-1	Co2A	Endo_UI	1.36042	0.0325241	0.983829	-0.241157	0.447908	0.889192	0.702245	1.81048	0.408481	-0.545391	0.158042	0.884838	1.17612	-0.142298	1.21686	1.32243	0.6312	0.926128	1.11727	-0.388157	0.490943	-0.0555485	1.18502	-0.468961	-1.0275	-0.233189	-0.118255	-1.36644	0.264145	1.47936	0.901448	1.09882	0.652859	-0.943346	0.0938787	1.11015	0.719145	0.0167318	1.00031	1.01808	1.59959	1.11771	0.520254	0.64256	-0.109475	0.215005
623	ATCACGAGTTGTGTTG-1	Co2A	Endo_UI	1.08333	0.95813	0.354989	-1.28923	0.578775	-0.259548	1.10824	0.711527	1.12615	0.700713	1.40383	2.29451	2.19842	0.532442	0.753554	1.64163	1.32291	2.04899	1.40159	-0.445233	0.417669	-1.16087	1.12301	0.102052	-0.635441	0.346372	0.491042	-1.48095	-0.733714	1.33671	1.83702	1.85842	2.97067	0.783493	0.986468	1.65809	0.434448	-0.352998	1.18661	1.16376	0.53699	0.727245	0.700552	0.091641	-0.425194	1.42921
624	ATCAGGTAGGTTCCAT-1	Co2A	Endo_Bstd	0.439143	-0.191482	0.374897	-1.60718	0.383885	1.86114	0.688135	-1.06656	-0.649577	-1.37052	-0.960221	0.94338	2.07557	1.05507	0.161643	-0.235716	-0.374162	2.16454	-0.496321	1.63739	0.0248946	-0.540387	-0.230245	-0.668433	-1.02204	1.23847	1.1405	-0.55057	-0.00841382	1.6639	0.00213503	1.37133	1.58937	0.0922496	1.29713	0.67146	0.472135	-0.377252	0.277646	0.520898	0.388023	0.092451	2.02478	-0.829619	-0.567053	0.707877
625	ATCCCTGTCCATATGG-1	Co2A	Endo_UI	-0.680896	0.153526	-0.230457	-0.231691	-0.291558	0.462925	0.0267453	-0.561722	-0.488855	-0.568756	-0.452827	0.550529	0.556448	-0.0601906	0.195418	0.114739	-0.908858	0.806835	-0.279798	-1.42705	-0.253265	-0.259831	0.406983	-0.00886968	0.509321	-0.558546	-0.350421	-0.244866	-0.703213	0.400836	0.421963	0.409805	0.504203	0.843294	0.164593	-0.00104024	-0.393831	-1.16863	0.561539	-0.123355	-0.165677	-0.172744	0.392473	0.59281	-0.119853	0.283639
626	ATCCGTCGTTTCGACA-1	Co2A	Endo_UI	1.11694	-0.00531115	-0.0789342	-0.959584	0.357628	-0.374725	-0.180797	-0.584129	0.693336	-0.649582	-0.164623	2.13272	2.27078	-0.323897	0.660624	0.611482	0.850551	2.24067	1.03976	-0.445183	-0.11627	-0.33073	0.5946	-0.803413	-1.19954	-0.788425	-0.882202	-2.28518	-1.25999	2.30848	1.50854	1.50868	3.02581	0.0855884	1.21615	1.15618	0.354207	-0.10882	0.808134	0.96256	0.574623	0.538178	1.4709	-0.554629	-0.913055	1.44955
627	ATCGTGACAACCGACC-1	Co2A	Endo_UI	0.392602	0.62261	0.173908	-1.68936	0.168967	-1.48114	-0.812774	-0.446911	0.471558	-1.29269	-1.36856	1.43908	1.78607	-0.643498	-0.826712	-0.560982	0.917763	1.30922	-0.884234	-0.59559	-0.420905	-1.48194	0.200791	-1.9096	-1.51949	-0.0389137	-0.376483	-1.27165	-0.255103	0.445398	0.868332	1.71346	2.26021	-0.459313	0.0086784	0.974514	-0.980323	0.554879	1.11163	-0.399943	-0.950789	1.21006	1.05059	-0.233274	-1.34821	0.648524
628	ATCTCTAAGCAGTAAT-1	Co2A	Endo_UI	-0.38725	-0.450905	1.08346	0.477183	-0.443787	0.176776	-0.410781	-0.248338	0.221911	-0.535573	-1.18756	1.49188	1.75358	0.42269	-0.426341	0.30946	0.295407	1.18509	-0.267198	-0.677438	-0.693742	-0.739881	-0.254429	-0.16153	-1.53505	0.351687	-0.0778827	-0.535018	-1.18138	0.855987	0.594881	1.33785	1.49483	0.0227983	0.277222	0.0937157	-0.283488	1.20063	0.62092	0.735125	-0.156172	-0.400751	1.02141	-0.255714	-1.56739	0.410508
629	ATCTCTATCCAATGCA-1	Co2A	Endo_UI	0.753158	-0.357169	1.37315	-1.53787	0.744247	-0.436503	0.223835	-0.55534	0.631868	0.790376	0.968283	0.546027	-0.316949	0.633348	0.194279	0.0781164	0.506741	0.00910552	0.726575	0.711952	1.05768	-0.723099	0.0708259	0.6344	-0.511749	0.319193	0.313362	0.0137997	1.74044	0.199815	0.444537	0.735552	0.389542	-1.61678	0.124031	1.17037	-0.352302	0.895534	0.355088	0.497437	1.16349	0.209474	-0.74422	-0.171032	-0.755341	0.56832
630	ATCTTCATCGCAATGT-1	Co2A	Endo_UI	-0.0398954	-0.863805	0.218652	-1.67056	0.0175077	0.974838	0.219225	-0.20528	0.653897	-2.10086	-1.19563	1.25604	2.49628	-0.658307	0.568178	0.349509	0.323015	2.59266	0.160169	1.74758	0.509285	-0.410776	0.66808	-0.876152	-1.8433	-0.254472	-0.421755	-1.31876	-0.636839	2.70036	1.20821	1.36985	1.81992	-0.560845	0.236341	0.615078	0.861264	-1.23034	0.230414	1.09037	0.485224	0.63161	1.52313	-1.18551	-0.455617	0.664237
631	ATGACCAAGATACAGT-1	Co2A	Endo_UI	-2.05886	0.113247	-0.967456	-0.142037	-1.9065	-1.49783	-1.90671	0.635544	-1.00138	-0.816189	-1.47337	-1.57433	-0.219395	0.152332	-1.84348	-1.04672	-0.950699	-0.401376	-1.68645	-1.77509	-1.85448	-2.45004	-1.72172	-1.13386	0.876609	-0.260989	-0.56078	0.422611	-1.38845	-1.10647	-1.40306	-0.821295	-1.21161	-0.827055	-0.410694	-1.52522	-1.70207	0.360252	-1.54899	-2.17741	-2.63861	-1.97093	-0.641891	-2.60496	-1.35282	-1.32937
632	ATGAGGGGTGAGACCA-1	Co2A	Endo_UI	-0.10534	0.811735	-0.387254	1.65072	1.09922	1.71926	1.37551	-0.126338	0.193192	0.455945	0.04328	0.196162	1.3837	0.211329	0.168023	0.484848	-0.333332	0.513721	0.301442	-0.398458	-0.0805441	0.277262	-0.264915	0.335162	0.455619	-0.0664253	0.236985	-0.963208	1.42458	0.630618	-0.27715	0.433561	1.01506	0.708732	-0.272789	0.147253	-0.0117533	0.689402	0.170639	0.702765	-0.863701	-0.532198	0.182974	-0.427829	-0.206059	0.0785475
633	ATGATCGTCTGGGTCG-1	Co2A	Endo_Inf	0.0662086	0.655919	1.12303	0.156	0.487959	-0.420645	1.38653	1.65359	0.796459	1.40184	1.33998	1.06372	0.0724496	0.931001	1.13268	2.07431	0.458737	-0.63897	0.380281	0.546111	1.43334	0.255544	0.813902	1.49878	0.493647	1.57697	1.7845	-0.741191	1.22023	0.702985	0.21537	0.310302	0.162794	1.76037	-0.413433	0.537028	0.935117	-0.283654	-0.325472	-0.00506623	0.0749462	0.636884	1.19987	-0.24495	1.03406	0.420017
634	ATGCATGCACTCAAGT-1	Co2A	Endo_UI	-0.996907	-1.28127	-0.504471	-0.0945066	-0.049784	-0.265802	-0.63353	1.44002	0.501992	-1.34785	-2.03846	0.275667	1.05163	-1.06562	-1.37315	-0.692564	0.118306	1.30584	-0.231704	-0.0395171	-1.48128	-1.26929	-1.78933	-1.83939	-1.10617	-0.425922	-0.795723	-0.0740952	-1.64274	0.44789	0.286726	0.826808	1.29155	-1.57823	-1.15694	0.046702	-0.932117	-0.299356	0.357145	-0.98677	-0.886242	-0.525965	1.59173	-1.55147	-1.48207	-0.159251
635	ATGCCTCAGAGTGTTA-1	Co2A	Endo_UI	0.754662	0.71753	-0.763478	-0.936592	-0.283117	-0.707997	0.203345	-0.508635	-0.151082	0.787489	-0.354048	-0.565692	-0.667745	1.002	0.0107026	-0.0625072	0.5366	-0.799076	-0.310749	-0.606816	-0.370479	-0.544698	-1.23285	-0.172801	0.0357613	-0.41889	-0.715989	-0.041016	-1.02898	-0.227786	-0.335901	0.269939	-0.655091	-0.768412	-0.367117	1.00397	-0.861159	-0.438489	0.281609	-1.89931	0.168477	-0.403877	-0.929535	-0.567013	-1.4665	-0.0179718
636	ATGGAGGGTGTTGATC-1	Co2A	Endo_Bstd	0.941667	-0.713171	-0.104927	-1.51073	-0.355753	1.55556	-0.233475	1.1371	0.659667	-0.23419	0.022601	1.06169	1.96881	1.0269	-1.05279	0.0522599	0.249863	1.33195	-0.158778	1.27658	0.0817326	-0.936937	1.82364	-1.05433	-1.21786	-1.01345	-0.695563	-0.493994	-0.429979	0.575485	0.965709	1.14071	1.36544	-0.474774	0.0357402	0.33699	-0.880625	-0.854451	1.34514	0.283067	0.432044	-0.36629	-0.171341	-0.394998	-0.199212	0.77045
637	ATGGATCTCGTGTTCC-1	Co2A	Endo_UI	-0.295461	-0.110161	-1.16605	0.393564	-0.56496	-1.15648	-0.667609	0.0589748	-0.116405	0.283064	0.158709	-0.0242395	1.17885	-0.503965	-1.42289	-0.8669	1.27777	0.596723	-0.690156	1.32586	-0.952878	-1.90282	-1.43947	-0.870222	-0.94748	0.868732	-0.0526242	-0.470543	-0.884622	-0.129657	0.0490399	0.886583	0.871773	-1.41406	-0.970611	0.478366	-1.03414	1.70424	-0.792303	-0.0373809	-1.54954	0.109713	-0.827098	-1.83899	-2.02109	0.00126438
638	ATTACCTTCCAGTACA-1	Co2A	Endo_UI	0.418037	1.03003	0.344508	0.0292996	0.541885	1.59733	-0.161136	1.21963	0.277565	-1.01454	-1.051	1.63859	1.80428	0.808614	1.23419	1.5179	0.939016	1.41371	-0.0815439	0.298851	-0.0243485	-0.571526	0.798911	0.224681	-0.960351	-0.428377	-0.382307	-0.672426	-1.53961	1.4085	1.24438	1.22604	1.72051	0.0908697	-0.811774	0.737362	0.441749	0.794639	1.23306	1.05128	-0.136952	1.09432	0.433157	-0.537858	-0.796506	0.998716
639	ATTACTCAGGTAAAGG-1	Co2A	Endo_UI	-2.19022	-1.5915	-1.7575	-1.72411	-1.17565	-1.38155	-1.71414	-1.51028	-0.807319	-1.69412	-1.49495	-1.61565	0.0466132	-0.432857	-1.89426	-2.58703	-1.76762	-0.227853	-2.4001	-1.13508	-2.23338	-2.0157	-1.42381	-1.41346	-1.07776	-0.769525	-1.09614	-0.158748	-0.282844	-0.495849	-1.32848	-1.11709	0.659064	-1.45082	-2.06885	-2.38015	-1.8724	-1.14561	-1.77117	-1.9296	-2.11968	-2.49927	0.604647	-1.71412	-1.5817	-1.20966
640	ATTTACCAGTGGAAAG-1	Co2A	Endo_UI	0.713111	1.18739	-0.206597	-0.114279	0.478142	0.952974	0.530063	-0.938089	0.655789	0.505118	0.769451	1.36328	0.763605	2.26718	0.288247	1.47811	1.2567	0.665014	2.042	1.97017	0.255862	0.716848	1.42288	0.495031	-0.579601	0.0729181	0.389666	-1.04233	0.59311	0.999805	0.234427	0.574074	-0.381173	0.261108	0.308109	1.0229	-0.179487	-0.204152	-0.639562	0.293545	0.745613	0.627939	0.935723	-0.0772294	-0.324886	1.32355
641	ATTTCTGCACGTCTCT-1	Co2A	Endo_UI	-0.551268	-0.109191	-0.149158	0.64115	-0.127279	-0.326679	-0.363249	-0.96225	0.468188	0.109784	0.695647	0.506353	1.70075	-0.877785	-1.09681	-0.0230776	0.0197941	1.34708	0.121445	-0.445272	0.0845847	-1.45715	-0.0785029	-1.35288	-1.43864	-0.613058	-0.796309	-0.399326	0.202286	1.05502	0.711491	1.12476	0.832778	-0.661424	-1.07599	0.327138	-0.912649	-0.0458176	-1.15455	0.188934	0.511092	-0.160986	0.965428	-0.710324	-1.18494	0.629802
642	CAACCTCTCCCAATAG-1	Co2A	Endo_Bstd	0.0218259	-0.164053	0.804352	-0.317829	-0.194587	-0.106294	-0.416186	-0.760738	0.199586	-1.19124	0.185116	0.933657	2.05857	-0.520531	0.567236	0.934519	0.520732	1.94085	-0.11281	2.1333	0.232586	-0.352153	0.166475	1.0215	-0.0310741	-0.459604	-0.253196	-0.805002	-0.0352404	0.897418	1.2326	1.10274	1.15244	0.903955	0.0563699	0.512304	0.370086	0.0154185	-0.387616	2.05228	0.270839	0.934537	1.9506	1.09098	-0.229502	0.780988
643	CACAGGCCATCTCAAG-1	Co2A	Endo_UI	0.776497	-0.198208	-0.307566	-0.47112	0.528187	0.174263	0.844883	2.06259	0.950804	-0.628641	-1.00589	2.03827	2.39243	-0.392235	-0.495872	0.47647	1.22185	1.77695	-0.11982	-0.86249	0.194709	-1.95896	-0.254273	-1.09066	-1.33934	-0.132979	-0.100287	-0.802719	-1.11547	1.22618	0.885144	1.16479	1.2479	0.369871	-0.0168696	0.818764	-0.395841	-0.884976	1.49249	0.378459	0.435886	-0.227381	0.962508	-0.908995	-0.854002	0.342214
644	CAGAGCCGTTGCCGAC-1	Co2A	Endo_UI	-0.377132	-1.51189	-1.1828	-1.25162	-1.41664	-0.480539	-1.96322	0.796578	-0.423303	-0.519779	-0.319953	-0.202705	1.17095	-0.840755	-0.988799	-0.166315	-0.114082	0.794214	-1.01467	1.21304	-1.87699	-1.73901	-1.01925	-2.04895	-1.98046	-0.48254	-1.32604	-0.569942	-3.52419	-0.14367	-0.390185	0.796941	0.827099	-0.645391	-1.08911	0.179471	-1.95725	-0.89592	-0.296933	-1.5656	-0.470361	-0.512473	0.418126	-1.04849	-2.58074	-0.358229
645	CAGATACTCGTCAGAT-1	Co2A	Endo_UI	-0.922449	0.698679	1.32355	1.19813	0.388679	0.589222	-0.436713	1.47092	0.874421	0.636549	-0.755061	-0.451447	0.633757	1.12185	-0.230643	-0.856543	-0.205628	0.21024	-0.795884	-0.420769	-0.64251	-0.559971	1.56109	-0.731341	0.549912	-0.0205954	-0.138875	0.892725	0.286099	0.160225	-0.26797	-0.433318	-0.846714	-0.223155	-0.0830938	-1.27776	0.379834	-2.38525	1.33728	-0.862864	-0.523844	-0.904366	-0.531405	-0.143827	-0.117849	-1.21522
646	CATTGCCAGTGGACTG-1	Co2A	Endo_UI	1.0884	0.377784	0.514063	0.28679	0.0203893	0.0737997	-0.128873	-1.03765	0.523243	-0.610365	-0.72253	1.16722	1.91358	0.627548	-0.363135	0.624366	0.535927	2.1517	1.86427	-0.311341	-0.266262	-0.950724	0.436486	-0.653241	-1.03629	-0.109828	-0.163704	-1.6666	-1.51429	2.0672	0.821056	1.08105	1.06814	0.199788	0.132036	0.696852	-0.135708	-0.225876	0.742768	0.372738	0.0838511	0.417653	1.32336	-0.952124	-1.04683	0.194289
647	CCAAGCGCACCCTAAA-1	Co2A	Endo_UI	0.508979	-0.203006	0.831885	-0.849072	0.456899	-0.493429	0.693267	-0.241892	1.24087	-0.206418	0.146553	2.08552	2.2107	0.178864	1.79961	1.5875	0.758068	2.34009	0.945405	0.669192	1.0118	0.430746	0.572741	-0.769904	-0.251909	-1.16413	-0.607925	-1.93886	-0.493899	2.3942	1.81874	1.51157	2.38952	0.396078	0.0492145	1.05949	0.667173	-0.893547	1.65402	1.19803	1.04686	1.20817	1.46811	0.707139	0.734798	1.29096
648	CCACAAACATCTCAAG-1	Co2A	Endo_UI	-0.826425	0.826894	-0.177489	-0.660522	-0.213769	0.940295	-0.127298	0.0366377	-0.511169	-0.349358	-0.943369	0.697921	0.785657	-0.366126	-0.303598	-0.436406	-0.282474	0.691595	0.48882	0.154607	1.17706	-1.07578	0.496583	-0.990833	-0.2476	-0.320798	-0.256859	-0.401354	0.700602	0.701278	0.197605	0.745857	0.355847	1.04992	-1.1191	0.0754343	0.300206	-0.286957	0.477114	0.747169	0.201862	-0.384416	0.0642743	0.0931526	-1.72627	0.555784
649	CCACGAGCAGCAGTCC-1	Co2A	Endo_UI	0.069425	-1.17699	0.445512	-0.885521	-1.8295	-1.54729	-0.779064	-0.697632	-0.238578	-0.61615	-2.00933	0.822363	1.50102	-1.46372	-1.26091	0.354003	0.277107	1.12639	-0.886932	-0.446987	0.426126	-2.24552	-0.628998	-2.07562	-1.14618	-0.379164	-0.817397	-0.0999894	-1.62312	-0.526455	0.00324429	0.625668	1.29242	-0.646824	0.702583	0.525857	-1.39621	1.63784	-0.881836	0.106725	-0.754003	-0.175757	0.963384	-1.1285	-2.22181	-0.777692
650	CCATCACCACTACGGC-1	Co2A	Endo_Bstd	-0.646042	-1.32857	-0.285188	-1.55708	-0.28526	-0.0230507	-0.323627	0.116684	-0.376281	-0.224879	-1.26428	-0.429168	0.593943	0.0311122	-1.51382	-0.918419	-0.267742	0.70537	-1.22275	-0.643324	-1.46213	-1.74974	-1.41972	-2.04946	-1.27061	-0.724586	-1.01751	-0.94088	-1.22799	0.224184	0.037904	0.368364	0.743747	-1.7857	1.3446	-0.475282	-0.964701	0.410849	-0.101748	-0.615206	-0.68514	-0.105217	1.10777	-0.957035	-1.94519	0.0421494
651	CCCTGATGTTTACGAC-1	Co2A	Endo_UI	0.379769	0.335386	1.00924	-0.154964	0.00590443	0.981212	0.959153	-0.477134	0.377822	-0.594008	-0.580401	1.45693	2.13513	0.274627	0.0129748	1.20834	0.88981	2.09685	1.32824	2.20528	0.145479	-1.11416	-0.099264	-0.189025	-0.963546	-0.337754	-0.281179	-1.17717	-1.42248	2.05001	1.04146	1.32479	0.355732	-0.81336	0.569286	1.03964	-0.545576	0.401038	0.271921	0.740561	1.43903	0.740232	1.93715	-0.0774928	-0.85555	1.15108
652	CCGGGTAAGCGGGTTA-1	Co2A	Endo_Bstd	0.0559231	-0.696804	-0.263354	0.250084	-0.287204	-1.9888	0.118523	-0.617339	-0.92654	0.133367	-0.844093	0.032631	-0.561597	-1.89163	0.227402	-0.243228	0.207778	-0.478921	-0.431925	-2.11795	0.756682	-0.0139985	-0.714342	-0.191569	-0.180775	0.286419	-0.0541701	-0.330027	-1.2403	-0.852633	-0.307884	-0.344215	-0.936794	-0.121787	0.225718	0.00946796	0.285803	-0.386375	-0.852516	1.30567	0.428838	0.921432	-0.411955	0.149404	-0.250907	0.690076
653	CCTCACAGTGAGCCAA-1	Co2A	Endo_UI	-2.7298	0.305128	-0.742773	-0.0761114	-0.982632	-0.0678742	-0.534725	0.946458	-0.203994	-1.27242	-1.26984	-1.40243	0.437942	-0.319242	-1.34845	-1.63103	-2.48665	0.147804	-1.39207	1.10103	-2.11095	-0.741074	0.0643732	-0.609883	0.177722	-0.536353	-0.57916	0.360353	-0.126839	-0.355038	-0.468193	-0.878012	0.540879	-0.534643	-1.94863	-2.4998	-0.105989	-0.633438	-0.688587	-1.89468	-1.75479	-1.56843	0.240547	-1.16525	-0.752518	-1.28991
654	CGGAATTCAAGGGCAT-1	Co2A	Endo_Bstd	-1.54679	-0.41508	-1.25053	-1.40152	-1.68254	-0.318236	-0.0418451	-0.237258	-1.59695	-0.814187	-1.17177	-0.439904	-0.776994	-1.37716	-0.77511	-0.715989	-1.82116	-1.00831	-1.42302	-1.69926	-0.81543	-1.45073	-0.738557	-0.218827	0.562506	0.400695	0.185583	0.474612	-0.822234	-0.76845	-1.54758	-0.687254	-0.723287	0.0983577	1.50137	-0.662826	-0.943624	0.390619	-1.10399	-0.327144	-1.12735	-0.757565	0.0463879	-1.4074	-0.668263	-0.830865
655	CGGGTCACACTTGGGC-1	Co2A	Endo_Bstd	-2.91464	-0.0813468	-0.213094	-1.9017	-0.948586	-1.81684	-2.14411	-1.00525	-1.65417	-0.966661	-2.45598	-1.23229	0.27611	0.224154	-1.52036	-1.73043	-1.33302	0.19863	-1.71893	-0.105306	-2.49263	-1.97112	-1.78924	-2.11689	-0.776321	-0.867453	-1.02282	0.521149	0.138422	-0.422785	-1.15476	-0.64437	0.37628	-1.56352	-0.687165	-1.49313	-2.11016	1.28553	-1.29266	-1.71542	-1.9807	-2.5971	-0.71473	-2.32614	-1.79824	-0.246934
656	CGTAAGTGTCACAGTT-1	Co2A	Endo_Bstd	-0.0401911	0.400116	0.30849	-0.226139	0.0794744	-1.6462	0.104702	-0.386808	-0.328672	-0.648905	-0.265065	-0.0917823	0.658606	0.112706	-0.279053	0.849847	-0.000116362	0.518499	0.694639	-0.580605	0.611658	-0.64975	-0.263952	2.0437	-1.19347	-0.391779	0.017282	-0.705728	-2.0762	0.454843	-0.369262	0.0754987	-0.0666024	0.264642	1.47387	0.340948	0.036302	-0.810128	1.14558	0.899982	0.307934	-0.0990623	0.654993	-1.13117	-1.02128	0.178496
657	CGTGATACAAGCACAG-1	Co2A	Endo_Bstd	-0.589868	0.424731	-0.494336	-0.0192116	-0.0887816	0.59783	0.145945	-2.11104	-0.199687	-0.638162	-0.747826	0.548344	1.42322	1.42921	-0.769506	0.0336749	0.27192	1.36436	0.904506	0.923696	-1.34228	-0.807983	-0.033816	-0.53604	-0.50893	0.828285	0.6803	-0.522097	0.284898	0.264079	0.509682	1.10011	1.97037	-2.24286	0.0350292	0.643549	-0.863159	0.668301	0.0989057	-0.0808747	-0.589856	-0.315602	0.635765	0.180492	-0.291159	1.00564
658	CGTTCTGAGAGGTCAC-1	Co2A	Endo_Inf	-0.0211711	-0.0865794	-0.465878	-0.946306	-0.414483	0.452716	0.579478	-2.23143	-0.927154	0.98554	-0.158484	0.114019	-0.448423	-0.660896	0.903734	1.17556	-0.808226	-0.5043	0.28646	1.15472	-0.385559	0.244533	-0.4961	1.27725	-0.354517	-0.416159	-0.0723208	-0.558332	-0.130918	-0.24188	-0.406245	0.183482	-0.174659	0.114238	-1.11149	0.296204	0.612089	0.817799	-0.893586	0.469926	-0.814655	-1.12718	-1.22444	-0.659659	-0.26021	0.427703
659	CTGAGCGCAGGACTTT-1	Co2A	Endo_Bstd	1.04478	0.175271	-0.567959	-1.64107	0.983761	0.335669	0.483034	-1.96662	0.568819	-0.0408363	0.334084	1.64862	2.10482	0.360366	0.550665	0.649574	0.878124	1.87388	0.644435	0.953092	0.42648	-1.19548	0.612042	-0.941749	-0.0422656	1.48413	1.17742	-1.27047	-0.937444	1.44755	1.58282	1.5878	2.22505	-1.29869	-0.719116	1.58996	-0.401063	-1.83048	1.00025	0.109603	1.29136	1.03579	0.512191	-0.725734	0.0536119	1.08448
660	CTGCGAGCAGACCATT-1	Co2A	Endo_Bstd	-0.216161	0.883471	0.0415307	-1.08592	-0.129488	-0.383485	-0.169654	0.542584	0.693695	-0.70318	0.0132097	-0.238014	1.02975	1.97644	0.157737	0.311519	0.112515	1.1221	0.200316	-0.815942	-0.174017	0.064428	0.572077	0.449878	1.28029	1.23418	1.31152	-0.73225	-0.43435	0.392598	0.817051	1.16961	1.40344	-0.720634	0.741005	0.437873	-1.05069	-1.37978	0.237396	-0.168019	0.0165679	0.496234	0.228431	-0.806549	-0.283827	0.548114
661	GAACACTAGTTGGAGC-1	Co2A	Endo_UI	-0.0309171	0.0337567	-0.502062	-0.635712	-0.499843	-0.192187	0.102587	0.0592224	0.682386	-0.286606	0.0622766	0.411826	1.83622	0.580367	-0.393712	0.843398	0.48177	1.51243	0.0398081	-0.41682	-0.928709	-0.874935	-0.210473	-1.20424	-0.932822	-0.39266	-0.546174	-0.912686	-0.542989	0.947533	0.577507	1.00494	1.62662	-0.386293	-0.387344	0.598379	0.133133	0.539556	0.544642	0.0887276	-0.30332	0.0672806	-0.217115	-1.02087	-0.979852	0.42445
662	GAACACTTCACGGGCT-1	Co2A	Endo_UI	0.371787	0.401156	0.786868	-1.17064	0.692002	-0.34339	0.902393	1.16292	1.18115	0.553203	-0.401004	0.667649	1.01826	-0.496708	0.700388	0.751871	0.345079	1.06029	0.238099	0.63202	0.966736	-0.0185132	0.512377	-1.10201	-0.459333	-0.47526	-0.55624	-0.410625	0.541232	1.11717	1.38712	0.938368	0.733997	-0.0866286	0.392088	0.413207	0.5339	-0.332808	0.348683	0.484365	0.518762	0.00856668	1.15654	-0.0509015	-0.685547	0.227655
663	GAATCGTCACAATGAA-1	Co2A	Endo_UI	0.0959417	-0.504892	-0.415728	-1.3781	0.103547	-1.28557	0.448964	0.716625	0.708001	-0.383293	-0.456639	0.937094	1.68449	0.116148	-0.540237	0.149206	0.210299	1.76087	0.668025	-0.0924313	-0.214355	0.157896	0.488068	-1.00046	-1.13534	-0.41823	-0.567593	-1.10874	-0.930306	1.29274	1.19019	1.27229	1.54462	-0.910341	-0.772259	0.668252	-0.563044	-0.725505	0.902782	0.078634	-0.135967	-0.158938	1.07723	-0.484715	-0.497376	0.687836
664	GACAGCCAGTTGGGAC-1	Co2A	Endo_UI	-0.273631	-1.28536	0.898372	0.734127	-0.190093	-1.70494	-0.72716	-0.354508	-0.452213	-0.472186	0.602266	-0.348385	-0.737757	-0.864418	0.682159	0.0352647	-0.0838873	-0.769082	0.316595	1.77767	1.47515	0.123748	-0.306753	0.508642	0.0586246	-0.0539843	0.473537	-0.53462	0.636831	0.533185	-0.198027	-0.810353	-0.838007	0.684624	0.505966	-0.130371	-0.100949	0.196048	0.848866	0.231163	1.10016	-0.13547	1.72866	0.185662	0.0396207	0.0443183
665	GACCGTGGTCGAAGCA-1	Co2A	Endo_UI	0.898398	1.32081	0.771457	-1.29155	0.238795	0.361432	0.414689	-0.846054	1.24789	-0.929267	0.38889	0.965726	1.93628	0.051162	-0.210534	0.0906948	0.553633	2.06547	0.482446	-0.935042	0.659657	-1.00112	0.7184	-0.168072	-0.0312549	-0.633924	-0.428839	-1.29771	-0.31365	2.28475	1.27765	1.24566	1.99791	-1.42804	0.931096	1.01253	-0.22587	-1.31733	0.759047	0.865246	0.219537	1.27602	2.62265	1.08885	-0.788333	1.33408
666	GACTCAACATCTAACG-1	Co2A	Endo_UI	1.84078	-0.728082	0.250796	-1.78357	0.932474	1.59021	0.848554	0.407293	0.886486	-0.727818	1.03418	1.97649	1.61557	-0.114073	1.58524	1.05679	1.34133	1.42026	1.05066	0.427204	1.39157	0.573366	0.0710651	-0.446373	-0.193074	-0.161786	-0.123411	-2.12279	-0.531593	1.69585	1.90068	1.43784	1.94433	1.33899	0.761333	1.2109	1.25703	0.139874	1.32442	1.53136	1.81691	1.07272	-0.0332596	0.524822	0.551703	1.32572
667	GAGCCTGGTTTCCCAC-1	Co2A	Endo_UI	-0.699063	0.436048	0.289074	-0.784423	-1.12766	0.854159	-0.560575	-0.0407487	0.218261	0.1267	-1.19138	-0.0902388	1.06478	0.208626	-1.1438	-1.19657	0.302289	0.661669	0.166317	-0.202041	-1.64817	-1.32574	-0.452491	-0.314505	-0.892898	-0.609068	-0.196052	-0.897175	-1.24281	-0.452098	-0.0777899	0.33472	0.620156	-0.520954	-1.30347	-0.471942	-1.60508	-0.233911	-0.259241	-0.00706746	-0.675535	-0.217392	2.01223	-0.723888	-1.94073	-0.996124
668	GAGGCCTTCACTACTT-1	Co2A	Endo_Bstd	-0.0733791	1.54129	0.695034	1.39312	1.04087	0.452977	0.580351	-0.113173	0.293844	-0.977011	-0.816805	1.59174	2.23508	0.961056	-0.523537	-0.0250128	0.246575	1.92302	-0.134321	0.642757	-0.412215	-0.114984	1.65861	0.714453	0.0808759	1.11516	1.12717	-1.52634	0.315293	1.76149	1.22114	1.41732	2.25413	-0.679127	1.08656	0.628041	-0.550998	-1.23839	-0.43564	0.987077	0.98921	0.770003	0.67991	0.171327	0.319806	0.78925
669	GAGGGATGTACTGACT-1	Co2A	Endo_UI	1.05113	1.20899	-0.245071	1.00171	0.154751	0.338932	-0.0200255	-0.508999	0.729684	3.13313	1.82549	-0.335006	-0.578706	1.44326	0.174395	1.08652	0.78406	-0.394261	0.563894	-1.23981	0.419003	0.578463	0.0591942	0.5994	0.984059	0.0394483	0.339521	0.0425673	1.78032	-0.057259	0.133392	0.28978	0.434346	0.576985	0.925626	0.533911	-0.306266	0.166555	-0.302089	-0.450946	0.412668	0.225516	-1.28901	0.253675	0.0921312	-0.865234
670	GAGTTACTCTGGAGAG-1	Co2A	Endo_UI	1.14332	0.959617	0.149866	-0.496425	-0.484679	0.773731	0.98911	1.36996	0.765205	-0.271979	0.430001	1.01522	2.10496	-0.584559	0.0651492	0.791958	0.517591	1.8597	1.73319	-0.55514	0.637302	-0.0456443	0.571854	-0.0327807	-0.581143	0.651767	0.618875	-1.35697	-0.33163	1.16499	1.04094	0.906626	0.666307	-0.872997	-1.00376	1.12538	0.518869	-0.716321	0.692512	0.823922	0.514237	1.50691	0.862818	0.126246	-0.517934	0.649943
671	GATCAGTGTTTGACAC-1	Co2A	Endo_UI	-0.687343	-0.398526	0.0113771	-1.73871	-0.676141	0.894675	-1.19359	1.0645	-0.144526	-0.168074	-0.70356	0.344341	1.42178	-0.762869	-0.0162187	0.280456	0.211618	1.32998	-0.41543	-1.67847	0.13464	-1.29867	0.0904576	-1.33616	-2.16343	-0.603184	-0.358963	-1.52847	-1.29187	-0.409513	0.528303	0.699823	1.04536	-0.28821	-0.33468	0.456561	-1.36592	0.86414	1.03063	-0.0936391	-1.00253	0.767957	0.945405	-1.23091	-1.19989	0.641784
672	GATCGTAAGGCGTCCT-1	Co2A	Endo_Bstd	-3.24866	-2.19211	-2.92272	-2.14024	-2.91406	-1.42589	-2.60626	-0.0387686	-2.34498	-1.53606	-1.38193	-2.67176	-1.51917	-1.42618	-2.72987	-2.74094	-3.48895	-1.48509	-3.79002	-2.17034	-2.43177	-2.43479	-1.52654	-1.92886	-1.29263	-0.258862	-0.391699	1.02062	-1.54126	-1.79258	-2.74765	-3.08843	-1.2543	-2.15749	-1.089	-4.28377	-2.17039	-1.07403	-2.99481	-2.79435	-3.58917	-2.4861	0.2231	-2.36082	-0.707779	-2.57586
673	GATCGTAGTCCGAAGA-1	Co2A	Endo_UI	0.100706	0.313968	0.509542	-1.27209	-0.518539	-0.928447	0.24985	-0.336026	0.0249373	-1.35659	-1.33966	0.950678	1.66432	0.406971	1.01989	0.765307	0.581443	1.25906	-0.520672	-1.74165	-0.900327	-1.25041	0.500753	-0.531281	-0.507691	-0.0428086	-0.479273	-1.1238	-0.620306	0.139431	0.909366	1.1123	2.19547	-1.81601	-1.55067	0.665345	-0.639742	-1.43706	0.412572	0.0851024	0.418701	-0.588925	0.320203	-0.900085	-1.10583	0.658713
674	GATCGTATCGCAACAT-1	Co2A	Endo_UI	-2.56396	-2.70262	-3.59967	-2.08185	-3.18572	-2.46999	-3.73045	-0.760787	-3.55328	-1.7825	-3.26507	-2.29041	-1.67776	-1.82457	-3.87598	-3.71307	-3.30335	-1.92498	-3.08954	-2.13574	-2.76842	-2.72369	-2.2555	-1.87518	-1.88056	-0.640871	-1.12184	0.704547	-1.11997	-2.3693	-3.13612	-2.63715	-0.82219	-2.85114	-0.808667	-2.9003	-2.99915	-0.27468	-2.77597	-2.92617	-3.94609	-2.96674	-0.0230064	-2.18302	-2.33788	-3.43936
675	GATGAGGAGCCACCGT-1	Co2A	Endo_UI	-2.04273	-0.868669	-0.515301	-1.74475	-1.5612	-0.863086	-1.86461	-2.06771	-0.987104	-1.38856	-1.27689	-0.148585	0.967004	-0.485056	-1.04268	-0.576918	-1.01362	0.49279	-2.15709	0.0161704	-2.34439	-2.84681	-2.06499	-1.83585	-1.27821	-0.734332	-0.868276	-0.0849721	-0.445269	0.0324169	-1.07951	-0.23028	0.151432	-1.00785	-0.653842	-1.07337	-1.38496	-0.13991	-0.8987	-1.44007	-1.27668	-1.85741	1.22734	-1.95308	-1.66099	-0.377336
676	GATGAGGCAGAGTCTT-1	Co2A	Endo_UI	1.47677	1.17184	1.1566	-0.756401	1.09932	1.66783	2.16623	0.223633	1.19603	1.70092	1.77994	1.19194	1.83686	2.34661	1.57431	1.92974	0.965795	1.65585	1.51631	2.11654	1.09463	1.23105	2.4445	1.62195	0.827777	-0.358552	0.203444	-1.14249	2.34842	2.18571	1.10787	1.13973	0.428348	1.5773	0.363901	0.870393	1.32935	-0.206165	2.08087	1.12853	1.37397	1.58655	1.90987	1.17009	1.00422	0.551993
677	GATTCGACAAATTGCC-1	Co2A	Endo_UI	0.171887	0.563196	-0.386345	-1.6953	-0.649889	-1.85218	-0.634227	2.08666	0.0325052	-0.752001	-0.390793	0.674764	0.981343	-1.42177	-0.185272	-0.167739	-0.0605387	0.715941	-0.635002	0.0551082	-0.619163	-1.876	-0.635773	-1.0799	-0.987411	0.129827	-0.166165	-0.919767	-1.15636	-0.305222	0.334427	0.71101	0.259025	-1.33112	-0.713455	0.255633	-1.38806	0.317533	0.672585	-0.580872	-0.891064	0.363527	-0.0348499	-1.24783	-2.09164	0.306
678	GCATTAGGTAGGCTCC-1	Co2A	Endo_UI	-1.56348	-0.374082	-1.85808	0.863188	-0.680061	-0.845999	-1.44963	-0.877699	-1.68373	0.117127	-0.843526	-1.65894	-0.517038	-0.461215	-1.38175	-0.642153	-1.5494	-0.725452	-0.994196	-0.878652	-0.987171	-0.889845	-2.14272	-0.00592348	-1.18347	-0.603342	-0.979208	-0.000846584	-0.650722	-0.67948	-1.44801	-1.26172	-1.28299	-0.880591	0.505628	-1.34018	-1.18207	1.05718	-0.0701638	-0.74971	-1.36431	-1.11876	0.675677	-1.31427	-1.21731	-1.57638
679	GCCAACGTCTCCAAGA-1	Co2A	Endo_UI	-0.782847	0.265361	0.971232	-1.50323	0.0994178	0.745488	-0.850137	-0.596241	0.12905	-0.344541	-0.264978	-0.264352	-0.111613	-0.0360149	-0.465543	-0.33419	0.0798196	-0.206475	-0.267947	1.49022	0.822051	-0.556419	-0.00252265	-0.854367	-0.16918	-0.393665	-0.476402	-0.00925731	-0.357267	0.339234	-0.438897	0.168615	-0.128818	-0.632964	-1.03296	0.365257	-0.546852	-0.16427	0.144167	0.508819	0.230944	0.304618	-0.74821	-0.740102	-0.825203	-0.98529
680	GCCAGGTAGTCTAACC-1	Co2A	Endo_UI	0.284079	0.799313	-0.00139732	0.504279	0.8003	1.0315	0.312387	-0.381385	1.02097	-1.21208	-0.434325	1.29869	2.28124	0.925081	0.214373	0.732463	0.752016	2.13981	0.432826	0.304259	-0.0885767	0.548459	1.58954	-0.214966	-0.0793622	-0.0884455	-0.0219187	-1.23649	0.0332759	1.97855	1.73606	1.21497	1.54329	0.397188	0.559398	0.48279	0.0522098	-0.693505	0.871373	0.584054	0.316594	-0.130358	1.42614	0.56974	0.887084	0.756273
681	GCCATTCAGCAGTAAT-1	Co2A	Endo_UI	0.436532	0.593157	0.0874997	-0.915639	0.24071	-0.456857	0.526504	1.38304	0.667789	-0.78449	0.0276784	1.56846	2.04797	0.282936	0.370779	0.891263	0.649935	2.15585	0.511111	1.13624	0.44098	0.211115	-0.147957	-0.98104	-0.668838	-0.720602	-0.506348	-1.35499	-0.547704	1.41262	1.24124	1.47352	2.05098	0.297068	0.248063	0.902181	0.067395	1.15322	1.38863	1.07866	0.270093	1.3157	0.313735	-0.657661	0.458348	1.25271
682	GCCGATGCAATCGCCG-1	Co2A	Endo_UI	0.783399	1.19287	0.795306	-0.229564	-0.0543287	0.536896	0.681393	0.249664	1.37998	-0.645814	0.836337	1.15851	1.79529	0.247426	-0.543157	-0.179726	0.781641	1.3807	0.277408	-1.5762	0.333465	0.0858423	-0.564917	0.214521	0.092869	-0.310402	-0.0642263	-0.570285	0.835492	0.792092	0.79167	1.11001	1.57773	-0.370136	0.377374	0.407059	0.391856	0.382099	1.35776	1.39045	-0.0669926	0.318234	1.79693	-0.932182	0.596195	0.33323
683	GCTACAAAGGTTTACC-1	Co2A	Endo_UI	0.0162762	0.587807	0.16812	-1.1318	-0.542485	0.30025	-0.268567	-0.179914	-0.462922	-1.0141	-0.875428	1.07171	2.17057	-0.410164	-0.988892	-0.465736	0.244533	1.90812	0.157174	-0.0561027	0.53528	-1.01291	-0.798807	-0.925352	-0.975246	-0.504991	-0.464869	-2.48938	-0.205217	2.05539	0.397498	1.09883	1.59211	1.06531	0.121198	0.493018	-0.686667	-1.73321	1.41712	1.35969	1.00626	0.199758	1.6252	0.372542	-1.09677	-0.370798
684	GCTACAATCGTTGCCT-1	Co2A	Endo_Bstd	0.00241539	1.62431	-0.142052	-0.810509	0.842273	0.842995	1.35185	-1.68936	0.820323	-1.13723	0.588751	1.4132	2.31477	0.62731	0.482145	1.37603	1.00852	2.26653	0.746033	-1.15121	0.579549	-0.134486	0.902966	0.324956	0.34895	1.83626	1.62644	-1.91868	-1.63546	1.74547	1.43726	1.4251	1.88548	0.476866	0.93979	0.725725	-0.0549839	-0.474918	1.09302	0.179087	0.876962	1.17303	1.05791	-0.0817407	0.12041	1.61737
685	GCTTTCGAGCTGAAAT-1	Co2A	Endo_Bstd	-3.0157	-1.05241	-1.35591	-1.08741	-2.1326	0.152992	-2.32844	-1.59113	-1.7217	0.0889219	-1.88174	-1.21052	0.0738201	-0.388076	-3.05184	-2.74448	-2.27934	-0.392803	-2.93144	-1.11342	-2.7935	-2.18776	-2.30217	-0.656048	-1.46062	-0.751047	-0.979845	0.25292	-1.6435	-1.17776	-2.40199	-1.24789	-0.260887	-2.88372	-0.175881	-2.42751	-2.39375	-0.202143	-1.79685	-1.68526	-1.47808	-2.30428	0.189674	-2.46689	-1.72464	-2.84586
686	GGAACCCAGTGAATAC-1	Co2A	Endo_UI	0.429739	0.429577	0.0947966	-1.19419	-0.72428	0.609689	0.289241	0.824378	0.671515	-0.163843	-0.834321	0.661627	1.38155	0.263427	-0.746761	0.93103	0.778656	0.860212	-0.160942	-0.485564	-0.789714	-1.36245	-0.577392	-1.31666	-0.16939	0.044109	-0.0881425	-0.993932	-1.13876	-0.503004	1.01287	1.03309	1.2229	-0.875638	0.176269	0.607508	-0.478145	-0.677739	0.525939	-1.24499	0.101727	0.626259	0.822117	-0.0882433	-0.680175	0.403322
687	GGAGGATAGAAATGGG-1	Co2A	Endo_UI	1.43064	0.033545	0.521285	0.340252	1.50701	0.338405	1.14124	0.599868	0.841966	-0.154991	-0.202198	1.80928	1.87945	-0.271201	0.829279	0.873794	1.67061	1.07766	1.40365	1.01362	0.992463	-0.497499	1.26919	-0.876295	-0.262787	-0.044671	0.161944	-0.977993	0.119933	1.45858	1.03139	1.27445	0.457162	1.38613	-0.727288	1.31361	0.558693	-0.936577	2.37231	1.06774	1.49657	0.936627	0.597378	0.376851	-0.339615	0.755249
688	GGCACGTTCCATGATG-1	Co2A	Endo_UI	1.34562	-0.506315	1.15882	-0.882222	1.14596	0.386668	0.632664	1.36143	1.27635	-0.746676	-0.772367	1.46727	1.62908	-0.131663	1.54908	1.23827	1.1317	1.81311	1.28152	1.10782	1.31472	0.204147	1.76233	-1.21457	-1.51673	-0.629013	-0.402564	-2.33208	1.00422	1.79655	1.50647	1.3471	1.50958	-0.399102	-0.248095	0.862775	0.522594	-0.881716	0.378786	1.13228	0.805281	1.3079	1.51672	-0.254153	-0.195371	1.19469
689	GGGACAAAGCTCATAC-1	Co2A	Endo_UI	0.56588	-0.53527	-0.0521073	-0.488441	-0.266297	-0.959071	-0.0338126	-0.893236	0.638871	-1.63896	-1.19704	0.84222	1.93689	-0.384254	-0.274334	-0.17297	0.53742	1.76888	-0.689213	-0.950704	-0.146378	-1.38302	0.953912	-0.991211	-1.41838	-0.448985	-0.303619	-1.97256	-0.881959	0.376514	0.699587	1.13024	1.62374	-0.387622	-0.676306	0.403308	-0.779803	-0.795447	0.286355	-0.34426	-0.585605	1.03145	0.644935	-1.18723	-1.57798	1.01513
690	GGGACCTAGGATTCCT-1	Co2A	Endo_Bstd	0.462179	1.23697	0.616125	-0.0319163	0.934453	0.132575	1.41274	-0.28905	0.424157	0.413576	1.81086	1.05968	1.94588	0.642088	0.328677	0.853377	0.672755	1.78998	0.980204	0.644931	-0.364984	0.11296	0.379584	1.37345	1.32271	1.47587	1.63658	-1.63986	-0.705502	1.87752	1.25718	1.39238	0.322201	-0.121677	0.463718	0.89646	-0.534999	0.278016	0.065451	0.80836	1.62231	0.538574	0.233323	0.785107	0.18187	0.832713
691	GGGACTCGTCTTGAAC-1	Co2A	Endo_UI	1.33168	0.465815	1.00526	-1.05951	0.730643	0.832582	0.578437	2.60624	1.27758	1.36747	1.09306	1.41312	0.886999	0.639371	1.40632	1.79108	1.73495	0.7352	1.56657	1.92424	1.21917	0.450126	1.08905	-0.30105	-0.22517	-0.115476	-0.0977578	-1.5109	0.22437	1.08131	1.39404	1.29835	1.90188	0.363888	1.59694	1.59681	0.728863	-0.37331	2.00728	0.859706	1.78993	1.31382	0.00976829	1.02862	-0.98358	1.48284
692	GGGAGATAGAAGTCTA-1	Co2A	Endo_UI	1.43748	0.0319947	1.71161	-0.931758	0.155497	0.553814	1.50371	0.568579	1.43642	-0.125812	0.164253	1.90372	2.41543	1.18119	0.654474	1.93961	1.1617	2.20377	1.3109	0.64947	0.292986	-0.407998	0.839202	-1.05928	0.144239	-0.0582343	0.00623374	-1.67195	0.147769	1.9637	1.83226	1.74828	2.64214	0.0641304	1.63413	1.65288	0.544724	-1.46846	0.888069	1.23111	0.439805	1.3641	1.17744	0.943298	0.0947791	1.47095
693	GGGATGAGTTGCATTG-1	Co2A	Endo_UI	0.396608	1.05085	-0.503168	-1.65343	0.975803	0.256092	0.611659	0.246075	1.13682	-0.995956	-1.02015	1.20896	2.0501	-0.619652	-0.224736	0.117	0.211539	1.87598	1.3314	-1.1431	-0.498027	-0.928117	0.00988124	-0.23867	-0.427213	-0.389952	-0.551344	-1.59661	-0.267182	1.10386	1.51781	1.41903	1.36671	0.402397	-0.808647	0.875139	0.159938	-0.331688	0.156435	-0.164223	0.632103	0.152019	-0.292711	-0.490243	-0.920203	0.95722
694	GGGTGTCTCGTAGTGT-1	Co2A	Endo_UI	1.11107	0.228261	0.482376	0.343668	0.179389	-0.0838116	0.601319	1.54031	1.04234	0.566495	0.52896	0.281236	-0.106524	0.672678	0.325322	0.517849	0.90868	-0.254526	0.322662	0.415801	0.573534	0.0271934	0.839547	0.475255	0.319935	0.253665	0.245286	-0.976263	0.488148	-0.0807505	0.519526	0.468685	-0.489198	0.929433	0.589706	1.17997	-0.12374	0.0543173	0.577874	-0.000815087	0.310751	-0.330044	-0.736249	0.414231	-0.201335	0.199732
695	GGGTTATAGTAAGAGG-1	Co2A	Endo_UI	-0.485142	-0.171592	-0.17623	-1.39053	-0.852176	-0.419161	-1.4505	0.200061	0.0549912	-0.198499	-0.195031	0.983453	1.30998	0.283563	-0.193986	0.0293805	0.0870216	0.635651	0.585065	0.154988	-0.350477	-1.13748	-0.160236	-1.8784	-0.364699	-0.372044	-0.48203	-0.992413	-1.06905	-0.369414	0.358766	1.27616	1.10665	-1.25787	-0.627334	0.577804	-1.75675	-1.19757	0.453168	-0.551956	-0.652132	-0.103016	1.26632	-1.46103	-1.88054	0.367159
696	GGGTTTAGTTGGCCGT-1	Co2A	Endo_UI	0.173849	0.409111	0.193367	-1.96504	-0.00807627	-0.545918	0.331564	-0.325058	-0.946223	0.812357	1.03586	0.216245	-0.698255	-0.662244	1.14147	0.672668	-0.535452	-0.630391	-0.00153793	2.45063	0.55168	-0.250558	0.964958	-0.771196	-0.502596	0.359433	0.296917	-0.217294	-0.75331	0.244232	-0.0579028	0.215412	0.099337	0.143103	0.0212015	0.489488	-0.0238732	-1.01817	0.19849	1.05087	1.10803	0.884589	-0.747948	-0.567173	-0.758762	0.787593
697	GGTCACGAGTCAGAGC-1	Co2A	Endo_UI	-0.125366	-0.933223	-1.32257	-1.58462	-0.652144	0.702259	-1.13283	0.864465	-1.00857	0.301481	-0.0581469	0.18832	1.10298	-0.0327625	-0.43762	-0.12413	0.0284585	0.33885	-0.577519	0.00887546	-1.26645	-1.52049	-0.484332	-2.04743	-0.973377	-0.129832	-0.342126	-0.261723	-1.23052	0.181167	-0.442959	0.0211833	0.631965	-0.801937	-1.24177	-0.583099	-0.981441	0.166641	-0.729556	-1.43964	-1.02167	-0.527994	0.522777	-1.39027	-1.71803	-0.524275
698	GGTGTCGTCTGAATGC-1	Co2A	Endo_UI	0.926257	0.254227	0.479725	-0.985402	0.684589	-1.54028	0.269874	0.0934568	1.48178	-0.532139	0.397283	1.39187	2.00581	-0.33077	0.970987	1.41916	0.89398	2.39024	0.614843	1.27148	0.527766	0.40669	1.44395	1.70533	-0.900193	-0.3956	0.209897	-1.37549	-0.876429	1.90613	1.79449	1.55739	3.17673	0.853325	0.92569	1.14968	0.615209	0.216393	0.98694	1.59101	0.491197	1.53329	2.58971	0.936105	0.772137	1.48723
699	GTAAGTCGTACGTACT-1	Co2A	Endo_UI	-0.144139	1.22015	-0.262257	0.01913	0.251452	-1.43438	0.429756	1.31075	0.259481	0.771064	0.726894	0.0031927	-0.500259	0.84852	0.604504	0.629677	-0.515217	-0.670934	-0.00536696	-0.0610498	0.79918	0.127264	0.438279	-1.7978	0.452216	0.102617	-0.40114	-0.838031	-0.333161	-0.240257	-0.141216	-0.00920149	0.391067	0.0733049	-0.231385	0.417588	-0.547951	-0.458822	-0.22643	-0.235177	-0.622149	0.229861	0.0115064	-0.139868	-0.602619	0.0710756
700	GTAGAAAGTATGGTAA-1	Co2A	Endo_UI	-1.50894	-1.85836	-0.916992	-1.80354	-1.61056	-1.25328	-1.07397	0.471074	-0.762746	-1.15473	-1.53215	-0.731152	0.17374	-0.51821	-1.68521	-0.56716	-0.401822	0.0274015	-0.62017	-0.195424	-1.75362	-1.6578	-1.61525	-1.75763	-1.27689	-0.434976	-0.71074	0.402749	-1.08784	-0.94014	-0.971746	-0.0598807	-0.424348	-0.977045	-0.416108	-0.778373	-2.01847	-0.498531	-0.251449	-1.5491	-1.62657	-2.13342	1.09249	-1.55905	-1.18581	-1.20203
701	GTAGATCGTTATGTCG-1	Co2A	Endo_UI	0.0510629	-1.01437	-0.414609	-0.512888	-0.0794511	-0.177714	-1.62191	-1.44413	-1.20413	-0.556486	0.122074	0.0977379	0.559083	0.715977	-1.94508	-0.952268	-0.857236	-0.404097	-1.66181	-0.900364	-1.76682	-1.01783	-0.833579	-1.39419	-1.01448	-0.456016	-0.730494	-0.491167	0.0669841	-0.473144	-0.654797	0.275486	0.074874	-0.411944	-1.53488	-0.748918	-1.55984	0.546977	-1.76138	-0.999623	-0.17713	-0.806366	-0.973933	-1.6452	-1.29694	-0.449646
702	GTAGCTATCATCGCAA-1	Co2A	Endo_UI	0.367467	1.01491	-0.618539	-0.10494	-0.132528	-0.0841175	-0.22645	-0.280078	-0.21199	-0.185014	-1.12462	0.283258	0.382749	0.203425	-1.54797	-1.2672	-0.733667	-0.471093	-0.350279	-1.24095	-1.65485	-0.905554	-0.197179	-1.53876	-0.75806	0.291303	-0.328559	0.444703	0.57346	-0.53482	-0.470191	-0.239035	-0.283086	0.457109	0.0566077	0.020365	-0.332871	-0.707711	-0.17362	-1.51952	-1.19853	-1.26658	-0.0725502	0.0667717	-0.730565	0.0288747
703	GTAGGTTGTTCCTAGA-1	Co2A	Endo_UI	-0.434618	-0.0407009	-0.718545	-0.108244	0.15891	-1.01223	-1.66166	-1.37482	-0.951687	-0.9201	-0.304798	0.0509944	1.80075	0.957449	-0.718127	-0.332492	-0.357978	1.12584	-0.728902	-0.145054	-1.46128	-1.35244	-1.0889	-1.69195	0.609453	-0.780179	-0.80028	-0.867773	0.787944	1.61254	0.438688	0.649338	0.54887	-1.9679	-0.883678	-0.160609	-1.14753	-0.184399	-0.521474	-0.526386	-1.03589	-2.17957	1.25418	-0.934241	-0.298823	0.288007
704	GTATTGGGTAGAGGAA-1	Co2A	Endo_UI	-0.262858	0.316073	-0.317111	-1.2659	0.0251646	-0.285362	0.237403	-0.799422	0.362863	-0.302939	-0.685634	0.722483	1.72713	-1.04095	-1.39614	-0.251434	0.0966215	1.73274	-0.234857	-0.523032	-0.311266	-1.11891	-2.393	-1.16006	-1.37665	-0.438721	-0.765233	-1.47444	-1.27618	1.26184	0.959905	1.34757	1.37297	-0.948358	-0.920624	0.150223	-0.929079	-0.695564	0.473545	1.02332	0.403111	-0.178945	0.541129	-0.721329	-1.19531	1.15208
705	GTCATCCCAAACACCT-1	Co2A	Endo_UI	0.647399	-0.141532	-0.263731	0.493716	0.0981514	0.275379	-0.263139	1.50564	-0.542943	-0.879234	-0.772431	1.06641	1.67397	-0.0267282	-0.235967	0.278524	0.207636	1.5292	0.127992	-0.145742	-0.255273	-0.50248	-0.682517	0.107142	-1.20071	-0.557083	-0.894339	-0.493676	-0.129899	0.920025	0.522604	1.02918	1.13578	-1.25248	-1.28941	0.226916	-1.07732	-1.04508	-0.311571	0.290368	0.362047	-0.637685	0.303454	0.191647	-1.37612	0.599556
706	GTCCACTCAGAAATTG-1	Co2A	Endo_UI	0.110776	1.15495	0.72088	-0.47275	0.691787	0.66206	0.148855	-0.882345	1.54141	-0.30847	0.0680481	0.818198	0.896718	-0.115743	0.569799	0.544789	-0.082871	0.827638	0.0482424	2.37037	-0.153458	0.54322	1.46925	-1.01548	0.697506	1.16895	0.423486	-0.134851	0.626016	1.23637	0.577819	0.359277	-0.111653	0.705111	-0.639771	0.0928433	-0.22827	0.707959	0.343844	0.907999	0.578569	0.366331	-0.334749	-0.0408646	0.0134504	0.369838
707	GTCCCATGTAGATGTA-1	Co2A	Endo_UI	1.48784	0.374192	0.801975	-0.42225	0.691719	0.318958	-0.226507	0.866426	1.27881	0.448568	0.194321	1.53086	1.81673	0.0813494	-0.212846	0.448695	1.85146	1.51058	0.963017	0.998226	0.0351413	-0.872818	1.95041	-0.422929	-0.305623	-0.118902	-0.240232	-1.46538	-0.884258	0.927494	1.10413	1.30194	1.22702	-0.758104	-0.0156306	0.979322	-0.261596	-0.0600736	1.44451	1.36995	0.513816	0.308231	0.522201	-0.102626	-1.02393	0.73464
708	GTCGTTCGTCGATTCA-1	Co2A	Endo_UI	0.302984	0.474166	0.346794	-2.05242	0.226423	0.480509	-0.106602	-1.30567	0.260798	-0.339563	0.0475534	0.504671	1.99727	-0.153011	-0.544791	0.713919	0.563429	2.02933	0.581793	1.37737	-0.275987	-0.568471	0.637215	-1.34788	-1.43023	-0.727075	-0.582769	-1.13563	-0.317129	1.99168	0.961559	1.3105	2.16091	-0.645816	-0.746079	0.648011	-0.431955	0.0118013	-0.0170319	0.947469	0.102745	0.24928	1.44372	0.489253	-0.688691	0.753388
709	GTCGTTCGTTTGGGAG-1	Co2A	Endo_UI	-0.775698	0.108813	-0.106144	-1.68123	-0.616169	-1.64862	1.53457	-0.781104	0.325253	-2.20305	-0.535449	0.843055	1.44905	0.764909	-0.383321	-0.632602	-1.31173	1.1781	-0.22986	-0.876767	-0.761683	-0.0909169	0.999025	0.137584	0.277929	-0.249086	-0.203691	-0.692322	0.330654	0.906147	0.650013	0.681737	1.24229	0.497459	0.668373	-0.224364	-0.314719	-0.509741	-0.123694	0.211789	-1.18829	-0.139813	1.96418	-0.53481	0.220038	1.02886
710	GTGCTGGTCTCGAACA-1	Co2A	Endo_UI	1.36093	0.872294	0.565915	1.07129	0.886694	1.08342	1.4826	1.71315	-0.368594	0.869073	0.611308	0.258025	-0.718477	0.640208	0.176086	0.344443	0.417261	-0.578065	-0.0113843	-0.0943393	0.711004	0.283667	1.35121	1.23222	-0.726018	0.381917	1.43052	-0.0301367	1.61455	0.580296	-0.0804182	-0.530635	-0.91604	2.09021	0.946821	0.106421	0.370221	1.65807	0.99907	0.592751	0.815112	0.504607	-0.0354475	0.919315	1.50469	0.296411
711	GTGGAAGCACCCTAAA-1	Co2A	Endo_UI	0.00888386	-0.398296	-0.0116146	-0.838897	0.406682	0.4111	0.153521	0.593139	0.413384	-1.12182	-1.28155	0.809884	2.19209	0.172014	-0.680202	0.284569	0.721576	1.80294	-0.0833038	0.0430948	-0.116478	-0.563775	0.107812	-1.33092	-0.91395	0.0131432	-0.327013	-0.168439	-0.685657	1.36371	0.643742	1.08233	0.724508	0.00464361	1.7973	0.486005	-0.50361	-0.360135	0.51503	-0.201948	0.435566	0.424447	-0.0884745	-0.557713	-0.75116	0.491986
712	GTGGCGTCACTAGAGG-1	Co2A	Endo_UI	0.119293	1.52783	-0.660278	0.465794	0.3683	-0.0294994	0.358768	1.86051	0.937658	1.96669	0.934182	-0.418143	-0.339614	1.30384	0.0297746	-0.394024	0.438047	-0.820273	0.956225	-1.034	1.18429	-0.627938	1.00528	-0.653699	0.68526	0.0620532	0.318514	-0.00345359	-0.561018	-0.477102	0.767409	-0.180576	-0.545722	0.240881	-0.809647	0.262809	1.16974	-0.397361	0.56547	-0.62583	0.0630871	0.0953507	0.363673	-0.811514	-0.391567	-0.15102
713	GTGGCGTTCGGCTTGG-1	Co2A	Endo_UI	0.516272	1.24691	0.00244036	-2.00663	-0.109658	2.48036	0.966739	0.984436	1.81092	-1.00524	-0.0695519	0.845652	0.546806	0.173689	0.848364	0.555243	0.830896	0.454813	0.721591	-1.10561	-0.505259	-0.312758	0.340374	-0.0289413	0.259443	-0.169882	-0.176181	-1.33836	0.389515	-0.223725	1.05276	0.951347	0.931179	0.388808	0.16852	0.860014	-0.02964	-0.488795	0.451764	-0.00642918	0.432355	0.764776	0.158239	0.819788	1.24105	1.28693
714	GTTGAACAGTCGCTAT-1	Co2A	Endo_UI	0.969152	0.437049	0.933112	0.301655	0.446299	0.296025	0.214912	-1.59117	0.349737	-0.496202	-0.390189	1.05341	1.21344	0.0414534	-0.0444649	0.821258	1.41062	0.919911	-0.103038	0.44258	-0.55462	-0.399576	0.473067	-0.555061	-1.18553	-0.66776	-0.679325	-0.912601	-1.17595	0.48973	0.80493	1.16961	0.866413	-2.14913	-0.830192	0.880522	-1.0975	-0.49617	0.201733	-0.156153	0.189124	0.556902	0.605148	-0.945348	-1.46595	1.08855
715	GTTGTCCTCTCTGCTG-1	Co2A	Endo_UI	-0.0879191	0.279657	0.542358	-0.502829	0.848476	1.02445	0.722415	-0.973241	0.198046	0.170352	-1.12521	0.760132	1.73413	0.471897	0.267715	0.725896	0.527198	1.25765	0.334954	1.79082	-0.455892	-1.13839	1.15236	-0.0627993	-1.44857	-0.568982	-0.230447	-1.54688	-1.13857	1.16521	1.00987	1.17804	1.86357	-1.03028	-0.501186	0.701852	-0.628244	-1.04993	0.257589	0.402173	0.326191	-0.326474	1.4267	-1.28841	-1.46393	0.502726
716	TAATTCCAGACTTCCA-1	Co2A	Endo_UI	0.994171	1.32963	1.29703	-0.573699	0.923453	1.12719	0.335488	0.113372	1.06625	1.05165	1.63303	1.01899	0.945682	-0.144353	1.04695	2.04099	1.67039	0.51173	1.0789	1.74516	0.787923	-0.464806	1.66222	0.801412	-0.0786576	0.515752	0.471207	-0.531861	1.08729	1.1379	0.962143	0.894807	0.437011	0.402922	0.483504	1.07222	0.90111	0.472676	1.07193	0.53373	1.22296	0.443151	-0.233603	0.671531	-0.728395	0.212632
717	TACAACGTCGTAGGAG-1	Co2A	Endo_UI	-0.614239	1.17759	-1.09664	0.510913	-0.99869	-0.734394	-0.569476	-0.60557	-0.198001	-0.236565	-1.00727	0.168863	0.478666	0.339733	-1.61102	-1.19839	-1.0991	0.28282	-0.752217	-1.02089	-1.41894	-1.56551	0.360115	0.425626	0.325199	0.04663	-0.151422	0.102281	-0.719654	-0.177899	0.136041	0.4647	0.93637	0.368159	0.0457773	-0.414719	-0.687882	0.840692	-1.67843	-1.29719	-1.45848	-0.208534	1.36857	-0.50345	-1.20134	-0.0627515
718	TACAGGTGTCGACTGC-1	Co2A	Endo_UI	-0.139553	0.147869	0.108542	-2.00297	0.235377	-0.619919	-0.171407	-0.164766	0.293606	-0.972662	-1.52776	0.912444	1.58141	0.28439	-0.0103129	0.245801	0.812842	1.46902	-0.356514	0.831669	-1.07668	-0.472352	0.688256	-0.38402	-0.791933	-0.336614	-0.341252	-0.936371	0.00862743	0.668712	1.26007	1.38954	1.84272	-0.255668	0.271933	0.509998	-0.743397	-2.10833	0.957039	-0.312485	0.123389	0.54378	0.341807	-0.74716	-0.855319	0.443489
719	TACATTCCAAGAATGT-1	Co2A	Endo_UI	1.62114	0.464692	1.5741	-1.41155	0.720279	1.54607	0.669776	0.323521	1.29092	0.671093	0.872579	2.16683	1.7192	0.0440392	2.14427	2.00534	1.29749	1.83829	1.28418	1.04572	0.763348	0.417182	1.59231	0.72407	-0.0424367	0.335491	0.258281	-2.23646	0.0777226	1.6245	1.39221	1.50403	1.94765	0.104829	1.55762	1.36369	1.37739	0.996522	1.297	1.62857	1.19641	1.00904	0.00750181	0.694694	0.235429	1.80012
720	TACCCACTCTATTCGT-1	Co2A	Endo_UI	0.440246	0.212323	0.983312	-1.12127	0.363421	-0.843449	0.278905	-1.08153	0.682144	1.54449	0.0333261	1.02594	1.93486	0.186943	0.16256	1.52752	0.0377829	1.59834	0.685724	-0.542193	0.219488	-0.282338	0.264434	-0.825995	-0.683498	-0.284941	0.20926	-0.293676	-0.429391	1.07114	1.00711	1.41143	1.69626	0.453281	0.44205	0.603394	0.378077	-0.588282	-0.0566627	0.833085	0.564728	0.240617	2.04578	0.499048	0.146212	0.56461
721	TACTTGTGTGCCTAAT-1	Co2A	Endo_UI	-1.15875	-1.58445	-0.752475	0.0681301	-0.912763	-0.607752	-0.881367	0.0350911	-0.0480174	0.355835	-0.33485	-1.19493	-0.121752	0.746442	0.326372	-0.433843	-1.35655	0.0952428	-1.31069	1.78499	-2.2911	-0.665577	-1.14662	-0.769837	-0.36285	-0.396999	-0.388249	-0.7712	0.735671	-0.0228789	-0.788147	-1.74575	-0.285466	-0.60819	-0.661304	-1.7476	-1.27982	-0.682941	-0.666977	-1.4336	-0.524796	-0.964266	-0.313837	-0.677976	-0.657047	-0.328282
722	TAGGTACCAACCCTAA-1	Co2A	Endo_UI	-1.66031	-1.37899	-1.17483	-0.00963277	-1.35128	-1.53242	-1.38581	0.209185	-0.681037	0.0200127	-1.87225	-0.666892	0.655245	-0.159962	-0.535921	-0.474913	-0.297541	0.578183	-1.10892	0.935579	-0.803058	-1.67573	-0.963713	-2.16704	-1.27011	-0.369099	-0.179334	0.132529	-0.421655	-0.704982	-0.771163	0.068452	0.14956	-0.658626	-0.465059	-1.05017	-0.851002	0.589948	-0.168432	0.738505	-1.07771	-0.867601	0.317421	-0.92474	-2.05624	-1.02921
723	TATACCTGTTAAACCC-1	Co2A	Endo_UI	1.33383	0.252957	0.939822	-0.21275	0.39382	0.814412	0.269271	-0.424376	0.795245	-0.678696	-0.307699	2.1348	2.40855	-0.0174377	0.410899	0.62902	0.869673	2.42135	1.20554	0.889637	0.740005	-0.505071	0.549226	-0.239	-0.934499	0.0461613	-0.0694205	-2.2478	-1.31492	2.13392	1.70332	1.78334	2.52979	-0.789931	-0.31464	1.48294	0.0720507	-0.302261	1.19869	1.00017	1.0292	1.03694	2.42083	-0.632672	-1.22753	1.36516
724	TATCAGGGTTGCGTAT-1	Co2A	Endo_UI	0.204264	-0.432615	1.00495	-0.016344	0.654741	-1.41406	0.170521	0.953378	1.10962	0.0450262	-0.47176	1.77695	2.34919	0.359344	0.833833	1.06477	0.850774	1.96869	0.450481	0.668039	-0.486433	0.565339	0.507146	-1.53226	-1.39692	-0.747992	-0.66683	-1.4796	-0.271283	2.12001	1.22428	1.53445	1.55531	0.496444	0.52202	0.978556	0.501537	0.936766	1.10619	1.22245	0.414021	0.138939	1.01765	-0.0205803	0.439488	1.69068
725	TATCTTGTCTCGGTAA-1	Co2A	Endo_UI	-0.358484	0.0744031	0.351865	-0.2622	-0.401335	0.349711	0.550473	-0.729841	0.318532	-0.256309	-0.775978	0.988377	1.56883	1.03748	-0.396492	0.712898	0.55428	1.34459	0.495746	-1.1573	0.0452246	-0.347217	-0.244091	-0.681757	0.215785	-0.190577	-0.532085	-0.887326	-1.68018	0.603137	0.0731621	1.05424	0.774411	-1.76696	1.29958	0.263266	-1.04153	-0.350222	-0.43495	0.141844	-0.565521	-0.257454	0.967652	-0.64624	-0.0109887	1.48733
726	TATTCCACACCTAAAC-1	Co2A	Endo_UI	1.81257	0.289164	2.02477	-0.436698	1.29705	1.83199	1.52909	-0.831027	1.35221	0.857047	1.6439	2.0984	1.51372	1.4758	1.67372	2.34203	2.09647	1.53481	2.06662	1.04337	1.85955	0.21292	2.50139	-0.154873	0.246629	-0.635828	-0.328743	-1.91172	0.28784	1.50736	1.59592	1.44564	2.19057	1.72153	0.666574	1.44425	1.10386	-0.23769	1.63468	1.3805	1.71602	0.688568	0.500065	0.601531	0.401394	1.70858
727	TCAAGCACAGTTAGAA-1	Co2A	Endo_Bstd	0.0867365	0.29866	-0.223208	-0.585115	0.475537	-1.67094	0.0757661	1.42279	0.0879904	0.906809	0.339401	-0.281306	1.11836	1.6656	-0.92356	-0.181986	-0.952224	1.15791	0.826244	0.344606	-0.750269	-0.222236	0.0751476	0.108791	0.0962769	0.684809	0.39899	-0.541129	1.3867	1.2463	0.559794	0.451376	0.485197	-0.263796	1.73175	-0.160244	-1.09956	-0.397566	0.350991	-0.0195007	-0.935099	-0.344421	-0.246753	-0.525273	-0.854967	0.714799
728	TCAATCTCAGTTTCAG-1	Co2A	Endo_UI	0.606086	0.419027	0.109028	0.783354	-0.732989	-0.367189	0.92819	0.525278	-0.60354	-0.389286	0.254296	1.163	1.94186	1.0982	-0.239366	0.685166	1.0704	2.1334	0.531268	1.47297	-0.072411	-0.0925261	1.66575	0.271063	-0.662592	0.62212	0.955018	-0.711575	0.98381	1.85675	0.150849	0.693437	0.0844918	-0.157192	0.507251	0.752244	-0.240843	0.116576	1.49887	-0.5685	0.629457	-0.0265542	1.79474	-0.601768	-0.719992	0.5821
729	TCAATCTGTAGATGTA-1	Co2A	Endo_UI	1.25019	0.76151	0.859802	-0.418792	-1.22891	-0.723617	-0.407047	0.555824	0.634816	-0.292667	-1.08442	0.792207	1.73248	-0.475734	-1.05812	0.98588	1.23439	1.89962	0.641324	-0.357915	0.276522	-0.855961	-0.131551	-0.236102	-0.647244	-0.615032	-0.354928	-1.43253	-0.846857	1.44773	0.87611	0.99128	1.01089	-1.40655	0.268198	1.37362	-0.995334	0.204987	0.547659	0.389762	0.417279	0.625559	2.25573	-0.542742	-1.21302	0.425069
730	TCAATCTGTCATGACT-1	Co2A	Endo_UI	-1.73787	0.0419641	-0.614888	2.02338	-0.937548	-1.17776	-0.676287	0.605528	-1.29415	1.21794	0.498655	-0.970094	-0.374096	-0.30189	-0.522502	-1.009	-1.38832	-0.485982	-0.275857	0.625884	-0.52508	0.390243	0.73247	-0.308426	-0.0843617	-0.0117445	0.0812421	-0.682143	-0.108909	-0.564669	-1.54397	-0.98033	-0.108342	0.906971	0.166394	-1.79722	-0.246238	0.131847	-1.08406	-1.8123	-0.905605	-1.149	0.624359	-0.888234	-0.0436855	-1.19257
731	TCAATTCTCGCCTAGG-1	Co2A	Endo_Bstd	0.236567	-0.0168198	-0.0246836	0.0606656	0.618066	0.0621321	0.243513	0.0650031	0.531394	-0.412323	-0.575967	1.60412	1.85551	0.637511	0.0853949	0.788027	0.867905	1.74752	1.26811	-0.307331	-0.629398	-0.211474	0.372522	-0.16016	-0.391889	-0.475261	-0.221119	-1.34657	-0.993878	0.919142	1.09623	1.49839	1.6763	-0.171063	-0.0869973	0.924043	0.107074	-1.20679	0.812221	0.724274	0.734881	1.17978	1.17279	-0.452434	-0.511877	0.626997
732	TCAATTCTCGTGGGAA-1	Co2A	Endo_UI	-0.405196	-1.04195	-0.356833	-0.952538	0.62464	-0.6515	-0.199239	-1.08774	-0.582083	-0.755984	-0.921655	0.359458	0.913179	0.12943	-0.746637	0.107589	-0.213993	0.925829	-0.759461	0.411304	-0.692805	-1.25315	-0.837557	-0.504191	-1.02995	-0.0908865	-0.424132	-0.15154	-0.407164	0.739264	0.539376	0.884996	1.10108	-0.054525	0.729306	0.177491	-0.94224	-1.42388	-1.59927	-0.64116	-1.12018	-0.0758647	0.484067	-0.882631	-1.22684	0.264922
733	TCACTATGTACTAACC-1	Co2A	Endo_Bstd	0.0101397	0.0992621	0.195458	-0.548952	-0.322397	1.32699	-0.609598	0.730947	0.0522069	0.0149849	-0.101868	0.919661	2.0048	0.181979	-0.368119	-0.172872	0.497947	1.77782	-0.846079	1.22057	0.301682	-1.65516	-0.535471	-1.17601	-0.22827	0.29313	0.238012	-0.470494	-1.78561	1.51951	0.75149	1.10562	1.8142	0.597589	-1.7005	0.462439	-1.30228	0.468142	0.576803	-0.204918	-0.282677	0.344656	2.43967	-0.325748	-1.50823	0.480066
734	TCAGCCTAGTGAACAT-1	Co2A	Endo_Bstd	-0.173973	-1.1509	0.119022	-0.904427	-0.585574	-1.07361	-0.0301875	-0.394706	0.0106609	-2.23172	-1.39519	0.47643	1.56763	-0.0199136	-1.02627	-1.04472	0.0746957	1.80598	-0.0136493	1.93691	-1.54312	-0.330182	-0.356434	-0.197905	-0.580057	0.438745	0.698829	-1.04139	-0.0805924	1.77249	0.71248	1.0144	2.13507	-0.505155	-0.290458	0.506085	-0.248168	-1.04398	0.479727	0.632738	0.595952	0.877268	0.720704	0.431461	-0.593085	1.47206
735	TCAGTGATCAAGCTTG-1	Co2A	Endo_UI	0.039365	0.851581	0.697446	-1.7216	0.0625349	1.66615	-0.313214	0.236062	0.937844	0.206809	-0.0152015	0.460417	1.44244	-0.298132	0.355608	0.507388	0.162304	1.21911	-0.296717	0.558748	-0.481672	-0.903397	0.32835	-1.2004	0.693993	-0.199984	-0.173946	-1.1899	0.294399	0.468789	0.53463	0.437508	0.209753	0.956695	-0.228889	0.16507	-0.345448	-0.337433	0.711522	1.00648	0.418148	0.201545	0.25953	-0.0477086	-1.62229	0.583915
736	TCAGTTTAGTTGGCGA-1	Co2A	Endo_UI	0.345782	0.393436	-0.927244	-1.29509	-0.577721	0.126301	0.55223	1.68574	-0.0949286	-1.74169	-0.604094	0.905169	1.98718	-0.810911	0.0974108	0.922422	-0.942409	1.82354	0.137064	0.630975	-0.37396	-0.612131	0.377592	-0.0800198	-0.639441	-0.0728065	0.328587	-1.34477	-0.63475	1.00342	1.32242	0.984532	-0.288416	-0.303419	-0.572723	0.243635	-0.331281	0.269783	0.202046	0.87608	-0.292051	-0.343738	1.46849	-0.56504	-0.960303	0.653436
737	TCATATCCACCCTAAA-1	Co2A	Endo_UI	2.19544	0.720507	1.43285	0.370745	0.948247	0.934127	0.96136	1.66942	0.926632	1.35931	1.43932	1.0764	-0.29917	0.383146	1.15578	2.02609	1.93767	-0.249806	1.36579	0.113989	1.75269	0.0770437	0.561454	-0.27941	0.840686	0.591202	0.424888	-0.0701937	0.950931	0.818138	0.950702	0.811153	1.04548	1.49076	1.40046	1.42451	1.02116	0.298431	2.03719	0.445453	1.59137	1.1126	-0.882806	0.827804	-0.271982	1.45322
738	TCATCATAGCGAGTAC-1	Co2A	Endo_UI	0.203752	0.0205388	-0.792166	-1.41939	0.000996283	0.725578	-0.939661	0.787023	0.1092	-0.181976	-0.905168	0.456684	1.78322	-0.726639	-0.778365	-0.222156	1.12761	0.656715	-0.551575	0.517972	-0.894875	-1.36982	0.600825	-0.456606	-0.0395992	-0.285694	0.0462735	-0.684097	0.759965	0.0168646	0.623969	0.856412	0.290884	-0.753913	-0.5095	0.330567	-0.925662	-0.37956	1.75315	-0.315436	-0.483464	-0.16503	0.356354	-1.28682	-0.442809	-0.278935
739	TCATTACCAGAGGTTG-1	Co2A	Endo_UI	0.16137	-0.473362	-1.10974	-0.311363	-1.14778	-2.15121	-0.926563	1.31176	0.28359	-0.140547	-0.196334	0.954781	1.41982	0.237341	-0.818612	-0.689938	-0.156267	1.04052	-1.28513	-0.831334	-0.117069	-2.06266	-0.529767	-1.54068	-1.24386	-0.543275	-0.481406	0.0236637	-1.89231	-0.534716	0.0143542	0.732493	0.721472	0.152458	0.470447	0.63672	-1.28625	-0.225565	1.06475	1.13604	-1.08054	0.503878	0.352236	-1.83291	-1.22014	-0.602901
740	TCATTCAAGTATGAAC-1	Co2A	Endo_UI	1.13582	0.106936	0.207386	-0.0856613	0.0728162	-0.246579	-0.0971708	-0.879242	0.118643	-0.398224	-1.27737	0.882529	1.17147	-0.696789	-0.854905	-0.00526766	1.01792	1.40029	0.723845	-0.0394712	0.609661	-0.36806	-0.667134	-1.45179	-1.40129	-0.208916	-0.517199	-1.80414	-0.521318	1.38768	0.884635	1.14329	1.00233	-1.10463	0.628197	0.615819	-0.43131	-1.01135	-0.601052	0.354708	0.371145	0.507168	1.05984	-0.550017	-0.643972	1.45744
741	TCATTTGAGCTGGTGA-1	Co2A	Endo_UI	-0.615505	0.329711	-0.546586	-1.04223	-1.45533	0.483763	-0.752983	1.38861	-0.496935	0.677175	-0.378604	-0.322994	0.67186	-0.432412	-0.853294	0.428904	0.115214	0.333886	-0.238977	-0.496654	0.182471	-0.616742	0.497485	0.320373	-0.931671	0.093018	-0.241755	-0.771794	-1.16848	-0.747414	-0.12004	0.0981061	0.218225	-0.72808	-0.0971741	-0.0310053	-1.56704	-0.410498	0.145524	-0.0619516	-0.512635	-0.111365	-0.476248	0.615563	-2.17807	0.115356
742	TCCACCACACTCTGCT-1	Co2A	Endo_UI	1.61602	-0.00785042	0.571962	-0.698184	0.558645	0.879024	0.976057	2.08362	0.301514	0.052577	-0.15198	1.42289	1.58678	0.335831	0.0750871	1.11668	1.6876	1.01286	0.803728	0.356931	0.0277289	-0.406601	1.44869	-0.405826	-0.189314	0.0668776	-0.0260658	-1.18175	-0.725536	0.589389	0.87343	1.31623	1.01377	-0.414068	-0.322936	1.36284	0.957625	0.279316	1.30704	0.912278	1.00606	0.972538	0.77961	-0.201193	-0.568845	0.280902
743	TCCAGAAAGCTATCCA-1	Co2A	Endo_UI	0.283794	-0.00303952	0.290521	0.376708	0.767546	-0.175522	0.459858	-0.175606	1.3357	-0.844801	-1.04718	1.27747	1.97851	0.763329	0.493209	0.535664	0.612589	1.61008	0.357484	-0.162628	-0.03492	0.112519	0.981612	-0.708983	-1.53221	-0.48589	-0.212147	-1.72546	-0.828884	1.55377	1.41858	1.39674	1.47093	0.978448	2.36882	1.22022	-0.619818	-0.0686804	0.923964	1.98933	0.528055	1.63469	1.67382	0.303964	-0.534386	1.3442
744	TCCAGAATCTCCCAAC-1	Co2A	Endo_UI	1.56702	0.0100328	0.841093	-0.220151	0.965154	1.30974	1.34241	2.32669	1.36924	-0.603639	0.197802	1.73418	1.89192	-0.435473	1.96948	1.70751	0.998166	1.89631	1.35182	0.325098	1.04972	0.357505	1.01278	0.214999	-0.65908	-0.643394	-0.554171	-2.28577	-1.07006	2.15071	1.92618	1.67586	2.26404	0.681791	2.39662	1.4297	0.967771	0.493944	1.59243	1.78015	1.00437	2.10064	1.10951	0.222255	0.604103	1.54055
745	TCCCACAAGATTGATG-1	Co2A	Endo_UI	0.479605	-0.337167	0.570163	-0.43392	-0.312505	-0.555883	0.159405	0.0455988	1.64229	-0.65603	-1.04632	1.14079	1.99411	0.315334	0.159507	1.20491	0.648942	2.0341	0.513732	-0.580578	0.357293	-0.146248	0.592646	-1.08593	-1.3605	-0.434281	-0.262288	-0.358471	-0.112104	2.12182	1.3251	1.50669	1.92028	-0.587822	0.782904	1.16395	0.470484	-1.03887	-0.242972	0.775041	-0.462897	0.422726	1.3275	-0.395177	0.137587	1.22602
746	TCCCACATCCTGTAGA-1	Co2A	Endo_UI	0.106763	-0.559678	-0.647449	-1.30358	-0.788695	0.0655299	0.115766	0.852821	0.599198	-0.587434	-2.11611	0.636608	1.3363	-0.828015	0.264647	0.314587	1.16615	1.04635	0.248956	0.496516	-0.0997758	-1.62831	0.409392	-1.0075	-1.43942	-0.889372	-0.505223	-1.05055	-0.938071	0.319783	1.00033	0.699766	0.740676	-0.901766	-0.107918	0.679913	-1.3818	-0.319611	0.057584	-0.318414	1.05368	0.227081	0.963387	0.0826706	-1.13904	0.31545
747	TCCCATGGTCCACAGC-1	Co2A	Endo_UI	1.63272	0.52154	-0.471446	0.0426591	0.740189	0.0963992	0.0626999	1.80301	1.4899	-0.535184	-0.0150389	0.958943	0.950415	-0.158945	0.169264	0.981585	1.2422	0.713768	0.576165	0.223126	0.379275	-0.878026	-0.0464252	-0.796489	-0.931685	-0.16563	-0.311582	-2.27584	-1.35837	0.638848	0.663409	1.21345	1.21288	-0.771453	-0.387032	1.16001	0.208362	-1.38513	1.43783	-0.135335	1.15894	0.114108	-0.16108	-0.231494	-0.380894	1.44522
748	TCCTCTTCACGGCGTT-1	Co2A	Endo_UI	-0.107992	-0.890557	-0.115653	0.703955	-0.347475	-0.967043	-0.996419	-1.71684	-0.414935	-0.431026	-0.775493	-0.244338	1.14362	0.953713	-0.819162	-0.365457	0.536953	0.675387	-0.65839	-0.285941	-1.62651	-1.53434	-0.21017	-1.34732	-0.861214	-0.662568	-0.852145	-1.2028	-1.03484	-0.637682	0.290676	0.887993	1.48567	-0.399228	-1.11182	-0.0861709	-0.543995	-0.775407	-0.750944	-0.108694	-0.439811	-0.133781	-0.92932	-0.199467	-0.771167	0.0325744
749	TCCTCTTCATGATCTG-1	Co2A	Endo_UI	0.649164	-0.967941	0.962616	-2.27765	0.546632	1.39532	0.140213	-0.424182	0.201883	-0.633392	0.16797	1.18152	2.23059	-0.394624	0.0206887	-0.104026	0.294352	2.24009	-0.108159	1.34901	0.213264	-0.412066	0.501578	-0.36999	-1.01703	-0.273892	-0.0964767	0.179805	-0.859738	1.8995	0.683697	1.2288	1.08138	-0.310894	0.833288	0.813414	0.043396	-2.18457	0.856519	0.234068	0.475997	0.0516435	1.93248	1.29227	0.975124	0.417
750	TCCTCTTCATGTGCCG-1	Co2A	Endo_UI	0.568377	0.737639	0.824761	-0.0440522	-0.521237	-0.135036	0.261834	0.596549	0.728052	0.0859026	-0.0870302	1.68295	1.87035	-0.53487	-0.345579	-0.538097	0.58632	1.7037	-0.355932	-1.54618	-0.115376	-0.243084	0.928014	-1.20225	-0.682652	-1.10904	-0.861895	-1.66626	-0.457949	1.34469	0.996841	1.12264	1.98557	0.088882	-1.50569	0.689205	-1.0766	0.886684	-0.123965	0.618541	0.248066	0.0480735	1.14895	-0.26215	-0.559342	0.593172
751	TCCTTCTAGATTTGCC-1	Co2A	Endo_UI	0.913574	0.0038623	1.15885	-0.323388	1.00463	0.791977	0.868453	0.154561	1.53732	0.00319184	0.169056	1.56024	1.93886	0.881206	0.853985	1.42842	1.21823	1.80526	0.54504	0.470207	0.936214	0.0228297	0.486792	-0.263521	-0.418015	-0.111829	0.065	-1.6453	0.313317	2.01822	1.42072	1.52513	1.36422	0.58071	1.15555	1.35026	0.226832	-1.08862	0.961075	0.705848	1.16148	1.05596	0.0154406	0.703839	-0.33047	1.16869
752	TCTAACTCAGATACTC-1	Co2A	Endo_UI	0.985893	-0.107722	0.761141	-1.10394	0.200478	0.482605	0.998315	1.12735	0.458065	0.269635	1.15675	1.14763	0.126138	0.183719	1.27147	1.14829	1.58177	0.105676	0.502028	0.829744	1.21283	0.656241	1.46814	0.11864	-0.645588	0.250629	0.702521	-0.792941	0.527081	0.536414	0.752331	0.613373	-0.168785	1.91657	1.23048	0.891715	-0.100021	1.23579	1.36998	1.44766	0.708191	0.834159	-0.290852	0.704725	0.966684	0.551398
753	TCTACCGAGCTCCACG-1	Co2A	Endo_UI	1.1766	-0.534701	0.414852	-1.46709	0.267579	0.498239	0.316221	0.150322	0.368572	-0.474964	-0.0840662	1.55334	2.07914	0.399863	0.218781	0.563381	0.968541	2.1293	0.243826	0.455987	0.998675	-1.1515	0.167089	-0.880904	0.293911	0.789086	1.21586	-2.28197	-0.61355	1.87826	0.987291	1.43231	1.81572	-1.23011	-0.12422	0.821497	-0.217384	-1.5548	0.324647	0.262729	0.579138	1.15298	1.85329	-0.288466	-0.993007	1.15057
754	TCTTAGTCACCAGACC-1	Co2A	Endo_UI	-0.156418	-0.352878	0.728062	-0.418224	-0.100416	-0.522776	0.0930301	0.102808	-0.773426	-2.10427	-1.03048	0.493002	1.92129	-0.105677	-0.82161	-0.52369	-0.62513	2.01529	-0.173968	-0.591665	0.749947	-0.79692	-1.67385	-0.82051	-0.725548	-0.142259	-0.314828	-1.21313	0.273755	1.87791	0.566959	0.982979	0.690719	-0.143172	-0.0392798	0.206542	-0.830971	-1.78273	0.706021	-0.329459	0.286452	-1.08115	1.10966	-0.74245	-1.52217	0.194497
755	TCTTTGAGTCGATGCC-1	Co2A	Endo_UI	1.84892	0.460075	0.844481	-0.902816	0.912671	0.0790031	0.958878	-1.19426	1.38455	1.36706	0.854803	1.92481	2.31714	1.00697	0.959187	1.78686	1.12139	2.19559	1.84717	-0.703331	0.528871	-0.353447	1.99542	0.458073	-0.293576	-0.288141	0.0914248	-2.75157	0.9803	1.78058	1.78053	1.31817	2.05125	1.94489	0.809764	1.40873	0.239242	-0.269353	1.33816	1.61019	1.50426	1.3923	1.27869	1.55264	-0.00091633	1.17456
756	TCTTTGATCGATCCAA-1	Co2A	Endo_UI	0.11717	1.93844	-0.425754	0.283323	0.375864	-0.566603	1.04062	-0.847651	0.290172	0.280259	-0.191623	0.0708447	-0.455958	0.962842	-0.321627	-0.397258	0.262682	-0.402253	0.815482	-0.933331	-0.366956	-0.553111	-0.0280473	0.0846763	1.25277	0.350723	0.31842	0.478564	-0.158368	-0.233097	-0.0513479	0.13838	-0.514598	-0.206279	-0.611792	0.190734	-0.560767	-0.555557	-0.0851081	-0.389301	0.370572	0.824793	0.161089	0.431565	-1.0722	0.115032
757	TGACAGTTCTCCACTG-1	Co2A	Endo_UI	0.64905	-0.730902	0.394639	-1.72014	-0.328524	-0.678453	0.0142727	-0.414544	0.148242	-1.88609	-0.608574	1.60094	2.06236	-0.564448	-0.747158	-0.240288	0.969946	1.88016	0.678295	-0.230307	-0.24755	-1.17636	0.169344	-1.20021	-1.40352	-0.365874	-0.16878	-2.55188	-1.77912	1.27636	1.02423	1.4283	2.19035	-1.819	-0.587217	0.946709	-0.0303139	-1.06497	0.919299	-0.190092	0.0529227	0.34924	1.97286	-1.15705	-1.18596	0.921161
758	TGAGGAGAGCTAGCCC-1	Co2A	Endo_UI	-0.113616	1.33662	0.0738689	-0.306217	0.700148	0.0953641	1.84793	-0.573508	-0.766901	-0.655666	0.514094	0.626504	1.69971	0.41789	0.847234	1.00587	-0.334057	1.51457	0.731032	1.20363	1.398	-0.340241	1.97038	-0.267013	0.403514	-0.415982	0.097365	-0.688093	-0.216075	0.98158	1.08626	0.990882	1.24226	0.104323	-0.660921	-0.0377873	0.141323	0.190734	0.639485	1.39086	0.364437	-0.0721704	0.371731	-0.249894	0.270852	1.12676
759	TGATTCTGTGGCAACA-1	Co2A	Endo_UI	0.680989	0.257935	0.680755	-0.882267	-0.206227	0.129708	-0.219104	0.287414	0.230593	-0.655329	-0.741718	1.21058	1.50184	-0.867793	0.198453	0.410419	0.859026	0.990286	-1.06311	-0.502137	-0.794458	-1.5229	-0.456538	-1.97289	-1.75228	-0.529293	-0.656362	-1.58667	-1.5398	-0.0710416	1.18561	1.10237	0.923807	-0.592672	-0.919034	0.702324	-0.326514	-1.04241	0.672196	-0.00430917	0.609119	-0.00870483	-0.659199	-0.368777	-1.79229	1.24101
760	TGCAGTACAGAAGTGC-1	Co2A	Endo_Bstd	0.316291	0.718702	-0.403148	-1.51558	-0.0461634	-0.14441	0.0403076	-0.40244	-0.219766	-0.384101	0.182337	-0.350934	-0.364516	1.19249	1.27204	0.881802	-0.477857	-0.185983	-0.117866	2.19656	0.793148	-0.437376	0.0216315	1.47079	0.34892	-0.265147	0.199952	-1.26695	0.879476	-0.544576	-0.411876	0.000815877	-0.906461	1.96594	0.991958	0.111077	0.453849	0.702277	-1.13163	-0.681406	0.328777	-0.140894	0.557122	-0.96247	-0.552301	-0.156739
761	TGCATCCGTGCATTTG-1	Co2A	Endo_UI	-1.59342	0.385567	-0.162409	1.35607	-1.01934	0.903786	-0.654065	-2.54939	-0.711022	0.593295	-0.233167	-0.748451	-0.185771	1.32311	-1.5191	-1.77542	-1.25265	-0.374154	-0.894762	-1.91445	-1.20145	-0.530566	-0.340696	-0.384245	-0.252573	-0.82575	-0.868849	0.0734076	0.962317	-0.805118	-0.885729	0.329167	0.788254	-0.967197	0.058446	-0.727785	-0.582171	-0.586977	-2.81916	-1.56268	-0.287854	-1.0528	-1.08439	-1.33299	0.0553046	-0.442528
762	TGCCGAGAGGTCGAGT-1	Co2A	Endo_UI	1.07626	-0.361329	0.713575	-0.463434	0.69169	-0.762383	0.576216	0.404602	0.794855	-0.125886	0.560993	0.960453	1.54286	0.509826	-0.0225994	0.807768	0.836785	1.2905	1.51028	-1.30444	0.209752	0.196717	0.99994	-0.411589	-0.236021	-0.11544	-0.0749443	-2.08757	0.0332407	1.09228	1.03187	1.12797	0.951064	-0.372183	2.32335	1.03133	-0.727759	0.868557	1.02054	0.143616	0.486534	1.08659	0.589037	-1.15686	-1.21174	0.685917
763	TGCTTCGTCTAGAGCT-1	Co2A	Endo_UI	-1.15345	0.203023	-0.133916	0.558519	-0.920532	0.613779	-0.0217768	0.0374847	-0.132373	-0.122657	-0.939755	-0.383001	0.242543	-0.534725	-0.627315	0.131263	-0.906138	0.283325	-1.22213	-0.335912	-1.03586	-1.21914	-0.433758	0.966746	-0.637059	-0.192199	-0.0538516	-0.738738	-1.37939	-0.636441	-0.162049	-0.117838	0.478904	-1.18862	-0.925319	-1.1791	-0.963564	-0.192009	-0.0341747	1.39287	-1.14847	-0.415517	0.548136	0.642275	-1.19923	-0.257479
764	TGGAGAGGTGCTCGTG-1	Co2A	Endo_UI	0.564261	-0.811831	0.950899	0.249621	-0.382296	0.142088	-0.305087	-0.22593	0.144269	-1.3681	-1.35256	1.4165	2.038	-0.0562139	-0.47045	0.696278	-0.00102285	2.00086	0.0366451	0.620975	-0.583119	-1.19789	0.689355	-1.39014	-2.23246	-0.692696	-0.814298	-1.76761	-0.89093	1.69173	0.731696	1.36266	1.91765	-1.24774	0.402089	0.911852	-1.01986	-0.786022	0.36556	0.25463	-0.561405	0.4836	2.01886	-0.998029	-1.85873	1.1733
765	TGGGCGTGTACCCGCA-1	Co2A	Endo_UI	0.116435	-0.111737	-0.181074	-0.806963	0.44486	0.151183	-0.751426	0.974745	0.663571	0.368964	-0.302292	0.250269	0.340346	0.59814	-0.15683	0.10808	-0.478416	-0.0411995	0.42895	0.398052	0.0724504	0.309438	0.880769	-1.10023	-0.607615	0.022168	-0.404934	-0.438665	-0.709134	0.32245	0.446803	0.409112	0.665853	-0.611987	-1.11611	0.0644574	-0.925317	0.300984	0.826388	0.688059	0.0859476	-0.448521	0.523447	-0.185605	-1.37631	-0.0653225
766	TGGTACAGTGCTCTCT-1	Co2A	Endo_UI	0.468685	0.340129	0.201576	-1.29306	-0.20788	0.237952	1.2897	-0.104852	0.0723361	0.434267	1.54811	1.08748	1.85103	0.279831	0.864028	1.1526	0.546239	1.65196	0.308719	2.47619	0.875297	-0.138786	1.22136	-0.236633	0.334016	-0.0877216	0.0727405	-1.67039	0.769569	1.07524	0.959073	1.07204	1.6839	0.93011	1.09281	0.36085	-0.261366	-0.0171414	0.199581	1.60982	0.733701	0.387006	0.675799	-0.00939627	-0.401285	0.553431
767	TGGTGATCAGAGTTCT-1	Co2A	Endo_UI	-0.503965	1.20475	-0.82069	-0.901465	-1.95458	-0.00822539	-0.18556	-0.465784	0.258993	0.108002	-0.942966	0.0857401	0.662119	-0.214679	0.19621	-0.415627	-0.15109	0.420782	-0.10635	0.247643	-0.949497	-0.625917	-0.601269	-1.30931	-0.531693	0.322402	0.208049	-1.12431	-0.844807	0.100237	-0.129164	-0.175108	-0.364555	-1.46031	-1.61221	-0.37841	-1.07425	-0.722328	-0.473881	-0.931634	-0.536891	-0.808066	0.0778535	-1.97475	-0.876685	-0.754588
768	TGTAGACCAATAGAGT-1	Co2A	Endo_Bstd	-2.57305	-0.853252	-2.1093	-0.168248	-1.60937	-0.161763	-1.78451	-0.361692	-1.70922	-1.26993	-0.79109	-2.21781	-0.529069	-0.205475	-2.30826	-2.26011	-1.37832	-0.441015	-2.09294	-0.21753	-2.85282	-1.52613	-1.38417	-1.45339	-0.702899	-0.0633387	-0.530166	0.540228	0.169836	-1.23258	-1.4405	-1.76569	-0.393766	-1.26335	-1.11358	-2.36973	-1.69474	-0.972849	-2.54924	-2.12716	-3.33821	-2.0957	-0.503117	-1.9459	-1.57967	-1.45422
769	TGTCCCAAGTATTGCC-1	Co2A	Endo_UI	0.612934	-0.745506	-0.0504566	-0.939454	-0.472157	0.00373974	-1.30216	0.622089	0.371422	-0.717026	-1.35546	0.90003	1.57026	-1.1627	-0.518988	-0.37842	1.48941	1.28497	0.394632	1.0085	0.183166	-2.00936	0.905279	-2.22227	-1.2084	0.0732512	-0.232062	-2.18485	-1.0188	0.435941	0.94757	1.21855	1.58232	0.768817	0.58184	1.05223	-1.22439	-0.249506	1.52054	-0.859627	0.342191	0.119283	1.12512	-0.438577	-2.1644	0.749579
770	TGTCCCAGTGTCCAAT-1	Co2A	Endo_UI	0.40921	0.000372937	0.0785388	-0.743949	-0.181951	0.465114	-0.78147	0.873169	1.67603	1.26825	-0.564393	0.460592	0.804566	0.59038	-0.592653	-0.0919621	0.236951	0.358518	-0.179979	1.01408	0.400716	-0.64516	-0.00116761	-1.37987	0.1734	-0.357868	-0.486082	0.304942	-0.560597	-0.427356	0.744941	0.803632	1.66113	-1.02998	-2.35142	0.550987	-0.348738	-0.738861	0.117947	0.209952	-0.238324	-0.11036	-1.08712	-0.424923	-0.242077	0.33766
771	TGTTCCGAGAGTGTGC-1	Co2A	Endo_Bstd	-0.597491	0.0150985	-0.537537	0.40917	-0.333815	-0.313961	0.309765	-0.710997	0.521818	0.282046	0.706169	0.095683	0.0746781	0.0905431	-0.809654	-0.187547	-0.190934	0.206719	-1.37131	-0.892247	-0.238902	-0.635153	-0.816325	-0.69261	-0.228125	-0.841853	-0.534742	-0.126916	-0.538963	0.829064	-0.151742	0.308027	-0.127309	-0.214085	0.794135	-0.457896	0.0338867	-1.70401	1.01183	0.280157	-0.523495	-0.820089	0.0841747	-0.147528	0.328655	-0.87038
772	TTACGCCTCCTTTGAT-1	Co2A	Endo_UI	1.2611	1.84477	2.05072	0.354934	0.565249	0.978274	1.02359	0.594673	1.37	-0.218809	-0.538631	1.85651	2.37481	0.727319	0.442063	0.759172	1.60491	2.189	1.65782	1.48022	0.82527	1.5857	1.80804	0.562095	0.509045	-0.574935	-0.0263929	-1.86577	2.18659	2.07539	1.53752	1.46736	2.15923	0.147553	1.85807	0.892221	0.470429	0.090015	1.14675	2.1034	0.974566	1.65027	2.13338	0.661078	0.173366	1.52983
773	TTCCTCTCATAATGCC-1	Co2A	Endo_UI	-0.26196	-0.644005	-0.603014	-1.35839	-0.770939	1.00258	-1.34165	1.15369	-0.253331	0.0302286	0.227061	-0.03051	0.778809	-0.736415	-1.38018	-1.0769	-0.145368	0.153339	-0.939001	-1.21135	-0.923408	-2.32082	-0.270182	-1.45635	-1.5667	0.0190399	-0.501256	-1.70267	-0.0392863	-0.207454	0.401622	0.670287	0.588043	-1.0171	-1.15054	0.0968628	-1.64055	1.44696	0.321005	-0.87252	-0.00304159	-0.410308	1.01597	-0.595339	-2.15507	0.183937
774	TTCGGTCTCCTTATAC-1	Co2A	Endo_UI	0.788596	1.16987	1.49799	-0.676897	1.1818	0.174153	0.937251	1.13042	1.1317	-0.431265	0.896484	2.13889	1.81973	0.379256	0.864431	1.84691	0.815798	1.84946	1.34529	1.06183	0.140492	0.121357	0.967835	-0.448419	-0.355566	-0.187637	-0.00432345	-1.69361	-0.027093	1.65698	1.30496	1.23955	2.10453	0.219868	1.44242	1.07744	0.455961	-0.980214	1.93084	1.36624	1.22773	1.14182	1.67304	1.00622	-0.000502987	1.51844
775	TTCTAGTTCGCTATTT-1	Co2A	Endo_UI	0.879128	1.50311	1.21344	0.654568	0.277374	0.0375601	0.833226	1.30519	0.7458	0.324704	-0.291484	0.961025	2.04067	-0.0285743	0.105954	1.27322	1.18805	1.8051	0.904478	-0.00834862	0.716188	-1.31179	-0.267554	0.603591	-1.04613	0.302351	0.779043	-1.11152	-0.430501	1.4083	0.885682	0.751036	0.553185	1.80603	0.00875796	0.518194	-0.257915	-1.64103	1.42622	0.084647	1.38136	-0.110083	1.35141	-0.549965	-0.962924	0.35495
776	TTCTTGAAGGTGCTTT-1	Co2A	Endo_UI	0.665959	-0.350453	0.997129	-1.10719	0.700299	0.71634	0.509988	0.157666	1.14978	-0.195826	-0.181142	2.18488	2.17669	0.215869	0.656105	1.41027	1.34697	2.06025	1.21904	1.05809	0.0981113	-0.291232	0.230559	-0.983101	-0.496957	-0.0813526	-0.570215	-2.30173	-0.933664	1.67852	1.85546	1.83877	2.23308	-0.58365	-0.36074	1.28872	-0.155722	-1.10141	1.01841	1.07091	1.34301	1.08301	0.771053	1.01524	-0.549015	1.81644
777	TTGGATGGTAATCAGA-1	Co2A	Endo_UI	0.0125532	1.31589	0.124633	-1.02669	-0.267656	-0.909108	0.518641	-0.451077	1.67762	1.07546	0.371	0.169586	-0.03126	1.20842	-0.307417	-0.00837966	0.348682	0.185278	0.524308	-0.0909871	-0.321438	-0.289743	0.219579	0.448319	0.200404	-0.192383	0.0369145	-0.206335	0.187312	0.324129	0.496542	0.161663	-0.257967	0.710218	-0.146552	0.133065	0.360058	-1.54864	0.180941	0.574267	-0.279695	0.468133	0.532649	-0.011406	-0.455766	-0.303045
778	TTGGATGTCTCGACCT-1	Co2A	Endo_UI	0.0749632	-0.525225	0.594927	-2.08169	0.0368955	-0.867237	-0.361777	-0.443662	0.397308	0.312088	-0.419251	0.798835	1.90591	0.337945	-0.0760461	0.0426419	0.243175	1.42877	-0.253275	0.330201	-0.453882	-1.70184	-0.341958	-1.702	-0.387979	-0.178385	-0.198923	-0.629337	-0.89591	0.934799	0.75312	1.05539	0.990233	-0.845384	-0.521878	0.46321	-0.689512	-0.922578	0.886975	0.987697	-0.0362883	-1.09639	1.23796	0.34476	-1.42181	0.406376
779	TTGGGTATCCAGCAAT-1	Co2A	Endo_UI	0.927297	1.23714	-0.21662	-2.51148	0.165358	-1.46673	0.228462	0.293997	0.785271	1.22498	0.799177	0.928799	1.43419	0.623427	0.0249888	0.737143	1.33261	1.05275	0.928412	-0.207933	0.13	-0.131388	0.823429	-1.42782	0.229694	-0.0747105	-0.248579	-0.509185	1.09923	0.687464	1.03849	0.957277	0.733767	0.692361	0.0814426	0.372393	0.096021	1.33346	2.07946	1.11484	0.197969	0.730015	0.88551	0.166995	-0.513895	0.441304
780	TTGTGTTGTGACACAG-1	Co2A	Endo_UI	1.4964	1.29453	0.476481	-0.429542	1.7072	0.0710705	0.322503	1.14568	1.12562	0.635076	1.76835	1.13349	-0.0998425	0.860229	1.24682	0.858206	1.72091	-0.0194788	1.49513	-1.41717	1.49365	0.172775	1.11099	0.545477	-0.0440007	0.083932	0.382912	-0.328175	1.51579	0.467355	1.17495	0.719242	0.229156	1.65592	-0.969944	1.38949	0.532369	-0.987412	1.24845	0.354999	0.65676	1.64978	-0.241652	-0.781824	-0.101034	0.695627
781	TTGTTCAGTGAATTGA-1	Co2A	Endo_UI	0.366159	-0.467908	-0.264078	-0.331353	0.792789	0.48395	-0.308251	0.160313	0.0665936	-0.863535	-1.11749	1.19877	2.11298	0.199941	0.146737	0.392477	0.417572	2.04343	0.610095	0.420138	-0.446653	-1.64852	-0.0519971	-0.726738	-1.03269	-1.06906	-0.807151	-2.55535	-0.177043	2.24085	0.921928	1.48658	2.39633	0.373499	-0.567193	0.630669	-0.744745	-1.80779	1.87365	0.788718	0.396649	0.826278	2.09548	-1.14596	-1.19187	1.83158
782	TTTACGTAGCATTTCG-1	Co2A	Endo_UI	-0.0108344	1.79767	1.32641	-0.347879	1.48535	-0.340333	1.07705	-0.339768	0.145881	1.28764	0.964606	1.73542	1.78337	1.66651	1.03407	1.35544	-0.0182174	1.69894	1.16769	0.38352	1.06537	0.646597	1.19546	1.23036	1.03469	-0.691453	-0.316218	-1.32506	1.85533	1.57503	1.0183	1.43567	1.60678	1.48689	-0.982827	0.234761	0.712133	1.03788	0.123124	1.28985	1.09451	0.310633	1.20074	0.435355	1.45952	0.801504
783	TTTCACATCAGGTGTT-1	Co2A	Endo_UI	1.46145	0.568223	1.4746	0.525979	0.434196	1.05062	0.291614	-0.335216	1.20103	-0.443979	0.532494	1.51368	1.15451	0.362408	0.474673	0.927619	0.739683	1.01958	0.856264	1.53824	-0.17646	0.529073	0.57443	-0.832403	0.303041	-0.305902	-0.215197	-1.65244	-0.719495	0.501089	1.66093	1.53718	2.26315	-0.760669	0.366601	1.2588	0.308996	-0.908869	1.45182	1.18999	1.42661	1.78433	0.0569762	0.204016	-0.661844	1.56893
784	TTTCGATAGGCGCTCT-1	Co2A	Endo_UI	0.176966	-0.191759	-0.0166886	-1.27729	0.20425	0.463569	0.523896	0.64031	0.467076	-0.867998	-0.48657	1.0041	1.72491	-1.21003	0.17346	0.875146	0.534902	1.70355	0.830473	0.699181	-0.486315	-1.00514	0.72534	-1.16219	-1.50877	-0.307835	-0.0560383	-1.02493	-1.16224	1.18552	0.751041	1.03209	-0.0474807	-0.602777	-0.372058	0.549684	-1.28944	0.29595	1.16766	0.160236	-0.154228	0.743959	1.62052	-0.545769	-1.00373	0.0724622
785	AACAACCGTAGTTACC-1	Co2B	Endo_UI	-0.0546527	1.51039	-0.892164	0.236842	0.751691	1.84235	0.0467319	-1.16136	-1.02626	2.36131	1.79144	-0.721295	-0.640657	0.618122	0.897652	1.06782	-0.630183	-0.351874	-0.73686	-0.328083	-0.0459481	-0.17471	0.383621	0.800309	0.556988	-0.0425477	0.234246	0.953802	2.50744	0.560083	-0.465566	-0.912677	-1.12365	-0.0772866	-0.758621	-0.104454	0.169746	-0.313174	-1.30119	0.462337	-0.142249	-0.385728	-1.00636	-0.292083	0.709514	-0.860042
786	AACTTCTCAGCATACT-1	Co2B	Endo_Bstd	0.906365	0.976744	0.798497	-0.425898	2.09045	1.39774	1.66021	0.312465	1.97912	1.61759	2.04312	0.866578	1.39297	1.71828	1.39334	1.19754	1.04944	1.2584	1.52275	2.147	1.13578	1.37861	2.4735	1.86	2.19586	0.736445	1.25263	-1.24545	2.20161	2.12824	1.23182	1.22277	1.44199	-0.398175	-0.0493431	0.693991	0.701155	0.381224	1.18839	1.23667	1.21789	0.737301	0.0396704	1.02157	2.39936	1.91866
787	AAGTACCGTTTGTGGT-1	Co2B	Endo_UI	-0.550653	2.34628	-0.0409631	-0.648201	-0.127955	0.970197	1.28045	0.604931	0.730509	1.2826	-0.499513	-0.595667	-0.18699	1.85815	-0.67747	-0.531566	0.606103	-0.198408	-0.206702	-0.096611	-0.619945	0.035997	1.86421	-0.65629	1.45894	-0.402541	0.222526	-0.0841276	1.48326	-0.726332	0.098476	-0.0627331	0.154666	1.23984	-0.386403	-0.294651	-0.475419	-1.0061	-0.411561	-0.797841	-1.0382	-0.440818	-1.41695	0.484465	1.55685	0.31354
788	ACATGCAGTGGTGATG-1	Co2B	Endo_Bstd	-3.48955	-1.69773	-2.36887	-0.863697	-2.52882	-1.75983	-1.28803	-0.941014	-2.43563	-1.81539	-2.7798	-2.72292	-0.814271	-0.37701	-1.54538	-2.67098	-3.11752	-0.978843	-2.73978	-0.91162	-3.62203	-0.88058	-1.19925	-0.534956	0.0584824	-0.667733	-0.797945	2.02481	1.68111	-2.05105	-2.89024	-2.6073	-1.22928	-1.31682	0.388107	-4.14419	-1.88589	0.373186	-2.46691	-3.32053	-3.15654	-2.44247	-0.702761	-1.00724	0.391212	-2.98593
789	ACCAAACTCGAGAAGC-1	Co2B	Endo_Bstd	-0.175761	3.26782	0.641054	0.407185	0.104062	0.915985	0.962074	0.162227	-0.630968	0.997392	1.16218	-0.956267	-0.424645	1.90927	0.426769	-0.471286	-0.277792	-0.31483	-0.243202	1.24228	0.348439	1.47551	1.73954	2.79617	3.00049	3.08374	2.83446	0.0462869	3.67313	0.341944	-0.423574	-0.40674	-0.836057	1.39158	-0.0527716	-0.505725	0.592098	0.705859	-0.455473	0.0616054	-0.355182	0.78682	-0.748324	1.00912	2.56068	0.457449
790	ACCAACAAGATCACCT-1	Co2B	Endo_Bstd	0.465793	1.1645	-0.586713	0.265985	-0.491902	-0.232969	-0.306963	-0.0459489	0.380209	1.24218	1.21931	-0.526498	-0.642453	-0.04837	0.485417	-0.365114	0.0570077	-0.194063	-0.351703	1.10471	0.721429	-0.171863	1.4329	0.780689	0.649735	-0.183188	-0.17019	-0.298669	0.00552958	-0.15582	-0.336371	-0.528264	-0.88236	1.11953	-2.06746	0.214235	0.0790196	1.23343	0.219811	-1.36852	0.351105	0.681228	-0.232226	-0.640001	-0.788428	-0.313154
791	ACCAACACACCCTTAC-1	Co2B	Endo_UI	0.733518	1.26579	1.73268	-0.125723	1.89616	2.28967	1.7715	0.729744	1.38603	2.80518	2.48279	0.575835	-0.0222545	1.39752	1.12001	0.55862	1.1412	0.130158	0.288517	1.29656	1.72877	1.70118	1.94716	0.839757	1.28897	-0.072274	0.375362	-0.439634	3.98471	1.4202	0.467674	0.581237	0.347952	0.0156686	0.593143	0.455927	0.981293	0.361653	1.03335	0.864482	1.16833	0.239395	-0.728061	1.38728	1.6355	0.954789
792	ACCAACAGTAGTCGGA-1	Co2B	Endo_UI	-0.341064	1.5287	-1.47674	-1.15967	-0.656445	-0.705106	0.737129	1.95025	-1.04599	0.68186	1.3367	0.51229	-0.693068	0.027528	-0.112382	-0.371954	0.359231	-0.791436	0.437259	-0.586964	0.734299	0.427642	0.388629	1.17335	2.33496	0.68948	1.11448	0.995557	1.0315	-1.33124	-1.05785	-0.117564	-1.1225	1.02695	-0.87934	0.432483	0.269375	-0.339419	1.04917	-1.02412	0.397107	1.18407	-0.882162	-0.435564	1.89711	-0.790828
793	ACGATGTGTCTGCCTT-1	Co2B	Endo_UI	1.01233	1.67162	0.934615	2.35209	1.11825	1.78505	1.82573	1.00956	1.27481	2.02223	2.67969	0.722422	-0.291216	1.93834	1.51349	1.59379	0.535601	-0.555532	0.929997	2.09665	1.21636	1.47765	1.83832	0.948794	1.25436	-0.307555	0.549867	0.421098	1.81132	0.261632	0.692283	0.564042	0.017221	2.35061	1.01601	1.13898	1.60996	0.920678	1.62431	0.236909	1.25999	0.372983	0.223848	0.244874	1.89092	1.27443
794	ACGGTCGCATTGTAGC-1	Co2B	Endo_UI	0.495743	2.11738	-0.180309	-0.250872	1.73093	-0.768819	1.49931	-1.00944	-0.283696	1.06251	1.56934	0.554209	-0.497726	2.14373	0.794858	0.770549	-0.662073	-0.41751	1.02116	0.210331	1.42188	2.23202	0.530808	1.42674	2.17476	-0.0246499	0.0110332	-0.342886	2.1985	0.688748	0.013584	0.249939	-0.0715198	2.59846	-0.721594	0.486729	1.6915	-0.240788	-0.607784	1.14108	1.60673	0.516346	-2.69342	1.74626	2.6677	0.497842
795	ACTGATGAGTGCACTT-1	Co2B	Endo_UI	0.554657	1.13498	0.155353	-0.135485	0.711864	0.55873	0.342839	-1.49871	0.616538	1.48462	1.85085	0.307734	-0.00444207	1.61293	1.5294	0.796174	-0.00642776	0.203152	0.438412	1.2768	0.336037	-0.163348	0.754348	1.10482	2.10052	0.252772	0.817402	0.758021	2.06177	0.205359	0.290412	0.508632	0.680425	1.08621	0.768107	0.176945	-0.0384955	0.250517	-0.857597	-0.276181	0.260477	0.437215	-0.556514	0.665619	0.441122	0.192989
796	ACTGTCCTCCGCGATG-1	Co2B	Endo_Bstd	-1.98649	-1.82386	-1.1848	-1.56414	-2.34638	-1.91321	-1.56486	-0.827388	-1.82502	-0.777055	-1.2974	-1.88213	-1.11939	0.53001	-2.23512	-2.15755	-2.56884	-1.08357	-1.65152	-1.46928	-1.77929	-0.818356	-1.36854	-1.10354	-0.736355	-0.915888	-1.08398	0.329855	-0.197805	-1.62108	-2.38025	-1.10627	-0.985772	-2.33924	-1.38642	-1.84984	-2.19221	1.95857	-1.50821	-2.66042	-1.63963	-0.746273	-1.22672	-1.18602	-0.177881	-1.41112
797	AGAACCTTCATTCGGA-1	Co2B	Endo_UI	-0.540291	1.27265	-0.44794	-0.586934	0.685867	1.77119	0.553179	-0.261701	-1.2525	3.12143	2.0274	-0.495463	-0.739746	-0.478372	1.91889	0.296605	-0.108971	-0.682824	0.712202	1.41313	2.29763	0.967403	1.4226	2.3437	2.39341	0.316618	0.590572	0.721346	1.54891	0.272816	-1.29148	-0.546862	-0.963558	2.44518	1.07928	-0.208915	0.479248	-1.60959	-0.614288	0.444193	1.2974	-0.211198	-1.37866	0.954776	1.76544	0.0771394
798	AGAGAATAGTCCGCGT-1	Co2B	Endo_UI	-0.291446	0.564327	0.100073	0.0166807	0.775705	0.524948	1.05667	-2.62156	-0.271606	2.27885	1.07254	0.649866	-0.766719	2.31335	1.15039	1.18421	-0.132671	-0.64774	1.15017	-0.410953	0.926394	0.398619	0.919974	0.574116	1.69625	0.0348469	0.340561	-1.06694	3.0222	0.552723	-0.013092	-0.0303519	0.549133	2.03887	-1.43205	0.197969	0.239191	1.60971	-0.475852	0.379246	-0.327793	1.24963	-0.299058	0.87765	1.34894	0.626882
799	AGCATCATCACCTACC-1	Co2B	Endo_UI	0.637896	1.55502	1.1187	-0.0681868	1.85871	1.16149	1.32054	0.91143	1.1877	1.93933	2.3479	0.186945	-0.659235	2.42514	0.971775	1.10822	0.855991	-0.271945	1.14788	2.58811	1.61512	1.57465	1.55867	2.07542	1.08055	0.0545198	0.301621	-0.885068	2.65297	0.877374	0.482586	0.299826	0.432043	1.87051	-0.818166	0.240236	0.542593	-1.37403	0.555325	0.771455	1.51784	0.437886	-0.5579	1.2148	1.90765	0.836319
800	AGCGATTGTCTACTGA-1	Co2B	Endo_Bstd	-0.29851	0.933386	-1.02327	-0.703204	-0.187942	0.525908	0.586132	-1.70195	-0.41508	0.732962	0.715875	-0.647933	-0.666049	1.42121	-0.860611	-1.8253	-0.112678	-0.649323	0.150686	-0.175985	-0.0372557	0.758312	0.647265	0.0620195	1.47209	0.34733	0.543324	-0.0449784	0.869718	-0.554613	-0.66662	-0.561873	-0.326775	1.3593	-0.207141	-0.265378	-0.0505857	-0.346902	-1.38954	0.0834548	0.402372	-0.751304	-1.21715	-0.71652	0.922168	0.607226
801	AGCTTCCCAATACCCA-1	Co2B	Endo_Bstd	-3.11327	-2.36925	-2.28754	-2.09192	-2.84543	-1.89033	-1.96701	-0.961412	-2.73022	-1.69036	-2.14631	-2.58723	-1.22409	-0.0190849	-1.94971	-2.32894	-3.08926	-1.33649	-2.6046	0.304303	-2.7086	-1.28276	-0.54613	-1.19602	-0.771814	-1.02534	-1.08911	0.962169	1.24802	-2.07672	-2.82478	-2.98033	-0.899863	-1.26837	-1.42148	-4.02198	-2.52226	-0.6517	-2.48517	-3.08168	-3.65585	-3.32623	-0.285839	-1.40691	0.913394	-1.65476
802	AGGAATAAGATGCTGG-1	Co2B	Endo_Bstd	-1.51081	0.0570791	-0.95542	-1.17764	-1.25492	-2.32562	0.7565	-1.40487	-1.17556	-1.17112	0.148859	-0.583628	-0.134095	0.458469	0.516721	0.324516	-1.2942	0.149092	-1.00614	-0.502223	0.204179	0.0909549	-0.34716	2.47778	0.849969	0.388826	0.884987	-0.666236	1.5316	0.0737282	-1.60251	-1.05027	-0.701437	0.383051	-0.178303	-0.876013	0.434142	-1.23484	-1.61387	0.205138	-0.308696	-1.93605	0.999447	0.988964	1.53903	-0.924309
803	AGGGAGTTCATCCCGT-1	Co2B	Endo_Bstd	-1.51203	-0.421909	-0.963661	-1.52741	-1.84097	-1.61622	0.362002	-2.40366	-0.915592	-0.985351	-0.358488	-0.595732	-0.875467	1.82012	-1.10131	-1.52885	-2.01256	-0.30321	-1.67148	-0.472895	-1.28945	-0.111576	-0.66325	-1.15893	1.19498	-0.391678	-0.302987	0.0126492	0.297373	-0.809089	-1.0817	-1.04667	-0.335388	-1.39002	0.578254	-1.94857	-0.634066	1.03548	-2.13862	-0.308114	-0.0143651	-0.653126	-0.445443	-0.559046	1.64987	-0.626771
804	AGTAGTCGTACGAGTG-1	Co2B	Endo_Bstd	-0.424002	0.606046	-0.735465	-1.68016	-0.448539	-0.750911	1.19011	-0.882779	-0.537828	0.524978	1.39526	-0.631496	-0.693929	0.466182	0.75615	0.520709	-1.22082	-0.470053	0.305982	0.562358	0.878018	0.949666	0.596794	1.48809	1.43132	0.780715	0.89119	0.977409	1.04765	-0.431408	-0.186517	-0.488732	0.0458583	-0.0967948	0.402741	0.166085	0.53563	-0.774202	-2.40182	0.0718224	-0.409013	-0.258006	-1.39197	0.058646	1.9297	0.626851
805	ATAGACCAGCCTGTGC-1	Co2B	Endo_Bstd	-0.354758	1.30559	-0.774365	-1.10432	0.555001	0.472249	1.71186	-0.622532	-0.536023	1.37811	1.53318	-0.254114	-0.666527	1.2099	-0.138877	-0.308773	0.546535	-0.602331	-0.823129	1.00022	0.470013	0.891933	1.32529	3.23029	3.90856	2.02579	2.11374	0.36235	2.03987	0.354133	-0.910077	-0.708068	-1.95912	1.3342	-0.642535	0.0808095	1.42512	-0.667636	-0.290279	0.103625	0.853385	-0.736863	-0.665293	1.08145	4.47004	0.416058
806	ATCACTTGTAGTGCGA-1	Co2B	Endo_UI	-0.0662291	0.851542	0.969886	-0.962529	0.890935	0.44156	0.809869	-1.12085	0.91236	0.202025	1.27929	-0.185091	-0.808582	-0.72326	0.865017	0.389644	-0.0188428	-0.838324	0.135207	0.711915	2.06488	1.26905	1.73644	0.784782	1.69873	0.491554	0.226236	-0.341399	3.06734	0.483331	-0.185565	-0.365134	-1.01005	1.39128	0.681414	0.0507227	1.14802	-0.917084	0.452481	1.43143	0.686916	0.835616	-1.53444	1.22534	2.11289	0.53895
807	ATCGCCTAGATGTTGA-1	Co2B	Endo_Bstd	0.348462	1.40832	0.15024	-0.725753	1.21148	0.373946	0.544821	0.0587941	-0.111905	1.55125	2.10183	-0.0664809	-0.103838	2.2411	-0.115525	0.317102	-0.14112	0.159992	-0.182462	0.409349	0.186341	0.792168	1.78139	1.81203	2.06773	2.30261	2.09178	0.407087	2.33216	0.624691	0.301585	0.158417	0.242739	1.12747	-0.798801	0.0149496	-0.278934	-1.35929	0.222219	0.44822	-0.290561	-0.119307	0.443066	-0.210413	1.29522	0.0554452
808	ATGAGTCGTCTGTAGT-1	Co2B	Endo_Bstd	-0.531629	-0.190126	0.334006	-2.3722	1.4173	-0.118432	0.854076	-1.66344	0.870895	1.3639	2.01984	-0.559688	-0.643206	1.54053	0.0921628	0.597286	-0.479544	-0.770004	0.180839	0.309582	-0.215752	1.18371	1.07697	1.65389	2.02491	1.94282	2.05549	1.19422	1.41978	0.818536	-0.129986	-0.757211	0.0499979	1.54254	-0.674777	-0.553708	0.537605	-0.459771	-0.519435	-0.528294	-1.27813	0.472878	-0.899958	0.0508449	1.41937	-0.277266
809	ATTCCTAGTATCAAGA-1	Co2B	Endo_Bstd	-0.825993	0.28081	-0.631917	-1.137	-0.0196907	0.311595	0.739118	-1.94725	-0.478838	-0.573048	0.633315	0.87139	-0.221569	1.14861	-0.762976	-0.23024	-0.995343	-0.391494	-0.157871	1.03031	0.37844	0.114742	1.06251	-0.0803841	0.467098	0.360977	0.693387	0.0769931	1.69013	-0.259535	-0.394555	0.202111	1.18491	1.42446	-1.76393	-0.027118	0.71162	0.614863	-1.27766	-0.385989	-0.0642572	0.974492	0.371507	0.531857	2.18334	0.91946
810	ATTTCACAGCACTAGG-1	Co2B	Endo_Bstd	-0.349517	0.911848	-0.297023	-0.000845621	0.33338	-0.803666	1.38982	-1.27073	0.206189	-0.193377	-0.199197	0.0167192	-0.30415	0.106197	0.806776	-0.306409	-0.963723	-0.0100458	-0.105054	0.968845	0.327434	0.697028	0.74141	-0.095134	2.1393	2.5323	2.49688	1.18538	3.23261	0.0777613	-0.0705459	-0.196735	0.0240052	0.782325	-0.866505	-0.142297	0.210387	1.85512	-1.83167	-0.465326	0.899151	-0.706284	-0.858703	0.430968	2.08581	0.619936
811	CAACAGTAGCATCAAA-1	Co2B	Endo_Bstd	-0.422382	1.95145	-0.111895	0.000110894	0.779077	0.00209372	0.884301	-1.16049	-1.05884	0.262785	0.646546	0.234031	-0.241296	0.635245	0.271731	0.0118543	-0.964274	-0.0860836	0.269206	0.315624	0.0312742	0.838715	1.04918	0.494047	0.840759	0.152862	0.423498	-0.648537	2.56122	-0.118138	0.00421603	0.453997	1.18531	0.718088	0.216227	0.507716	0.565217	0.148992	-0.270922	0.295708	0.128768	1.53876	0.0432564	-0.424242	1.77117	1.24727
812	CAACAGTAGGAGGCAG-1	Co2B	Endo_Bstd	0.328361	0.258669	0.344897	-0.448926	1.1147	-0.308701	1.03639	-0.0726188	0.0522619	0.811826	0.317137	-0.577006	-0.577021	0.983157	0.827526	0.316671	0.703644	-0.575293	0.809652	0.078336	0.0787193	0.324103	0.469288	0.170772	0.85711	2.38308	1.56725	0.701665	1.06415	0.145357	-0.304593	-0.0938974	0.0629092	1.52428	-0.477716	0.305328	-0.0299242	-0.672683	-0.5837	-0.194314	0.628585	-0.364846	-1.91317	0.574609	1.07666	0.452188
813	CAGAGCCCAAGCGATG-1	Co2B	Endo_Bstd	-0.701685	-0.0683851	-1.42641	-1.35456	-1.28595	-1.75245	1.37122	-0.854356	-1.02461	-0.429159	0.0334485	0.20507	-0.660045	0.825561	-0.0247216	-0.0553889	-0.415883	-0.329072	-1.07366	1.92798	0.169566	0.704213	1.1789	0.801019	1.87876	2.68549	2.2527	-1.35069	1.57018	0.138343	-0.056202	0.0456471	0.0997446	0.245724	-0.20643	-0.321031	1.18653	-1.40767	-0.863054	-0.207953	-0.30944	0.547894	0.69324	-0.484042	1.15135	0.839976
814	CAGTTAGGTTATGTGC-1	Co2B	Endo_Bstd	-1.06937	-0.541992	0.261825	-1.02134	-1.15654	-0.0154808	-0.133766	-2.36343	-1.4697	-0.222694	0.0170498	0.250243	-0.543708	1.72862	-0.746181	-1.20535	-1.17438	-0.599345	-1.02523	-0.796297	0.0322671	0.309601	-0.870961	0.685558	0.469685	0.172414	0.324264	-1.53549	-0.736338	-1.0431	-0.691437	0.331425	0.803125	0.516832	-0.28924	-0.422552	0.343903	0.0499015	-1.21227	-0.281721	0.2327	0.266707	-0.645288	0.349039	0.894927	-0.461267
815	CATACTTAGTCACTAC-1	Co2B	Endo_Bstd	0.798227	2.12671	0.823424	0.0958835	1.19674	1.16308	1.75479	0.774334	0.535068	2.4383	2.95734	0.936029	0.104537	2.86691	1.14285	0.93	-0.197932	0.278647	1.28574	1.88424	1.68065	1.30648	2.66444	1.61966	3.15351	1.97086	1.70857	-0.964676	4.15372	1.1163	0.725596	0.777728	1.03963	2.03696	1.68337	0.751594	1.0406	-1.01427	0.23417	1.24805	0.812409	1.57291	-0.31478	1.66796	2.98217	1.60099
816	CATCAAGAGTCTTGGT-1	Co2B	Endo_Bstd	-1.35791	-0.782963	-1.22691	-2.01003	0.204812	0.412902	-0.979471	-2.50975	-0.669175	0.712245	0.796762	-0.889294	-0.799581	-0.354137	-0.967136	-0.209295	-1.3674	-0.485526	-0.70971	-1.85083	-1.21727	0.149679	-1.24942	-0.758791	-0.352498	-0.639663	-0.381168	0.461021	2.58154	-0.464939	-1.84319	-0.822324	-1.15016	-0.137886	-0.294537	-0.450406	-0.3628	-0.278021	-1.25816	-0.984346	-1.31443	-1.75703	0.501645	-0.0337299	0.689645	0.74098
817	CATGCCTAGCCTCATA-1	Co2B	Endo_Bstd	0.171567	0.323688	0.448315	0.70949	-0.834542	-0.538239	0.578759	0.691746	0.213305	-0.38741	1.14379	-0.0388723	0.257891	-0.544321	0.441333	0.135034	-0.187844	0.71111	1.13047	0.55292	1.39654	0.330509	0.445981	0.612898	-0.246789	1.52631	1.54884	-0.446707	-0.163791	1.09648	0.555597	0.413688	-0.31034	0.280451	0.215584	-0.171283	0.457161	0.49774	-0.321431	0.000136798	0.709367	0.387201	1.02547	-0.272592	-0.168307	0.461368
818	CATTTCAGTATATGGA-1	Co2B	Endo_Bstd	-0.082413	-1.37952	0.252372	-1.60693	-0.812113	-0.750992	0.45085	-2.42402	-0.245954	-0.847126	-0.618442	0.0117243	-0.590656	1.54513	0.264664	0.530139	-0.30376	-0.524216	-0.955494	-0.15672	0.328458	0.206593	-1.01633	-1.11965	-0.618712	-0.531754	-0.557154	-0.636427	0.153405	-0.507638	-0.552397	0.0127945	1.01395	-0.11494	-0.963461	0.261646	0.121561	0.495523	-1.49186	0.568672	-0.69822	0.771487	-0.618956	-0.435315	1.62831	0.802813
819	CCACAAATCGAGATGG-1	Co2B	Endo_Bstd	-0.2815	1.60232	-0.00936472	-0.658067	1.43214	1.05911	0.851262	0.0993185	0.133577	0.00586717	1.29642	0.489739	-0.677232	0.796009	0.0835533	-0.743893	-0.20839	-0.692783	0.773316	1.6686	-0.0680564	0.528838	1.7785	1.79097	1.79723	1.75807	1.51445	-0.238777	1.83999	0.0108397	-0.279993	0.140189	-0.430561	0.0989772	-0.464072	0.427842	0.181994	0.211882	-0.151152	0.888386	-0.33934	0.542118	-1.275	-0.493148	1.29982	-0.108278
820	CCACTTGGTCACATTG-1	Co2B	Endo_Bstd	1.51739	2.23682	1.10624	0.134159	1.07137	1.63392	1.96282	0.337203	1.44974	1.6567	3.48771	0.279279	-0.247762	0.644813	1.15754	0.693341	1.49424	0.0697093	1.25788	1.57809	0.743781	1.01579	1.78573	2.45312	3.64067	2.68574	2.79624	0.626425	2.68967	0.441342	1.05496	0.530972	0.447243	0.791426	1.67789	0.773149	1.11491	-0.501009	0.908702	0.764126	0.978878	1.12756	-0.852148	0.568475	2.78492	1.28935
821	CCATCACCATCGTCCT-1	Co2B	Endo_Bstd	0.365606	0.885944	1.25845	-0.524579	0.848767	0.544976	0.618431	-1.5236	1.26211	0.676527	1.02184	0.302941	-0.0156596	2.36694	0.0894629	0.790904	0.435142	-0.168953	0.570446	0.701851	0.965673	-0.0392228	1.76009	0.594824	1.79771	1.58945	1.49045	-0.155627	2.82851	1.02253	0.525208	0.87985	0.840675	1.40167	1.42075	0.544312	0.148861	-0.494348	-0.275383	1.2193	0.585278	0.379135	-0.465636	0.766469	1.44986	1.67398
822	CCGATCTGTTCCACGG-1	Co2B	Endo_Bstd	-0.184187	1.03871	-0.160645	-0.167495	0.908667	0.435036	1.90049	-0.981072	-1.14084	0.999429	2.72383	-0.524152	-0.459833	-0.343412	-0.329621	-0.559142	-2.61044	0.0404315	-0.632885	1.14282	1.40711	0.60173	1.05782	2.58551	2.84413	3.28197	3.11858	0.59008	1.17172	0.838925	-0.990943	-0.376627	-0.136577	0.573646	2.39965	-0.804599	0.818768	-1.07445	-1.00408	0.577308	0.855011	1.4718	-0.580117	0.442769	2.71151	0.126564
823	CCTACGTGTAGTCTTG-1	Co2B	Endo_Bstd	-0.649306	0.804038	0.513759	-0.719638	0.970114	1.39778	0.827072	-0.307258	-0.57978	1.87746	1.80003	0.156923	-0.370496	1.68398	0.268252	-0.638761	-1.4797	0.0645312	-0.124328	-0.243099	0.975566	0.0843929	1.36531	1.12849	2.42012	2.47746	2.60953	0.56285	2.47277	0.315729	-0.347866	0.0430676	-0.837557	1.2999	0.433319	-0.560133	-0.184346	-0.799446	-0.44509	0.30606	0.720582	0.169924	-0.131005	0.936522	1.64594	-0.0917035
824	CCTATCGTCAGGAAGC-1	Co2B	Endo_Bstd	-2.01989	-0.872005	-0.558577	-1.63778	-1.88882	-1.74094	-0.384182	-1.81312	-1.25997	-0.87922	-1.2414	-0.719728	-0.844832	-1.00767	-0.303745	-1.02682	-1.12414	-0.791303	-1.67602	-0.361369	-1.75682	-0.908401	-1.52553	0.146926	0.348719	-0.351881	-0.270695	0.956048	-0.851498	-1.06281	-1.4043	-0.684988	-0.166495	-0.54661	0.151563	-1.65234	-0.723924	0.999999	-1.99167	-1.2926	-1.60579	-1.14871	-1.08091	-1.25172	-0.00546564	-1.14002
825	CCTCACATCTTGGGCG-1	Co2B	Endo_Bstd	-0.8179	1.52318	0.314537	-0.557099	0.502286	0.133072	0.669884	-1.24058	0.0919188	1.45825	1.69254	-0.640245	-0.535259	1.55099	0.429354	0.0107516	-1.3205	-0.655038	-0.534904	1.08551	-0.0554454	0.831835	0.776022	2.37041	3.61121	1.99169	2.21905	0.27591	2.97438	0.225126	0.294801	0.0726894	-0.0667283	-0.048469	-1.22958	-0.896181	0.367333	-2.02704	-1.44358	0.249369	0.483333	-0.641765	-1.6117	-0.0634368	3.16382	0.989018
826	CCTGCATGTCGCACGT-1	Co2B	Endo_Bstd	0.809738	1.47722	1.97092	0.0760791	1.28922	0.661725	1.82254	-1.27074	1.72214	1.53876	1.88844	0.528115	0.227135	2.55178	0.952907	0.751002	1.20205	0.149781	1.27792	0.858799	2.15202	1.75935	1.56185	1.19093	1.2657	0.502969	0.479389	-0.138738	2.24715	1.26897	1.04851	0.670079	1.11231	1.4231	-0.668581	0.88882	1.09828	0.451049	0.842645	0.937982	0.985652	1.24979	-0.526581	-0.235796	1.73581	1.59205
827	CGGACACTCATTCCTA-1	Co2B	Endo_Bstd	-1.06248	-0.849383	-1.52054	-1.52395	-1.22276	-0.278186	0.0215559	-2.44637	-2.88884	-0.798463	-0.63972	-1.13342	-0.364107	0.422817	-0.61534	-1.05314	-1.56792	-0.511012	-0.188924	-0.0589107	-0.941844	-0.805956	-0.754557	-0.891492	-1.14587	-0.764697	-1.02463	0.605339	-0.516637	-1.43255	-1.66856	0.445901	0.350542	0.603095	-1.24445	-0.503646	-0.738003	-1.23214	-1.06104	-1.15075	-1.72458	-0.109458	-1.33523	-0.559435	-0.615425	-0.576015
828	CGGCAGTGTGATTCTG-1	Co2B	Endo_Bstd	0.539951	2.0259	1.19303	0.668675	2.14202	-0.0621827	1.9314	-0.397405	0.577578	-0.265168	0.552389	1.58911	1.61799	1.84864	1.13948	1.00518	0.634346	2.00084	1.47106	1.68504	0.835751	0.222701	1.7743	1.20492	2.65427	1.32182	1.59605	-1.08979	2.25317	2.47039	1.14	0.913156	0.551302	1.46579	1.57715	0.730517	0.738045	-0.106312	1.45447	1.60104	1.21464	0.729355	1.48371	0.811324	2.51229	2.11883
829	CGGGACTAGTCTACCA-1	Co2B	Endo_Bstd	-3.06043	-1.33415	-3.06437	-0.0544322	-3.21429	-1.78429	-2.81282	-1.45226	-2.30047	-1.25344	-2.60392	-1.95303	-1.13602	-1.43598	-3.44038	-2.7293	-2.74953	-1.39919	-2.29349	-0.785333	-2.47739	-2.22541	-2.63167	-0.614928	-1.20236	-0.428307	-0.996312	0.311417	-1.60225	-2.16139	-2.44733	-1.93944	-0.987893	-1.29732	-0.0656104	-2.49661	-2.16376	0.136937	-2.36962	-2.23392	-1.98124	-2.02692	-0.898038	-2.45871	-1.78953	-1.60277
830	CGGGACTCATTCGATG-1	Co2B	Endo_Bstd	-0.0579617	-0.0589398	0.174837	0.112729	0.558536	-0.423218	0.738748	1.04827	0.763778	0.117319	0.394566	-0.638138	-0.46694	0.977986	0.584826	0.584871	-0.0913731	-0.735373	-0.47448	1.11982	-0.65898	-0.124549	0.152797	-0.914176	0.373686	1.17238	0.353249	0.0238654	0.904347	-0.0361233	-0.381076	-0.840543	0.0455721	0.0261643	0.601928	-0.0382711	0.36491	-0.664884	-0.728642	-0.709252	-0.374558	-0.50722	-0.0347026	0.118739	1.24038	-1.02071
831	CTAGACACAAAGACTA-1	Co2B	Endo_Bstd	0.10337	-0.168091	0.781091	0.281617	1.08574	-0.0192433	0.753417	-1.95698	-0.076978	1.22789	1.70587	0.579408	-0.378817	1.28197	0.0494975	-0.615156	-0.171256	-0.246659	0.181634	2.22548	-0.13793	-0.520087	0.617066	-0.36303	2.32152	0.562525	0.725131	-0.862644	1.3071	-0.370512	0.481947	0.628844	0.534179	1.21421	-1.14759	0.515102	-0.202097	-0.770368	-0.188157	0.383872	0.737744	0.363934	-0.498877	-0.0190148	0.612516	0.643866
832	CTCAAGAAGTTCCAGT-1	Co2B	Endo_Bstd	0.263828	0.403978	0.561914	-0.92708	0.607856	1.19059	2.21857	-0.843404	1.41192	0.717179	1.61248	0.0715613	0.0751371	2.75677	1.18773	0.488656	0.852193	0.428281	1.29421	1.17543	1.13025	2.75002	1.40716	1.75187	1.74467	-0.107636	0.397856	-1.41209	2.41373	0.44046	1.1234	0.860399	0.595727	1.45066	-0.0645398	0.49347	0.38781	-1.63793	0.152912	1.04104	1.39041	1.02821	-2.28646	0.586496	2.39551	1.52885
833	CTCATGCTCGGCATCG-1	Co2B	Endo_Inf	0.124546	1.28027	0.478161	-0.69531	1.04446	1.37188	1.55545	-0.512053	-1.36783	1.74342	1.92378	0.765768	-0.673638	0.0134436	1.42909	0.596607	-0.659071	-0.531784	1.09807	1.09359	1.53282	0.908276	0.782615	2.95758	1.19984	0.643713	0.898724	-1.44478	0.843468	0.91958	-0.359296	0.0619426	0.0208323	1.08538	1.09076	0.632539	1.04652	0.474095	-0.423577	1.24277	1.1234	0.864993	-1.17673	1.03787	2.07864	1.48426
834	CTGAATGTCAGCTTGA-1	Co2B	Endo_Bstd	-3.17015	-1.56078	-3.47338	-1.87585	-2.18504	-1.8443	-0.995041	-1.25087	-2.50638	-2.19669	-2.24981	-2.46705	-1.0673	-1.06732	-2.67564	-2.96021	-2.61179	-0.761854	-3.10537	-2.29154	-2.25336	-0.650132	-1.04436	-0.835727	-1.46153	-0.726666	-0.86482	1.42089	-1.07936	-1.75589	-3.19251	-3.19081	-1.37128	-1.67063	-0.497947	-4.27102	-1.42349	-0.712375	-2.53562	-2.71202	-4.05774	-3.07798	0.479509	-1.56382	-0.255137	-1.94688
835	CTGCCATCATTGTCGA-1	Co2B	Endo_Bstd	-0.703611	1.47918	0.0346084	-0.71666	0.94731	1.00792	1.13778	-1.68289	0.182535	0.231978	3.14931	-0.249975	-0.330919	1.80056	0.468925	-0.171306	-0.622682	-0.324827	0.0802046	-0.193579	0.994087	0.809185	1.10161	1.42002	2.97974	1.87048	1.95453	0.149192	3.39302	0.477753	0.423027	0.262187	-0.461465	0.718551	-0.347906	-0.335714	0.0170315	-0.775734	-0.381401	1.14636	1.06765	-0.212603	-0.0306337	0.948678	2.57535	0.692399
836	CTGCGAGCAAGCCATT-1	Co2B	Endo_Bstd	-0.2923	0.836645	1.06272	1.28429	1.11394	-0.507884	-0.617556	-1.48192	-0.338186	0.149816	1.30163	-0.643401	-0.626009	1.37604	-0.444207	-0.872323	-0.222672	-0.48769	-1.02269	-0.0661854	-0.359301	0.321518	0.853229	-0.326725	1.31739	0.935598	1.28395	0.52531	1.5647	-0.218916	0.263084	0.492188	0.0183631	0.30466	-0.0921237	-0.0771616	0.0907507	1.16685	-1.34098	-0.090561	0.20015	-0.0168604	-0.114673	-0.759516	0.726074	0.0568891
837	CTTCCTTAGAGTCTTC-1	Co2B	Endo_Bstd	-1.13859	0.622327	-0.589232	-0.711432	0.344652	1.0055	0.585162	-0.257276	-2.13043	0.261134	0.203358	-0.142439	-0.273398	2.20173	-0.834124	-0.280261	-0.661414	-0.435087	0.706246	0.0834446	-0.315927	1.2103	0.605454	-0.187912	1.49445	0.187379	0.0470572	-0.716692	0.673744	-0.289244	-0.431618	0.789746	1.66864	-0.32878	-2.06884	0.0220694	-0.26861	0.10383	-1.44685	-0.509322	-0.280474	-0.089182	-0.527174	-0.431341	1.50173	0.60234
838	CTTGAGACAACCCTAA-1	Co2B	Endo_Inf	-1.38817	-1.59202	-0.522396	-1.63956	-1.27453	-0.468348	0.130022	-1.32994	-1.07526	-0.321055	0.641106	-1.39081	-1.01214	-0.944433	-0.821371	-0.233475	-1.19964	-0.978547	-0.571183	-1.21634	-0.248884	1.08573	-1.13146	-0.47928	0.668606	-0.156642	-0.335845	0.033616	-0.237879	-0.79299	-0.788547	-1.2036	-1.23839	-0.0854428	-0.717182	-1.14157	-0.612962	0.068881	-0.854629	-1.47632	-0.0706984	-0.236952	-0.776305	-0.236186	0.129377	-0.139724
839	GAAATGAAGATGTAGT-1	Co2B	Endo_UI	-0.67429	1.43983	-0.426085	-0.603739	-0.83073	0.67022	-0.401723	-1.78087	-1.75106	0.875988	1.00812	-0.879761	-1.02111	1.39995	0.100863	0.260269	-1.29161	-0.929278	0.220617	1.40528	-0.664852	1.39549	0.664688	0.685419	1.07592	-0.589711	-0.0854628	1.25459	1.35288	-0.550743	-1.401	-1.19512	-1.20696	0.689682	-0.424428	-1.21214	-0.386616	-0.312174	-1.82962	-0.518145	-0.653862	-0.261283	-1.97671	0.273695	1.97667	-0.418018
840	GAAATGAAGGATACAT-1	Co2B	Endo_Inf	0.379776	2.02868	1.42143	-1.59517	1.55656	0.837839	1.42367	-0.911882	1.88216	1.66057	1.58028	0.291121	0.542215	1.47835	0.170464	0.778715	1.00965	0.546867	0.977823	1.06354	1.28042	0.757911	0.833246	0.992528	2.5535	1.00343	1.32178	-0.610974	0.797144	0.980192	0.693064	0.804342	0.600015	1.60845	-0.122351	0.803276	0.260361	0.0267446	0.916774	1.08662	1.46213	0.342939	-0.875456	0.427935	1.59353	0.997652
841	GAACGTTTCATGAAAG-1	Co2B	Endo_Inf	-0.0762909	0.409672	1.05024	-1.42277	0.382184	0.660696	1.51251	-0.139906	1.31086	0.773155	0.895026	-0.651236	-0.226563	1.06154	0.570744	1.50642	0.634753	-0.397539	1.33611	-1.01757	1.01905	0.98281	1.01117	1.27769	2.286	-0.112754	0.690639	-0.401562	1.43686	0.0884557	0.640732	-0.258567	-0.11041	0.870735	1.37302	-0.313993	0.128139	-0.794796	-0.353383	0.207712	0.247867	0.232407	-0.0788373	0.738669	1.60571	0.198928
842	GAACTGTGTAGACGTG-1	Co2B	Endo_Bstd	-1.95555	-1.07741	-0.754764	-1.30896	-1.33481	-0.133854	-0.275148	-1.70377	-1.0024	-1.72285	0.0708577	-0.240466	-0.79562	-0.838086	-0.95847	-0.89421	-0.925286	-0.752853	-0.591386	-0.961536	-0.560509	-1.04766	-0.792849	-0.658311	-0.685589	0.789842	0.637393	0.177112	0.221786	-0.113599	-0.36662	-0.301256	0.556125	-1.75531	0.54654	-1.27463	0.138922	0.129023	-1.05278	-0.784515	0.903579	-0.217006	-0.586008	-0.574814	-0.116298	1.50691
843	GAAGCGAAGATGTAGT-1	Co2B	Endo_Bstd	0.0614368	1.31494	0.878212	0.318358	1.12375	1.38353	1.19239	-0.157943	0.502089	0.802776	1.57039	-0.209858	-0.466387	1.17041	0.20356	0.764718	0.0945877	-0.510404	0.358542	0.122759	0.837378	0.528237	2.48935	3.94958	2.02766	2.49918	2.10404	0.182284	2.44344	0.240914	0.175991	-0.291951	-0.360472	0.580092	-0.0927708	0.0447258	0.310389	0.774455	-0.641038	1.15749	0.907871	0.493222	-1.61858	-0.0138039	1.88711	1.01282
844	GACGTTATCTTCGCTG-1	Co2B	Endo_Bstd	0.290884	2.25459	-0.990758	-0.127315	0.674526	0.550962	1.59353	0.269942	-0.887127	1.81548	1.78296	-0.653334	-0.787712	0.960939	0.817026	0.615735	-0.204984	-0.658574	0.357253	1.13307	0.572881	0.186174	1.20537	2.15864	3.43998	0.746659	1.26153	-1.20166	2.66387	-0.205376	-0.795289	-0.567456	-0.875198	1.6324	0.0503522	0.32789	0.813625	0.43786	-0.556401	0.0163363	-0.112887	0.165348	-0.425861	1.43162	3.41312	-0.194809
845	GACTCTCTCTGTCCGT-1	Co2B	Endo_UI	1.10072	1.26154	0.404018	0.322531	2.22294	1.30793	2.13054	-1.21773	0.951781	3.16141	1.57281	0.961304	-0.312602	2.23167	1.02893	0.93508	1.06161	-0.658095	0.680111	1.84841	0.936446	0.319542	1.74322	2.36753	0.976269	1.06943	1.08571	0.269629	3.86042	0.862938	0.510099	0.157476	-0.66298	1.70331	-0.624367	0.561395	1.06388	-0.123182	0.807138	0.713531	1.8015	0.744641	-0.70995	0.224067	1.3328	0.824666
846	GAGGCAACATGTGACT-1	Co2B	Endo_Bstd	-1.6264	-0.935069	-1.39178	0.171812	-0.50493	-0.0242815	-0.531038	-1.13564	-0.67365	0.560198	0.316123	-1.46822	-0.992065	-0.509994	-1.84858	-1.1868	-1.87649	-0.757847	-1.42392	-0.403138	-1.92591	0.0439176	-0.575076	0.3348	-0.35532	0.389694	0.00897185	1.40688	0.88011	-1.28992	-1.59949	-0.986324	-0.422415	-1.21613	-0.636874	-0.699057	-1.09312	1.44635	-1.53496	0.0605488	-1.28031	-1.36777	-0.0125058	-0.136576	0.693054	-1.30821
847	GAGGGTAAGCGCCTTG-1	Co2B	Endo_Bstd	-0.582813	0.739621	-1.21829	-1.91022	-0.727853	-0.939967	-0.181778	-1.35672	-0.267557	-0.0198655	-0.118449	0.0743208	0.00960454	1.86235	0.0269144	0.269987	-1.52007	0.0181751	-0.818524	0.57067	-0.658182	0.168779	-0.224292	0.994383	0.415726	0.167563	0.368809	-0.347123	0.741313	0.0029794	-0.160534	0.769678	1.45894	0.681489	-0.0663104	0.238268	-0.773268	-1.23696	-1.40215	-1.30818	-0.945888	0.268388	0.0298496	-1.41939	1.18632	-0.378321
848	GAGGGTAGTCGCATGC-1	Co2B	Endo_Bstd	1.24789	1.88108	1.77399	-1.23084	0.736167	0.518429	0.600891	1.8359	1.2005	1.07596	1.791	1.26214	0.713048	1.60363	0.219151	0.622717	0.561431	0.48377	1.61122	0.540808	1.88536	0.877714	1.94886	2.22155	2.46328	1.37979	1.87139	-0.308604	0.214121	0.767451	1.37764	1.30391	1.27562	1.13064	-0.570581	1.01138	0.433871	0.355862	0.668594	1.17507	0.600653	1.44626	0.542996	0.884875	1.4863	0.916639
849	GAGTTTGCAAACTAAG-1	Co2B	Endo_Bstd	0.58822	2.49873	0.990368	-0.365018	0.802239	1.17202	0.876541	-0.342143	-0.864046	2.03928	2.27228	0.524938	-0.249081	1.54166	0.224104	0.784658	0.703473	-0.0880053	0.407232	0.884927	0.421679	-0.456441	1.98743	0.744148	1.07836	0.337285	0.940233	-1.21805	1.45275	0.410424	-0.311405	-0.044585	-0.683746	0.62612	-0.579471	0.656891	-0.522304	-1.04216	0.376267	0.127919	1.05919	0.679059	-0.340937	-0.0969135	0.395542	0.592131
850	GAGTTTGCACTCCACT-1	Co2B	Endo_UI	0.457829	-0.859529	1.24388	0.0401092	0.682952	1.34175	0.901549	0.75805	-0.586603	1.98867	1.50818	0.453037	-0.52959	1.44668	0.615553	0.611073	0.213109	-0.745902	-0.0502006	0.897637	0.805698	0.364506	-0.691161	-0.229947	0.0171146	-0.0462142	0.24129	-0.184034	0.124869	0.727133	-0.765312	-0.0430153	0.0669259	2.02626	-0.139584	0.807672	0.749628	-0.258169	-0.00894507	0.190921	1.45767	0.882924	-0.215893	-0.23802	-0.0168612	0.0901106
851	GATTCTTCATGCAGCC-1	Co2B	Endo_Bstd	0.577421	0.556668	2.6781	-0.452645	1.39659	0.892615	1.72989	0.433515	0.148826	2.45425	0.656607	-0.720415	-0.520581	1.99652	0.379614	-0.499448	0.0354441	-0.387049	-0.216061	2.09386	0.454311	0.519722	1.98931	2.1209	1.17754	0.0671834	0.401234	-0.0207779	3.58939	1.16579	-0.0891758	-0.0945262	0.489855	2.36828	0.40208	-0.136655	0.794141	0.505013	-0.140875	1.36075	1.15213	0.613226	-0.974656	1.2537	1.56378	0.257271
852	GCAACATGTATCGTGT-1	Co2B	Endo_Bstd	0.521528	2.98692	1.51216	0.845777	0.711604	2.0243	1.39256	0.701159	0.859565	0.233867	0.919868	1.02055	0.687787	1.18844	0.346325	-0.280152	0.331462	0.763797	1.31006	1.19206	0.41449	-0.0960123	1.81487	3.71749	2.3359	2.69584	3.02032	-0.0933487	2.84302	0.629096	0.479107	0.947737	0.118773	-0.421395	1.71003	0.349222	0.150769	-0.259044	1.08321	-0.383729	1.50868	0.32815	0.00658845	0.950309	2.20842	1.77612
[truncated: 4,133 more rows]
[truncated: 4 more columns]
