# Supplementary material for: Single-cell atlas of cervical organoids uncovers epithelial immune heterogeneity and intercellular cross-talk during Chlamydia infection
Source: Sci Adv. 2025 Oct 3;11(40):eady1640. doi: 10.1126/sciadv.ady1640 (PMC12494012; doi:10.1126/sciadv.ady1640)
Supplement: Supplementary file 2 — Tables S1 to S11 [file sciadv.ady1640_tables_s1_to_s11.zip › Table S9.xlsx]

## Sheet: Fig_S7D
Activity scores of variable transcription factors (TF) across ecto- and endocervical epithelial subsets during steady state and infection conditions, related to figure S7D.
	Co1A_Bstd	Co1A_Inf	Co1A_UI	Co1B_Bstd	Co1B_Inf	Co1B_UI	Co2A_Bstd	Co2A_Inf	Co2A_UI	Co2B_Bstd	Co2B_Inf	Co2B_UI	Co3A_Bstd	Co3A_Inf	Co3A_UI	Co3B_Bstd	Co3B_Inf	Co3B_UI	Co3C_Bstd	Co3C_Inf	Co3C_UI	Co4A_Bstd	Co4A_Inf	Co4A_UI	Co4B_Bstd	Co4B_Inf	Co4B_UI	Sq1A_Bstd	Sq1A_Inf	Sq1A_UI	Sq1B_Bstd	Sq1B_Inf	Sq1B_UI	Sq1C_Bstd	Sq1C_Inf	Sq1C_UI	Sq1D_Bstd	Sq1D_Inf	Sq1D_UI	Sq2A_Bstd	Sq2A_Inf	Sq2A_UI	Sq2B_Bstd	Sq2B_Inf	Sq2B_UI	Sq3_Bstd	Sq3_Inf	Sq3_UI
ATF6	0.45672	0.66137	0.41626	0.575978	1.16866	0.726271	0.682813	0.78584	0.263421	0.217841	1.24417	0.082315	0.465639	0.209875	0.405146	0.861891	0.766327	0.949211	0.922044	1.08271	0.893742	1.49733	0.941889	1.0819	0.185866	0.369618	0.136506	-0.769462	-0.787704	-0.55946	-0.391244	-0.356543	-0.113837	-0.48691	-0.62697	-0.11079	-1.22579	-1.07923	-0.834514	-0.308213	-0.70079	-0.460713	0.191184	0.291697	-0.209344	-0.76419	-0.613519	-0.63363
CEBPB	0.597563	1.12923	0.244902	0.563571	1.11157	0.424459	0.17283	0.148382	-0.395103	1.05886	1.00344	0.840029	0.2868	0.6207	-0.0160508	0.968471	1.52385	1.10986	0.939533	1.76183	0.428523	0.705145	0.446931	0.703117	0.353383	0.50236	0.111222	-0.493449	-0.375112	-0.516338	-0.737783	-0.669874	-0.756526	-0.862022	-0.938608	-0.87327	-0.474065	-0.453392	-0.566262	0.428935	-0.0668894	0.310961	0.71787	0.269412	0.472456	-0.106195	-0.177687	-0.268486
CEBPD	0.916052	1.51661	0.760066	0.810618	1.08678	0.684693	0.196395	0.273176	0.162303	0.916598	0.378498	0.83071	0.57735	0.401243	0.406919	1.17861	1.64213	1.41834	0.96901	1.33347	1.29287	-0.32959	-0.395883	-0.441238	-0.120539	0.357685	-0.162962	-0.619102	-0.444565	-0.551981	-0.849382	-0.944804	-0.813902	-0.88937	-0.855631	-0.896057	-0.314575	-0.47336	-0.603566	-0.246533	-0.371636	-0.573983	0.240287	0.143012	-0.013033	-0.114336	-0.240325	-0.363649
ETV4	0.727893	0.650995	0.699112	0.744384	1.47867	0.688704	0.551154	0.561405	0.35635	1.69425	1.30859	1.58645	0.660861	0.679048	0.443196	1.11006	1.42003	1.53792	0.923687	1.27691	1.41473	0.219935	0.289924	0.0861439	0.0543025	0.452636	0.0257535	-0.482688	-0.461915	-0.479235	-0.741361	-0.845968	-0.632627	-0.645732	-0.831283	-0.810651	-0.933621	-1.09181	-0.992858	-0.49403	-0.571397	-0.514044	0.304451	0.180601	0.0482444	-0.519755	-0.948803	-0.710037
FOXL2	0.400954	0.991966	0.121773	0.820111	1.09099	0.480542	-0.0136557	1.02737	-0.710401	1.36395	1.3325	0.884912	0.230679	0.132138	-0.310546	1.08553	1.67812	1.45187	0.968638	1.46557	0.79201	0.603065	0.854646	0.768196	0.127995	0.405145	-0.102914	-0.129866	-0.282627	-0.278739	-0.351884	-0.44284	-0.64895	-0.297667	-0.641738	-0.66166	-0.312336	-0.101653	-0.695018	-0.165024	-0.32812	-0.357587	0.422247	0.313918	0.00773825	-0.19143	-0.293995	-0.505596
HNF1B	0.656097	0.529214	0.725742	0.67836	0.200047	0.62942	0.57515	1.87945	0.486292	0.901495	0.915901	1.0471	0.384742	0.256951	0.71265	0.751089	0.852145	1.07945	0.426926	0.742606	0.672394	0.251249	0.6766	0.223961	0.401162	0.544719	0.546294	-0.849802	-0.461748	-0.727289	-1.15786	-1.15543	-1.05278	-1.01707	-0.938138	-1.11096	-0.467369	-0.463532	-0.508844	0.341519	0.0738724	0.133906	0.0544672	0.0188686	0.055281	0.39889	0.413546	0.222811
IRF1	0.182792	0.53102	0.140474	0.255422	0.707385	0.341202	0.124127	1.23942	-0.202513	0.712715	0.510008	0.262956	0.443943	-0.0385495	0.300656	1.28557	0.728696	0.940258	1.62942	2.67469	1.04868	-0.0219372	0.184006	-0.132981	0.297835	0.882108	0.281756	-0.774631	-0.725516	-0.657464	-0.825464	-0.759772	-0.743903	-0.96218	-0.960406	-0.872539	-0.450263	-0.689155	-0.532255	-0.181717	-0.252177	-0.0359142	-0.244471	-0.108215	0.157376	0.148289	-0.0817898	0.0722136
IRF2	0.188832	0.0593292	0.172923	0.313262	1.13806	0.674797	0.571255	0.626757	0.028142	0.820228	0.777764	0.378353	-0.10087	-0.185367	0.228953	0.940632	0.772371	0.910475	1.01045	2.00673	1.10995	0.670639	0.730578	0.38276	0.59468	0.908419	0.537738	-0.660569	-0.606925	-0.645428	-0.321985	-0.520983	-0.422083	0.0373968	-0.210952	-0.10035	-0.823489	-0.733199	-0.735534	-0.682255	-1.11136	-0.778466	-0.0649049	0.300708	0.00272037	-0.554187	-0.671287	-0.664214
IRF9	-0.294171	-0.151097	-0.224049	-0.212045	-0.173577	-0.110126	0.429841	0.45632	-0.35539	0.992427	0.870898	-0.00684928	-0.0445411	0.185991	-0.2442	1.70922	1.45181	0.702742	1.92455	2.83481	0.754751	0.0603863	-0.291949	-0.139062	0.376749	1.32672	-0.106121	-0.519653	-0.452546	-0.471645	-0.496853	-0.428885	-0.471544	-0.608224	-0.525145	-0.557385	-0.421211	-0.525541	-0.42018	-0.231049	-0.426271	-0.290342	-0.0507458	0.195404	-0.0326303	-0.275472	-0.237333	-0.303118
MYC	-0.20831	-0.374229	-0.373964	-0.386478	-0.693751	-0.464048	0.45793	-0.423199	0.85116	-0.275033	-0.644803	-0.69185	0.158364	0.593732	0.0778214	0.318312	-0.196588	-0.433357	0.153724	-0.450585	0.0889413	-1.40804	-1.37481	-1.60434	-1.58263	-1.31843	-1.51423	0.247181	-0.184969	0.268576	0.968434	1.11589	0.915334	1.12795	0.857818	0.999482	0.0152629	0.123484	0.109474	-1.12273	-0.580967	-0.946389	-0.0846306	0.420076	-0.0106575	-1.33179	-0.86651	-1.24649
NANOG	0.838853	1.01048	0.68137	0.885702	0.760789	1.07083	0.137976	0.699513	0.0713289	0.584397	0.748824	1.17689	0.510625	0.0714102	0.451795	0.439642	0.359561	1.10786	0.45225	0.900184	0.355119	0.829737	0.710076	0.583952	1.12092	1.10159	1.29806	-0.707276	-0.453491	-0.780809	-0.839953	-1.18962	-0.894635	-0.70695	-0.830199	-0.750229	-0.634202	-0.684931	-0.72061	0.0406893	-0.112329	0.0530503	0.047451	0.0743091	-0.14126	-0.185123	0.229097	-0.0749039
NFKB1	0.101311	0.472579	-0.0860436	0.325464	0.86194	0.0349883	0.272697	1.01301	-0.510982	1.92141	1.48783	1.37687	0.00238584	-0.187343	-0.326818	1.36045	1.1072	1.44346	0.913606	1.77792	0.0743427	0.682561	0.541901	0.649974	0.259318	0.978424	-0.116521	-0.0624457	-0.140239	-0.147068	-0.681691	-0.761244	-0.650343	-0.518373	-0.715998	-0.669397	-0.485631	-0.388676	-0.630156	0.0627425	-0.101592	-0.000900761	0.638804	0.528265	0.371172	-0.224962	-0.328563	-0.429685
RELA	0.276028	0.501031	-0.0317922	0.236006	0.8032	-0.0172513	0.310816	0.489576	-0.312187	1.86613	1.45606	1.41743	-0.101793	-0.187749	-0.210272	1.52346	1.36299	1.50812	0.946144	1.82373	0.0773763	0.396742	0.0871916	0.321342	-0.113287	0.7809	-0.437197	-0.183523	-0.224959	-0.131635	-0.740451	-0.702597	-0.62284	-0.452436	-0.639399	-0.519868	-0.561682	-0.370815	-0.570825	-0.076304	-0.17794	-0.136546	0.638547	0.476161	0.319586	-0.417777	-0.460077	-0.535487
RELB	0.326263	0.438025	-0.120738	0.142497	-0.265959	0.222791	0.104726	0.218202	-0.219759	1.28285	1.3869	1.12911	0.119208	-0.222227	0.19573	1.27582	1.70913	1.41298	1.09612	1.71631	0.929246	0.421999	0.18062	0.548673	0.0814393	0.658997	-0.0641881	-0.0908168	-0.205753	-0.181037	-0.504853	-0.644607	-0.516765	-0.265395	-0.444328	-0.470357	-0.644413	-0.263112	-0.664144	-0.602835	-0.38626	-0.438117	0.159776	0.31622	0.0442068	-0.729658	-0.736706	-0.952767
RFX5	0.80029	1.13075	0.642866	0.823819	1.24664	0.630499	0.199211	0.41065	0.288346	0.0653538	-0.182004	0.0597303	0.976995	0.84484	1.33361	1.06062	1.16954	0.946872	1.52165	1.55162	1.35392	0.127953	0.140495	0.114621	0.190371	0.456849	0.246992	-0.857475	-0.65609	-0.848483	-0.91182	-0.98945	-0.876436	-0.975418	-0.961087	-0.962962	-0.842444	-0.924666	-0.859181	-0.619208	-0.812565	-0.74011	0.311136	0.373749	0.363823	-0.634313	-0.846412	-0.722127
SP1	-0.645207	-0.338207	-0.582579	-0.442963	0.130735	-0.406564	-0.35755	-0.169034	-0.147414	0.156247	0.155645	0.428986	-0.655729	-0.132605	-0.706587	0.128277	0.594402	0.129825	-0.404669	-0.0475285	-0.459683	-1.06432	-1.20227	-1.01444	-1.45343	-1.18174	-1.5197	1.09531	0.943101	0.810914	0.56744	0.774266	0.507189	0.905166	0.934695	0.760137	0.419803	0.769107	0.223199	-0.609188	0.0214407	-0.456496	0.774556	0.655819	0.492753	-0.395752	-0.0220567	-0.618004
STAT1	0.275674	0.829247	0.287161	0.276914	0.691742	0.531939	0.0451814	0.241877	-0.370987	1.2009	1.24085	0.798726	0.281282	0.376948	0.298692	1.45313	1.65555	1.12619	1.60978	2.67954	0.23368	0.200732	0.247963	0.100682	0.10165	1.00576	-0.0151122	-0.527081	-0.342451	-0.467294	-0.781493	-0.858236	-0.78816	-0.925334	-0.944754	-0.867329	-0.700947	-0.534911	-0.716007	-0.127575	-0.460866	-0.413338	0.23056	0.359785	0.290913	-0.301266	0.0560483	-0.482939
STAT2	-0.14394	0.19386	-0.164629	-0.0310465	0.0605072	0.0510955	0.397291	0.644692	-0.298821	1.00053	0.701591	0.160445	0.107313	-0.0131673	-0.144152	1.69688	1.3972	1.05519	1.9244	2.99592	0.657789	0.0370715	-0.161566	-0.165739	0.553823	1.38744	0.091974	-0.648954	-0.614048	-0.611673	-0.610323	-0.633786	-0.58392	-0.608866	-0.621351	-0.619805	-0.580798	-0.580152	-0.531677	-0.251696	-0.385961	-0.277269	-0.117201	0.213936	0.0314395	-0.270325	-0.107745	-0.265354
STAT5A	0.793901	0.72668	0.71041	0.810151	0.929469	0.905549	0.680196	0.060825	0.626327	0.96934	0.598608	1.09183	0.365525	0.318789	0.548517	0.954616	0.748879	0.884326	0.559978	1.00959	0.480464	0.588573	0.105129	0.632951	0.704698	1.09175	0.766678	-0.958141	-0.763276	-0.975764	-1.07097	-1.06982	-0.901931	-0.868029	-0.953576	-0.811508	-0.711562	-0.547092	-0.744433	-0.0184026	-0.435725	-0.214785	0.145752	0.201803	0.051832	-0.0108589	0.351886	-0.120441
TFAP2C	-0.08091	0.132568	-0.100311	0.0344146	-0.463856	-0.126786	-0.656207	-0.972133	-0.677188	-0.828248	-0.888504	-0.709677	-0.412847	-0.494944	-0.359807	-0.684109	-0.981646	-0.553761	-0.500261	-0.388597	-0.100562	-0.93427	-0.972496	-1.10067	-0.846542	-0.760869	-0.824114	0.125288	0.18205	0.0996692	-0.175432	-0.00351096	-0.0207982	-0.261841	0.0188188	-0.146203	0.704485	0.656252	0.557977	0.973126	0.692205	0.691576	0.334339	0.0933378	0.626988	1.63325	1.25642	1.54161
TP63	-0.918195	-0.526194	-0.867253	-0.97821	-1.19988	-0.655648	-0.746283	0.13749	-0.781544	-0.36363	-0.441574	-0.384366	-0.748922	-0.821777	-0.703826	-0.786787	0.206321	-0.91977	-0.886994	-0.885095	-0.855009	-0.133163	0.0360951	0.0659747	-0.175001	-0.0440607	-0.113977	0.906473	1.02312	0.882638	0.561304	0.521197	0.556456	0.687261	0.8186	0.511646	0.99909	1.1481	0.841997	0.18498	0.604933	0.407867	0.323746	-0.019528	0.344997	0.225258	0.682763	0.340494
