# Supplementary material for: Single-cell atlas of cervical organoids uncovers epithelial immune heterogeneity and intercellular cross-talk during Chlamydia infection
Source: Sci Adv. 2025 Oct 3;11(40):eady1640. doi: 10.1126/sciadv.ady1640 (PMC12494012; doi:10.1126/sciadv.ady1640)
Supplement: Supplementary file 2 — Tables S1 to S11 [file sciadv.ady1640_tables_s1_to_s11.zip › Table S10.xlsx]

## Sheet: Ecto_UI_Incoming
Relative interaction strength scores for incoming signaling pathways across uninfected ectocervical epithelial cell types, related to figure S9E.
	Sq1A	Sq1B	Sq1C	Sq2A	Sq2B	Sq3
LAMININ	1	0.562635	0.156913	0.0784551	0.0413852	0.0323099
EGF	1	0.856218	0.303007	0.033694	0.0315575	0.233233
DESMOSOME	1	0.46071	0.30828	0.0774445	0.0330156	0.17754
CDH1	1	0.242791	0	0	0	0
COLLAGEN	1	0.550982	0.208743	0.177379	0.0834874	0.2053
MIF	1	0.620887	0	0	0.523465	0
CD99	1	0.583944	0	0	0	0
CD46	1	0.415437	0.0746271	0	0	0
ANGPTL	1	0.104908	0.120674	0.0415011	0.0179598	0.0611079
MK	1	0.579077	0.228084	0.176063	0.0832118	0.380149
JAM	0.445071	0	0.235189	0.169861	0	1
NOTCH	0.0399327	0.636739	0.473184	0.216868	0.157477	1
CDH	0.303736	0	0.284135	0.760079	0.125092	1
THBS	1	0.561852	0.223132	0.186843	0.0956994	0.334764
VISFATIN	1	0	0	0.18662	0.0822788	0.402602
MPZ	1	0.624102	0	0.255792	0	0
NECTIN	0.00435512	0.00325345	0.235703	0.214759	0.132082	1
GRN	0	0	0	0.232171	0.152334	1
PARs	0	0.452	0.231545	0	0.0995258	1
APP	0	0.0748656	0	0	1	0
ncWNT	1	0.644403	0.218477	0.234442	0.0879546	0.306444
SEMA3	0.789175	1	0	0	0.0100562	0
GDF	1	0.565105	0.112379	0.173119	0.100092	0.241366
CEACAM	0	0	0	0.134933	0.120277	1
EPGN	1	0.622216	0.232117	0	0	0
NRG	0	0	0.249476	0.340382	0.187247	1
TRAIL	0.932658	1	0.254767	0	0.0570241	0
TGFb	0.168858	1	0	0	0.0259225	0
EPHB	1	0.774444	0.187638	0	0.0743641	0
WNT	1	0.722817	0.422701	0.56389	0.114086	0.609683
HSPG	0.684701	1	0.0736197	0.164958	0.224675	0.116363
EPHA	1	0.913557	0.242575	0.412202	0.0840639	0.932993
AGRN	1	0.801251	0	0.240867	0.266908	0
BMP	0	1	0	0	0.660442	0
FGF	0.759346	1	0.388506	0.113819	0.0878586	0.355551
OCLN	0	0	0	0.249888	0.308982	1
ADGRE5	0.423105	0.0926316	0.0346765	0.292767	0.142239	1
CADM	0	1	0	0	0.49397	0
IL10	0	0	0.190445	0.221421	0.103383	1
SEMA5	0.160994	1	0.0319815	0	0.12189	0
PTPRM	0	0	0	0	1	0
IL1	0	0	0	0	1	0
SEMA4	0	0	0	0	0	0
SEMA6	0	0	0	0	0	0

## Sheet: Ecto_Ctr_Incoming
Relative interaction strength scores for incoming signaling pathways across infected ectocervical epithelial cell types, related to figure S9E.
	Sq1A	Sq1B	Sq1C	Sq2A	Sq2B	Sq3
LAMININ	1	0.629194	0.78009	0.0439678	0.200688	0.00564388
EGF	0.601866	0.382098	1	0.0050084	0.0674678	0.106138
DESMOSOME	0.664482	0.591238	1	0.0351696	0.0538131	0.0797861
CDH1	1	0.520868	0.330786	0	0	0
COLLAGEN	0.854739	0.657091	1	0.191245	0.301046	0.279835
MIF	0	0.243363	0	0	1	0
CD99	1	0.721935	0.653602	0	0.111849	0
CD46	1	0.285049	0.441022	0	0.0602034	0
ANGPTL	1	0.471905	0.683785	0.135802	0.184503	0.264862
MK	0.800253	0.658635	1	0.180114	0.276142	0.343821
JAM	0.20777	0.175717	0.280133	0.06857	0.0971641	1
NOTCH	0.0222044	0.157958	1	0.0994878	0.165979	0.520376
CDH	0.893791	0	0.31596	0.318185	0.334628	1
THBS	0.796464	0.635598	1	0.162214	0.287944	0.289387
VISFATIN	1	0.13861	0.118129	0.20443	0.0148613	0.159515
MPZ	0.117091	1	0.617728	0.548867	0.202659	0
NECTIN	0	0	0	0.238533	0.132117	1
GRN	0	0	0	0.208183	0.169994	1
PARs	0	0	0.627474	0.0927583	0.474933	1
APP	0	0	0	0	1	0
ncWNT	0.626908	0.728961	1	0.161262	0.337517	0.184926
SEMA3	0.305442	0.233889	1	0	0.0113297	0
GDF	0.981085	0.866453	1	0.338246	0.46625	0.292244
CEACAM	0	0	0	0.168959	0	1
EPGN	0	0	0	0	0	0
NRG	0	0	0.296825	0.431538	0.261891	1
TRAIL	0.488594	0.388264	1	0.100101	0.242275	0
TGFb	0	0.355003	1	0	0	0
EPHB	0.500254	0.177102	1	0	0	0
WNT	0.228071	1	0.772864	0.386841	0.303941	0.0125772
HSPG	0	0.714264	1	0.0876791	0.768593	0.144667
EPHA	0.567185	0.278849	1	0.34304	0.276758	0.777347
AGRN	0	0	0	0	0	0
BMP	0	0	1	0	0.322811	0
FGF	0.393244	0.467393	1	0.083226	0.234291	0.0886959
OCLN	0	0	0	0	0	1
ADGRE5	0	0	0	0	0	0
CADM	0	0.610383	1	0	0.416449	0
IL10	0	0	0	0	0	0
SEMA5	0	0	0	0	0	0
PTPRM	0	0	0	1	0.834596	0
IL1	0	0	0	0	0	0
SEMA4	0.671993	0.402715	1	0.186864	0.37576	0.379045
SEMA6	0.349036	0.325558	1	0.0400613	0.0816923	0

## Sheet: Ecto_UI_Outgoing
Relative interaction strength scores for outgoing signaling pathways across uninfected ectocervical epithelial cell types, related to figure S9E.
	Sq1A	Sq1B	Sq1C	Sq2A	Sq2B	Sq3
LAMININ	1	0.530261	0.0315179	0.000281353	0.0254361	0
EGF	1	0.504073	0.00942355	0	0	0
DESMOSOME	0.59385	0.350065	0.384628	0.143986	0.0105073	1
CDH1	0.877995	0.5088	0.396239	0.454546	0.112071	1
COLLAGEN	1	0.690881	0	0	0.607739	0
MIF	1	0.0767341	0.257939	0.0281434	0.0148677	0.0733565
CD99	1	0.583944	0	0	0	0
CD46	1	0.375409	0	0	0.0756273	0.956069
ANGPTL	1	0.0626131	0.805896	0.00843409	0.010658	0.288013
MK	0	0	0	1	0.301445	0.354372
JAM	0.445071	0	0.235189	0.169861	0	1
NOTCH	1	0.618471	0.174329	0.0797839	0.0428288	0.0284388
CDH	0.303736	0	0.284135	0.760079	0.125092	1
THBS	1	0.850974	0	0	0	0
VISFATIN	1	0.635157	0.214523	0.375611	0.161873	0.953038
MPZ	1	0.624102	0	0.255792	0	0
NECTIN	1	0.570412	0.350655	0.137969	0.109727	0.614156
GRN	1	0.544309	0.317542	0.409499	0.15274	0.940291
PARs	1	0.16187	0.279804	0	0	0.19181
APP	1	0.60557	0.2431	0.469028	0.111756	0.532693
ncWNT	0	0	0	0.186548	0.135949	1
SEMA3	1	0.633464	0	0.485671	0.0260862	0
GDF	0	0	0	1	0.0519036	0
CEACAM	0	0	0.165151	0.155206	0.0702022	1
EPGN	0	1	0	0	0	0.843279
NRG	1	0.45083	0	0	0	0
TRAIL	0	0	0	0.338671	0.143901	1
TGFb	1	0.544527	0.676868	0	0	0
EPHB	1	0.71201	0.00211852	0	0.000224459	0
WNT	0.00181944	0.0211754	0.0497639	0.313313	0.0606537	1
HSPG	0	0.576579	0	0.777054	1	0
EPHA	0.624507	0.243141	0.000372006	0.177611	1	0
AGRN	0.0732726	1	0	0.574133	0.303946	0
BMP	1	0.820258	0.256194	0.0143546	0.0329942	0
FGF	0	0	0	0	1	0
OCLN	0	0	0	0.249888	0.308982	1
ADGRE5	0	1	0	0	0.831663	0
CADM	0	1	0	0	0.49397	0
IL10	0	0	0	0	1	0
SEMA5	0	0	0	1	0	0
PTPRM	0	0	0	0	1	0
IL1	0	0	0	0	1	0
SEMA4	0	0	0	0	0	0
SEMA6	0	0	0	0	0	0

## Sheet: Ecto_Ctr_Outgoing
Relative interaction strength scores for outgoing signaling pathways across infected ectocervical epithelial cell types, related to figure S9E.
	Sq1A	Sq1B	Sq1C	Sq2A	Sq2B	Sq3
LAMININ	1	0.585202	0.435158	0	0.126463	0
EGF	1	0.66709	0.906868	0	0.032895	0
DESMOSOME	0.509663	0.44007	0.67027	0.0638735	0.226183	1
CDH1	0.804024	0	0.546297	0.465183	0.365038	1
COLLAGEN	1	0	0.626713	0	0.480734	0
MIF	1	0.404131	0.636775	0.134993	0.203475	0.322406
CD99	1	0.721935	0.653602	0	0.111849	0
CD46	0.319995	0.267295	0.421263	0.328367	0.505363	1
ANGPTL	1	0.0108525	0.0382892	0.0101092	0.018111	0.0911195
MK	0	0	0	1	0.326098	0.450651
JAM	0.20777	0.175717	0.280133	0.06857	0.0971641	1
NOTCH	1	0.636277	0.955176	0.0418265	0.108168	0
CDH	0.893791	0	0.31596	0.318185	0.334628	1
THBS	1	0.506603	0.687714	0	0	0
VISFATIN	0.456338	0.467645	0.751827	0.368734	0.391912	1
MPZ	0.117091	1	0.617728	0.548867	0.202659	0
NECTIN	0.660834	0.558025	1	0.144346	0.274712	0.431913
GRN	0.824634	0.484339	1	0.373558	0.398411	0.764412
PARs	1	0.172014	0.51127	0	0.0886901	0.567756
APP	0.814784	0.658153	1	0.271743	0.34334	0.498834
ncWNT	0	0	0	0.191551	0.0924517	1
SEMA3	1	0.773879	0.488875	0.609018	0.488669	0
GDF	0	0.000597662	0	1	0.0867502	0
CEACAM	0.0153093	0	0.238194	0.224172	0.23975	1
EPGN	0	0	0	0	0	0
NRG	1	0.211092	0.586583	0	0	0
TRAIL	0	0	0	0.28495	0	1
TGFb	0.441824	0	1	0	0	0
EPHB	0.809871	0.843292	1	0.0720073	0.198843	0.152362
WNT	0.027164	0.0120556	0.19667	0.875937	0.174243	1
HSPG	0.831816	0	0.178036	0.0485317	1	0
EPHA	0.245464	1	0.709758	0.32615	0.624741	0
AGRN	0	0	0	0	0	0
BMP	0.565113	0.609185	1	0.0701444	0	0
FGF	0	0	0	0	1	0
OCLN	0	0	0	0	0	1
ADGRE5	0	0	0	0	0	0
CADM	0	0.610383	1	0	0.416449	0
IL10	0	0	0	0	0	0
SEMA5	0	0	0	0	0	0
PTPRM	0	0	0	1	0.834596	0
IL1	0	0	0	0	0	0
SEMA4	0	1	0.95288	0	0	0.91695
SEMA6	1	0	0	0	0	0
