# Supplementary material for: Single-cell atlas of cervical organoids uncovers epithelial immune heterogeneity and intercellular cross-talk during Chlamydia infection
Source: Sci Adv. 2025 Oct 3;11(40):eady1640. doi: 10.1126/sciadv.ady1640 (PMC12494012; doi:10.1126/sciadv.ady1640)
Supplement: Supplementary file 2 — Tables S1 to S11 [file sciadv.ady1640_tables_s1_to_s11.zip › Table S11.xlsx]

## Sheet: Endo_UI_Incoming
Relative interaction strength scores for incoming signaling pathways across uninfected endocervical epithelial cell types, related to figure S9F.
	Co1A	Co1B	Co2	Co3	Co4
LAMININ	0.0991257	0.124384	1	0.201526	0.154025
COLLAGEN	0.110749	0.0602705	1	0.246759	0.202382
MIF	0	0	1	0.819986	0
APP	0.140447	0.0933799	0	1	0
MK	0.133622	0.151407	1	0.138962	0.0770526
CDH	1	0.104051	0.242187	0.65364	0.632964
WNT	0.578663	0.0239585	0.444708	1	0.00831506
CD99	0.0987908	0.0865957	0.412883	0.269302	1
JAM	0.101725	0.0739741	0.404323	0.248431	1
HSPG	0	0	1	0	0
CD46	0.040113	0.283736	0	0	1
GRN	0.262366	0.57844	1	0	0.213128
ncWNT	0.496828	0.0944966	0.305562	1	0.48464
CADM	0.317678	0.422468	0	1	0.530523
AGRN	0	0	1	0	0
DESMOSOME	0	0.164231	1	0.585927	0
MPZ	1	0.730064	0.813407	0.431103	0
CDH1	0	0	0	0	1
GDF	0.258242	0.193809	1	0.332978	0.0873402
NOTCH	0.421854	0.306813	1	0.602086	0.131599
EGF	0	0.00314112	1	0.0127573	0.00309332
PTPRM	0	0.11042	0.426398	1	0
NECTIN	0.206584	0.677886	1	0.298816	0
EPHA	0.156461	0.102094	1	0.051936	0.207231
ADGRE5	0.271336	0.646062	1	0.928691	0.265053
SEMA4	0.240406	0.166453	1	0.639442	0.30894
FGF	1	0.651405	0	0	0
SEMA3	0.0473318	0.146446	1	0	0
BMP	0.105254	0.544194	0.306224	1	0
VISFATIN	0	0	0	1	0
EPHB	0.719707	0.467585	0.687766	1	0
PECAM1	1	0.555964	0	0	0
TRAIL	0	0	1	0	0
OPIOID	0	1	0	0	0
CDH5	0	1	0	0	0
TGFb	0	0.268224	0	1	0
NCAM	1	0	0	0	0
GALECTIN	0	0	0	0	0
THBS	0	0	0	0	0
TNF	0	0	0	0	0
OCLN	0	0	0	0	0
IL1	0	0	0	0	0

## Sheet: Endo_Ctr_Incoming
Relative interaction strength scores for incoming signaling pathways across infected endocervical epithelial cell types, related to figure S9F.
	Co1A	Co1B	Co2	Co3	Co4
LAMININ	0.201335	0.126383	0.2155	1	0.100425
COLLAGEN	0.153171	0.0645836	0.28254	1	0.101039
MIF	0	0	0	1	0
APP	0	0	0	1	0
MK	0.368786	0.146085	0.228364	1	0.131706
CDH	1	0.178149	0.524664	0.768837	0.72607
WNT	0.831516	0.0576149	0.00543968	1	0
CD99	0	0	0.121619	0.67258	1
JAM	0.184059	0.0818783	0.464001	0.752634	1
HSPG	0	0	0	1	0
CD46	0	0	0	0	1
GRN	1	0.578812	0	0.620802	0
ncWNT	1	0.172489	0.0352048	0.847422	0.338829
CADM	1	0.462875	0	0.612665	0.194273
AGRN	0	0	0	1	0
DESMOSOME	0.34427	0.164308	0.203547	1	0.200015
MPZ	1	0.0906521	0.32154	0.73358	0
CDH1	0	0.0917009	1	0	0.0781584
GDF	0.559829	0.221044	0.195598	1	0.130978
NOTCH	1	0.146968	0.127382	0.807433	0
EGF	0.075346	0.000262877	0.111358	1	0.0352255
PTPRM	0.2641	0.148264	0	1	0
NECTIN	0.391643	0.143209	0.152174	1	0
EPHA	0.68873	0.173533	0.515966	1	0.311362
ADGRE5	0.147557	0.233026	0.233459	1	0.239336
SEMA4	0	0	0	0	0
FGF	1	0.539156	0	0	0
SEMA3	0.0409804	0	0.174139	1	0
BMP	0.516739	0.357763	0	1	0
VISFATIN	0	0.613131	0	1	0
EPHB	1	0.00149109	0	0	0
PECAM1	1	0.405803	0	0	0
TRAIL	0	0	0.292422	1	0
OPIOID	0	1	0	0	0
CDH5	0	1	0	0	0
TGFb	0	0	0	0	0
NCAM	1	0	0	0	0
GALECTIN	0.13098	0	0.176993	1	0
THBS	0.301009	0.120501	0.226018	1	0.236861
TNF	0.305406	0.114016	0.0917925	1	0.0915125
OCLN	0.160552	0	1	0.841002	0.948758
IL1	1	0.0756187	0.120652	0.194351	0

## Sheet: Endo_UI_Outgoing
Relative interaction strength scores for outgoing signaling pathways across uninfected endocervical epithelial cell types, related to figure S9F.
	Co1A	Co1B	Co2	Co3	Co4
LAMININ	0.0851222	0.0570994	1	0.575801	0.144074
COLLAGEN	0.0406686	0	1	0.346769	0
MIF	0.234374	0.159327	1	0.608039	0.111154
APP	0.225189	0.28322	0.882434	1	0
MK	0.722797	0.650743	0.259553	1	0
CDH	1	0.104051	0.242187	0.65364	0.632964
WNT	0.0447527	0.00101772	1	0.00896165	0.103495
CD99	0.100325	0.0691392	0.419318	0.273512	1
JAM	0.101725	0.0739741	0.404323	0.248431	1
HSPG	0.272316	0	1	0.569845	0
CD46	0.266415	0.191438	1	0.686971	0.482633
GRN	0.332002	0.0359615	0.175857	1	0
ncWNT	0.256338	0.907185	0.057456	1	0.00770197
CADM	0.317678	0.422468	0	1	0.530523
AGRN	0.320606	0.213779	1	0.667578	0
DESMOSOME	0	0	1	0	0
MPZ	1	0.730064	0.813407	0.431103	0
CDH1	0.29269	0.185961	1	0.681586	0.366662
GDF	0	0	0	0.371723	1
NOTCH	0.058333	0.237964	0	0	1
EGF	0	0.191154	1	0	0.0688846
PTPRM	0	0.11042	0.426398	1	0
NECTIN	1	0.0300949	0.366278	0	0.0989058
EPHA	0	0.54244	1	0.406014	0
ADGRE5	0	0	0	0	1
SEMA4	0	0	0	1	0
FGF	0.0910662	0.0157245	1	0.455746	0
SEMA3	0.246928	0.0748785	1	0	0
BMP	1	0	0.90465	0.117688	0
VISFATIN	0	0.19381	1	0.837651	0.247826
EPHB	0.145368	0.0109494	1	0.130928	0.0247357
PECAM1	1	0.555964	0	0	0
TRAIL	0.183388	0.755293	0	1	0.66979
OPIOID	1	0	0	0	0
CDH5	0	1	0	0	0
TGFb	0	0	0	1	0
NCAM	1	0	0	0	0
GALECTIN	0	0	0	0	0
THBS	0	0	0	0	0
TNF	0	0	0	0	0
OCLN	0	0	0	0	0
IL1	0	0	0	0	0

## Sheet: Endo_Ctr_Outgoing
Relative interaction strength scores for outgoing signaling pathways across infected endocervical epithelial cell types, related to figure S9F.
	Co1A	Co1B	Co2	Co3	Co4
LAMININ	0.188864	0.0215106	0.172603	1	0.0891459
COLLAGEN	0.380575	0.0152503	0.17053	1	0
MIF	0.389674	0.166951	0.173699	1	0.22407
APP	0.386228	0.181942	0	1	0
MK	0.450206	0.00198284	0.00746398	1	0
CDH	1	0.178149	0.524664	0.768837	0.72607
WNT	0.184748	0.00764821	0.466192	1	0.227039
CD99	0	0	0.121619	0.67258	1
JAM	0.184059	0.0818783	0.464001	0.752634	1
HSPG	0.413081	0.173429	0.17709	1	0
CD46	0.416488	0.179068	0.147113	1	0.316234
GRN	1	0.0558667	0	0.993558	0
ncWNT	1	0.465773	0	0.987329	0
CADM	1	0.462875	0	0.612665	0.194273
AGRN	0.489225	0.190967	0	1	0
DESMOSOME	0	0	1	0	0
MPZ	1	0.0906521	0.32154	0.73358	0
CDH1	0.451847	0.196938	0.328019	1	0.623309
GDF	0	0	0.518053	0	1
NOTCH	0.205632	0.106953	0	0	1
EGF	0	0.141154	0.701332	1	0.0725736
PTPRM	0.2641	0.148264	0	1	0
NECTIN	1	0.00775289	0.125982	0.050737	0
EPHA	0.0116734	1	0.982443	0.0723019	0
ADGRE5	0	0	0	0	1
SEMA4	0	0	0	0	0
FGF	0.283262	0.0512373	0.0900677	1	0
SEMA3	1	0.352394	0.423517	0.906812	0
BMP	1	0	0.0420078	0	0
VISFATIN	0	0	0	1	0
EPHB	0.609153	0.136422	0.446352	1	0.0599592
PECAM1	1	0.405803	0	0	0
TRAIL	0	0.312754	0.152445	1	0.20788
OPIOID	1	0	0	0	0
CDH5	0	1	0	0	0
TGFb	0	0	0	0	0
NCAM	1	0	0	0	0
GALECTIN	0	0	0	1	0
THBS	0	0	1	0	0
TNF	0	0	0.262805	1	0
OCLN	0.160552	0	1	0.841002	0.948758
IL1	0	0	1	0.47845	0
