# Supplementary material for: Single-cell atlas of cervical organoids uncovers epithelial immune heterogeneity and intercellular cross-talk during Chlamydia infection
Source: Sci Adv. 2025 Oct 3;11(40):eady1640. doi: 10.1126/sciadv.ady1640 (PMC12494012; doi:10.1126/sciadv.ady1640)
Supplement: Supplementary file 3 — Data S1 [file sciadv.ady1640_data_s1.zip › ady1640_data_s1.xlsx]

## Sheet: Figure 5B
												Log 10						Log 10
HLA-B						HLA-C						HLA-DMB						HLA-DRA
Ectocervix		Endocervix				Ectocervix		Endocervix				Ectocervix		Endocervix				Ectocervix		Endocervix
Uninfected	Infected	Uninfected	Infected			Uninfected	Infected	Uninfected	Infected			Uninfected	Infected	Uninfected	Infected			Uninfected	Infected	Uninfected	Infected
0.9805	0.66578	0.979952	2.37736			1.15379	0.853487	0.924039	2.09052			-8.45667e-05	-0.538202	4.2419	4.82132			-0.00764656	-0.500887	5.83391	6.34719
0.949848	0.825855	1.12744	2.22393			0.950404	0.758761	1.299	2.03191			-8.45667e-05	-0.538202	3.97521	4.8166			-0.00764656	-0.500887	5.78112	6.35953
1.07374	0.850917	0.905109	2.26775			0.911934	0.792793	0.833104	1.77814			-8.45667e-05	-0.538202	4.01216	4.80721			-0.00764656	-0.356637	5.80107	6.31169

## Sheet: Figure 5C
TLR1						TLR2						TLR5
Ectocervix		Endocervix				Ectocervix		Endocervix				Ectocervix		Endocervix
Uninfected	Infected	Uninfected	Infected			Uninfected	Infected	Uninfected	Infected			Uninfected	Infected	Uninfected	Infected
0.895644	0.385996	9.86966	67.8991			1.32852	0.846098	1.00628	8.51387			0.614262	0.111325	1.77707	4.529
1.00382	0.594532	13.9403	46.4181			0.764816	0.516951	1.07607	9.45591			1.15289	0.314764	0.37217	4.51924
1.11226	0.541524	10.1805	51.0906			0.984184	0.658617	0.923506	9.24723			1.41207	0.194248	1.51201	5.46625

## Sheet: Figure 5D
	DEFB1_Fold change (Log10)
	UI	Bstd	Inf	UI	Bstd	Inf
	0.013916	-0.1604	-0.14769	0.852469	1.60565	1.29243
	-0.02792	-0.16658	-0.19533	0.860989	1.51981	1.16059
	0.014005	-0.16201	-0.17891	0.853589	1.51768	1.42426

## Sheet: Figure 5E
	IFU/mL
	Chlamydia	Chlamydia_HBD1	Chlamydia_HBD2	Chlamydia_HBD1+HBD2
	130398	44964.8	80936.6	71943.7
	89929.6	44964.8	62950.7	67447.2
	87681.4	40468.3	33723.6	76440.2
	98922.6	49461.3	89929.6	51709.5
	65199	26978.9	40468.3	35971.8
	80936.6	15737.7	85433.1	15737.7
	67447.2	20234.2	17985.9	33723.6
	56206	47213	67447.2	44964.8

## Sheet: Suppl_Figure_4G
								Log10				Log10
HLA-B				HLA-C				HLA-DRA				HLA-DMB
Hu Ecto UI	Hu Endo UI			Hu Ecto UI	Hu Endo UI			Hu Ecto UI	Hu Endo UI			Hu Ecto UI	Hu Endo UI
0.9805	6.41532			1.15379	5.1163			-0.00764656	5.83391			-8.45667e-05	4.2419
0.949848	7.38087			0.950404	7.19243			-0.00764656	5.78112			-8.45667e-05	3.97521
1.07374	5.92535			0.911934	4.6128			-0.00764656	5.80107			-8.45667e-05	4.01216

## Sheet: Suppl_Figure_5B
	TLR1				TLR2
	Hu Ecto UI	Hu Endo UI			Hu Ecto UI	Hu Endo UI
	0.895644	9.86966			1.32852	1.61152
	1.00382	13.9403			0.764816	1.72329
	1.11226	10.1805			0.984184	1.47896

## Sheet: Suppl_Figure_5F
	CCL2
	Hu Ecto UI	Hu Endo UI
	0.619058	2624.74
	1.51787	4807.62
	1.06423	2433.38
